# Supplementary material for: Pseudomonadal itaconate degradation gene cluster encodes enzymes for methylsuccinate utilization
Source: Commun Biol. 2025 Jul 24;8:1099. doi: 10.1038/s42003-025-08538-2 (PMC12290011; doi:10.1038/s42003-025-08538-2)
Supplement: Supplementary file 4 — Supplementary Data 1 [file 42003_2025_8538_MOESM4_ESM.xlsx]

## Sheet: QIPoutput
												Normalized abundance
												Ita			Suc
Accession	Peptide count	Unique peptides	Confidence score	Anova (p)	q Value	Max fold change	Power	Highest mean condition	Lowest mean condition	Mass	Description	gonner1	gonner2	gonner3	gonner7	gonner8	gonner9
Q0KD30	2	1	11.309	4.11747e-06	0.00388911	315975	1	Suc	Ita	16714.8	Glycine zipper 2TM domain-containing protein OS=Cupriavidus necator (strain ATCC 17699 / DSM 428 / KCTC 22496 / NCIMB 10442 / H16 / Stanier 337) OX=381666 GN=H16_A0946 PE=4 SV=1	0.00144666	0	0	112.986	199.175	144.947
Q7WXT8	10	6	52.9814	0.000362015	0.113979	5.56003	1	Ita	Suc	80767.6	Putative TonB-dependent outer membrane receptor OS=Cupriavidus necator (strain ATCC 17699 / DSM 428 / KCTC 22496 / NCIMB 10442 / H16 / Stanier 337) OX=381666 GN=PHG028 PE=3 SV=1	412.672	450.846	668.901	89.1985	89.1806	97.2344
Q0KBV4	24	16	201.548	0.000144525	0.0682546	16.032	1	Suc	Ita	19966.6	Phasin OS=Cupriavidus necator (strain ATCC 17699 / DSM 428 / KCTC 22496 / NCIMB 10442 / H16 / Stanier 337) OX=381666 GN=phaP1 PE=4 SV=1	1749.13	1112.43	1297.96	22028.2	16881.4	27775.9
Q0K5T7	2	1	12.271	0.00225845	0.332273	Infinity	0.998585	Ita	Suc	11890.7	Cytochrome c553 OS=Cupriavidus necator (strain ATCC 17699 / DSM 428 / KCTC 22496 / NCIMB 10442 / H16 / Stanier 337) OX=381666 GN=H16_A3576 PE=4 SV=1	13533.7	7825.17	248.329	0	0	0
Q0K8W8	1	1	9.6036	0.00784176	0.332273	4458.73	0.950527	Ita	Suc	28423	Hydroxyacylglutathione hydrolase OS=Cupriavidus necator (strain ATCC 17699 / DSM 428 / KCTC 22496 / NCIMB 10442 / H16 / Stanier 337) OX=381666 GN=gloB2 PE=3 SV=1	36271.5	46489.8	780.59	14.0514	4.68534	0
Q0K338	23	19	218.348	0.0047971	0.332273	8.97243	0.983775	Suc	Ita	38629.4	TRAP-type transporter_ periplasmic component OS=Cupriavidus necator (strain ATCC 17699 / DSM 428 / KCTC 22496 / NCIMB 10442 / H16 / Stanier 337) OX=381666 GN=H16_B0794 PE=4 SV=1	5462.95	10805.8	3093.94	40465.9	75808.9	57455.8
Q0KCF9	5	1	30.3934	0.00265902	0.332273	274.092	0.997373	Suc	Ita	61260.9	Single-stranded-DNA-specific exonuclease RecJ OS=Cupriavidus necator (strain ATCC 17699 / DSM 428 / KCTC 22496 / NCIMB 10442 / H16 / Stanier 337) OX=381666 GN=cJ PE=3 SV=1	470.156	275.8	3980.14	167665	396239	731480
Q0KF25	34	28	262.929	0.00730329	0.332273	4.04882	0.957099	Suc	Ita	52303.5	Adenosylhomocysteinase OS=Cupriavidus necator (strain ATCC 17699 / DSM 428 / KCTC 22496 / NCIMB 10442 / H16 / Stanier 337) OX=381666 GN=ahcY PE=3 SV=1	4980.35	7723.26	7073.58	27150.3	36578.2	16345.9
Q0K1T4	2	2	10.5594	0.0358347	0.428446	14.2012	0.649086	Ita	Suc	13362	5-Carboxymethyl-2-hydroxymuconate isomerase OS=Cupriavidus necator (strain ATCC 17699 / DSM 428 / KCTC 22496 / NCIMB 10442 / H16 / Stanier 337) OX=381666 GN=H16_B1250 PE=4 SV=1	140.356	107.081	14.6186	9.192	5.07293	4.18819
Q0KE92	5	4	23.8049	0.0373736	0.435811	13.6117	0.637573	Ita	Suc	13819.1	Uncharacterized protein OS=Cupriavidus necator (strain ATCC 17699 / DSM 428 / KCTC 22496 / NCIMB 10442 / H16 / Stanier 337) OX=381666 GN=H16_A0529 PE=4 SV=1	349.759	104.233	987.933	37.2458	12.9191	55.768
Q0JZC8	4	3	31.3859	0.11725	0.673336	5.21828	0.333677	Suc	Ita	41821.5	Predicted acyl-CoA transferase/carnitine dehydratase OS=Cupriavidus necator (strain ATCC 17699 / DSM 428 / KCTC 22496 / NCIMB 10442 / H16 / Stanier 337) OX=381666 GN=H16_B2114 PE=4 SV=1	40.4791	27.1529	9.26549	74.0985	288.309	38.865
Q0K0L7	8	7	66.9278	0.889068	0.936813	1.52008	0.0515689	Suc	Ita	12998.7	Helix-turn-helix XRE-family like protein OS=Cupriavidus necator (strain ATCC 17699 / DSM 428 / KCTC 22496 / NCIMB 10442 / H16 / Stanier 337) OX=381666 GN=H16_B1672 PE=4 SV=1	11620.3	11894.9	24389.6	13867.3	6212.69	52739.2
Q0K8B8	1	1	5.6867	0.346935	0.814059	1.48725	0.132038	Ita	Suc	19026.4	Uncharacterized protein OS=Cupriavidus necator (strain ATCC 17699 / DSM 428 / KCTC 22496 / NCIMB 10442 / H16 / Stanier 337) OX=381666 GN=H16_A2673 PE=4 SV=1	486.575	389.063	612.028	74.4787	413.687	512.113
Q0JY56	9	5	72.8732	0.0090605	0.332273	5.45105	0.935071	Suc	Ita	15806.1	PhnB-like domain-containing protein OS=Cupriavidus necator (strain ATCC 17699 / DSM 428 / KCTC 22496 / NCIMB 10442 / H16 / Stanier 337) OX=381666 GN=phnB2 PE=4 SV=1	755.06	641.963	881.025	1958.24	5300.69	5158.82
Q0JZC6	18	13	145.36	0.303215	0.814059	1.46617	0.151008	Suc	Ita	34380.9	Probable extra-cytoplasmic solute receptor OS=Cupriavidus necator (strain ATCC 17699 / DSM 428 / KCTC 22496 / NCIMB 10442 / H16 / Stanier 337) OX=381666 GN=H16_B2116 PE=3 SV=1	154.503	1176.54	263.43	697.188	1023.63	616.95
Q7WWU8	5	1	41.9144	0.00206704	0.332273	Infinity	0.999012	Ita	Suc	39848.9	chloromuconate cycloisomerase OS=Cupriavidus necator (strain ATCC 17699 / DSM 428 / KCTC 22496 / NCIMB 10442 / H16 / Stanier 337) OX=381666 GN=catB2 PE=3 SV=1	876.591	84701.1	4316.68	0	0	0
Q0K995	26	17	205.428	0.0285105	0.401593	2.134	0.710242	Ita	Suc	48032.7	ABC-type transporter_ periplasmic component: CUT1 family OS=Cupriavidus necator (strain ATCC 17699 / DSM 428 / KCTC 22496 / NCIMB 10442 / H16 / Stanier 337) OX=381666 GN=H16_A2330 PE=3 SV=1	6627.26	13078.4	9464.68	5443.5	4151.1	4074.72
Q0K725	37	26	225.815	0.032484	0.411896	4.22096	0.675687	Ita	Suc	21193.2	Uncharacterized YceI-like periplasmic protein OS=Cupriavidus necator (strain ATCC 17699 / DSM 428 / KCTC 22496 / NCIMB 10442 / H16 / Stanier 337) OX=381666 GN=H16_A3121 PE=4 SV=1	34050.8	47738.9	121258	20222.2	12065.6	15816.7
Q0K8M8	7	5	39.7448	0.00383676	0.332273	3.72793	0.991268	Suc	Ita	52252.7	Trypsin-like serine protease_ typically periplasmic_ contains C-terminal PDZ domain OS=Cupriavidus necator (strain ATCC 17699 / DSM 428 / KCTC 22496 / NCIMB 10442 / H16 / Stanier 337) OX=381666 GN=H16_A2560 PE=4 SV=1	615.052	624.986	315.833	1988.84	1970.31	1841.04
Q0K201	5	4	25.7401	0.152027	0.695516	2.87494	0.275464	Ita	Suc	39995.5	Metallo-beta-lactamase OS=Cupriavidus necator (strain ATCC 17699 / DSM 428 / KCTC 22496 / NCIMB 10442 / H16 / Stanier 337) OX=381666 GN=H16_B1182 PE=4 SV=1	2261.86	772.964	662.25	428.544	720.783	136.636
P31891	61	48	436.904	0.93767	0.936813	1.07485	0.050492	Ita	Suc	69308.6	Uptake hydrogenase large subunit OS=Cupriavidus necator (strain ATCC 17699 / DSM 428 / KCTC 22496 / NCIMB 10442 / H16 / Stanier 337) OX=381666 GN=hoxG PE=1 SV=4	3734.95	14612.2	15081.9	16621.8	4081.44	10397.8
Q0K788	4	4	25.814	0.0803325	0.588324	33.4622	0.427932	Ita	Suc	6560.72	Uncharacterized protein OS=Cupriavidus necator (strain ATCC 17699 / DSM 428 / KCTC 22496 / NCIMB 10442 / H16 / Stanier 337) OX=381666 GN=H16_A3058 PE=4 SV=1	39.0197	6.24857	272.528	9.49717	0	0
Q0JZI5	8	6	55.9702	0.261179	0.798088	1.83692	0.17406	Ita	Suc	51963.3	Succinate-semialdehyde dehydrogenase (NADP+) OS=Cupriavidus necator (strain ATCC 17699 / DSM 428 / KCTC 22496 / NCIMB 10442 / H16 / Stanier 337) OX=381666 GN=gabD4 PE=4 SV=1	1196.75	2235.32	644.656	956.407	639.854	623.067
P31892	11	8	81.8165	0.65809	0.888468	2.3575	0.0662603	Ita	Suc	40270.7	Uptake hydrogenase small subunit OS=Cupriavidus necator (strain ATCC 17699 / DSM 428 / KCTC 22496 / NCIMB 10442 / H16 / Stanier 337) OX=381666 GN=hoxK PE=1 SV=1	621.414	897.126	6093.41	933.586	1207.76	1087.47
Q0K792	7	6	48.6279	0.404432	0.815782	1.47146	0.112564	Ita	Suc	7466.44	Cold shock protein_ DNA-binding OS=Cupriavidus necator (strain ATCC 17699 / DSM 428 / KCTC 22496 / NCIMB 10442 / H16 / Stanier 337) OX=381666 GN=H16_A3054 PE=4 SV=1	2005.95	1883.54	4731.41	1362.31	1978.99	2517.42
Q0JZ59	23	14	103.487	0.828391	0.933011	1.05948	0.0538065	Suc	Ita	13495.7	Copper resistance protein C OS=Cupriavidus necator (strain ATCC 17699 / DSM 428 / KCTC 22496 / NCIMB 10442 / H16 / Stanier 337) OX=381666 GN=copC PE=3 SV=1	69464.6	48446.5	174876	48901.7	131918	129381
Q0K3C0	3	2	18.1053	0.00896395	0.332273	18.5139	0.936318	Ita	Suc	43724.8	Predicted acyl-CoA transferase/carnitine dehydratase OS=Cupriavidus necator (strain ATCC 17699 / DSM 428 / KCTC 22496 / NCIMB 10442 / H16 / Stanier 337) OX=381666 GN=H16_B0707 PE=4 SV=1	406.352	2266.36	487.885	56.1312	51.8118	62.7718
Q0K4W6	5	4	27.8415	0.00937349	0.332273	4.0987	0.931012	Suc	Ita	14674.7	Organic hydroperoxide resistance protein OS=Cupriavidus necator (strain ATCC 17699 / DSM 428 / KCTC 22496 / NCIMB 10442 / H16 / Stanier 337) OX=381666 GN=ohr PE=3 SV=1	1193.94	1088.23	1263.02	3920.62	7640.31	2969.71
Q0K5U4	5	4	50.0192	0.0215174	0.386604	22.8314	0.780297	Ita	Suc	15627.9	Sulfur oxidation protein (SoxY) OS=Cupriavidus necator (strain ATCC 17699 / DSM 428 / KCTC 22496 / NCIMB 10442 / H16 / Stanier 337) OX=381666 GN=soxY PE=4 SV=1	21636.9	21225.9	2599.59	408.975	1210.82	371.432
Q0K4U6	3	2	37.4035	0.019023	0.386604	41.495	0.808468	Suc	Ita	7531.53	Dodecin domain-containing protein OS=Cupriavidus necator (strain ATCC 17699 / DSM 428 / KCTC 22496 / NCIMB 10442 / H16 / Stanier 337) OX=381666 GN=H16_B0177 PE=4 SV=1	98.5611	919.13	131.266	5722.96	4138.3	37814.7
Q0K7G8	15	10	115.243	0.0586004	0.542649	2.66176	0.512918	Suc	Ita	24397.8	Predicted periplasmic or secreted protein OS=Cupriavidus necator (strain ATCC 17699 / DSM 428 / KCTC 22496 / NCIMB 10442 / H16 / Stanier 337) OX=381666 GN=H16_A2977 PE=4 SV=1	4089.1	3041.99	12091.7	16472.3	21076	13618.3
Q0KBX3	23	16	220.24	0.150795	0.695516	3.2737	0.277199	Ita	Suc	34913	Probable extra-cytoplasmic solute receptor OS=Cupriavidus necator (strain ATCC 17699 / DSM 428 / KCTC 22496 / NCIMB 10442 / H16 / Stanier 337) OX=381666 GN=H16_A1360 PE=3 SV=1	5531.82	5586.6	25323.1	2854.17	4513.84	3763.61
Q0K3N6	9	7	81.4374	0.0248235	0.386604	55.1221	0.7456	Ita	Suc	41429.3	Acetyl-CoA synthetase OS=Cupriavidus necator (strain ATCC 17699 / DSM 428 / KCTC 22496 / NCIMB 10442 / H16 / Stanier 337) OX=381666 GN=H16_B0591 PE=4 SV=1	7032.48	5027.96	328.968	91.6896	59.8831	73.1902
Q0KDX0	5	1	27.3064	0.137049	0.684909	1.78479	0.298006	Suc	Ita	56298.3	Type VI secretion system contractile sheath large subunit OS=Cupriavidus necator (strain ATCC 17699 / DSM 428 / KCTC 22496 / NCIMB 10442 / H16 / Stanier 337) OX=381666 GN=H16_A0653 PE=4 SV=1	274.74	87.26	162.975	363.452	233.364	340.153
Q0K4W3	2	1	12.0288	0.286694	0.798088	9.19887	0.159412	Ita	Suc	12430	Uncharacterized protein OS=Cupriavidus necator (strain ATCC 17699 / DSM 428 / KCTC 22496 / NCIMB 10442 / H16 / Stanier 337) OX=381666 GN=H16_B0160 PE=4 SV=1	105.628	9.11559	2348.86	0	1.51744	266.299
Q0K8N9	4	3	25.9704	0.903001	0.936813	1.13047	0.0511968	Ita	Suc	21098	Elongation factor P OS=Cupriavidus necator (strain ATCC 17699 / DSM 428 / KCTC 22496 / NCIMB 10442 / H16 / Stanier 337) OX=381666 GN=efp PE=3 SV=1	1124.95	3440.55	1506.71	2576.25	1285.93	1509.25
Q0K2N7	6	3	53.5947	0.00709643	0.332273	231.94	0.959567	Ita	Suc	34509.2	Predicted iron-dependent peroxidase OS=Cupriavidus necator (strain ATCC 17699 / DSM 428 / KCTC 22496 / NCIMB 10442 / H16 / Stanier 337) OX=381666 GN=H16_B0946 PE=4 SV=1	1785.47	838.506	4948.14	0.24798	29.893	2.50584
Q0KA09	13	7	68.3249	0.0197718	0.386604	1.48107	0.799828	Suc	Ita	130126	Chromosome partition protein Smc OS=Cupriavidus necator (strain ATCC 17699 / DSM 428 / KCTC 22496 / NCIMB 10442 / H16 / Stanier 337) OX=381666 GN=smc PE=3 SV=1	9596.7	11574.7	10849	13297.9	16227.4	17899
Q0K5B6	14	9	60.6996	0.0247967	0.386604	3.57488	0.74587	Ita	Suc	7163.1	Cold-shock protein_ DNA-binding OS=Cupriavidus necator (strain ATCC 17699 / DSM 428 / KCTC 22496 / NCIMB 10442 / H16 / Stanier 337) OX=381666 GN=H16_B0002 PE=4 SV=1	7629.4	8853.69	14717.4	1476.49	4538.27	2712.94
Q0K7X3	9	4	48.1168	0.0188836	0.386604	2.65207	0.810094	Suc	Ita	11642.3	Uncharacterized conserved protein OS=Cupriavidus necator (strain ATCC 17699 / DSM 428 / KCTC 22496 / NCIMB 10442 / H16 / Stanier 337) OX=381666 GN=H16_A2820 PE=3 SV=1	5216.72	5349.6	7251.17	11450.1	23204.9	12598.2
Q0K0R1	10	8	82.1832	0.00595788	0.332273	17.9178	0.972421	Suc	Ita	13020	EF-hand domain-containing protein OS=Cupriavidus necator (strain ATCC 17699 / DSM 428 / KCTC 22496 / NCIMB 10442 / H16 / Stanier 337) OX=381666 GN=H16_B1628 PE=4 SV=1	1012.24	734.569	730.57	4559.81	17321.1	22508.1
Q0K459	4	2	22.0481	0.606444	0.866863	1.12874	0.0722857	Ita	Suc	30161.5	Transcriptional regulator_ IclR-family OS=Cupriavidus necator (strain ATCC 17699 / DSM 428 / KCTC 22496 / NCIMB 10442 / H16 / Stanier 337) OX=381666 GN=H16_B0417 PE=4 SV=1	0	1.47009	67.4786	1.15163	37.5055	22.4275
Q0K5U3	16	14	129.772	0.163366	0.70279	2.5362	0.260402	Ita	Suc	11203.1	Cytochrome c551/c552 OS=Cupriavidus necator (strain ATCC 17699 / DSM 428 / KCTC 22496 / NCIMB 10442 / H16 / Stanier 337) OX=381666 GN=H16_A3570 PE=4 SV=1	7958.59	3682.45	12906.5	1176.92	4155.35	4346.62
Q0KCH0	6	4	33.6111	0.861842	0.936813	1.83161	0.0524467	Ita	Suc	11874.4	Iron-binding protein IscA OS=Cupriavidus necator (strain ATCC 17699 / DSM 428 / KCTC 22496 / NCIMB 10442 / H16 / Stanier 337) OX=381666 GN=iscA PE=3 SV=1	65.2082	370.625	1041.03	146.951	377.778	281.589
Q0KC18	6	5	54.4315	0.00879115	0.332273	3.57681	0.938541	Ita	Suc	46985.3	O-Acetylhomoserine sulfhydrylase OS=Cupriavidus necator (strain ATCC 17699 / DSM 428 / KCTC 22496 / NCIMB 10442 / H16 / Stanier 337) OX=381666 GN=metY1 PE=3 SV=1	2657.09	1467.8	1496.57	685.596	518.021	368.025
Q7WWT7	14	5	124.115	0.870564	0.936813	1.02194	0.0521436	Ita	Suc	39796.8	chloromuconate cycloisomerase OS=Cupriavidus necator (strain ATCC 17699 / DSM 428 / KCTC 22496 / NCIMB 10442 / H16 / Stanier 337) OX=381666 GN=catB1 PE=3 SV=1	868.83	509.284	688.651	399.673	799.041	823.671
Q0KED9	14	12	94.4562	0.683885	0.888468	1.05162	0.0636961	Ita	Suc	16109.7	Large ribosomal subunit protein uL13 OS=Cupriavidus necator (strain ATCC 17699 / DSM 428 / KCTC 22496 / NCIMB 10442 / H16 / Stanier 337) OX=381666 GN=rplM PE=3 SV=1	7617.36	6483.54	7546.09	10249.5	5586.88	4748.01
Q0K5U8	5	4	46.3227	0.0407828	0.442296	9.25381	0.6135	Ita	Suc	23993.2	Sulfur oxidation protein (SoxX) OS=Cupriavidus necator (strain ATCC 17699 / DSM 428 / KCTC 22496 / NCIMB 10442 / H16 / Stanier 337) OX=381666 GN=soxX PE=4 SV=1	2422.78	478.895	1531.53	287.161	35.733	156.173
Q0K7Z7	15	15	94.8702	0.133058	0.679289	1.52534	0.304604	Suc	Ita	31075.2	Thioredoxin domain-containing protein OS=Cupriavidus necator (strain ATCC 17699 / DSM 428 / KCTC 22496 / NCIMB 10442 / H16 / Stanier 337) OX=381666 GN=H16_A2795 PE=3 SV=1	1346.5	1689.56	2228.07	2651.36	3442.86	1935.38
Q0K7A8	1	1	4.1782	0.00944238	0.332273	10.1934	0.930115	Ita	Suc	42380.3	Quinolinate synthase OS=Cupriavidus necator (strain ATCC 17699 / DSM 428 / KCTC 22496 / NCIMB 10442 / H16 / Stanier 337) OX=381666 GN=nadA PE=3 SV=1	669.973	2216.67	665.889	134.658	146.987	66.8683
Q0KEZ8	24	19	197.488	0.886426	0.936813	1.01547	0.0516453	Suc	Ita	47384.4	Omega-amino acid-pyruvate aminotransferase OS=Cupriavidus necator (strain ATCC 17699 / DSM 428 / KCTC 22496 / NCIMB 10442 / H16 / Stanier 337) OX=381666 GN=aptA PE=3 SV=1	2163.73	7131.14	10779.8	6097.77	11042.9	3244.44
Q0KBN3	9	6	58.4736	0.424897	0.8224	1.36417	0.10678	Ita	Suc	49224.5	Putative peptidase_ M20D subfamily OS=Cupriavidus necator (strain ATCC 17699 / DSM 428 / KCTC 22496 / NCIMB 10442 / H16 / Stanier 337) OX=381666 GN=abgB PE=4 SV=1	869.278	816.789	1782.55	696.999	619.193	1226.46
Q0KBZ1	8	8	50.4599	0.322911	0.814059	1.75464	0.141928	Ita	Suc	7548.96	Large ribosomal subunit protein bL35 OS=Cupriavidus necator (strain ATCC 17699 / DSM 428 / KCTC 22496 / NCIMB 10442 / H16 / Stanier 337) OX=381666 GN=rpmI PE=3 SV=1	5317.6	5158.08	15626.7	3846.66	5132.12	5897.39
Q0KEL4	3	3	25.2304	0.0227405	0.386604	27.3457	0.767115	Suc	Ita	12116	Hypothetical membrane associated protein OS=Cupriavidus necator (strain ATCC 17699 / DSM 428 / KCTC 22496 / NCIMB 10442 / H16 / Stanier 337) OX=381666 GN=H16_A0407 PE=4 SV=1	482.144	248.061	620.574	2651.92	4479.64	29806.4
Q0JY94	3	2	17.5181	0.0500111	0.490097	13.3565	0.556814	Suc	Ita	24104.2	Intracellular protease/amidase OS=Cupriavidus necator (strain ATCC 17699 / DSM 428 / KCTC 22496 / NCIMB 10442 / H16 / Stanier 337) OX=381666 GN=H16_B2498 PE=4 SV=1	1.84092	110.157	44.1332	462.152	627.182	996.023
Q0K2Q3	3	2	19.9028	0.604772	0.866863	1.23977	0.0725025	Suc	Ita	12923	DUF2880 domain-containing protein OS=Cupriavidus necator (strain ATCC 17699 / DSM 428 / KCTC 22496 / NCIMB 10442 / H16 / Stanier 337) OX=381666 GN=H16_B0930 PE=4 SV=1	1902.49	2869.05	7553.76	2668.97	4610.27	8001.35
Q0K3E6	17	16	127.517	0.618575	0.877278	2.25613	0.0707557	Ita	Suc	48474.8	2-Methylcitrate dehydratase OS=Cupriavidus necator (strain ATCC 17699 / DSM 428 / KCTC 22496 / NCIMB 10442 / H16 / Stanier 337) OX=381666 GN=prpD2 PE=3 SV=1	5603.04	1893.95	481.04	1145.88	1353.25	1037.01
Q0KBP1;A0A212MH47	13	9	86.3898	0.00324257	0.332273	2.20806	0.994813	Suc	Ita	41075	Beta-ketothiolase BktB OS=Cupriavidus necator (strain ATCC 17699 / DSM 428 / KCTC 22496 / NCIMB 10442 / H16 / Stanier 337) OX=381666 GN=bktB PE=1 SV=1	5052.4	5460.25	7463.58	12368.9	12905.5	14418.2
Q0K4P0	5	4	19.9565	0.0340777	0.412663	15.352	0.662763	Suc	Ita	64882.7	Methyl-accepting chemotaxis protein OS=Cupriavidus necator (strain ATCC 17699 / DSM 428 / KCTC 22496 / NCIMB 10442 / H16 / Stanier 337) OX=381666 GN=H16_B0233 PE=4 SV=1	6.37359	31.3491	69.5219	180.12	314.847	1151.45
Q0K3F1	14	11	116.054	0.0736062	0.588324	21.3151	0.451041	Ita	Suc	44786.3	Acyl-CoA dehydrogenase OS=Cupriavidus necator (strain ATCC 17699 / DSM 428 / KCTC 22496 / NCIMB 10442 / H16 / Stanier 337) OX=381666 GN=H16_B0676 PE=3 SV=1	2878.52	1831.5	121.468	69.8694	27.0759	129.725
Q0K1G6	15	10	119.651	0.0460442	0.483227	90.5138	0.579805	Ita	Suc	43480.5	Acetyl-CoA acetyltransferase OS=Cupriavidus necator (strain ATCC 17699 / DSM 428 / KCTC 22496 / NCIMB 10442 / H16 / Stanier 337) OX=381666 GN=H16_B1369 PE=3 SV=1	3879.82	5850.82	142.369	99.5494	0.87696	8.651
Q0KA16	24	16	150.508	0.935932	0.936813	1.25807	0.0505199	Suc	Ita	27383.7	Small ribosomal subunit protein uS2 OS=Cupriavidus necator (strain ATCC 17699 / DSM 428 / KCTC 22496 / NCIMB 10442 / H16 / Stanier 337) OX=381666 GN=rpsB PE=3 SV=1	6266.99	3052.16	5849.31	1862.69	6459.99	10760.3
Q0KFB2	1	1	4.6222	0.00302028	0.332273	35.1728	0.995899	Suc	Ita	15521.6	Uncharacterized conserved protein OS=Cupriavidus necator (strain ATCC 17699 / DSM 428 / KCTC 22496 / NCIMB 10442 / H16 / Stanier 337) OX=381666 GN=H16_A0157 PE=3 SV=1	26.9001	46.5979	11.4756	805.872	465.804	1717.08
Q0K9R7	6	2	34.1646	0.0197344	0.386604	48.2811	0.800256	Suc	Ita	20456.5	DUF5666 domain-containing protein OS=Cupriavidus necator (strain ATCC 17699 / DSM 428 / KCTC 22496 / NCIMB 10442 / H16 / Stanier 337) OX=381666 GN=H16_A2157 PE=4 SV=1	8.77694	9.58267	0.165783	633.589	169.721	91.1163
Q0KEG0	5	3	24.2696	0.141666	0.693066	4.22866	0.290701	Suc	Ita	86264.5	3-hydroxyacyl-CoA dehydrogenase OS=Cupriavidus necator (strain ATCC 17699 / DSM 428 / KCTC 22496 / NCIMB 10442 / H16 / Stanier 337) OX=381666 GN=H16_A0461 PE=4 SV=1	240.846	27.6183	4.16305	772.725	197.074	183.049
Q0K2M0	3	2	20.9137	0.0473169	0.490097	58.5312	0.572219	Ita	Suc	44866.2	ABC-type transporter_ periplasmic component OS=Cupriavidus necator (strain ATCC 17699 / DSM 428 / KCTC 22496 / NCIMB 10442 / H16 / Stanier 337) OX=381666 GN=H16_B0963 PE=4 SV=1	1062.22	2095.42	7722.23	48.3869	0	137.495
Q0KDS2	73	55	597.092	0.111904	0.673336	6.51064	0.344738	Ita	Suc	80197.9	Aerobic-type carbon monoxide dehydrogenase homolog_ large subunit OS=Cupriavidus necator (strain ATCC 17699 / DSM 428 / KCTC 22496 / NCIMB 10442 / H16 / Stanier 337) OX=381666 GN=coxL2 PE=4 SV=1	10281.1	15395.5	87260.5	2307.53	8460.47	6578.55
Q0JZV8	5	3	35.103	0.0481379	0.490097	24.5975	0.567432	Suc	Ita	15675	Phasin domain-containing protein OS=Cupriavidus necator (strain ATCC 17699 / DSM 428 / KCTC 22496 / NCIMB 10442 / H16 / Stanier 337) OX=381666 GN=H16_B1934 PE=4 SV=1	203.088	11.6542	1.17201	370.12	3141.26	1799.57
Q0KEM7	3	3	14.4833	0.0119948	0.333221	5.22759	0.896492	Suc	Ita	20733.5	Putative intracellular protease/amidase/DJ-1/PfpI family OS=Cupriavidus necator (strain ATCC 17699 / DSM 428 / KCTC 22496 / NCIMB 10442 / H16 / Stanier 337) OX=381666 GN=thiJ PE=3 SV=1	1172.94	533.947	1909.96	4605.63	6464.53	7837.24
Q0JY54	7	5	44.5583	0.693554	0.890065	1.14338	0.0628048	Suc	Ita	20136	Conserved hypothetical transmembrane protein OS=Cupriavidus necator (strain ATCC 17699 / DSM 428 / KCTC 22496 / NCIMB 10442 / H16 / Stanier 337) OX=381666 GN=H16_B2538 PE=4 SV=1	3081.62	2799.78	8627.13	2952.35	5757.72	7878.69
Q0KEY8	27	21	157.959	0.156374	0.695516	1.41615	0.269505	Suc	Ita	30455.5	3-Hydroxyacyl-CoA dehydrogenase OS=Cupriavidus necator (strain ATCC 17699 / DSM 428 / KCTC 22496 / NCIMB 10442 / H16 / Stanier 337) OX=381666 GN=paaH1 PE=1 SV=1	15435.8	27286	17235.6	24831.6	35232.5	24844.4
Q0JZR9	2	1	10.2159	0.0858352	0.62365	126.174	0.410712	Ita	Suc	33657.3	Probable extra-cytoplasmic solute receptor OS=Cupriavidus necator (strain ATCC 17699 / DSM 428 / KCTC 22496 / NCIMB 10442 / H16 / Stanier 337) OX=381666 GN=H16_B1973 PE=3 SV=1	576.9	630.23	4.93461	2.39988	4.59013	2.61625
Q0KEE2	17	12	128.376	0.0953669	0.670179	1.66695	0.383918	Ita	Suc	37819.1	Dihydroorotase OS=Cupriavidus necator (strain ATCC 17699 / DSM 428 / KCTC 22496 / NCIMB 10442 / H16 / Stanier 337) OX=381666 GN=pyrC PE=3 SV=1	3274.79	6497.99	4053.86	2380.63	2740.38	3173.56
Q0K3E9	13	10	86.8783	0.230451	0.798088	3.58054	0.195042	Ita	Suc	34244.6	Probable extra-cytoplasmic solute receptor OS=Cupriavidus necator (strain ATCC 17699 / DSM 428 / KCTC 22496 / NCIMB 10442 / H16 / Stanier 337) OX=381666 GN=H16_B0678 PE=3 SV=1	4458.47	808.058	625.329	555.549	542.58	547.392
Q0KBG3	7	2	30.4572	0.947766	0.937791	1.44241	0.0503452	Suc	Ita	74918.4	3-hydroxyacyl-CoA dehydrogenase OS=Cupriavidus necator (strain ATCC 17699 / DSM 428 / KCTC 22496 / NCIMB 10442 / H16 / Stanier 337) OX=381666 GN=H16_A1526 PE=1 SV=1	63.4856	2.054	102.469	165.158	75.6602	1.51911
Q0KEG8	7	4	34.7915	0.0174914	0.386604	3.48563	0.826625	Suc	Ita	68475.9	Aspartate--tRNA(Asp/Asn) ligase OS=Cupriavidus necator (strain ATCC 17699 / DSM 428 / KCTC 22496 / NCIMB 10442 / H16 / Stanier 337) OX=381666 GN=aspS PE=3 SV=1	490.873	546.137	289.05	1258.36	2327.13	1036.66
Q0K147	1	1	4.9747	0.108656	0.673336	72.3888	0.351809	Suc	Ita	83073.8	Outer membrane receptor_ TonB dependent OS=Cupriavidus necator (strain ATCC 17699 / DSM 428 / KCTC 22496 / NCIMB 10442 / H16 / Stanier 337) OX=381666 GN=H16_B1489 PE=3 SV=1	1.76924	0	0	2.20579	120.98	4.88794
Q0K9K7	8	4	48.8688	0.0504956	0.490097	23.8427	0.554133	Suc	Ita	59405.2	Malate synthase OS=Cupriavidus necator (strain ATCC 17699 / DSM 428 / KCTC 22496 / NCIMB 10442 / H16 / Stanier 337) OX=381666 GN=aceB PE=3 SV=1	329.373	35.4662	160.39	10578.6	899.68	1044.58
Q0K5G4	3	2	19.9384	0.0666933	0.557472	33.9587	0.477558	Suc	Ita	42074.7	Putative peptidoglycan binding domain OS=Cupriavidus necator (strain ATCC 17699 / DSM 428 / KCTC 22496 / NCIMB 10442 / H16 / Stanier 337) OX=381666 GN=H16_A3701 PE=4 SV=1	15.8563	0.787381	45.6448	146.049	124.481	1844.7
Q0KCT4	13	5	74.3018	0.442519	0.823431	1.1113	0.102196	Ita	Suc	77843.3	Polyribonucleotide nucleotidyltransferase OS=Cupriavidus necator (strain ATCC 17699 / DSM 428 / KCTC 22496 / NCIMB 10442 / H16 / Stanier 337) OX=381666 GN=pnp PE=3 SV=1	519.929	156.75	368.256	830.357	61.7809	48.1435
Q0KA19	36	28	298.615	0.0656321	0.557472	3.25161	0.481911	Suc	Ita	20855.1	Ribosome-recycling factor OS=Cupriavidus necator (strain ATCC 17699 / DSM 428 / KCTC 22496 / NCIMB 10442 / H16 / Stanier 337) OX=381666 GN=frr PE=3 SV=1	37775.8	25552.9	57638.7	54902.1	169327	169110
Q0K9V3	3	1	16.228	0.147827	0.695516	7.96671	0.281459	Suc	Ita	10014.3	Acyl-CoA-binding protein OS=Cupriavidus necator (strain ATCC 17699 / DSM 428 / KCTC 22496 / NCIMB 10442 / H16 / Stanier 337) OX=381666 GN=H16_A2119 PE=4 SV=1	24.2713	0	0	15.1048	10.4065	167.851
Q0K605	20	17	154.726	0.0243628	0.386604	3.86782	0.750259	Suc	Ita	12534.5	Large ribosomal subunit protein bL12 OS=Cupriavidus necator (strain ATCC 17699 / DSM 428 / KCTC 22496 / NCIMB 10442 / H16 / Stanier 337) OX=381666 GN=rplL PE=3 SV=1	23788.2	12115.6	8648.18	32608.9	74761.6	64948.6
Q0K6M8	2	1	10.2246	0.0161926	0.386604	614.843	0.84252	Ita	Suc	44490.3	Cell division protein FtsA OS=Cupriavidus necator (strain ATCC 17699 / DSM 428 / KCTC 22496 / NCIMB 10442 / H16 / Stanier 337) OX=381666 GN=ftsA PE=3 SV=1	1357.77	24.8339	97.7504	0	2.40769	0
Q0K513	23	19	151.105	0.0097577	0.332273	27.1886	0.925996	Suc	Ita	13562.1	Ferredoxin OS=Cupriavidus necator (strain ATCC 17699 / DSM 428 / KCTC 22496 / NCIMB 10442 / H16 / Stanier 337) OX=381666 GN=H16_B0105 PE=4 SV=1	2046.83	1780.68	5712	21142.5	99408.8	138815
Q0JZ37	3	1	26.485	0.281776	0.798088	2.23024	0.162068	Ita	Suc	7326.3	Cold shock protein_ DNA-binding OS=Cupriavidus necator (strain ATCC 17699 / DSM 428 / KCTC 22496 / NCIMB 10442 / H16 / Stanier 337) OX=381666 GN=H16_B2205 PE=4 SV=1	189.004	75.1734	387.896	105.099	76.4831	110.796
Q0KDL4	19	13	169.749	0.0402712	0.442296	2.00955	0.616992	Suc	Ita	37666.7	ABC-type transporter_ periplasmic component: FeTfamily OS=Cupriavidus necator (strain ATCC 17699 / DSM 428 / KCTC 22496 / NCIMB 10442 / H16 / Stanier 337) OX=381666 GN=H16_A0759 PE=4 SV=1	14498.2	6216.8	8687.69	17898.6	21779.7	19407.8
Q0K829	6	4	42.4658	0.0110243	0.332273	3.35367	0.90931	Ita	Suc	7203.17	Tautomerase OS=Cupriavidus necator (strain ATCC 17699 / DSM 428 / KCTC 22496 / NCIMB 10442 / H16 / Stanier 337) OX=381666 GN=H16_A2763 PE=3 SV=1	1830.41	1565.93	2928.3	555.395	876.86	453.632
Q0KET8	6	6	39.508	0.252489	0.798088	3.56605	0.179584	Suc	Ita	27921.6	2_3-bisphosphoglycerate-dependent phosphoglycerate mutase OS=Cupriavidus necator (strain ATCC 17699 / DSM 428 / KCTC 22496 / NCIMB 10442 / H16 / Stanier 337) OX=381666 GN=gpmA PE=3 SV=1	2200.71	2335.93	2523.6	1499.32	13286.3	10391.6
Q0KAG0	3	1	17.43	0.16823	0.703097	3.55606	0.254394	Suc	Ita	39514.2	Glutaminase-asparaginase (Amidohydrolase) OS=Cupriavidus necator (strain ATCC 17699 / DSM 428 / KCTC 22496 / NCIMB 10442 / H16 / Stanier 337) OX=381666 GN=ansA PE=3 SV=1	189.451	0	0	204.901	26.5362	442.263
Q0K2K2	5	2	31.374	0.0388438	0.442296	14.5504	0.626957	Ita	Suc	45328	4-Aminobutyrate aminotransferase OS=Cupriavidus necator (strain ATCC 17699 / DSM 428 / KCTC 22496 / NCIMB 10442 / H16 / Stanier 337) OX=381666 GN=gabT PE=3 SV=1	369.575	328.766	2735.36	92.0685	42.3909	101.528
Q0KDS3	17	14	108.376	0.098166	0.671926	3.72847	0.376691	Ita	Suc	16696.9	Aerobic-type carbon monoxide dehydrogenase homolog_ 2Fe-2S iron-sulfur subunit OS=Cupriavidus necator (strain ATCC 17699 / DSM 428 / KCTC 22496 / NCIMB 10442 / H16 / Stanier 337) OX=381666 GN=coxS2 PE=4 SV=1	8478.49	14070	41922.8	3404.16	5872.64	8014.82
Q0KDI4	50	38	348.641	0.0425618	0.451699	4.20218	0.601664	Suc	Ita	20591.6	DUF2059 domain-containing protein OS=Cupriavidus necator (strain ATCC 17699 / DSM 428 / KCTC 22496 / NCIMB 10442 / H16 / Stanier 337) OX=381666 GN=H16_A0790 PE=4 SV=1	28570.8	16442.5	32659.3	43425	167901	115069
Q0KBM7	11	9	72.6135	0.022022	0.386604	2.40494	0.774808	Suc	Ita	18430	Alkyl hydroperoxide reductase AhpD OS=Cupriavidus necator (strain ATCC 17699 / DSM 428 / KCTC 22496 / NCIMB 10442 / H16 / Stanier 337) OX=381666 GN=ahpD PE=3 SV=1	1422.29	1808.02	1902.16	5746.28	3845.33	2751.67
Q0K3N7	15	12	98.2679	0.0116089	0.332273	2.70016	0.901585	Ita	Suc	14295.2	Predicted nucleic-acid-binding protein containing a Zn-ribbon OS=Cupriavidus necator (strain ATCC 17699 / DSM 428 / KCTC 22496 / NCIMB 10442 / H16 / Stanier 337) OX=381666 GN=H16_B0590 PE=4 SV=1	6184.08	4961.25	8012.89	3285.44	1942.82	1866.97
Q0K642	31	25	184.962	0.600459	0.866863	1.13778	0.0730683	Suc	Ita	13724	Small ribosomal subunit protein uS13 OS=Cupriavidus necator (strain ATCC 17699 / DSM 428 / KCTC 22496 / NCIMB 10442 / H16 / Stanier 337) OX=381666 GN=rpsM PE=3 SV=1	13911.8	17107.2	51600	19477.1	35223.8	39301.6
Q0KF45	2	1	17.7152	0.0197535	0.386604	28.778	0.800037	Ita	Suc	23826.2	Orotate phosphoribosyltransferase OS=Cupriavidus necator (strain ATCC 17699 / DSM 428 / KCTC 22496 / NCIMB 10442 / H16 / Stanier 337) OX=381666 GN=pyrE PE=3 SV=1	593.8	48.5428	203.898	13.6817	11.2166	4.50741
Q0K4R3	4	2	21.2404	0.0245159	0.386604	22.1132	0.748705	Suc	Ita	18166.8	Phosphohistidine phosphatase SixA OS=Cupriavidus necator (strain ATCC 17699 / DSM 428 / KCTC 22496 / NCIMB 10442 / H16 / Stanier 337) OX=381666 GN=H16_B0210 PE=4 SV=1	48.8275	40.8331	4.02503	441.924	261.997	1367.77
Q0K769	7	5	32.4131	0.724523	0.896311	1.0562	0.0601906	Suc	Ita	37486	Phosphoribosylformylglycinamidine cyclo-ligase OS=Cupriavidus necator (strain ATCC 17699 / DSM 428 / KCTC 22496 / NCIMB 10442 / H16 / Stanier 337) OX=381666 GN=purM PE=3 SV=1	2384.66	1669.72	465.394	2360.08	1181.11	1232.61
Q0K2I3	7	5	43.8603	0.0512287	0.490097	16.2588	0.550128	Suc	Ita	52525.9	Methanethiol oxidase OS=Cupriavidus necator (strain ATCC 17699 / DSM 428 / KCTC 22496 / NCIMB 10442 / H16 / Stanier 337) OX=381666 GN=H16_B1000 PE=3 SV=1	243.736	216.79	167.601	561.747	1385.31	8265.53
Q0K4T2	4	4	28.5333	0.0717493	0.588324	3.89991	0.457869	Ita	Suc	12044.8	Conserved hypothetical membrane associated protein OS=Cupriavidus necator (strain ATCC 17699 / DSM 428 / KCTC 22496 / NCIMB 10442 / H16 / Stanier 337) OX=381666 GN=H16_B0191 PE=4 SV=1	1637.79	2748.71	2596.2	114.693	732.591	943.194
Q0K8C9	21	15	201.959	0.102019	0.673336	2.43266	0.367166	Ita	Suc	43608.3	Transcriptional regulator_ MocR family OS=Cupriavidus necator (strain ATCC 17699 / DSM 428 / KCTC 22496 / NCIMB 10442 / H16 / Stanier 337) OX=381666 GN=H16_A2662 PE=4 SV=1	5774.13	13210.5	4269.86	2236.3	3463.35	3859.63
P14611;A0A481XS98	36	28	290.092	0.90105	0.936813	1.48729	0.0512458	Suc	Ita	40720.1	Acetyl-CoA acetyltransferase OS=Cupriavidus necator (strain ATCC 17699 / DSM 428 / KCTC 22496 / NCIMB 10442 / H16 / Stanier 337) OX=381666 GN=phaA PE=1 SV=1	13472.9	18642.4	9808.54	45829.9	8139.1	8383.91
Q0KEH7	6	4	53.7105	0.597639	0.866863	1.21751	0.0734436	Ita	Suc	15292.9	Uncharacterized protein conserved in bacteria OS=Cupriavidus necator (strain ATCC 17699 / DSM 428 / KCTC 22496 / NCIMB 10442 / H16 / Stanier 337) OX=381666 GN=H16_A0444 PE=4 SV=1	662.206	311.48	1020.64	261.404	257.827	1118.81
Q0K695	11	10	69.8628	0.128715	0.679289	1.57666	0.3121	Suc	Ita	13234.9	Phosphoribosyl-ATP pyrophosphatase OS=Cupriavidus necator (strain ATCC 17699 / DSM 428 / KCTC 22496 / NCIMB 10442 / H16 / Stanier 337) OX=381666 GN=hisE PE=3 SV=1	4480.55	6122.76	9260.7	8310.92	13287.3	9720.52
Q0K502	13	12	83.1964	0.803375	0.932345	1.20041	0.0550345	Ita	Suc	18505.9	Ferric uptake regulation protein OS=Cupriavidus necator (strain ATCC 17699 / DSM 428 / KCTC 22496 / NCIMB 10442 / H16 / Stanier 337) OX=381666 GN=fur PE=3 SV=1	3279.83	3065.15	973.454	3150.32	1698	1248.32
Q0KEI4	20	12	143.677	0.928633	0.936813	1.18321	0.0506457	Ita	Suc	27655.6	Carbon monoxide dehydrogenase homolog_ medium chain OS=Cupriavidus necator (strain ATCC 17699 / DSM 428 / KCTC 22496 / NCIMB 10442 / H16 / Stanier 337) OX=381666 GN=coxM1 PE=4 SV=1	4282.32	3264.63	16635.4	4361.52	6563.14	9513.3
Q0KDM7	13	7	63.6783	0.0143488	0.366295	3.78457	0.865806	Suc	Ita	19247.1	Inorganic pyrophosphatase OS=Cupriavidus necator (strain ATCC 17699 / DSM 428 / KCTC 22496 / NCIMB 10442 / H16 / Stanier 337) OX=381666 GN=ppa PE=3 SV=1	1827.09	675.904	1079.22	6019.63	3358.07	4179.47
Q0KBZ2	28	21	176.533	0.0309355	0.411546	2.86017	0.688743	Suc	Ita	16265.1	Translation initiation factor IF-3 OS=Cupriavidus necator (strain ATCC 17699 / DSM 428 / KCTC 22496 / NCIMB 10442 / H16 / Stanier 337) OX=381666 GN=infC PE=3 SV=1	1214.98	1091.34	3068.71	5878.01	5585.97	3909.53
Q0KBT6	25	21	264.959	0.0399425	0.442296	3.11271	0.619258	Suc	Ita	33509.7	ABC-type transporter_ periplasmic component OS=Cupriavidus necator (strain ATCC 17699 / DSM 428 / KCTC 22496 / NCIMB 10442 / H16 / Stanier 337) OX=381666 GN=H16_A1399 PE=4 SV=1	8759.66	16193.4	36730.3	50212.1	69019.4	72771
Q0JZG7	2	2	10.5293	0.812191	0.932345	1.69744	0.0545805	Ita	Suc	31324.4	Hypothetical membrane associated protein OS=Cupriavidus necator (strain ATCC 17699 / DSM 428 / KCTC 22496 / NCIMB 10442 / H16 / Stanier 337) OX=381666 GN=H16_B2075 PE=4 SV=1	400.238	1202.49	120.969	297.506	243.643	474.314
Q0K357	42	31	291.548	0.0626531	0.551782	11.0403	0.494569	Ita	Suc	35256.9	Probable extra-cytoplasmic solute receptor OS=Cupriavidus necator (strain ATCC 17699 / DSM 428 / KCTC 22496 / NCIMB 10442 / H16 / Stanier 337) OX=381666 GN=H16_B0775 PE=3 SV=1	11458.6	63284.7	5373.02	2422.16	2772.45	2062.07
Q0KDV1	3	3	20.2244	0.0237704	0.386604	6.48049	0.756333	Suc	Ita	27119.2	Transcriptional repressor-molybdenum-binding protein OS=Cupriavidus necator (strain ATCC 17699 / DSM 428 / KCTC 22496 / NCIMB 10442 / H16 / Stanier 337) OX=381666 GN=H16_A0672 PE=3 SV=1	211.238	125.382	448.657	721.444	2567.99	1799.55
Q0K5T5	5	3	41.5812	0.526715	0.836138	2.87372	0.0844014	Suc	Ita	20584.2	Phosphoheptose isomerase OS=Cupriavidus necator (strain ATCC 17699 / DSM 428 / KCTC 22496 / NCIMB 10442 / H16 / Stanier 337) OX=381666 GN=gmhA2 PE=3 SV=1	28.7774	46.2124	820.664	240.607	2285.26	47.9975
Q0JY90	4	2	25.8957	0.999181	0.947379	1.06209	0.0500001	Ita	Suc	30130.2	ABC-type transporter_ periplasmic component OS=Cupriavidus necator (strain ATCC 17699 / DSM 428 / KCTC 22496 / NCIMB 10442 / H16 / Stanier 337) OX=381666 GN=H16_B2502 PE=4 SV=1	540.373	355.554	1219.62	1040.75	449.655	501.456
Q0KCU2	40	27	305.019	0.300124	0.814059	1.74625	0.152523	Suc	Ita	36649.7	Ketol-acid reductoisomerase (NADP(+)) OS=Cupriavidus necator (strain ATCC 17699 / DSM 428 / KCTC 22496 / NCIMB 10442 / H16 / Stanier 337) OX=381666 GN=ilvC PE=3 SV=1	26409.8	47824.1	67713.5	41947.4	134444	71485
Q0KBZ9	4	3	28.6782	0.0511104	0.490097	11.3267	0.55077	Suc	Ita	22475	Succinyl-CoA:3-ketoacid-coenzyme A transferase subunit B OS=Cupriavidus necator (strain ATCC 17699 / DSM 428 / KCTC 22496 / NCIMB 10442 / H16 / Stanier 337) OX=381666 GN=H16_A1332 PE=3 SV=1	235.548	61.1874	39.5428	2903.73	355.916	549.286
Q0K0Z5	4	3	35.1393	0.0881461	0.630737	25.2982	0.403884	Ita	Suc	34093.2	Probable extra-cytoplasmic solute receptor OS=Cupriavidus necator (strain ATCC 17699 / DSM 428 / KCTC 22496 / NCIMB 10442 / H16 / Stanier 337) OX=381666 GN=H16_B1542 PE=3 SV=1	2190.18	116.026	146.214	41.8143	50.9611	4.16494
P39185	16	11	94.5614	0.0261955	0.386604	7.62155	0.732048	Suc	Ita	93916.2	Periplasmic nitrate reductase OS=Cupriavidus necator (strain ATCC 17699 / DSM 428 / KCTC 22496 / NCIMB 10442 / H16 / Stanier 337) OX=381666 GN=napA PE=1 SV=2	545.607	426.977	966.104	1738.02	3748.66	9289.12
Q0K672	8	4	39.8031	0.547448	0.846292	2.3413	0.0808739	Ita	Suc	175769	Glutamate synthase [NADPH]_ Glutamate synthase amidotransferase domain OS=Cupriavidus necator (strain ATCC 17699 / DSM 428 / KCTC 22496 / NCIMB 10442 / H16 / Stanier 337) OX=381666 GN=gltB1 PE=3 SV=1	1630.86	4679.72	415.435	1278.08	1058.12	536.568
Q0JYS3	1	1	5.0099	0.189379	0.751576	3.7494	0.230963	Ita	Suc	20216.2	Transcriptional regulator_ SoxR-family OS=Cupriavidus necator (strain ATCC 17699 / DSM 428 / KCTC 22496 / NCIMB 10442 / H16 / Stanier 337) OX=381666 GN=H16_B2319 PE=4 SV=1	395.678	774.514	125.314	129.647	201.84	14.0363
Q0KDI6	14	11	130.037	0.0663346	0.557472	5.72462	0.479021	Suc	Ita	23550.7	Outer membrane protein or related peptidoglycan-associated (Lipo)protein OS=Cupriavidus necator (strain ATCC 17699 / DSM 428 / KCTC 22496 / NCIMB 10442 / H16 / Stanier 337) OX=381666 GN=H16_A0788 PE=4 SV=1	6075.16	7409.71	8705.7	10191.9	66946.2	49894.4
Q0K565	3	2	15.8139	0.167162	0.70279	4.67484	0.255691	Suc	Ita	36099	Probable extra-cytoplasmic solute receptor OS=Cupriavidus necator (strain ATCC 17699 / DSM 428 / KCTC 22496 / NCIMB 10442 / H16 / Stanier 337) OX=381666 GN=H16_B0053 PE=3 SV=1	194.488	27.4912	41.4065	941.96	113.286	176.04
Q9X6U2	6	5	45.5395	0.156844	0.695516	1.85337	0.268875	Suc	Ita	27055.9	D-beta-hydroxybutyrate dehydrogenase OS=Cupriavidus necator (strain ATCC 17699 / DSM 428 / KCTC 22496 / NCIMB 10442 / H16 / Stanier 337) OX=381666 GN=hbdH1 PE=3 SV=2	2002.27	1097.26	568.03	2845.36	2423.75	1528.23
Q0K9U7	6	4	40.5312	0.0642601	0.551782	1.87066	0.487658	Suc	Ita	27653.6	ABC-type transporter_ periplasmic component: MUTfamily OS=Cupriavidus necator (strain ATCC 17699 / DSM 428 / KCTC 22496 / NCIMB 10442 / H16 / Stanier 337) OX=381666 GN=H16_A2125 PE=3 SV=1	522.592	411.429	932.047	928.401	1226.95	1335.43
Q9ZHI5;Q0KD73	5	3	43.6711	0.606498	0.866863	1.16515	0.0722787	Ita	Suc	13621.6	Aspartate 1-decarboxylase OS=Cupriavidus necator (strain ATCC 17699 / DSM 428 / KCTC 22496 / NCIMB 10442 / H16 / Stanier 337) OX=381666 GN=panD PE=3 SV=1	4114.25	3935.94	7007.02	2413.58	5606.04	4903.43
Q0JYB9	22	14	163.406	0.264554	0.798088	1.44007	0.171993	Suc	Ita	59720.9	Exoenzymes regulatory protein aepA OS=Cupriavidus necator (strain ATCC 17699 / DSM 428 / KCTC 22496 / NCIMB 10442 / H16 / Stanier 337) OX=381666 GN=H16_B2473 PE=4 SV=1	1027.21	3536.94	2384.17	3019.36	3214.76	3771.91
Q0K635	13	8	121.249	0.134486	0.679289	1.83464	0.302211	Suc	Ita	12981	Large ribosomal subunit protein uL18 OS=Cupriavidus necator (strain ATCC 17699 / DSM 428 / KCTC 22496 / NCIMB 10442 / H16 / Stanier 337) OX=381666 GN=rplR PE=3 SV=1	4593.92	2782.83	3604.65	10018.6	4058.29	6070.01
Q0K8J8	1	1	5.4096	0.0768234	0.588324	12.53	0.439685	Suc	Ita	20258.2	Hypothetical membrane associated protein OS=Cupriavidus necator (strain ATCC 17699 / DSM 428 / KCTC 22496 / NCIMB 10442 / H16 / Stanier 337) OX=381666 GN=H16_A2590 PE=4 SV=1	20.0082	0	80.7146	194.134	407.448	660.478
Q0K6U0	3	2	15.4112	0.194386	0.755576	7.27064	0.225976	Ita	Suc	18288.3	GP29 like protein (Of Bacteriophage phiE125) OS=Cupriavidus necator (strain ATCC 17699 / DSM 428 / KCTC 22496 / NCIMB 10442 / H16 / Stanier 337) OX=381666 GN=H16_A3206 PE=4 SV=1	48.3833	147.114	8.6113	11.5364	0	16.5365
Q0K6W8	9	8	31.888	0.918178	0.936813	1.04192	0.0508498	Suc	Ita	18567.1	Probable histone H1-like protein (Alanine/lysin-rich protein) OS=Cupriavidus necator (strain ATCC 17699 / DSM 428 / KCTC 22496 / NCIMB 10442 / H16 / Stanier 337) OX=381666 GN=H16_A3178 PE=3 SV=1	4624.07	2111.39	10812.8	2025.04	7001.61	9257.27
Q0KBZ3	14	6	80.1142	0.610489	0.869728	1.43822	0.0717673	Suc	Ita	72151	Threonine--tRNA ligase OS=Cupriavidus necator (strain ATCC 17699 / DSM 428 / KCTC 22496 / NCIMB 10442 / H16 / Stanier 337) OX=381666 GN=thrS PE=3 SV=1	6090.26	12811.8	1523.25	18780.7	7333.84	3261.49
Q0K7K1	10	7	54.2824	0.051376	0.490097	3.87965	0.54933	Suc	Ita	21725.2	Outer membrane protein peptidoglycan-associated(Lipo)proteins OS=Cupriavidus necator (strain ATCC 17699 / DSM 428 / KCTC 22496 / NCIMB 10442 / H16 / Stanier 337) OX=381666 GN=H16_A2944 PE=4 SV=1	1533.04	583.481	1356.5	1899.97	5606.92	5967.22
Q0K5H6	20	14	166.985	0.485734	0.82889	2.51339	0.0922985	Ita	Suc	41789.6	TRAP-type transporter_ periplasmic component OS=Cupriavidus necator (strain ATCC 17699 / DSM 428 / KCTC 22496 / NCIMB 10442 / H16 / Stanier 337) OX=381666 GN=H16_A3688 PE=4 SV=1	3613.1	3188.78	22915.2	4492.93	3604.48	3726.1
Q0JYN2	32	29	240.113	0.541063	0.845403	1.17236	0.0819294	Suc	Ita	44822.6	Flagellin OS=Cupriavidus necator (strain ATCC 17699 / DSM 428 / KCTC 22496 / NCIMB 10442 / H16 / Stanier 337) OX=381666 GN=fliC PE=3 SV=1	5298.08	4423.85	23143.7	7440.04	12986.6	18103.8
Q0K861	10	7	69.2259	0.923155	0.936813	1.12701	0.0507491	Ita	Suc	30115.5	GTP cyclohydrolase FolE2 OS=Cupriavidus necator (strain ATCC 17699 / DSM 428 / KCTC 22496 / NCIMB 10442 / H16 / Stanier 337) OX=381666 GN=folE2 PE=3 SV=1	248.251	1693.84	1088.51	494.676	1367.75	826.633
Q0K7N2	18	14	140.365	0.132699	0.679289	1.90874	0.30521	Suc	Ita	35367.7	Aspartate carbamoyltransferase OS=Cupriavidus necator (strain ATCC 17699 / DSM 428 / KCTC 22496 / NCIMB 10442 / H16 / Stanier 337) OX=381666 GN=pyrB PE=3 SV=1	1974.4	5843.67	2080.6	5347.16	8689.71	4857.06
Q0K5E7	10	7	67.2823	0.0772351	0.588324	5.20883	0.438272	Suc	Ita	33283.2	Probable extra-cytoplasmic solute receptor_putative component of transport system_ tripartite tricarboxylate transport (TTT) family OS=Cupriavidus necator (strain ATCC 17699 / DSM 428 / KCTC 22496 / NCIMB 10442 / H16 / Stanier 337) OX=381666 GN=H16_A3718 PE=3 SV=1	1197.08	1016.19	6214.16	4414.01	18511.4	20971.7
Q0JZU9	7	5	57.1954	0.131767	0.679289	2.5513	0.306796	Suc	Ita	29431.2	Putative non-heme chloroperoxidase OS=Cupriavidus necator (strain ATCC 17699 / DSM 428 / KCTC 22496 / NCIMB 10442 / H16 / Stanier 337) OX=381666 GN=H16_B1943 PE=4 SV=1	1476.86	907.883	5620.45	4281.24	10883.3	5259.19
Q0K685	6	5	44.7747	0.641182	0.881543	1.16372	0.0680959	Ita	Suc	44517.4	UDP-N-acetylglucosamine 1-carboxyvinyltransferase OS=Cupriavidus necator (strain ATCC 17699 / DSM 428 / KCTC 22496 / NCIMB 10442 / H16 / Stanier 337) OX=381666 GN=murA PE=3 SV=1	524.235	2063.23	425.172	1986.98	495.432	106.393
Q0K0K0	2	2	19.1163	0.011107	0.332273	397.442	0.908217	Ita	Suc	7813.69	Antibiotic/siderophore biosynthesis protein OS=Cupriavidus necator (strain ATCC 17699 / DSM 428 / KCTC 22496 / NCIMB 10442 / H16 / Stanier 337) OX=381666 GN=mbtH PE=4 SV=1	1523.72	703.811	40.4404	0.867768	0.668939	4.16973
Q0KAL0	1	1	4.8831	0.119443	0.673336	Infinity	0.329335	Ita	Suc	38428.7	Predicted glycosyltransferase OS=Cupriavidus necator (strain ATCC 17699 / DSM 428 / KCTC 22496 / NCIMB 10442 / H16 / Stanier 337) OX=381666 GN=H16_A1858 PE=4 SV=1	512.061	160.011	0	0	0	0
Q0K313	3	2	17.4317	0.94126	0.937586	1.06407	0.0504368	Suc	Ita	43496.3	2-amino-3-ketobutyrate coenzyme A ligase OS=Cupriavidus necator (strain ATCC 17699 / DSM 428 / KCTC 22496 / NCIMB 10442 / H16 / Stanier 337) OX=381666 GN=kbl PE=1 SV=1	1173.66	545.051	238.125	1068.32	806.153	207.747
Q7WWU0	14	8	112.912	0.0300701	0.405748	3.53629	0.696264	Ita	Suc	35364.2	Putative NagM-like protein OS=Cupriavidus necator (strain ATCC 17699 / DSM 428 / KCTC 22496 / NCIMB 10442 / H16 / Stanier 337) OX=381666 GN=nagM5 PE=3 SV=1	5945.24	1959.46	3319.13	1114.82	1308.35	750.732
Q0KA18	5	4	36.0153	0.478272	0.82889	2.41857	0.0938832	Ita	Suc	25329.4	Uridylate kinase OS=Cupriavidus necator (strain ATCC 17699 / DSM 428 / KCTC 22496 / NCIMB 10442 / H16 / Stanier 337) OX=381666 GN=pyrH PE=3 SV=1	940.438	268.673	34.1719	445.833	12.6197	55.6048
Q0KDK2	11	10	79.3547	0.347249	0.814059	1.48363	0.131916	Ita	Suc	29242.7	ABC-type transporter_ periplasmic component: PAAT family OS=Cupriavidus necator (strain ATCC 17699 / DSM 428 / KCTC 22496 / NCIMB 10442 / H16 / Stanier 337) OX=381666 GN=H16_A0772 PE=4 SV=1	2099.31	4209.72	1756.07	2388.55	1882.97	1164.56
Q0K1X6	3	2	11.4399	0.49816	0.831799	1.16055	0.0897646	Ita	Suc	14132.1	Endoribonuclease OS=Cupriavidus necator (strain ATCC 17699 / DSM 428 / KCTC 22496 / NCIMB 10442 / H16 / Stanier 337) OX=381666 GN=H16_B1208 PE=4 SV=1	317.917	648.546	411.296	179.366	867.201	140.593
Q0K7W6	15	11	147.873	0.0993003	0.671926	3.41434	0.373836	Suc	Ita	17789	Peptidoglycan-associated lipoprotein OS=Cupriavidus necator (strain ATCC 17699 / DSM 428 / KCTC 22496 / NCIMB 10442 / H16 / Stanier 337) OX=381666 GN=opcL PE=3 SV=1	1942.9	993.576	2367.77	2056.42	7751.9	8302.16
Q0KDH1	4	2	22.6747	0.815466	0.933011	1.83634	0.0544178	Ita	Suc	34143.2	D-beta-D-heptose 7-phophosphate kinase OS=Cupriavidus necator (strain ATCC 17699 / DSM 428 / KCTC 22496 / NCIMB 10442 / H16 / Stanier 337) OX=381666 GN=hldA PE=4 SV=1	115.213	3706.26	380.189	998.712	405.036	884.317
Q0K958	10	6	69.5394	0.192574	0.754213	5.29902	0.227758	Suc	Ita	15335.6	Nucleoside diphosphate kinase OS=Cupriavidus necator (strain ATCC 17699 / DSM 428 / KCTC 22496 / NCIMB 10442 / H16 / Stanier 337) OX=381666 GN=ndk PE=3 SV=1	1163.27	739.844	176.451	8775.7	893.753	1350.23
Q0KCT9	4	2	35.3682	0.789684	0.925416	1.09012	0.0557861	Ita	Suc	17720	Uncharacterized protein containing LysM domain OS=Cupriavidus necator (strain ATCC 17699 / DSM 428 / KCTC 22496 / NCIMB 10442 / H16 / Stanier 337) OX=381666 GN=H16_A1040 PE=4 SV=1	154.265	69.0918	712.209	181.636	156.913	519.673
Q0JZL7	1	1	7.2381	0.11535	0.673336	27.8028	0.337529	Suc	Ita	7325.21	Cold shock protein_ DNA-binding OS=Cupriavidus necator (strain ATCC 17699 / DSM 428 / KCTC 22496 / NCIMB 10442 / H16 / Stanier 337) OX=381666 GN=H16_B2025 PE=4 SV=1	5.78884	4.2181	1.69419	4.1754	232.408	88.7401
Q0K9E7	14	10	109.143	0.0114722	0.332273	2.36555	0.903391	Suc	Ita	10947.7	Small ribosomal subunit protein bS18 OS=Cupriavidus necator (strain ATCC 17699 / DSM 428 / KCTC 22496 / NCIMB 10442 / H16 / Stanier 337) OX=381666 GN=rpsR PE=3 SV=1	6550.08	6959.48	9349.01	12874.9	21259	19939.2
Q0K9U4	8	6	55.7106	0.0333457	0.411896	6.97192	0.668636	Suc	Ita	39273.3	L-Alanine-DL-glutamate epimerase OS=Cupriavidus necator (strain ATCC 17699 / DSM 428 / KCTC 22496 / NCIMB 10442 / H16 / Stanier 337) OX=381666 GN=menC PE=4 SV=1	344.758	679.674	324.878	945.428	3306.73	5155.12
Q0K3C3	2	2	9.6274	0.674206	0.888468	1.12709	0.0646259	Suc	Ita	41524.3	Acyl-CoA dehydrogenase OS=Cupriavidus necator (strain ATCC 17699 / DSM 428 / KCTC 22496 / NCIMB 10442 / H16 / Stanier 337) OX=381666 GN=H16_B0704 PE=4 SV=1	406.174	11.5017	1502.78	20.7333	7.19659	2136.59
Q0K0K1	4	2	21.4799	0.201917	0.765584	3.27016	0.218828	Ita	Suc	39223.1	Pyoverdine biosynthesis regulatory protein OS=Cupriavidus necator (strain ATCC 17699 / DSM 428 / KCTC 22496 / NCIMB 10442 / H16 / Stanier 337) OX=381666 GN=H16_B1688 PE=4 SV=1	421.403	126.996	66.0284	176.232	0	11.6571
Q4W8C9	1	1	4.1293	0.203025	0.765584	16.6963	0.21781	Suc	Ita	31784.4	3-hydroxybutyrate-oligomer hydrolase OS=Cupriavidus necator (strain ATCC 17699 / DSM 428 / KCTC 22496 / NCIMB 10442 / H16 / Stanier 337) OX=381666 GN=phaZc PE=1 SV=2	0.0952168	0.108424	0	2.58425	0.8158	0
Q0K629	15	12	85.0814	0.188347	0.750636	1.91261	0.232014	Suc	Ita	13391.7	Large ribosomal subunit protein uL14 OS=Cupriavidus necator (strain ATCC 17699 / DSM 428 / KCTC 22496 / NCIMB 10442 / H16 / Stanier 337) OX=381666 GN=rplN PE=3 SV=1	3877.61	4597.85	13147.2	12409.2	8298.78	20647.8
Q0K479	2	2	10.1637	0.443141	0.823431	2.18961	0.10204	Suc	Ita	40002.4	Acyl-CoA dehydrogenase OS=Cupriavidus necator (strain ATCC 17699 / DSM 428 / KCTC 22496 / NCIMB 10442 / H16 / Stanier 337) OX=381666 GN=H16_B0396 PE=3 SV=1	889.739	601.058	891.57	638.939	841.671	3735.85
Q0K5J1	10	5	53.3662	0.163967	0.70279	5.45181	0.259645	Ita	Suc	33448.5	Ornithine cyclodeaminase OS=Cupriavidus necator (strain ATCC 17699 / DSM 428 / KCTC 22496 / NCIMB 10442 / H16 / Stanier 337) OX=381666 GN=H16_A3673 PE=4 SV=1	5576.15	4727.48	546.62	712.713	993.064	284.431
Q0KEA4	2	2	11.0096	0.182841	0.745253	3.82562	0.237778	Ita	Suc	15190.1	Lactoylglutathione lyase OS=Cupriavidus necator (strain ATCC 17699 / DSM 428 / KCTC 22496 / NCIMB 10442 / H16 / Stanier 337) OX=381666 GN=gloA1 PE=3 SV=1	3156.51	3283.06	479.842	347.559	730.489	730.654
Q0JYD5	6	3	38.4393	0.82863	0.933011	1.4076	0.0537956	Suc	Ita	28947	Possibly glyoxylate utilization OS=Cupriavidus necator (strain ATCC 17699 / DSM 428 / KCTC 22496 / NCIMB 10442 / H16 / Stanier 337) OX=381666 GN=H16_B2457 PE=4 SV=1	790.375	1693.44	116.117	118.989	1413.29	2127.37
Q0K9L1	10	9	69.063	0.132676	0.679289	11.5278	0.305248	Suc	Ita	29912.9	Non-heme haloperoxidase OS=Cupriavidus necator (strain ATCC 17699 / DSM 428 / KCTC 22496 / NCIMB 10442 / H16 / Stanier 337) OX=381666 GN=H16_A2213 PE=4 SV=1	2442.14	2367.18	144.518	19987.3	35267.7	1852.04
Q0KBB7	3	1	16.3382	0.196568	0.757821	7.84837	0.223862	Suc	Ita	18479	Sortase or related acyltransferase OS=Cupriavidus necator (strain ATCC 17699 / DSM 428 / KCTC 22496 / NCIMB 10442 / H16 / Stanier 337) OX=381666 GN=H16_A1572 PE=4 SV=1	3.78521	113.605	0	679.405	13.2204	228.699
Q0KBV9	1	1	10.4508	0.0630292	0.551782	2.8401	0.492934	Suc	Ita	24077.8	ATP-dependent protease HslVU (ClpYQ)_ peptidase subunit OS=Cupriavidus necator (strain ATCC 17699 / DSM 428 / KCTC 22496 / NCIMB 10442 / H16 / Stanier 337) OX=381666 GN=hslV PE=4 SV=1	5383.8	5047.36	12882.1	11503.6	27303.7	27404.7
Q0K7F8	29	23	213.856	0.0751794	0.588324	1.63578	0.445416	Ita	Suc	59525	Dihydroxy-acid dehydratase OS=Cupriavidus necator (strain ATCC 17699 / DSM 428 / KCTC 22496 / NCIMB 10442 / H16 / Stanier 337) OX=381666 GN=ilvD PE=3 SV=1	4417.1	4729.57	5516.66	3323.43	3751.98	1888.72
Q0KA86	1	1	4.4077	0.0106474	0.332273	Infinity	0.914289	Suc	Ita	19685	Uncharacterized protein OS=Cupriavidus necator (strain ATCC 17699 / DSM 428 / KCTC 22496 / NCIMB 10442 / H16 / Stanier 337) OX=381666 GN=H16_A1984 PE=4 SV=1	0	0	0	473.225	76.7825	10.4444
Q0K7N1	10	8	75.1315	0.19076	0.753891	1.79574	0.229567	Suc	Ita	18961.5	Pyrimidine operon attenuation protein/uracil phosphoribosyltransferase OS=Cupriavidus necator (strain ATCC 17699 / DSM 428 / KCTC 22496 / NCIMB 10442 / H16 / Stanier 337) OX=381666 GN=H16_A2914 PE=4 SV=1	4015.49	3077.77	2546.87	3736.28	9472.69	4102.22
Q0KEJ4	3	1	13.1776	0.743799	0.906208	1.05987	0.0587391	Ita	Suc	56899	L-threonine dehydratase OS=Cupriavidus necator (strain ATCC 17699 / DSM 428 / KCTC 22496 / NCIMB 10442 / H16 / Stanier 337) OX=381666 GN=ilvA PE=3 SV=1	21.8343	33.8942	1748.29	18.0884	406.442	1277.59
Q0KBW3	6	5	27.392	0.0289884	0.401593	2.24997	0.7059	Suc	Ita	23433.8	Response regulator_ NarL-family OS=Cupriavidus necator (strain ATCC 17699 / DSM 428 / KCTC 22496 / NCIMB 10442 / H16 / Stanier 337) OX=381666 GN=H16_A1372 PE=4 SV=1	2952.27	2758.79	1304.57	5308.58	5212.33	5264.04
Q0KDZ1	2	1	10.1428	0.545574	0.846292	20.2872	0.0811808	Ita	Suc	32488.2	NADPH:quinone reductase or related Zn-dependent oxidoreductase OS=Cupriavidus necator (strain ATCC 17699 / DSM 428 / KCTC 22496 / NCIMB 10442 / H16 / Stanier 337) OX=381666 GN=H16_A0632 PE=4 SV=1	113.835	59.5359	9735.12	50.8077	193.317	244.285
Q0KCK9	11	10	98.5297	0.328889	0.814059	1.80757	0.139353	Ita	Suc	13707.8	Cytochrome c553 OS=Cupriavidus necator (strain ATCC 17699 / DSM 428 / KCTC 22496 / NCIMB 10442 / H16 / Stanier 337) OX=381666 GN=H16_A1121 PE=4 SV=1	7470.98	3517.36	9886.92	246.469	3670.71	7631.62
Q0K693	16	14	104.024	0.114022	0.673336	2.09402	0.340273	Suc	Ita	27193.8	Imidazole glycerol phosphate synthase subunit HisF OS=Cupriavidus necator (strain ATCC 17699 / DSM 428 / KCTC 22496 / NCIMB 10442 / H16 / Stanier 337) OX=381666 GN=hisF PE=3 SV=1	2707.06	3197.82	1208.24	3619.65	7433.23	3842.18
Q0KE68	5	4	55.7593	0.435574	0.823431	1.42426	0.103961	Ita	Suc	16806.4	Cyclic pyranopterin monophosphate synthase OS=Cupriavidus necator (strain ATCC 17699 / DSM 428 / KCTC 22496 / NCIMB 10442 / H16 / Stanier 337) OX=381666 GN=moaC PE=3 SV=1	2268.5	2283.07	4964.14	627.647	2469.69	3583.81
Q0K1B9	3	2	15.8751	0.161682	0.700525	1.88099	0.262542	Ita	Suc	25897.6	Nitroreductase OS=Cupriavidus necator (strain ATCC 17699 / DSM 428 / KCTC 22496 / NCIMB 10442 / H16 / Stanier 337) OX=381666 GN=H16_B1416 PE=4 SV=1	1867.35	3391.13	2717.48	2601.2	1027.19	611.915
Q0K494	2	1	10.3755	0.156025	0.695516	236.887	0.269975	Ita	Suc	41169.9	Acetyl-CoA acetyltransferase OS=Cupriavidus necator (strain ATCC 17699 / DSM 428 / KCTC 22496 / NCIMB 10442 / H16 / Stanier 337) OX=381666 GN=H16_B0381 PE=3 SV=1	175.004	219.322	0	1.66462	0	0
Q0JZQ1	2	1	11.2569	0.000684212	0.161566	Infinity	0.999998	Ita	Suc	11991.7	SnoaL-like domain-containing protein OS=Cupriavidus necator (strain ATCC 17699 / DSM 428 / KCTC 22496 / NCIMB 10442 / H16 / Stanier 337) OX=381666 GN=H16_B1991 PE=4 SV=1	278.677	39.3043	122.381	0	0	0
Q0K7W5	5	3	27.3589	0.784567	0.925082	1.10893	0.056082	Suc	Ita	48738.6	Tol-Pal system protein TolB OS=Cupriavidus necator (strain ATCC 17699 / DSM 428 / KCTC 22496 / NCIMB 10442 / H16 / Stanier 337) OX=381666 GN=tolB PE=3 SV=1	494.434	1244.82	195.617	246.383	934.447	964.815
Q0K8H5	11	10	83.6073	0.187014	0.748577	2.97695	0.233386	Suc	Ita	43625.4	Tryptophan synthase beta chain OS=Cupriavidus necator (strain ATCC 17699 / DSM 428 / KCTC 22496 / NCIMB 10442 / H16 / Stanier 337) OX=381666 GN=trpB PE=3 SV=1	2087.79	1440.69	263.171	5566.46	4400.23	1320.86
Q0K8S0	1	1	0	0.0317818	0.411896	74.9267	0.681546	Suc	Ita	15948.2	Hypothetical membrane associated protein OS=Cupriavidus necator (strain ATCC 17699 / DSM 428 / KCTC 22496 / NCIMB 10442 / H16 / Stanier 337) OX=381666 GN=H16_A2513 PE=4 SV=1	3.6122	0.874058	2.62934	45.2098	15.9629	471.976
Q0KD12	2	2	10.88	0.513921	0.834471	2.89011	0.0867285	Suc	Ita	11437.1	Uncharacterized protein OS=Cupriavidus necator (strain ATCC 17699 / DSM 428 / KCTC 22496 / NCIMB 10442 / H16 / Stanier 337) OX=381666 GN=H16_A0966 PE=4 SV=1	129.048	25.0735	242.187	904.708	194.225	46.4422
Q0K1X1	7	5	39.6654	0.0611647	0.551782	2.67895	0.501151	Suc	Ita	22052.6	2-dehydro-3-deoxy-phosphogluconate aldolase OS=Cupriavidus necator (strain ATCC 17699 / DSM 428 / KCTC 22496 / NCIMB 10442 / H16 / Stanier 337) OX=381666 GN=eda PE=3 SV=1	2326.85	4319.89	1600.03	5068.28	11450.8	5573.61
Q0KCH9	9	8	57.3175	0.363981	0.814059	1.44394	0.125703	Ita	Suc	43363.6	Aminotransferase OS=Cupriavidus necator (strain ATCC 17699 / DSM 428 / KCTC 22496 / NCIMB 10442 / H16 / Stanier 337) OX=381666 GN=tyrB1 PE=3 SV=1	2129.88	1115	2396.42	1391.76	1876.75	638.361
Q0KF56	1	1	4.8208	0.167413	0.70279	3.82314	0.255385	Ita	Suc	15424.6	VOC domain-containing protein OS=Cupriavidus necator (strain ATCC 17699 / DSM 428 / KCTC 22496 / NCIMB 10442 / H16 / Stanier 337) OX=381666 GN=H16_A0213 PE=4 SV=1	2039.65	907.222	266.855	62.5467	106.598	671.454
P27746	5	2	28.6869	0.395909	0.815782	1.47159	0.115134	Ita	Suc	36301.8	Acetoin:2_6-dichlorophenolindophenol oxidoreductase subunit beta OS=Cupriavidus necator (strain ATCC 17699 / DSM 428 / KCTC 22496 / NCIMB 10442 / H16 / Stanier 337) OX=381666 GN=acoB PE=1 SV=3	767.374	1285.9	2002.87	1604.6	795.002	356.691
Q0K8S3	1	1	6.7016	0.129851	0.679289	4.58026	0.310106	Suc	Ita	14797.7	Uncharacterized protein OS=Cupriavidus necator (strain ATCC 17699 / DSM 428 / KCTC 22496 / NCIMB 10442 / H16 / Stanier 337) OX=381666 GN=H16_A2510 PE=4 SV=1	212.674	0	0	745.909	93.4487	134.745
Q0K949	2	2	11.9124	0.224331	0.79043	2.3589	0.19975	Suc	Ita	34203.7	NADPH:quinone oxidoreductase OS=Cupriavidus necator (strain ATCC 17699 / DSM 428 / KCTC 22496 / NCIMB 10442 / H16 / Stanier 337) OX=381666 GN=H16_A2377 PE=4 SV=1	3878.51	5415.71	621.89	4339.59	13271.1	5780.37
Q0KD78	6	6	78.6335	0.235702	0.798088	2.12859	0.191155	Ita	Suc	14411.8	Large ribosomal subunit protein bL19 OS=Cupriavidus necator (strain ATCC 17699 / DSM 428 / KCTC 22496 / NCIMB 10442 / H16 / Stanier 337) OX=381666 GN=rplS PE=3 SV=1	5356.13	6048.84	1829.61	3090.66	817.688	2309.19
Q0K7L5	17	12	114.574	0.032976	0.411896	9.25892	0.671643	Ita	Suc	85846.4	Arginine/lysine/ornithine decarboxylase OS=Cupriavidus necator (strain ATCC 17699 / DSM 428 / KCTC 22496 / NCIMB 10442 / H16 / Stanier 337) OX=381666 GN=ldcC PE=3 SV=1	1302.45	1000.9	6202.29	386.64	323.388	208.615
Q0K710	9	4	52.5889	0.453709	0.823431	2.92216	0.0994588	Ita	Suc	45888.4	Gamma-glutamyl phosphate reductase OS=Cupriavidus necator (strain ATCC 17699 / DSM 428 / KCTC 22496 / NCIMB 10442 / H16 / Stanier 337) OX=381666 GN=proA PE=3 SV=1	387.186	832.744	44.9877	302.123	34.1434	96.6044
Q0KD11	4	3	20.3948	0.312596	0.814059	1.29629	0.146565	Suc	Ita	35107.5	Aspartyl/Asparaginyl beta-hydroxylase OS=Cupriavidus necator (strain ATCC 17699 / DSM 428 / KCTC 22496 / NCIMB 10442 / H16 / Stanier 337) OX=381666 GN=aspH PE=4 SV=1	5959.51	7285.31	14311	10007.7	13840.6	11872
Q0K6W4	12	3	76.8488	0.117826	0.673336	2.28146	0.332525	Suc	Ita	75116.1	Outer membrane receptor_ TonB dependent OS=Cupriavidus necator (strain ATCC 17699 / DSM 428 / KCTC 22496 / NCIMB 10442 / H16 / Stanier 337) OX=381666 GN=H16_A3182 PE=3 SV=1	547.596	296.659	845.889	844.98	2075.27	935.741
Q0K1T6	10	10	81.8245	0.370578	0.814059	1.74029	0.123388	Suc	Ita	15863	Bacterial DNA-binding protein_ histone-like OS=Cupriavidus necator (strain ATCC 17699 / DSM 428 / KCTC 22496 / NCIMB 10442 / H16 / Stanier 337) OX=381666 GN=H16_B1248 PE=3 SV=1	952.756	821.447	2576.55	1461	1460.53	4650.06
Q0KCT5	10	5	62.525	0.599346	0.866863	1.31588	0.0732159	Suc	Ita	10272.9	Small ribosomal subunit protein uS15 OS=Cupriavidus necator (strain ATCC 17699 / DSM 428 / KCTC 22496 / NCIMB 10442 / H16 / Stanier 337) OX=381666 GN=rpsO PE=3 SV=1	3725.39	4012.82	22054.9	4538.13	11142.6	23523.5
Q0K3P6	12	9	92.0853	0.965056	0.940465	1.44687	0.0501543	Ita	Suc	43944.3	Cation/multidrug efflux system outer membrane porin OS=Cupriavidus necator (strain ATCC 17699 / DSM 428 / KCTC 22496 / NCIMB 10442 / H16 / Stanier 337) OX=381666 GN=acrC8 PE=3 SV=1	535.913	247.026	2625.33	798.104	428.395	1129.12
Q0K938	14	10	85.1558	0.0335784	0.411896	1.93524	0.666758	Suc	Ita	34962.2	Multifunctional fusion protein OS=Cupriavidus necator (strain ATCC 17699 / DSM 428 / KCTC 22496 / NCIMB 10442 / H16 / Stanier 337) OX=381666 GN=cR PE=3 SV=1	927.633	1721.82	1276.63	3067.85	2482.25	2047.82
Q0KBX1	13	7	73.0093	0.160529	0.700525	2.49966	0.264027	Suc	Ita	49953.8	Cytosine deaminase or related metal-dependent hydrolase OS=Cupriavidus necator (strain ATCC 17699 / DSM 428 / KCTC 22496 / NCIMB 10442 / H16 / Stanier 337) OX=381666 GN=H16_A1363 PE=4 SV=1	141.316	291.73	3043.72	1513.11	3035.84	4141.79
Q0KFA8	19	17	175.362	0.551238	0.849371	1.27274	0.0802598	Suc	Ita	23455.1	Thiol:disulfide interchange protein OS=Cupriavidus necator (strain ATCC 17699 / DSM 428 / KCTC 22496 / NCIMB 10442 / H16 / Stanier 337) OX=381666 GN=H16_A0161 PE=3 SV=1	7674.41	22068.4	9186.7	15144.3	24887.3	9515.54
Q0K6A8	11	8	94.4967	0.0641891	0.551782	4.36563	0.487959	Ita	Suc	23903.7	Stringent starvation protein A (Glutathione S-transferase) OS=Cupriavidus necator (strain ATCC 17699 / DSM 428 / KCTC 22496 / NCIMB 10442 / H16 / Stanier 337) OX=381666 GN=sspA PE=3 SV=1	2059.23	2676.36	792.068	519.951	612.83	133.395
Q0K5B8	5	4	28.3541	0.948064	0.937791	2.78599	0.0503413	Ita	Suc	5223.28	Large ribosomal subunit protein bL34 OS=Cupriavidus necator (strain ATCC 17699 / DSM 428 / KCTC 22496 / NCIMB 10442 / H16 / Stanier 337) OX=381666 GN=rpmH PE=3 SV=1	864.182	1006.16	23753.1	2285.14	5658.67	1253.43
Q0K9V9	5	3	32.4626	0.593235	0.866863	1.2434	0.074038	Ita	Suc	40133.8	Alanine racemase OS=Cupriavidus necator (strain ATCC 17699 / DSM 428 / KCTC 22496 / NCIMB 10442 / H16 / Stanier 337) OX=381666 GN=alr PE=3 SV=1	1502.05	1347.59	0	1667.7	473.612	150.505
Q0K8F2	34	25	203.22	0.963874	0.940465	1.0119	0.050165	Ita	Suc	19245	Hypothetical membrane associated protein OS=Cupriavidus necator (strain ATCC 17699 / DSM 428 / KCTC 22496 / NCIMB 10442 / H16 / Stanier 337) OX=381666 GN=H16_A2637 PE=4 SV=1	57092.7	53574.9	263013	31805.1	153514	183967
Q0KES8	12	9	77.1292	0.199006	0.761006	1.55429	0.221543	Ita	Suc	45797.9	Cytochrome c oxidase subunit 2 OS=Cupriavidus necator (strain ATCC 17699 / DSM 428 / KCTC 22496 / NCIMB 10442 / H16 / Stanier 337) OX=381666 GN=ctaC PE=3 SV=1	3166.73	1679.9	3682.04	1507.05	1985.9	1994.21
Q0K5L8	4	2	20.8285	0.253307	0.798088	4.04021	0.179052	Suc	Ita	28170.3	ATPase involved in chromosome partitioning OS=Cupriavidus necator (strain ATCC 17699 / DSM 428 / KCTC 22496 / NCIMB 10442 / H16 / Stanier 337) OX=381666 GN=parA2 PE=4 SV=1	78.7022	103.167	0	452.168	221.564	61.0555
P27749	9	6	103.924	0.064021	0.551782	9.34186	0.488674	Suc	Ita	12023.8	Uncharacterized protein H16_B0147 OS=Cupriavidus necator (strain ATCC 17699 / DSM 428 / KCTC 22496 / NCIMB 10442 / H16 / Stanier 337) OX=381666 GN=H16_B0147 PE=4 SV=1	1427.46	1254.14	3576.99	3299.91	24197.2	30969.8
Q0K273	3	2	34.2901	0.233653	0.798088	2.31484	0.192656	Suc	Ita	18846	Superoxide dismutase [Cu-Zn] OS=Cupriavidus necator (strain ATCC 17699 / DSM 428 / KCTC 22496 / NCIMB 10442 / H16 / Stanier 337) OX=381666 GN=H16_B1110 PE=3 SV=1	454.538	405.799	2120.91	796.998	2747.76	3356.36
Q0KEQ8	2	1	8.6795	0.023478	0.386604	2.38569	0.759365	Suc	Ita	24418	Maleylacetoacetate isomerase OS=Cupriavidus necator (strain ATCC 17699 / DSM 428 / KCTC 22496 / NCIMB 10442 / H16 / Stanier 337) OX=381666 GN=H16_A0362 PE=3 SV=1	1162.75	1276.64	1067.78	1695.48	3281.77	3389.76
Q0KEY7	1	1	5.9966	0.151019	0.695516	4.91928	0.276882	Suc	Ita	15100.2	Hypothetical membrane associated protein OS=Cupriavidus necator (strain ATCC 17699 / DSM 428 / KCTC 22496 / NCIMB 10442 / H16 / Stanier 337) OX=381666 GN=H16_A0283 PE=4 SV=1	683.653	1763.25	608.384	1128.93	3013.56	10887.3
Q0K0P0	4	3	39.4605	0.150188	0.695516	7.63024	0.27806	Ita	Suc	11473.8	Histone-like nucleoid-structuring protein OS=Cupriavidus necator (strain ATCC 17699 / DSM 428 / KCTC 22496 / NCIMB 10442 / H16 / Stanier 337) OX=381666 GN=H16_B1649 PE=4 SV=1	462.085	66.9413	1162.12	52.345	76.2814	93.0115
Q0K5R9	3	2	20.0937	0.00446075	0.332273	281.657	0.986625	Ita	Suc	29908.3	Enoyl-CoA hydratase OS=Cupriavidus necator (strain ATCC 17699 / DSM 428 / KCTC 22496 / NCIMB 10442 / H16 / Stanier 337) OX=381666 GN=H16_A3594 PE=3 SV=1	1675.08	453.757	346.357	0	0	8.78798
Q0K621	9	6	76.3675	0.589873	0.866863	1.08938	0.0744989	Ita	Suc	11762.7	Large ribosomal subunit protein uL23 OS=Cupriavidus necator (strain ATCC 17699 / DSM 428 / KCTC 22496 / NCIMB 10442 / H16 / Stanier 337) OX=381666 GN=rplW PE=3 SV=1	9028.39	4041.52	5226.94	11955.3	1723.76	3116.55
Q79IN9	7	4	64.7765	0.154978	0.695516	2.1163	0.271393	Ita	Suc	18567.2	HoxI OS=Cupriavidus necator (strain ATCC 17699 / DSM 428 / KCTC 22496 / NCIMB 10442 / H16 / Stanier 337) OX=381666 GN=hoxI PE=4 SV=1	1550.47	1116.41	2051.35	1689.11	306.621	233.744
Q0KCX7	15	11	114.918	0.59652	0.866863	1.11328	0.0735936	Suc	Ita	83122.7	Malic enzyme (NADP) OS=Cupriavidus necator (strain ATCC 17699 / DSM 428 / KCTC 22496 / NCIMB 10442 / H16 / Stanier 337) OX=381666 GN=maeB PE=3 SV=1	4775.03	7134.72	1002.02	13014.8	255.934	1103.76
Q0KBN2	12	8	75.4265	0.994579	0.945612	1.18357	0.0500037	Ita	Suc	43932.6	Acetylornithine deacetylase OS=Cupriavidus necator (strain ATCC 17699 / DSM 428 / KCTC 22496 / NCIMB 10442 / H16 / Stanier 337) OX=381666 GN=argE1 PE=4 SV=1	6858.84	3433.86	17228.7	4627.36	9154.86	9470.74
Q0KA57	1	1	4.4244	0.0174699	0.386604	2.45594	0.826885	Suc	Ita	15767.9	Molecular chaperone_ HSP20 family OS=Cupriavidus necator (strain ATCC 17699 / DSM 428 / KCTC 22496 / NCIMB 10442 / H16 / Stanier 337) OX=381666 GN=ibpA3 PE=3 SV=1	11362.1	8803.14	15157	23424.1	24141.7	39183.7
Q0K5Y1	15	10	111.591	0.0584513	0.542649	3.38963	0.51362	Suc	Ita	21180.8	Ca2+ sensor (EF-Hand superfamily) OS=Cupriavidus necator (strain ATCC 17699 / DSM 428 / KCTC 22496 / NCIMB 10442 / H16 / Stanier 337) OX=381666 GN=H16_A3531 PE=4 SV=1	6472.48	5384.67	13219.8	12350	37841.9	34809.5
Q0K801	8	7	58.1021	0.329512	0.814059	1.25514	0.139089	Suc	Ita	11716.1	Uncharacterized protein OS=Cupriavidus necator (strain ATCC 17699 / DSM 428 / KCTC 22496 / NCIMB 10442 / H16 / Stanier 337) OX=381666 GN=H16_A2791 PE=4 SV=1	3358.48	5688.78	6638.67	7918.17	5581.28	6188.54
Q0K865	6	4	40.5211	0.235491	0.798088	1.81938	0.191309	Suc	Ita	15979.5	Uncharacterized conserved protein OS=Cupriavidus necator (strain ATCC 17699 / DSM 428 / KCTC 22496 / NCIMB 10442 / H16 / Stanier 337) OX=381666 GN=H16_A2727 PE=4 SV=1	225.036	510.337	899.289	575.275	1469.79	929.001
Q0K8J6	2	2	10.5556	0.242702	0.798088	2.25891	0.186177	Suc	Ita	40494.6	Ferredoxin--NADP reductase 2 OS=Cupriavidus necator (strain ATCC 17699 / DSM 428 / KCTC 22496 / NCIMB 10442 / H16 / Stanier 337) OX=381666 GN=H16_A2592 PE=3 SV=1	180.777	13.6382	306.126	271.057	284.512	575.109
Q0K967	6	4	38.2683	0.880006	0.936813	1.02409	0.0518388	Suc	Ita	8798.2	RNA-binding protein Hfq OS=Cupriavidus necator (strain ATCC 17699 / DSM 428 / KCTC 22496 / NCIMB 10442 / H16 / Stanier 337) OX=381666 GN=hfq PE=3 SV=1	419.475	630.768	993.8	465.094	883.095	745.099
Q0K6Z3	13	8	69.3098	0.408688	0.815782	2.16046	0.111318	Suc	Ita	84518.6	Malic enzyme (NAD-binding) OS=Cupriavidus necator (strain ATCC 17699 / DSM 428 / KCTC 22496 / NCIMB 10442 / H16 / Stanier 337) OX=381666 GN=maeA PE=3 SV=1	223.195	76.4551	481.526	925.648	632.25	129.803
Q0KA12	3	1	19.2897	0.193237	0.754213	314.361	0.227103	Ita	Suc	20273.2	Peptide deformylase OS=Cupriavidus necator (strain ATCC 17699 / DSM 428 / KCTC 22496 / NCIMB 10442 / H16 / Stanier 337) OX=381666 GN=dmf PE=3 SV=1	8.74241	213.434	0	0.706755	0	0
Q0K687	35	22	280.975	0.365957	0.814059	1.4782	0.125002	Suc	Ita	48091.5	Histidinol dehydrogenase OS=Cupriavidus necator (strain ATCC 17699 / DSM 428 / KCTC 22496 / NCIMB 10442 / H16 / Stanier 337) OX=381666 GN=hisD PE=3 SV=1	5865.52	9910.09	14153.7	22743.6	12433.9	9064
Q0K8Y3	6	4	49.8753	0.0591833	0.542727	1.74808	0.510194	Suc	Ita	18266.1	Predicted RNA-binding protein containing KH domain OS=Cupriavidus necator (strain ATCC 17699 / DSM 428 / KCTC 22496 / NCIMB 10442 / H16 / Stanier 337) OX=381666 GN=H16_A2449 PE=4 SV=1	345.026	609.105	502.126	695.008	759.731	1090.91
Q0K6R2	9	7	65.8912	0.438946	0.823431	1.15535	0.103097	Suc	Ita	45393.4	Ribonucleoside-diphosphate reductase subunit beta OS=Cupriavidus necator (strain ATCC 17699 / DSM 428 / KCTC 22496 / NCIMB 10442 / H16 / Stanier 337) OX=381666 GN=nrdB PE=3 SV=1	1204.91	448.634	20.0454	553.837	739.157	640.578
Q0K8N7	2	2	9.9901	0.810111	0.932345	2.32158	0.0546855	Ita	Suc	15302.7	Holo-[acyl-carrier-protein] synthase OS=Cupriavidus necator (strain ATCC 17699 / DSM 428 / KCTC 22496 / NCIMB 10442 / H16 / Stanier 337) OX=381666 GN=acpS PE=3 SV=1	82.8134	80.6322	0	40.0818	30.3208	0
Q0K802	11	11	98.4792	0.517116	0.834471	1.13617	0.0861361	Suc	Ita	12141.7	Peptidyl-prolyl cis-trans isomerase OS=Cupriavidus necator (strain ATCC 17699 / DSM 428 / KCTC 22496 / NCIMB 10442 / H16 / Stanier 337) OX=381666 GN=H16_A2790 PE=3 SV=1	7342.94	5212.71	21727.4	10656.9	14835.3	13459
Q0K689	14	9	97.6469	0.138512	0.688579	5.4953	0.295654	Ita	Suc	21615.4	Imidazoleglycerol-phosphate dehydratase OS=Cupriavidus necator (strain ATCC 17699 / DSM 428 / KCTC 22496 / NCIMB 10442 / H16 / Stanier 337) OX=381666 GN=hisB PE=3 SV=1	5632.63	2875.34	603.854	79.7224	308.158	1270.23
Q0K686	6	5	38.6827	0.575443	0.865489	1.45103	0.0765482	Ita	Suc	24005.8	ATP phosphoribosyltransferase OS=Cupriavidus necator (strain ATCC 17699 / DSM 428 / KCTC 22496 / NCIMB 10442 / H16 / Stanier 337) OX=381666 GN=hisG PE=3 SV=1	566.863	774.762	7.09401	907.301	2.65909	19.5318
Q7WX38	4	2	22.0237	0.00928223	0.332273	234.109	0.932198	Suc	Ita	15144.1	Uncharacterized protein OS=Cupriavidus necator (strain ATCC 17699 / DSM 428 / KCTC 22496 / NCIMB 10442 / H16 / Stanier 337) OX=381666 GN=PHG304 PE=4 SV=1	9.31537	6.70646	29.9859	314.232	8393.21	2063.39
Q0K130	6	2	30.9859	0.271624	0.798088	2.6208	0.167796	Suc	Ita	43630.6	Putative peptidase_ M38 family OS=Cupriavidus necator (strain ATCC 17699 / DSM 428 / KCTC 22496 / NCIMB 10442 / H16 / Stanier 337) OX=381666 GN=H16_B1507 PE=4 SV=1	1647.83	1036.98	106.295	1563.33	4766.63	984.983
Q0KFB1	15	12	132.569	0.11877	0.673336	3.50027	0.330654	Suc	Ita	11525.3	DUF1840 domain-containing protein OS=Cupriavidus necator (strain ATCC 17699 / DSM 428 / KCTC 22496 / NCIMB 10442 / H16 / Stanier 337) OX=381666 GN=H16_A0158 PE=4 SV=1	2024.59	1306.3	6802.11	4125.73	18984.7	12357.8
Q0JY13	5	3	35.5614	0.97607	0.940465	1.97977	0.0500723	Ita	Suc	10684.1	Cold shock protein_ DNA-binding OS=Cupriavidus necator (strain ATCC 17699 / DSM 428 / KCTC 22496 / NCIMB 10442 / H16 / Stanier 337) OX=381666 GN=H16_B2579 PE=4 SV=1	659.968	533.279	7461.13	1018.06	1775.27	1578.07
Q0KEQ5	4	4	19.8835	0.74451	0.906208	1.68091	0.058688	Suc	Ita	48599.4	Predicted Zn-dependent peptidase OS=Cupriavidus necator (strain ATCC 17699 / DSM 428 / KCTC 22496 / NCIMB 10442 / H16 / Stanier 337) OX=381666 GN=H16_A0365 PE=3 SV=1	26.8434	129.885	87.4961	309.013	34.0412	67.4634
Q0KAC6	4	2	19.113	0.0803503	0.588324	7.18411	0.427874	Suc	Ita	75032.1	Uncharacterized protein OS=Cupriavidus necator (strain ATCC 17699 / DSM 428 / KCTC 22496 / NCIMB 10442 / H16 / Stanier 337) OX=381666 GN=H16_A1944 PE=4 SV=1	2799.55	456.994	995.518	2073.27	14929.6	13544.4
Q0KEC6	6	2	24.4126	0.0279662	0.40023	49.6691	0.715253	Suc	Ita	19900.7	Ysc84 actin-binding domain-containing protein OS=Cupriavidus necator (strain ATCC 17699 / DSM 428 / KCTC 22496 / NCIMB 10442 / H16 / Stanier 337) OX=381666 GN=H16_A0495 PE=4 SV=1	17.5058	1.13881	15.9192	81.3793	442.583	1192.79
Q0KEA7	3	1	20.8687	0.568531	0.863342	11.2997	0.077572	Ita	Suc	31422.1	Ribosomal RNA small subunit methyltransferase A OS=Cupriavidus necator (strain ATCC 17699 / DSM 428 / KCTC 22496 / NCIMB 10442 / H16 / Stanier 337) OX=381666 GN=rsmA PE=3 SV=1	690.987	103.679	0	9.73515	60.5908	0
Q0K643	4	3	32.6031	0.0957868	0.670179	5.86049	0.382817	Suc	Ita	14034.1	Small ribosomal subunit protein uS11 OS=Cupriavidus necator (strain ATCC 17699 / DSM 428 / KCTC 22496 / NCIMB 10442 / H16 / Stanier 337) OX=381666 GN=rpsK PE=3 SV=1	3725.91	7092.54	19890.3	20224.4	27508.7	132235
Q0KE51	3	1	14.3837	0.176183	0.73309	4.79806	0.245098	Ita	Suc	45025.9	N5-carboxyaminoimidazole ribonucleotide synthase OS=Cupriavidus necator (strain ATCC 17699 / DSM 428 / KCTC 22496 / NCIMB 10442 / H16 / Stanier 337) OX=381666 GN=purK PE=3 SV=1	55.5272	3.62986	22.8071	0	17.0818	0.000921557
Q0K8S6	7	5	38.1355	0.724856	0.896311	1.04766	0.0601644	Ita	Suc	57279.6	Glycerol kinase OS=Cupriavidus necator (strain ATCC 17699 / DSM 428 / KCTC 22496 / NCIMB 10442 / H16 / Stanier 337) OX=381666 GN=glpK PE=3 SV=1	941.147	1063.68	77.4615	537.832	1074.43	375.295
Q0KER5	1	1	5.2661	0.40465	0.815782	15.7955	0.1125	Ita	Suc	31508.9	Pirin-like protein OS=Cupriavidus necator (strain ATCC 17699 / DSM 428 / KCTC 22496 / NCIMB 10442 / H16 / Stanier 337) OX=381666 GN=H16_A0355 PE=3 SV=1	140.138	21.3042	0	8.24475	0	1.97603
Q0K1G8	13	7	100.932	0.209654	0.768818	8.95081	0.211892	Ita	Suc	43964.9	Acyl-CoA dehydrogenase OS=Cupriavidus necator (strain ATCC 17699 / DSM 428 / KCTC 22496 / NCIMB 10442 / H16 / Stanier 337) OX=381666 GN=H16_B1367 PE=3 SV=1	4967.11	287.083	374.056	28.8331	366.837	233.128
Q0KF19	7	5	36.6294	0.337486	0.814059	2.27142	0.135785	Ita	Suc	73021.9	Soluble lytic murein transglycosylase OS=Cupriavidus necator (strain ATCC 17699 / DSM 428 / KCTC 22496 / NCIMB 10442 / H16 / Stanier 337) OX=381666 GN=H16_A0250 PE=4 SV=1	8205.56	4703.27	1354.12	2333.29	2169.15	1776.88
Q0JYC2	1	1	5.4327	0.268763	0.798088	9.90125	0.169473	Ita	Suc	39101.2	Putative alcohol dehydrogenase class III OS=Cupriavidus necator (strain ATCC 17699 / DSM 428 / KCTC 22496 / NCIMB 10442 / H16 / Stanier 337) OX=381666 GN=H16_B2470 PE=3 SV=1	8386.37	39153.5	729.781	3407.35	614.049	853.716
Q0KFA4	2	1	10.3739	0.18372	0.745253	Infinity	0.23684	Ita	Suc	17440.6	Transcriptional regulator_ MerR-family OS=Cupriavidus necator (strain ATCC 17699 / DSM 428 / KCTC 22496 / NCIMB 10442 / H16 / Stanier 337) OX=381666 GN=H16_A0165 PE=4 SV=1	13.4003	1885.8	0	0	0	0
Q0K971	6	3	31.9012	0.668159	0.888468	1.30657	0.0652263	Suc	Ita	41819	ATP phosphoribosyltransferase regulatory subunit OS=Cupriavidus necator (strain ATCC 17699 / DSM 428 / KCTC 22496 / NCIMB 10442 / H16 / Stanier 337) OX=381666 GN=hisZ PE=3 SV=1	366.547	305.94	134.386	583.437	163.397	307.404
Q0KAI7	6	6	35.4577	0.78592	0.925082	2.83098	0.0560029	Suc	Ita	33280.2	Probable extra-cytoplasmic solute receptor OS=Cupriavidus necator (strain ATCC 17699 / DSM 428 / KCTC 22496 / NCIMB 10442 / H16 / Stanier 337) OX=381666 GN=H16_A1883 PE=3 SV=1	125.805	149.19	82.7735	923.594	83.818	5.42405
P22319	1	1	5.9129	1	0.947379	1	1	---	---	23394.7	NAD-reducing hydrogenase HoxS subunit delta OS=Cupriavidus necator (strain ATCC 17699 / DSM 428 / KCTC 22496 / NCIMB 10442 / H16 / Stanier 337) OX=381666 GN=hoxY PE=1 SV=1	0	0	0	0	0	0
Q0K2P2	6	3	33.5943	0.433546	0.823431	3.29261	0.104486	Suc	Ita	31601.2	NAD-dependent beta-hydroxyacid dehydrogenase OS=Cupriavidus necator (strain ATCC 17699 / DSM 428 / KCTC 22496 / NCIMB 10442 / H16 / Stanier 337) OX=381666 GN=H16_B0941 PE=4 SV=1	1155	2126.99	2327.26	1404.26	2016.36	15048.4
P52992	26	21	190.046	0.104009	0.673336	2.60806	0.362427	Ita	Suc	50666.1	Dihydrolipoyl dehydrogenase OS=Cupriavidus necator (strain ATCC 17699 / DSM 428 / KCTC 22496 / NCIMB 10442 / H16 / Stanier 337) OX=381666 GN=odhL PE=3 SV=2	3986.01	9915.57	4625.94	3983.3	2118.33	1002.32
Q0K5Q7	6	4	76.2866	0.107253	0.673336	6.22839	0.354952	Suc	Ita	15037	Transcription elongation factor GreA OS=Cupriavidus necator (strain ATCC 17699 / DSM 428 / KCTC 22496 / NCIMB 10442 / H16 / Stanier 337) OX=381666 GN=greA2 PE=4 SV=1	418.139	77.1073	1716.51	1138.75	8022.31	4614.58
Q0K3U1	8	1	73.7249	0.685937	0.888468	1.0048	0.0635038	Suc	Ita	40460.5	chloromuconate cycloisomerase OS=Cupriavidus necator (strain ATCC 17699 / DSM 428 / KCTC 22496 / NCIMB 10442 / H16 / Stanier 337) OX=381666 GN=catB4 PE=3 SV=1	65.7057	135.96	97.9619	59.045	208.852	33.1676
Q0KBD1	7	4	35.1584	0.449112	0.823431	1.57321	0.100568	Suc	Ita	28597.3	2-oxo-tetronate isomerase OS=Cupriavidus necator (strain ATCC 17699 / DSM 428 / KCTC 22496 / NCIMB 10442 / H16 / Stanier 337) OX=381666 GN=otnI PE=1 SV=1	332.215	33.3417	58.7833	449.394	111.303	106.878
Q0KD42	9	7	52.4815	0.841128	0.933011	1.27129	0.0532514	Ita	Suc	34808	Zinc-binding dehydrogenase OS=Cupriavidus necator (strain ATCC 17699 / DSM 428 / KCTC 22496 / NCIMB 10442 / H16 / Stanier 337) OX=381666 GN=H16_A0933 PE=4 SV=1	705.832	497.288	134.964	243.929	231.23	577.38
Q0K8M5	8	6	43.8681	0.0910079	0.646318	1.93539	0.395732	Suc	Ita	22825.9	RNA polymerase sigma factor OS=Cupriavidus necator (strain ATCC 17699 / DSM 428 / KCTC 22496 / NCIMB 10442 / H16 / Stanier 337) OX=381666 GN=rpoE1 PE=3 SV=1	757.678	704.457	1233.74	1169.69	1506.51	2541.36
Q0KDR7	107	83	819.433	0.36422	0.814059	1.49865	0.125618	Suc	Ita	57386.1	Chaperonin GroEL OS=Cupriavidus necator (strain ATCC 17699 / DSM 428 / KCTC 22496 / NCIMB 10442 / H16 / Stanier 337) OX=381666 GN=groEL PE=3 SV=1	65243.4	77074.2	76948.4	179506	67060.4	82036.3
Q0K7R0	13	5	78.3122	0.069894	0.579101	2.235	0.4649	Suc	Ita	50302.3	Phosphomannomutase OS=Cupriavidus necator (strain ATCC 17699 / DSM 428 / KCTC 22496 / NCIMB 10442 / H16 / Stanier 337) OX=381666 GN=manB2 PE=3 SV=1	3078.06	3519.54	4773.13	6788.55	13293.4	5331.66
Q0KF46	1	1	8.9614	0.96107	0.940465	5.47553	0.0501916	Suc	Ita	29707.6	Exodeoxyribonuclease III OS=Cupriavidus necator (strain ATCC 17699 / DSM 428 / KCTC 22496 / NCIMB 10442 / H16 / Stanier 337) OX=381666 GN=H16_A0223 PE=3 SV=1	31.2179	1.31634	187.784	0.877566	1201.14	4.34749
Q0K144	6	3	46.2659	0.12859	0.679289	5.46988	0.312321	Suc	Ita	11975.4	Transcription factor zinc-finger domain-containing protein OS=Cupriavidus necator (strain ATCC 17699 / DSM 428 / KCTC 22496 / NCIMB 10442 / H16 / Stanier 337) OX=381666 GN=H16_B1492 PE=4 SV=1	1626.53	1863.03	299.869	1446.29	11402.1	7879.37
Q7WX78	1	1	4.6317	0.40099	0.815782	7.28833	0.11359	Suc	Ita	15546.5	Hemerythrin-like domain-containing protein OS=Cupriavidus necator (strain ATCC 17699 / DSM 428 / KCTC 22496 / NCIMB 10442 / H16 / Stanier 337) OX=381666 GN=PHG264 PE=4 SV=1	0	0	48.7878	0	255.167	100.415
Q0K4I0	10	7	53.9156	0.164909	0.70279	10.4681	0.258468	Suc	Ita	30735.5	ABC-type transporter_ periplasmic component: PhnT family OS=Cupriavidus necator (strain ATCC 17699 / DSM 428 / KCTC 22496 / NCIMB 10442 / H16 / Stanier 337) OX=381666 GN=phnD2 PE=3 SV=1	551.912	18.0002	12.13	214.269	325.332	5553.29
Q0K786	16	11	114.863	0.142069	0.693066	2.92603	0.29008	Suc	Ita	18138.8	UPF0234 protein H16_A3060 OS=Cupriavidus necator (strain ATCC 17699 / DSM 428 / KCTC 22496 / NCIMB 10442 / H16 / Stanier 337) OX=381666 GN=H16_A3060 PE=3 SV=1	46.9986	91.9342	1239.9	650.772	1245.38	2138.36
Q0KCB0	11	7	55.9978	0.185638	0.748577	1.86095	0.234818	Suc	Ita	24777.1	TPR repeat OS=Cupriavidus necator (strain ATCC 17699 / DSM 428 / KCTC 22496 / NCIMB 10442 / H16 / Stanier 337) OX=381666 GN=H16_A1220 PE=4 SV=1	4140.31	4523.05	20380.1	12526.3	23691	17831.1
Q0K9J5	3	1	16.1836	0.390642	0.815782	12.8249	0.116771	Ita	Suc	14696.6	Gamma-glutamylcyclotransferase AIG2-like domain-containing protein OS=Cupriavidus necator (strain ATCC 17699 / DSM 428 / KCTC 22496 / NCIMB 10442 / H16 / Stanier 337) OX=381666 GN=H16_A2229 PE=4 SV=1	29.9498	0	101.736	8.39881	0	1.86917
Q0K7C1	10	7	70.8972	0.570661	0.863791	1.48072	0.0772536	Ita	Suc	43101.6	Acetylornithine aminotransferase OS=Cupriavidus necator (strain ATCC 17699 / DSM 428 / KCTC 22496 / NCIMB 10442 / H16 / Stanier 337) OX=381666 GN=argD PE=3 SV=1	1123.81	735.688	2772.43	1147.14	697.727	1283.28
Q0K9D5	27	23	163.589	0.125364	0.679289	3.33762	0.318126	Suc	Ita	20446.4	Acyl carrier protein phosphodiesterase OS=Cupriavidus necator (strain ATCC 17699 / DSM 428 / KCTC 22496 / NCIMB 10442 / H16 / Stanier 337) OX=381666 GN=H16_A2290 PE=4 SV=1	7872.11	9628.51	32585.4	19864	94872.2	52431.8
Q0KCZ8	2	1	9.5818	0.113101	0.673336	51.702	0.3422	Ita	Suc	25386	Uncharacterized protein OS=Cupriavidus necator (strain ATCC 17699 / DSM 428 / KCTC 22496 / NCIMB 10442 / H16 / Stanier 337) OX=381666 GN=H16_A0980 PE=4 SV=1	6.22469	218.835	5.20635	3.47195	0	0.981764
Q0K604	17	14	110.052	0.354213	0.814059	1.7445	0.129269	Suc	Ita	17991.8	Large ribosomal subunit protein uL10 OS=Cupriavidus necator (strain ATCC 17699 / DSM 428 / KCTC 22496 / NCIMB 10442 / H16 / Stanier 337) OX=381666 GN=rplJ PE=3 SV=1	16661.7	9595.11	2809.98	8328.66	13946.8	28431.4
Q0K661	3	3	36.7297	0.899494	0.936813	1.11516	0.0512856	Ita	Suc	11986.3	Iron-sulfur cluster assembly protein CyaY OS=Cupriavidus necator (strain ATCC 17699 / DSM 428 / KCTC 22496 / NCIMB 10442 / H16 / Stanier 337) OX=381666 GN=cyaY PE=3 SV=1	7110.93	7696.71	27037.6	4706.5	11507	21310.6
Q0K6Y9	19	14	122.837	0.0254409	0.386604	68.6941	0.739443	Ita	Suc	29869.8	Orotidine 5'-phosphate decarboxylase OS=Cupriavidus necator (strain ATCC 17699 / DSM 428 / KCTC 22496 / NCIMB 10442 / H16 / Stanier 337) OX=381666 GN=pyrF PE=3 SV=1	3667.3	2958.01	5090.38	0.586456	93.0914	76.8709
Q0K755	4	4	25.9032	0.75679	0.909435	1.41078	0.0578331	Ita	Suc	51423	D-Lactate dehydrogenase (Cytochrome) OS=Cupriavidus necator (strain ATCC 17699 / DSM 428 / KCTC 22496 / NCIMB 10442 / H16 / Stanier 337) OX=381666 GN=dld PE=4 SV=1	112.429	792.021	26.665	592.773	21.8761	45.3508
Q0K636	15	10	115.277	0.736757	0.904934	1.29589	0.0592543	Suc	Ita	18239.5	Small ribosomal subunit protein uS5 OS=Cupriavidus necator (strain ATCC 17699 / DSM 428 / KCTC 22496 / NCIMB 10442 / H16 / Stanier 337) OX=381666 GN=rpsE PE=3 SV=1	2707.78	1410.06	3130.85	5295.83	1360	2737.69
Q0KB22	14	8	67.3965	0.62861	0.879156	1.29361	0.0695451	Ita	Suc	202575	DNA helicase OS=Cupriavidus necator (strain ATCC 17699 / DSM 428 / KCTC 22496 / NCIMB 10442 / H16 / Stanier 337) OX=381666 GN=H16_A1670 PE=4 SV=1	877.733	719.438	2002.47	935.217	1260.13	587.283
Q0KCT3	9	9	53.1446	0.280088	0.798088	1.72511	0.162997	Ita	Suc	35370.5	Putative Zn-dependent oxidoreductase OS=Cupriavidus necator (strain ATCC 17699 / DSM 428 / KCTC 22496 / NCIMB 10442 / H16 / Stanier 337) OX=381666 GN=H16_A1046 PE=4 SV=1	24625.8	24047	63800.5	14152.9	26049.6	24995.3
Q0K1I7	17	11	115.815	0.327022	0.814059	2.69196	0.140148	Suc	Ita	32409.6	Putative peptidase_ C56 family OS=Cupriavidus necator (strain ATCC 17699 / DSM 428 / KCTC 22496 / NCIMB 10442 / H16 / Stanier 337) OX=381666 GN=H16_B1347 PE=4 SV=1	2389.7	2545.84	521.142	4681.37	8889.11	1118.65
Q0K7W0	18	13	118.52	0.896271	0.936813	1.03744	0.0513701	Suc	Ita	45169.6	Serine hydroxymethyltransferase OS=Cupriavidus necator (strain ATCC 17699 / DSM 428 / KCTC 22496 / NCIMB 10442 / H16 / Stanier 337) OX=381666 GN=glyA PE=3 SV=1	9357.14	23963.1	1954.91	26715.3	5468.25	4412.34
Q0K492	3	2	15.0723	0.746903	0.906677	1.03984	0.0585174	Suc	Ita	42257.9	Acyl-CoA dehydrogenase OS=Cupriavidus necator (strain ATCC 17699 / DSM 428 / KCTC 22496 / NCIMB 10442 / H16 / Stanier 337) OX=381666 GN=H16_B0383 PE=3 SV=1	691.338	219.126	33.7827	501.858	76.029	403.981
Q7WXJ8	21	8	138.737	0.00407723	0.332273	7.30949	0.989584	Suc	Ita	77942.6	Probable ferrisiderophore receptor protein_ TonB dependent OS=Cupriavidus necator (strain ATCC 17699 / DSM 428 / KCTC 22496 / NCIMB 10442 / H16 / Stanier 337) OX=381666 GN=PHG126 PE=3 SV=1	6375.68	4948.01	9939.44	28842.5	60576.8	66003.3
Q0K652	29	25	227.517	0.59284	0.866863	1.84768	0.0740918	Ita	Suc	22853.1	Cytochrome c553 OS=Cupriavidus necator (strain ATCC 17699 / DSM 428 / KCTC 22496 / NCIMB 10442 / H16 / Stanier 337) OX=381666 GN=H16_A3451 PE=4 SV=1	8777.36	6907.37	47911.3	2839.22	19317	12263.2
Q0K5U7	7	4	32.5667	0.806158	0.932345	1.52118	0.0548886	Ita	Suc	30396.4	SoxAX cytochrome complex subunit A OS=Cupriavidus necator (strain ATCC 17699 / DSM 428 / KCTC 22496 / NCIMB 10442 / H16 / Stanier 337) OX=381666 GN=soxA PE=3 SV=1	1211.4	75.159	342.441	236.425	757.658	76.7979
Q0KAF4	4	3	19.6824	0.155956	0.695516	2.532	0.270068	Suc	Ita	26281.7	MOSC domain-protein OS=Cupriavidus necator (strain ATCC 17699 / DSM 428 / KCTC 22496 / NCIMB 10442 / H16 / Stanier 337) OX=381666 GN=H16_A1916 PE=4 SV=1	2388.5	2710.06	3495.97	2647.77	8047.12	11066.4
Q0KD59	1	1	6.3957	0.373901	0.814059	Infinity	0.122249	Ita	Suc	26016.3	Probable transcriptional regulatory protein H16_A0916 OS=Cupriavidus necator (strain ATCC 17699 / DSM 428 / KCTC 22496 / NCIMB 10442 / H16 / Stanier 337) OX=381666 GN=H16_A0916 PE=3 SV=1	0	0	1.91695	0	0	0
Q79IP6	11	9	56.5567	0.358556	0.814059	1.39447	0.127663	Suc	Ita	52947.1	Regulatory [NiFe] hydrogenase large subunit OS=Cupriavidus necator (strain ATCC 17699 / DSM 428 / KCTC 22496 / NCIMB 10442 / H16 / Stanier 337) OX=381666 GN=hoxC PE=3 SV=1	793.926	1431.43	395.321	1537.87	823.174	1293.4
Q0KEQ3	18	14	160.768	0.58223	0.866863	2.71975	0.0755697	Ita	Suc	18359.1	Phosphopantetheine adenylyltransferase OS=Cupriavidus necator (strain ATCC 17699 / DSM 428 / KCTC 22496 / NCIMB 10442 / H16 / Stanier 337) OX=381666 GN=coaD PE=3 SV=1	4133.6	22739.4	1562.84	2534.61	2349.47	5571.21
Q0K1G7	3	3	17.3332	0.290244	0.798088	18.9267	0.15754	Ita	Suc	46064.3	Acetyl-CoA hydrolase/transferase OS=Cupriavidus necator (strain ATCC 17699 / DSM 428 / KCTC 22496 / NCIMB 10442 / H16 / Stanier 337) OX=381666 GN=H16_B1368 PE=3 SV=1	391.493	729.041	3.78133	41.185	17.3537	0.865104
Q0K808	3	1	13.3922	0.122048	0.674144	5.54625	0.324313	Ita	Suc	66842.7	Glutamine--tRNA ligase OS=Cupriavidus necator (strain ATCC 17699 / DSM 428 / KCTC 22496 / NCIMB 10442 / H16 / Stanier 337) OX=381666 GN=glnS PE=3 SV=1	14.7695	81.005	11.9895	19.4301	0	0
Q0K7K5	2	1	11.5068	0.976674	0.940465	2.01486	0.0500687	Suc	Ita	78007.4	Ferredoxin OS=Cupriavidus necator (strain ATCC 17699 / DSM 428 / KCTC 22496 / NCIMB 10442 / H16 / Stanier 337) OX=381666 GN=H16_A2940 PE=4 SV=1	75.758	475.521	0	1087.65	0.0832153	23.0212
Q0K7J6	4	1	21.4361	0.177384	0.73485	245.259	0.243748	Ita	Suc	60440	ABC-type transporter_ periplasmic component: PepT family OS=Cupriavidus necator (strain ATCC 17699 / DSM 428 / KCTC 22496 / NCIMB 10442 / H16 / Stanier 337) OX=381666 GN=H16_A2949 PE=4 SV=1	438.554	457.056	0	0	0	3.65168
Q0KCR0	4	4	41.3889	0.203271	0.765584	2.09332	0.217586	Ita	Suc	17695.2	Acyl dehydratase OS=Cupriavidus necator (strain ATCC 17699 / DSM 428 / KCTC 22496 / NCIMB 10442 / H16 / Stanier 337) OX=381666 GN=H16_A1070 PE=4 SV=1	6392.4	2307.26	4699.75	4682.43	602.477	1116.11
Q0K828	3	2	21.734	0.0136279	0.357558	32.7073	0.875109	Suc	Ita	27552.4	Ribulose-5-phosphate 4-epimerase or related epimerase/aldolase OS=Cupriavidus necator (strain ATCC 17699 / DSM 428 / KCTC 22496 / NCIMB 10442 / H16 / Stanier 337) OX=381666 GN=H16_A2764 PE=4 SV=1	102.208	10.5553	2.59026	1413.84	1103.96	1255.11
Q0KEA9	5	4	23.979	0.141023	0.693066	2.73295	0.291699	Ita	Suc	53746.8	Chaperone SurA OS=Cupriavidus necator (strain ATCC 17699 / DSM 428 / KCTC 22496 / NCIMB 10442 / H16 / Stanier 337) OX=381666 GN=surA PE=3 SV=1	732.689	1458.52	2357.91	938.484	556.606	169.456
Q0KEI3	46	33	330.198	0.621936	0.87809	1.90443	0.0703448	Ita	Suc	85349	Aerobic-type carbon monoxide dehydrogenase homolog_ large subunit OS=Cupriavidus necator (strain ATCC 17699 / DSM 428 / KCTC 22496 / NCIMB 10442 / H16 / Stanier 337) OX=381666 GN=coxL1 PE=4 SV=1	3154.27	3043.64	20875.3	1366.43	4989.14	7860.37
Q0K5Y2	4	4	22.9246	0.546983	0.846292	1.25377	0.0809498	Suc	Ita	18312.4	Transcriptional regulator_ AsnC-family OS=Cupriavidus necator (strain ATCC 17699 / DSM 428 / KCTC 22496 / NCIMB 10442 / H16 / Stanier 337) OX=381666 GN=H16_A3530 PE=4 SV=1	465.181	419.18	0	731.378	46.1852	331.22
Q0K830	2	1	10.8108	0.919823	0.936813	1.05271	0.0508158	Suc	Ita	38190.1	L-threonine aldolase OS=Cupriavidus necator (strain ATCC 17699 / DSM 428 / KCTC 22496 / NCIMB 10442 / H16 / Stanier 337) OX=381666 GN=ltaA PE=3 SV=1	639.193	330.628	323.815	441.104	263.993	656.728
Q0K9E8	10	6	91.0653	0.132428	0.679289	3.35501	0.305669	Ita	Suc	15847.4	Large ribosomal subunit protein bL9 OS=Cupriavidus necator (strain ATCC 17699 / DSM 428 / KCTC 22496 / NCIMB 10442 / H16 / Stanier 337) OX=381666 GN=rplI PE=3 SV=1	2869.44	2603.22	624.196	442.597	319.361	1055.28
Q7WXF9	5	2	31.6476	0.3097	0.814059	3.92904	0.147913	Ita	Suc	33067.9	SWIM-type domain-containing protein OS=Cupriavidus necator (strain ATCC 17699 / DSM 428 / KCTC 22496 / NCIMB 10442 / H16 / Stanier 337) OX=381666 GN=PHG175 PE=4 SV=1	2214.01	250.946	201.244	127.94	52.0777	498.569
Q0K1A1	3	1	14.9141	0.0795735	0.588324	2.30298	0.430421	Ita	Suc	29341	Transcriptional regulator_ IclR-family OS=Cupriavidus necator (strain ATCC 17699 / DSM 428 / KCTC 22496 / NCIMB 10442 / H16 / Stanier 337) OX=381666 GN=H16_B1435 PE=4 SV=1	794.766	341.07	331.829	242.429	245.441	149.42
Q0KBM6	28	25	215.044	0.0797719	0.588324	15.4848	0.429768	Ita	Suc	20432.9	Thioredoxin peroxidase OS=Cupriavidus necator (strain ATCC 17699 / DSM 428 / KCTC 22496 / NCIMB 10442 / H16 / Stanier 337) OX=381666 GN=H16_A1460 PE=4 SV=1	142374	162038	11891.2	914.142	12650.2	6862.4
Q0K1F8	3	2	15.0378	0.100986	0.671926	85.8386	0.369671	Ita	Suc	77973.2	Aerobic-type carbon monoxide dehydrogenase homolog_ large subunit OS=Cupriavidus necator (strain ATCC 17699 / DSM 428 / KCTC 22496 / NCIMB 10442 / H16 / Stanier 337) OX=381666 GN=coxL6 PE=4 SV=1	33.5432	101.506	3053.74	26.4398	9.76299	0.945863
Q0K979	6	3	36.3762	0.740637	0.906208	2.7736	0.0589684	Ita	Suc	35191.1	Transaldolase OS=Cupriavidus necator (strain ATCC 17699 / DSM 428 / KCTC 22496 / NCIMB 10442 / H16 / Stanier 337) OX=381666 GN=tal PE=3 SV=1	2496.5	2450.75	1.96909	302.739	608.782	872.884
Q0K455	4	1	20.2496	0.504567	0.834019	1.35163	0.088507	Suc	Ita	49544.6	Aldehyde dehydrogenase_ NAD(P)-dependent OS=Cupriavidus necator (strain ATCC 17699 / DSM 428 / KCTC 22496 / NCIMB 10442 / H16 / Stanier 337) OX=381666 GN=H16_B0421 PE=4 SV=1	1381.14	119.376	2544.22	1513.44	3136.51	817.019
Q0KA27	22	14	159.543	0.851184	0.936813	1.06025	0.0528457	Suc	Ita	17141	3-hydroxyacyl-[acyl-carrier-protein] dehydratase FabZ OS=Cupriavidus necator (strain ATCC 17699 / DSM 428 / KCTC 22496 / NCIMB 10442 / H16 / Stanier 337) OX=381666 GN=fabZ PE=3 SV=1	4869.25	13084	6005.62	4455.38	3451.23	17495.8
Q0K6A1	5	2	27.2447	0.26422	0.798088	1.91619	0.172195	Ita	Suc	41288.8	Outer membrane protein (Porin) OS=Cupriavidus necator (strain ATCC 17699 / DSM 428 / KCTC 22496 / NCIMB 10442 / H16 / Stanier 337) OX=381666 GN=H16_A3402 PE=4 SV=1	524.167	1379.91	881.293	565.621	115.461	772.52
Q0KEH0	10	7	64.3629	0.969754	0.940465	1.04311	0.0501156	Ita	Suc	13569.8	Putative regulatory protein FmdB Zinc ribbon domain-containing protein OS=Cupriavidus necator (strain ATCC 17699 / DSM 428 / KCTC 22496 / NCIMB 10442 / H16 / Stanier 337) OX=381666 GN=H16_A0451 PE=4 SV=1	2346.56	2118.87	5499.54	2059.26	4145.48	3348.4
Q0K650	12	8	94.7533	0.831116	0.933011	1.13454	0.0536838	Ita	Suc	36690.1	Delta-aminolevulinic acid dehydratase OS=Cupriavidus necator (strain ATCC 17699 / DSM 428 / KCTC 22496 / NCIMB 10442 / H16 / Stanier 337) OX=381666 GN=hemB PE=3 SV=1	774.905	2473.12	2876.8	1787.74	715.38	2895.39
Q0K622	16	11	128.41	0.0056196	0.332273	4.02259	0.975945	Suc	Ita	30233.7	Large ribosomal subunit protein uL2 OS=Cupriavidus necator (strain ATCC 17699 / DSM 428 / KCTC 22496 / NCIMB 10442 / H16 / Stanier 337) OX=381666 GN=rplB PE=3 SV=1	2029.71	1626.83	969.627	7973.26	5718.94	4916.98
Q0K9B6	4	4	19.6571	0.464005	0.826924	1.3744	0.0970523	Ita	Suc	65656.6	Pseudouridine synthase OS=Cupriavidus necator (strain ATCC 17699 / DSM 428 / KCTC 22496 / NCIMB 10442 / H16 / Stanier 337) OX=381666 GN=H16_A2309 PE=3 SV=1	2284.45	4845.72	5810.13	1851.8	2711.44	4851.98
Q0K4Q9	1	1	0	0.126302	0.679289	15.8658	0.316418	Suc	Ita	34255.1	Transcriptional regulator_ LysR-family OS=Cupriavidus necator (strain ATCC 17699 / DSM 428 / KCTC 22496 / NCIMB 10442 / H16 / Stanier 337) OX=381666 GN=H16_B0214 PE=3 SV=1	120.437	52.7219	0	2239.47	264.264	243.562
Q0K8D7	5	1	26.8861	0.10603	0.673336	4.5431	0.357734	Suc	Ita	71215.2	Chaperone protein HtpG OS=Cupriavidus necator (strain ATCC 17699 / DSM 428 / KCTC 22496 / NCIMB 10442 / H16 / Stanier 337) OX=381666 GN=htpG PE=3 SV=1	586.294	30.5542	36.5714	1462.3	306.09	1200.16
Q0KCB2	22	16	183.842	0.424252	0.8224	1.40682	0.106954	Suc	Ita	18189.5	Peptidyl-prolyl cis-trans isomerase OS=Cupriavidus necator (strain ATCC 17699 / DSM 428 / KCTC 22496 / NCIMB 10442 / H16 / Stanier 337) OX=381666 GN=ppiB PE=3 SV=1	5884.61	3272.28	29691	8850.86	15826.2	29974.9
Q0KB76	2	1	10.0358	0.256458	0.798088	21.629	0.177025	Suc	Ita	17131.7	Transcriptional regulator_ AsnC-family OS=Cupriavidus necator (strain ATCC 17699 / DSM 428 / KCTC 22496 / NCIMB 10442 / H16 / Stanier 337) OX=381666 GN=H16_A1613 PE=4 SV=1	16.6795	5.95487	0.857926	20.8061	482.116	5.19078
Q0KD40	11	6	61.7284	0.26818	0.798088	2.22447	0.169818	Ita	Suc	41158	ABC-type transporter_ periplasmic component OS=Cupriavidus necator (strain ATCC 17699 / DSM 428 / KCTC 22496 / NCIMB 10442 / H16 / Stanier 337) OX=381666 GN=H16_A0935 PE=3 SV=1	3357.63	5376.03	1209.32	1965.12	588.245	1916.45
Q0K5S8	11	8	69.3503	0.236724	0.798088	2.10338	0.190414	Suc	Ita	13110.2	Arsenate reductase OS=Cupriavidus necator (strain ATCC 17699 / DSM 428 / KCTC 22496 / NCIMB 10442 / H16 / Stanier 337) OX=381666 GN=arsC2 PE=3 SV=1	4303.72	3046.45	20003.4	7752.05	25139.8	24643
Q0KCW6	12	8	81.7792	0.155442	0.695516	1.61637	0.270762	Suc	Ita	49088.1	Guanine deaminase OS=Cupriavidus necator (strain ATCC 17699 / DSM 428 / KCTC 22496 / NCIMB 10442 / H16 / Stanier 337) OX=381666 GN=guaD PE=3 SV=1	1223.66	1955.08	796.404	1632.93	2745.93	2046.43
Q0K8I3	14	9	105.454	0.36813	0.814059	1.54755	0.124239	Suc	Ita	43004.8	O-succinylhomoserine sulfhydrylase OS=Cupriavidus necator (strain ATCC 17699 / DSM 428 / KCTC 22496 / NCIMB 10442 / H16 / Stanier 337) OX=381666 GN=metB PE=3 SV=1	1257.59	3032.74	94.2852	2194.62	3277.92	1312.87
Q0KD61	1	1	5.1242	0.187038	0.748577	480.859	0.233362	Ita	Suc	34319.7	Oxygen-dependent coproporphyrinogen-III oxidase OS=Cupriavidus necator (strain ATCC 17699 / DSM 428 / KCTC 22496 / NCIMB 10442 / H16 / Stanier 337) OX=381666 GN=hemF PE=3 SV=1	2104.75	1173.74	0	0	0	6.818
Q0KF89	23	21	161.098	0.751847	0.906677	1.66449	0.0581711	Ita	Suc	54673.8	Adenosylmethionine-8-amino-7-oxononanoate aminotransferase OS=Cupriavidus necator (strain ATCC 17699 / DSM 428 / KCTC 22496 / NCIMB 10442 / H16 / Stanier 337) OX=381666 GN=bioA PE=3 SV=1	3706.71	8362.85	1012.32	3569.34	2212.84	2077.19
P22318	13	5	118.615	0.210002	0.768818	1.9887	0.211589	Suc	Ita	26857.5	NAD-reducing hydrogenase HoxS subunit gamma OS=Cupriavidus necator (strain ATCC 17699 / DSM 428 / KCTC 22496 / NCIMB 10442 / H16 / Stanier 337) OX=381666 GN=hoxU PE=1 SV=2	309.063	2788.97	79.1496	1809.84	3088.33	1420.29
P22320	3	2	18.3093	0.0259454	0.386604	6.30835	0.734483	Suc	Ita	55205	NAD-reducing hydrogenase HoxS subunit beta OS=Cupriavidus necator (strain ATCC 17699 / DSM 428 / KCTC 22496 / NCIMB 10442 / H16 / Stanier 337) OX=381666 GN=hoxH PE=1 SV=3	13.0006	42.8423	28.6112	313.282	136.271	83.2131
P42721;Q0K1E0	3	3	18.9007	0.501085	0.831799	9.83742	0.0891864	Suc	Ita	54151.5	Ribulose bisphosphate carboxylase large chain_ plasmid OS=Cupriavidus necator (strain ATCC 17699 / DSM 428 / KCTC 22496 / NCIMB 10442 / H16 / Stanier 337) OX=381666 GN=cbbL2 PE=2 SV=3	118	65.6463	0.384955	1759.72	39.7684	10.9058
Q0KA39	7	5	30.9854	0.453307	0.823431	2.23778	0.0995551	Ita	Suc	18396.7	Hypothetical membrane associated protein OS=Cupriavidus necator (strain ATCC 17699 / DSM 428 / KCTC 22496 / NCIMB 10442 / H16 / Stanier 337) OX=381666 GN=H16_A2032 PE=4 SV=1	504.343	194.437	1719.05	693.589	132.88	253.988
Q0KDH0	5	2	24.9625	0.428168	0.823431	1.60212	0.105902	Ita	Suc	37713.4	ADP-L-glycero-D-manno-heptose-6-epimerase OS=Cupriavidus necator (strain ATCC 17699 / DSM 428 / KCTC 22496 / NCIMB 10442 / H16 / Stanier 337) OX=381666 GN=hldD PE=3 SV=1	202.6	42.5788	17.4569	146.483	0	17.4469
Q0K5T6	2	2	11.0146	0.101016	0.671926	3.55775	0.369599	Suc	Ita	29586.3	Predicted periplasmic or secreted lipoprotein OS=Cupriavidus necator (strain ATCC 17699 / DSM 428 / KCTC 22496 / NCIMB 10442 / H16 / Stanier 337) OX=381666 GN=H16_A3577 PE=4 SV=1	219.3	515.708	1044.81	2939.62	785.987	2606.54
Q0K548	7	7	43.0157	0.167256	0.70279	1.47589	0.255577	Ita	Suc	55267.9	AMP nucleosidase OS=Cupriavidus necator (strain ATCC 17699 / DSM 428 / KCTC 22496 / NCIMB 10442 / H16 / Stanier 337) OX=381666 GN=amn PE=3 SV=1	5553.64	5830.18	3386.32	3692.75	2450.72	3864.18
Q0K9J4	21	18	137.164	0.0791031	0.588324	3.66121	0.431978	Ita	Suc	17548	Putative 4-hydroxy-4-methyl-2-oxoglutarate aldolase OS=Cupriavidus necator (strain ATCC 17699 / DSM 428 / KCTC 22496 / NCIMB 10442 / H16 / Stanier 337) OX=381666 GN=H16_A2230 PE=3 SV=1	11789	15159.3	45493.4	3389.54	8099.33	8297.42
Q0K5M7	17	12	145.73	0.996133	0.945612	1.17363	0.0500019	Suc	Ita	51059.4	ATP synthase subunit beta OS=Cupriavidus necator (strain ATCC 17699 / DSM 428 / KCTC 22496 / NCIMB 10442 / H16 / Stanier 337) OX=381666 GN=atpD PE=3 SV=1	2267.76	3900.24	811.652	5831.9	796.729	1562.92
Q0K9S2	2	1	15.4553	0.115533	0.673336	4.54128	0.337155	Ita	Suc	32287.7	Short chain dehydrogenase OS=Cupriavidus necator (strain ATCC 17699 / DSM 428 / KCTC 22496 / NCIMB 10442 / H16 / Stanier 337) OX=381666 GN=H16_A2152 PE=4 SV=1	523.074	154.236	543.68	40.1603	222.341	6.3637
Q0KBS2	3	2	18.7392	0.379006	0.815782	17.4455	0.120533	Ita	Suc	42810.1	ABC-type transporter_ periplasmic component OS=Cupriavidus necator (strain ATCC 17699 / DSM 428 / KCTC 22496 / NCIMB 10442 / H16 / Stanier 337) OX=381666 GN=H16_A1414 PE=4 SV=1	198.619	12.5048	0	12.1019	0	0
Q0KE31	40	35	258.23	0.116299	0.673336	3.79323	0.335595	Ita	Suc	34150.5	Probable extra-cytoplasmic solute receptor OS=Cupriavidus necator (strain ATCC 17699 / DSM 428 / KCTC 22496 / NCIMB 10442 / H16 / Stanier 337) OX=381666 GN=H16_A0592 PE=3 SV=1	11890.7	51538.7	13534.5	12619.7	4980	2690.11
Q0JZL6	1	1	6.4613	0.251662	0.798088	62.7127	0.180126	Ita	Suc	13498	Glycine zipper domain-containing protein OS=Cupriavidus necator (strain ATCC 17699 / DSM 428 / KCTC 22496 / NCIMB 10442 / H16 / Stanier 337) OX=381666 GN=H16_B2026 PE=4 SV=1	212.248	0	596.172	0	0	12.8909
Q59106	15	9	87.5138	0.2246	0.79043	2.96546	0.199539	Suc	Ita	106396	2-oxoglutarate dehydrogenase E1 component OS=Cupriavidus necator (strain ATCC 17699 / DSM 428 / KCTC 22496 / NCIMB 10442 / H16 / Stanier 337) OX=381666 GN=odhA PE=3 SV=2	2313.29	550.705	4630.49	3215.02	15259.1	3750.47
Q0KE52	11	8	88.4929	0.936242	0.936813	1.55101	0.0505149	Ita	Suc	17145	N5-carboxyaminoimidazole ribonucleotide mutase OS=Cupriavidus necator (strain ATCC 17699 / DSM 428 / KCTC 22496 / NCIMB 10442 / H16 / Stanier 337) OX=381666 GN=purE PE=3 SV=1	1398.16	7991.02	484.682	3283.52	2591.05	491.494
Q0K8Y0	15	11	80.436	0.11881	0.673336	2.95236	0.330576	Suc	Ita	118886	Carbamoyl-phosphate synthase large chain OS=Cupriavidus necator (strain ATCC 17699 / DSM 428 / KCTC 22496 / NCIMB 10442 / H16 / Stanier 337) OX=381666 GN=carB2 PE=3 SV=1	893.936	112.036	824.709	1691.86	1311.41	2401.55
Q0KAI4	4	1	20.8673	0.927196	0.936813	3.68727	0.0506721	Ita	Suc	29681.8	Transcriptional regulator_ IclR-family OS=Cupriavidus necator (strain ATCC 17699 / DSM 428 / KCTC 22496 / NCIMB 10442 / H16 / Stanier 337) OX=381666 GN=H16_A1886 PE=4 SV=1	212.577	3.40122	0	41.8232	0.77415	15.9766
Q0K7X5	3	2	19.7601	0.410081	0.815782	5.91909	0.110915	Suc	Ita	43851.2	Glutaryl-CoA dehydrogenase OS=Cupriavidus necator (strain ATCC 17699 / DSM 428 / KCTC 22496 / NCIMB 10442 / H16 / Stanier 337) OX=381666 GN=gcdH PE=3 SV=1	173.36	50.4282	5.22715	1111.72	15.4845	228.36
Q0KCL0	7	5	68.9983	0.726075	0.896311	4.20027	0.0600689	Ita	Suc	12358.2	Cytochrome c553 OS=Cupriavidus necator (strain ATCC 17699 / DSM 428 / KCTC 22496 / NCIMB 10442 / H16 / Stanier 337) OX=381666 GN=H16_A1120 PE=4 SV=1	706.87	1598.3	30094.3	824.241	4769.91	2119.5
Q0K2X5	3	3	38.8	0.00551703	0.332273	10.5842	0.976981	Suc	Ita	18274.9	Activator of Hsp90 ATPase homologue 1-like C-terminal domain-containing protein OS=Cupriavidus necator (strain ATCC 17699 / DSM 428 / KCTC 22496 / NCIMB 10442 / H16 / Stanier 337) OX=381666 GN=H16_B0857 PE=3 SV=1	834.764	704.48	1921.6	6111.52	14108.5	16410.2
Q0K697	4	3	21.9471	0.239312	0.798088	1.94977	0.18856	Suc	Ita	13053.9	Diadenosine tetraphosphate (Ap4A) hydrolase or other HIT family hydrolase OS=Cupriavidus necator (strain ATCC 17699 / DSM 428 / KCTC 22496 / NCIMB 10442 / H16 / Stanier 337) OX=381666 GN=H16_A3406 PE=4 SV=1	414.46	72.3224	62.3164	286.03	193.404	591.185
Q0KD01	5	5	32.8592	0.0625798	0.551782	7.42933	0.494889	Suc	Ita	11754.4	Pilus assembly protein OS=Cupriavidus necator (strain ATCC 17699 / DSM 428 / KCTC 22496 / NCIMB 10442 / H16 / Stanier 337) OX=381666 GN=H16_A0977 PE=4 SV=1	482.918	175.017	1250.71	1495.22	3059.94	9624.81
Q0K1U9	27	22	189.812	0.865823	0.936813	1.0364	0.0523058	Ita	Suc	9532.94	DNA-binding protein HU family OS=Cupriavidus necator (strain ATCC 17699 / DSM 428 / KCTC 22496 / NCIMB 10442 / H16 / Stanier 337) OX=381666 GN=hupB3 PE=3 SV=1	10014.9	31858.9	53083.3	7877.45	60113.5	23631.4
Q0K972	30	24	256.579	0.390776	0.815782	1.43435	0.116729	Suc	Ita	47162.5	Adenylosuccinate synthetase OS=Cupriavidus necator (strain ATCC 17699 / DSM 428 / KCTC 22496 / NCIMB 10442 / H16 / Stanier 337) OX=381666 GN=purA PE=3 SV=1	8531.68	24753.1	6768.89	20180.3	26575.7	10695
Q0K0P7;Q0KBR1	4	2	19.9887	0.89975	0.936813	1.64247	0.051279	Ita	Suc	39661.4	dTDP-glucose 4-6-dehydratase OS=Cupriavidus necator (strain ATCC 17699 / DSM 428 / KCTC 22496 / NCIMB 10442 / H16 / Stanier 337) OX=381666 GN=H16_B1642 PE=4 SV=1	1037.23	913.053	6521.12	1232.17	1973.67	1951.87
Q0KCZ0	5	4	38.1802	0.471438	0.82889	1.69238	0.095378	Ita	Suc	12454.2	DUF4168 domain-containing protein OS=Cupriavidus necator (strain ATCC 17699 / DSM 428 / KCTC 22496 / NCIMB 10442 / H16 / Stanier 337) OX=381666 GN=H16_A0988 PE=4 SV=1	673.247	231.179	1140.23	298.206	202.485	707.468
Q0K004	3	1	15.2006	0.718125	0.896311	13.4245	0.0607015	Ita	Suc	37859	Cobalamin biosynthesis protein_ putative cobalt chelatase OS=Cupriavidus necator (strain ATCC 17699 / DSM 428 / KCTC 22496 / NCIMB 10442 / H16 / Stanier 337) OX=381666 GN=cobS2 PE=4 SV=1	7.17951	0	2256.32	46.4535	37.6599	84.4962
Q0K371	7	4	44.5718	0.23151	0.798088	5.70968	0.194248	Suc	Ita	31365.5	Enoyl-CoA hydratase OS=Cupriavidus necator (strain ATCC 17699 / DSM 428 / KCTC 22496 / NCIMB 10442 / H16 / Stanier 337) OX=381666 GN=H16_B0756 PE=1 SV=1	168.555	232.52	15.6032	1970.59	245.358	163.153
Q0JYL4	6	3	39.6812	0.570578	0.863791	4.44401	0.0772659	Ita	Suc	32556.5	Cysteine synthase OS=Cupriavidus necator (strain ATCC 17699 / DSM 428 / KCTC 22496 / NCIMB 10442 / H16 / Stanier 337) OX=381666 GN=cysK4 PE=3 SV=1	1074.45	44.8838	44.238	78.0682	168.454	15.3078
Q0K3C1	6	4	45.0969	0.119763	0.673336	6.87728	0.328709	Ita	Suc	16810.3	Acyl dehydratase OS=Cupriavidus necator (strain ATCC 17699 / DSM 428 / KCTC 22496 / NCIMB 10442 / H16 / Stanier 337) OX=381666 GN=H16_B0706 PE=4 SV=1	713.633	2366.97	195.779	338.322	53.8851	84.1998
Q0KDK3	12	8	71.4932	0.0801972	0.588324	2.33042	0.428374	Ita	Suc	33487.6	ABC-type transporter_ periplasmic component: PAAT family OS=Cupriavidus necator (strain ATCC 17699 / DSM 428 / KCTC 22496 / NCIMB 10442 / H16 / Stanier 337) OX=381666 GN=H16_A0771 PE=4 SV=1	2381.03	2090.13	3187.66	1957.62	477.757	851.071
Q0K5W2	8	6	54.7571	0.322687	0.814059	1.73385	0.142026	Suc	Ita	13404	CENP-V/GFA domain-containing protein OS=Cupriavidus necator (strain ATCC 17699 / DSM 428 / KCTC 22496 / NCIMB 10442 / H16 / Stanier 337) OX=381666 GN=H16_A3550 PE=3 SV=1	641.043	1798.11	7.70603	1027.89	1821.58	1393.03
Q0KBG1	2	2	10.9033	0.843635	0.933011	2.42898	0.0531476	Suc	Ita	41456.4	Acetyl-CoA acetyltransferase OS=Cupriavidus necator (strain ATCC 17699 / DSM 428 / KCTC 22496 / NCIMB 10442 / H16 / Stanier 337) OX=381666 GN=H16_A1528 PE=3 SV=1	111.381	56.218	0	387.672	1.81747	17.606
Q0K8H1	17	10	133.062	0.504954	0.834019	1.28291	0.088432	Ita	Suc	40990.2	Aspartate-semialdehyde dehydrogenase OS=Cupriavidus necator (strain ATCC 17699 / DSM 428 / KCTC 22496 / NCIMB 10442 / H16 / Stanier 337) OX=381666 GN=asd PE=3 SV=1	1544.77	465.959	55.2242	1554.31	13.4136	42.6432
Q0K0K8	4	3	24.9144	0.867481	0.936813	2.28278	0.0522483	Ita	Suc	41163.8	Siderophore biosynthesis related protein/Acetyltransferase or N-acetylase of ribosomal proteins (CO) OS=Cupriavidus necator (strain ATCC 17699 / DSM 428 / KCTC 22496 / NCIMB 10442 / H16 / Stanier 337) OX=381666 GN=H16_B1681 PE=4 SV=1	531.932	55.9064	21.204	125.539	117.454	23.8061
Q0K7L4	10	8	86.1988	0.936592	0.936813	1.05968	0.0505093	Ita	Suc	21614.4	dCTP deaminase OS=Cupriavidus necator (strain ATCC 17699 / DSM 428 / KCTC 22496 / NCIMB 10442 / H16 / Stanier 337) OX=381666 GN=dcd PE=3 SV=1	5137.82	6465.79	1065.24	3529.82	6627.48	1798.08
Q0K6J8	9	7	58.8734	0.179732	0.739999	1.58071	0.241146	Suc	Ita	43344.9	Putative peptidase_ M20D subfamily OS=Cupriavidus necator (strain ATCC 17699 / DSM 428 / KCTC 22496 / NCIMB 10442 / H16 / Stanier 337) OX=381666 GN=hipO PE=4 SV=1	1506.6	2321.29	1718.31	3455.67	1760.8	3550.48
Q0K9N4	1	1	4.55	0.524916	0.835619	2.90469	0.0847216	Suc	Ita	12456.8	Uncharacterized protein OS=Cupriavidus necator (strain ATCC 17699 / DSM 428 / KCTC 22496 / NCIMB 10442 / H16 / Stanier 337) OX=381666 GN=H16_A2190 PE=4 SV=1	2.15852	368.64	13.843	7.20414	119.406	990.654
Q0K620	16	11	127.883	0.498287	0.831799	2.04684	0.0897394	Suc	Ita	22955.4	Large ribosomal subunit protein uL4 OS=Cupriavidus necator (strain ATCC 17699 / DSM 428 / KCTC 22496 / NCIMB 10442 / H16 / Stanier 337) OX=381666 GN=rplD PE=3 SV=1	5579.64	7159.02	3291.64	22467.5	3196.82	7147.09
Q0K8F1	6	6	37.1504	0.363262	0.814059	5.25106	0.12596	Ita	Suc	98033.2	Aconitate hydratase OS=Cupriavidus necator (strain ATCC 17699 / DSM 428 / KCTC 22496 / NCIMB 10442 / H16 / Stanier 337) OX=381666 GN=acnA PE=3 SV=1	787.621	149.949	31.2115	68.0484	31.0473	85.3966
Q79IP7	3	3	21.224	0.448107	0.823431	35.8375	0.100813	Ita	Suc	37413.5	hydrogenase (acceptor) OS=Cupriavidus necator (strain ATCC 17699 / DSM 428 / KCTC 22496 / NCIMB 10442 / H16 / Stanier 337) OX=381666 GN=hoxB PE=3 SV=1	6.32433	5225.6	6267.24	28.5117	177.773	114.585
Q0KFG3	10	10	81.8988	0.359454	0.814059	1.5804	0.127335	Suc	Ita	13742.2	Lactoylglutathione lyase or related lyase OS=Cupriavidus necator (strain ATCC 17699 / DSM 428 / KCTC 22496 / NCIMB 10442 / H16 / Stanier 337) OX=381666 GN=H16_A0106 PE=4 SV=1	2744.12	3727.88	11666.4	4511.77	11532.1	12622
Q0K790	6	4	28.6513	0.19303	0.754213	7.15204	0.227308	Ita	Suc	45811.7	Isocitrate dehydrogenase [NADP] OS=Cupriavidus necator (strain ATCC 17699 / DSM 428 / KCTC 22496 / NCIMB 10442 / H16 / Stanier 337) OX=381666 GN=icd1 PE=4 SV=1	328.633	74.6668	16.2422	14.6098	3.80757	40.2431
Q0KBY2	3	3	19.0259	0.13584	0.682479	10.1754	0.299976	Ita	Suc	18752.9	DUF985 domain-containing protein OS=Cupriavidus necator (strain ATCC 17699 / DSM 428 / KCTC 22496 / NCIMB 10442 / H16 / Stanier 337) OX=381666 GN=H16_A1351 PE=4 SV=1	598.676	2417.77	112.771	157.796	39.4018	110.331
Q0K956	5	2	29.2438	0.506895	0.834471	1.32849	0.0880581	Suc	Ita	49187.5	23S rRNA (uracil(1939)-C(5))-methyltransferase RlmD OS=Cupriavidus necator (strain ATCC 17699 / DSM 428 / KCTC 22496 / NCIMB 10442 / H16 / Stanier 337) OX=381666 GN=rlmD PE=3 SV=1	390.943	164.685	0	573.932	76.198	88.0154
Q0K187	2	1	10.7884	0.482018	0.82889	3.95291	0.0930817	Suc	Ita	45818.3	Predicted acyl-CoA transferase/carnitine dehydratase OS=Cupriavidus necator (strain ATCC 17699 / DSM 428 / KCTC 22496 / NCIMB 10442 / H16 / Stanier 337) OX=381666 GN=H16_B1449 PE=4 SV=1	88.0025	0	0	287.404	0	60.4616
Q0KF97	4	3	29.5907	0.521925	0.835619	1.15414	0.0852588	Suc	Ita	40797.4	Acyl-CoA dehydrogenase_ short-chain specific OS=Cupriavidus necator (strain ATCC 17699 / DSM 428 / KCTC 22496 / NCIMB 10442 / H16 / Stanier 337) OX=381666 GN=H16_A0172 PE=3 SV=1	2055.67	1104.52	4483.7	2817.72	2461.6	3542.84
Q0K791	8	7	52.9243	0.253902	0.798088	3.52856	0.178666	Suc	Ita	17426.4	VOC domain-containing protein OS=Cupriavidus necator (strain ATCC 17699 / DSM 428 / KCTC 22496 / NCIMB 10442 / H16 / Stanier 337) OX=381666 GN=H16_A3055 PE=4 SV=1	438.207	205.988	838.88	445.265	897.373	3890.48
Q0KF31	7	4	56.5686	0.11337	0.673336	2.26568	0.341635	Ita	Suc	30179.7	Thiazole synthase OS=Cupriavidus necator (strain ATCC 17699 / DSM 428 / KCTC 22496 / NCIMB 10442 / H16 / Stanier 337) OX=381666 GN=thiG PE=3 SV=1	1307.73	715.039	627.38	214.949	217.097	737.645
Q0K8H2	32	18	215.109	0.865698	0.936813	1.03445	0.0523101	Suc	Ita	97663.8	Tfp pilus assembly protein FimV OS=Cupriavidus necator (strain ATCC 17699 / DSM 428 / KCTC 22496 / NCIMB 10442 / H16 / Stanier 337) OX=381666 GN=fimV PE=4 SV=1	3227.33	4466.39	17908.4	2733.28	10594	13156.7
Q0KEV2	9	3	68.9179	0.0773057	0.588324	3.95038	0.438031	Suc	Ita	10147.4	Ubiquinone biosynthesis accessory factor UbiK OS=Cupriavidus necator (strain ATCC 17699 / DSM 428 / KCTC 22496 / NCIMB 10442 / H16 / Stanier 337) OX=381666 GN=ubiK PE=3 SV=1	888.029	633.385	5189.91	5221.65	14812.7	6477.86
Q0KBK5	38	31	327.328	0.33011	0.814059	1.5493	0.138837	Suc	Ita	50676.6	Trigger factor OS=Cupriavidus necator (strain ATCC 17699 / DSM 428 / KCTC 22496 / NCIMB 10442 / H16 / Stanier 337) OX=381666 GN=tig PE=3 SV=1	824.836	1755.07	13109.4	4513.2	13926	5868.17
Q0K933	4	3	33.5447	0.910127	0.936813	7.43962	0.0510264	Ita	Suc	9493.38	Major surface protein 3 OS=Cupriavidus necator (strain ATCC 17699 / DSM 428 / KCTC 22496 / NCIMB 10442 / H16 / Stanier 337) OX=381666 GN=H16_A2393 PE=4 SV=1	965.273	0.0885953	52.5073	21.5435	79.4079	35.8659
Q0KB04	3	2	17.5205	0.144086	0.695516	14.8445	0.287004	Suc	Ita	15179.9	SRPBCC family protein OS=Cupriavidus necator (strain ATCC 17699 / DSM 428 / KCTC 22496 / NCIMB 10442 / H16 / Stanier 337) OX=381666 GN=H16_A1692 PE=4 SV=1	7.64787	2.15157	74.5103	1123.46	34.0632	94.0124
Q0KDC1	1	1	5.7373	0.472294	0.82889	4.5404	0.0951885	Ita	Suc	34657.1	Lactamase B OS=Cupriavidus necator (strain ATCC 17699 / DSM 428 / KCTC 22496 / NCIMB 10442 / H16 / Stanier 337) OX=381666 GN=H16_A0853 PE=4 SV=1	454.811	187.117	4652.64	100.729	573.343	492.027
Q0K8J7	3	2	18.363	0.0247744	0.386604	2.41497	0.746094	Suc	Ita	12584.9	Ferredoxin OS=Cupriavidus necator (strain ATCC 17699 / DSM 428 / KCTC 22496 / NCIMB 10442 / H16 / Stanier 337) OX=381666 GN=H16_A2591 PE=4 SV=1	6619.95	13459.9	9751.81	17623.1	29911.6	24507.8
Q0K624	14	11	108.381	0.40068	0.815782	3.41213	0.113683	Ita	Suc	11972.9	Large ribosomal subunit protein uL22 OS=Cupriavidus necator (strain ATCC 17699 / DSM 428 / KCTC 22496 / NCIMB 10442 / H16 / Stanier 337) OX=381666 GN=rplV PE=3 SV=1	11479.2	9731.52	547.805	1428.07	199.331	4749.43
Q0K9E5	4	2	16.5095	0.954819	0.940465	3.58624	0.0502582	Ita	Suc	14436.5	Small ribosomal subunit protein bS6 OS=Cupriavidus necator (strain ATCC 17699 / DSM 428 / KCTC 22496 / NCIMB 10442 / H16 / Stanier 337) OX=381666 GN=rpsF PE=3 SV=1	298.666	22.2505	0	76.77	2.95334	9.762
Q0KBX8	2	2	12.9809	0.0393495	0.442296	11.912	0.623389	Suc	Ita	12621.1	Transcriptional regulator OS=Cupriavidus necator (strain ATCC 17699 / DSM 428 / KCTC 22496 / NCIMB 10442 / H16 / Stanier 337) OX=381666 GN=H16_A1355 PE=4 SV=1	172.915	180.255	8.94076	937.256	1774.91	1601.29
Q0K7R7	3	1	19.9324	0.2199	0.789686	157.719	0.203285	Ita	Suc	11940.6	Rhodanese-related sulfurtransferase OS=Cupriavidus necator (strain ATCC 17699 / DSM 428 / KCTC 22496 / NCIMB 10442 / H16 / Stanier 337) OX=381666 GN=pspE2 PE=4 SV=1	150.181	0.0274954	5.60237	0	0.987903	0
Q0KEI2	3	3	32.7811	0.515602	0.834471	1.19185	0.086416	Ita	Suc	17429.7	Aerobic-type carbon monoxide dehydrogenase homolog_ 2Fe-2S iron-sulfur subunit OS=Cupriavidus necator (strain ATCC 17699 / DSM 428 / KCTC 22496 / NCIMB 10442 / H16 / Stanier 337) OX=381666 GN=coxS1 PE=4 SV=1	2174.59	1569.33	4818.84	1436.41	318.744	5429.26
Q0KAI2	3	2	16.8405	0.23633	0.798088	76.9053	0.190699	Ita	Suc	26883	Short chain dehydrogenase OS=Cupriavidus necator (strain ATCC 17699 / DSM 428 / KCTC 22496 / NCIMB 10442 / H16 / Stanier 337) OX=381666 GN=H16_A1888 PE=4 SV=1	328.962	0.02399	146.882	1.00824	5.17947	0
Q0K5F4	6	4	31.5384	0.153452	0.695516	35.3425	0.273485	Suc	Ita	68696.9	Phosphoenolpyruvate carboxykinase [GTP] OS=Cupriavidus necator (strain ATCC 17699 / DSM 428 / KCTC 22496 / NCIMB 10442 / H16 / Stanier 337) OX=381666 GN=pepck PE=3 SV=1	261.363	14.849	159.188	197.384	756.165	14434.6
Q0K2B3	2	1	12.0548	0.474775	0.82889	4.65288	0.0946429	Ita	Suc	29042.1	Predicted hydrolase or acyltransferase (Alpha/beta hydrolase superfamily) OS=Cupriavidus necator (strain ATCC 17699 / DSM 428 / KCTC 22496 / NCIMB 10442 / H16 / Stanier 337) OX=381666 GN=mhpC PE=4 SV=1	93.3596	0	13.5809	0	0	22.9837
Q0KAH5	4	1	24.3387	0.934597	0.936813	1.21497	0.0505419	Suc	Ita	31842.9	Transcriptional regulator_ LysR-family OS=Cupriavidus necator (strain ATCC 17699 / DSM 428 / KCTC 22496 / NCIMB 10442 / H16 / Stanier 337) OX=381666 GN=H16_A1895 PE=3 SV=1	611.017	160.217	37.9418	448.225	10.6337	524.269
Q0K9F8	9	8	70.8472	0.240438	0.798088	2.78658	0.187762	Suc	Ita	47091.2	homoserine dehydrogenase OS=Cupriavidus necator (strain ATCC 17699 / DSM 428 / KCTC 22496 / NCIMB 10442 / H16 / Stanier 337) OX=381666 GN=thrA PE=3 SV=1	890.346	988.063	460.943	4579.77	1018.6	920.419
Q0KBJ0	23	18	151.596	0.991147	0.94396	2.36275	0.0500099	Ita	Suc	70570.2	Peptidyl-prolyl cis-trans isomerase OS=Cupriavidus necator (strain ATCC 17699 / DSM 428 / KCTC 22496 / NCIMB 10442 / H16 / Stanier 337) OX=381666 GN=H16_A1499 PE=4 SV=1	682.134	391.5	8890.08	887.025	1638.57	1691.41
Q0KFR7	19	16	151.966	0.31428	0.814059	1.47944	0.14579	Suc	Ita	41277.5	Beta sliding clamp OS=Cupriavidus necator (strain ATCC 17699 / DSM 428 / KCTC 22496 / NCIMB 10442 / H16 / Stanier 337) OX=381666 GN=dnaN PE=3 SV=1	2577.93	8460.37	715.599	5553.28	7003.62	4832.29
Q0K7H2	17	15	129.875	0.433697	0.823431	3.46394	0.104447	Suc	Ita	11709.2	ATPase OS=Cupriavidus necator (strain ATCC 17699 / DSM 428 / KCTC 22496 / NCIMB 10442 / H16 / Stanier 337) OX=381666 GN=H16_A2973 PE=4 SV=1	1454.12	2204.65	4129.95	1046.82	7027.12	18905.8
Q0K646	26	20	154.747	0.690948	0.888468	1.03957	0.0630414	Suc	Ita	15049.6	Large ribosomal subunit protein bL17 OS=Cupriavidus necator (strain ATCC 17699 / DSM 428 / KCTC 22496 / NCIMB 10442 / H16 / Stanier 337) OX=381666 GN=rplQ PE=3 SV=1	11483.6	13801.5	54602.1	17538.6	41233.5	24276.6
Q0K1A0	4	3	27.3551	0.252884	0.798088	1.23265	0.179327	Ita	Suc	47167.6	2-Methylcitrate dehydratase OS=Cupriavidus necator (strain ATCC 17699 / DSM 428 / KCTC 22496 / NCIMB 10442 / H16 / Stanier 337) OX=381666 GN=prpD3 PE=3 SV=1	1839.53	2019.1	4776.15	69.6168	76.5094	6858.92
Q0JYZ2	8	6	46.2369	0.0132253	0.356908	7.76696	0.880346	Suc	Ita	42548.3	Glycosyl hydrolase OS=Cupriavidus necator (strain ATCC 17699 / DSM 428 / KCTC 22496 / NCIMB 10442 / H16 / Stanier 337) OX=381666 GN=H16_B2250 PE=4 SV=1	160.225	160.453	54.3809	481.874	954.601	1476.59
Q0KC14	9	9	59.9196	0.100795	0.671926	5.68744	0.37014	Ita	Suc	39619.5	Chorismate synthase OS=Cupriavidus necator (strain ATCC 17699 / DSM 428 / KCTC 22496 / NCIMB 10442 / H16 / Stanier 337) OX=381666 GN=aroC PE=3 SV=2	798.924	4881.84	1648.99	1248.1	26.1915	14.4707
Q0K613	14	11	91.0366	0.245937	0.798088	1.28933	0.183953	Suc	Ita	11677.6	Small ribosomal subunit protein uS10 OS=Cupriavidus necator (strain ATCC 17699 / DSM 428 / KCTC 22496 / NCIMB 10442 / H16 / Stanier 337) OX=381666 GN=rpsJ PE=3 SV=1	6951.15	5398.39	11235.5	9244.2	10889.4	10275.3
Q0KCG5	4	2	28.3518	0.458926	0.825375	8.92087	0.0982265	Ita	Suc	7387.27	Fe-S assembly protein IscX OS=Cupriavidus necator (strain ATCC 17699 / DSM 428 / KCTC 22496 / NCIMB 10442 / H16 / Stanier 337) OX=381666 GN=H16_A1165 PE=4 SV=1	124.204	0	13.0696	0.806862	0	14.581
Q0K9F3	5	4	25.0402	0.284073	0.798088	2.05446	0.160818	Suc	Ita	16489.8	Uncharacterized protein OS=Cupriavidus necator (strain ATCC 17699 / DSM 428 / KCTC 22496 / NCIMB 10442 / H16 / Stanier 337) OX=381666 GN=H16_A2271 PE=4 SV=1	976.83	869.934	1853.05	964.028	2377.32	4259.76
Q0K1N6	4	1	20.7158	0.882038	0.936813	3.49583	0.0517764	Suc	Ita	33428.1	Transcriptional regulator_ LysR-family OS=Cupriavidus necator (strain ATCC 17699 / DSM 428 / KCTC 22496 / NCIMB 10442 / H16 / Stanier 337) OX=381666 GN=H16_B1298 PE=3 SV=1	115.457	47.2334	0	532.989	0	35.7487
Q0K7E9	3	3	16.7013	0.121451	0.674144	2.8999	0.325449	Suc	Ita	36472.5	Sulfate adenylyltransferase subunit 2 OS=Cupriavidus necator (strain ATCC 17699 / DSM 428 / KCTC 22496 / NCIMB 10442 / H16 / Stanier 337) OX=381666 GN=cysD PE=3 SV=1	634.84	140.868	162.368	690.213	1570.85	459.261
Q0KE53	3	1	17.5562	0.289444	0.798088	2.53554	0.157959	Suc	Ita	33453.3	Phosphoribosylaminoimidazole-succinocarboxamide synthase OS=Cupriavidus necator (strain ATCC 17699 / DSM 428 / KCTC 22496 / NCIMB 10442 / H16 / Stanier 337) OX=381666 GN=purC PE=3 SV=1	425.238	2.56857	0	950.322	23.7592	110.638
Q0K644	9	6	50.9334	0.485021	0.82889	1.10757	0.0924479	Ita	Suc	23363.5	Small ribosomal subunit protein uS4 OS=Cupriavidus necator (strain ATCC 17699 / DSM 428 / KCTC 22496 / NCIMB 10442 / H16 / Stanier 337) OX=381666 GN=rpsD PE=3 SV=1	1814.1	2032.85	2261.08	2329.07	1441.65	1744.11
Q59097	24	16	146.344	0.874847	0.936813	1.21249	0.0520023	Ita	Suc	100707	Pyruvate dehydrogenase E1 component OS=Cupriavidus necator (strain ATCC 17699 / DSM 428 / KCTC 22496 / NCIMB 10442 / H16 / Stanier 337) OX=381666 GN=pdhA PE=3 SV=1	15602.8	26550.5	108715	26422.7	40583.2	57422.5
Q0JZP1	7	3	37.0052	0.598293	0.866863	1.10295	0.0733562	Suc	Ita	33771.1	Probable extra-cytoplasmic solute receptor OS=Cupriavidus necator (strain ATCC 17699 / DSM 428 / KCTC 22496 / NCIMB 10442 / H16 / Stanier 337) OX=381666 GN=H16_B2001 PE=3 SV=1	370.644	1016.57	250.953	794.735	537.908	474.175
Q0K254	4	1	20.0396	0.324505	0.814059	1.99395	0.141234	Suc	Ita	52231.8	Microcystinase C OS=Cupriavidus necator (strain ATCC 17699 / DSM 428 / KCTC 22496 / NCIMB 10442 / H16 / Stanier 337) OX=381666 GN=H16_B1129 PE=3 SV=1	3.99616	7.30182	814.102	41.384	1277.5	326.921
Q0JZF6	3	2	14.7459	0.108839	0.673336	1.86398	0.351404	Suc	Ita	23853.7	Response regulator-like LuxR-type HTH DNA-binding protein OS=Cupriavidus necator (strain ATCC 17699 / DSM 428 / KCTC 22496 / NCIMB 10442 / H16 / Stanier 337) OX=381666 GN=H16_B2086 PE=4 SV=1	268.058	305.866	719.637	587.916	892.822	930.437
Q0K625	9	8	66.4994	0.14235	0.693066	4.22571	0.289647	Ita	Suc	29805.2	Small ribosomal subunit protein uS3 OS=Cupriavidus necator (strain ATCC 17699 / DSM 428 / KCTC 22496 / NCIMB 10442 / H16 / Stanier 337) OX=381666 GN=rpsC PE=3 SV=1	6901.38	12033.2	1526.82	1748.18	1182.03	1911.91
Q0K611	34	20	264.666	0.440794	0.823431	2.43999	0.102629	Ita	Suc	77670.7	Elongation factor G OS=Cupriavidus necator (strain ATCC 17699 / DSM 428 / KCTC 22496 / NCIMB 10442 / H16 / Stanier 337) OX=381666 GN=fusA PE=3 SV=1	1118.86	1137.2	6789.98	1152.28	1530.74	1024.4
Q0K726	2	2	9.9385	0.241535	0.798088	26.9933	0.186992	Ita	Suc	53643.9	SAM-dependent methyltransferase OS=Cupriavidus necator (strain ATCC 17699 / DSM 428 / KCTC 22496 / NCIMB 10442 / H16 / Stanier 337) OX=381666 GN=phcB PE=4 SV=1	1603	403.501	5.18365	66.7321	2.95545	4.83803
Q0KFB0	5	2	28.3555	0.270877	0.798088	32.3796	0.168231	Ita	Suc	64896	Arginine--tRNA ligase OS=Cupriavidus necator (strain ATCC 17699 / DSM 428 / KCTC 22496 / NCIMB 10442 / H16 / Stanier 337) OX=381666 GN=argS PE=3 SV=1	235.042	223.078	0	14.1484	0	0
Q0KCJ3	25	20	187.499	0.25945	0.798088	3.14247	0.175136	Suc	Ita	20033.5	Protein GrpE OS=Cupriavidus necator (strain ATCC 17699 / DSM 428 / KCTC 22496 / NCIMB 10442 / H16 / Stanier 337) OX=381666 GN=grpE PE=3 SV=1	8417.07	6549.52	24782.1	8679.51	42764.5	73464.9
Q0JZ03	16	14	134.378	0.27996	0.798088	5.29477	0.163068	Suc	Ita	24616.2	Thioredoxin peroxidase OS=Cupriavidus necator (strain ATCC 17699 / DSM 428 / KCTC 22496 / NCIMB 10442 / H16 / Stanier 337) OX=381666 GN=H16_B2239 PE=3 SV=1	1871.11	2103.34	5566.43	1570.28	17337.7	31608.8
Q0K832	7	4	49.552	0.725822	0.896311	1.14286	0.0600887	Suc	Ita	8500.82	Predicted redox protein_ regulator of disulfide-bond formation OS=Cupriavidus necator (strain ATCC 17699 / DSM 428 / KCTC 22496 / NCIMB 10442 / H16 / Stanier 337) OX=381666 GN=H16_A2760 PE=3 SV=1	891.248	430.785	2451.79	554.371	1931	1827.56
Q0K943	32	26	321.157	0.941131	0.937586	1.37521	0.0504388	Ita	Suc	37440.2	ABC-type transporter_ periplasmic component OS=Cupriavidus necator (strain ATCC 17699 / DSM 428 / KCTC 22496 / NCIMB 10442 / H16 / Stanier 337) OX=381666 GN=H16_A2383 PE=4 SV=1	4723.93	12125.9	1179.56	5432.52	4166.41	3511.39
Q0K6L5	13	12	93.0795	0.196199	0.757821	1.95307	0.224218	Suc	Ita	14368.6	Transcriptional regulator MraZ OS=Cupriavidus necator (strain ATCC 17699 / DSM 428 / KCTC 22496 / NCIMB 10442 / H16 / Stanier 337) OX=381666 GN=mraZ PE=3 SV=1	6879.92	6166.43	18477	10407.6	22937	28222.6
Q0K5K4	60	52	518.218	0.840351	0.933011	1.01207	0.0532839	Suc	Ita	43178.6	ABC-type transporter_ periplasmic component OS=Cupriavidus necator (strain ATCC 17699 / DSM 428 / KCTC 22496 / NCIMB 10442 / H16 / Stanier 337) OX=381666 GN=H16_A3660 PE=4 SV=1	88058.4	110540	271145	96456.7	203855	175101
Q0K757	42	25	353.982	0.148073	0.695516	1.72065	0.281101	Suc	Ita	70021.3	Chaperone protein DnaK OS=Cupriavidus necator (strain ATCC 17699 / DSM 428 / KCTC 22496 / NCIMB 10442 / H16 / Stanier 337) OX=381666 GN=dnaK PE=3 SV=1	8616.95	8759.78	23913.9	18264.9	24063.1	28719
P22317	21	15	156.882	0.672303	0.888468	1.98901	0.0648132	Ita	Suc	67753.2	NAD-reducing hydrogenase HoxS subunit alpha OS=Cupriavidus necator (strain ATCC 17699 / DSM 428 / KCTC 22496 / NCIMB 10442 / H16 / Stanier 337) OX=381666 GN=hoxF PE=1 SV=1	317.323	2994.74	882.776	774.397	650.383	684.224
Q0K7B1	5	5	30.2343	0.370562	0.814059	1.73066	0.123394	Suc	Ita	6416.57	Large ribosomal subunit protein bL33 OS=Cupriavidus necator (strain ATCC 17699 / DSM 428 / KCTC 22496 / NCIMB 10442 / H16 / Stanier 337) OX=381666 GN=rpmG PE=3 SV=1	4349.85	1518.84	9126.88	3501.44	9704.53	12746.3
Q0K3E8	16	12	116.225	0.0402235	0.442296	3.66989	0.61732	Ita	Suc	32226.7	N-terminal of MaoC-like dehydratase domain-containing protein OS=Cupriavidus necator (strain ATCC 17699 / DSM 428 / KCTC 22496 / NCIMB 10442 / H16 / Stanier 337) OX=381666 GN=H16_B0679 PE=4 SV=1	11073.4	3291.97	5127.56	1578.16	1268.05	2465.38
Q0KCU7	8	4	51.8492	0.542323	0.845403	1.39663	0.081719	Ita	Suc	27398.1	DUF3106 domain-containing protein OS=Cupriavidus necator (strain ATCC 17699 / DSM 428 / KCTC 22496 / NCIMB 10442 / H16 / Stanier 337) OX=381666 GN=H16_A1032 PE=4 SV=1	313.922	201.42	873.935	157.308	119.215	718.215
Q0K8L9	5	5	29.5397	0.252457	0.798088	1.95678	0.179605	Ita	Suc	34893.8	Beta-ketoacyl-[acyl-carrier-protein] synthase III OS=Cupriavidus necator (strain ATCC 17699 / DSM 428 / KCTC 22496 / NCIMB 10442 / H16 / Stanier 337) OX=381666 GN=fabH PE=3 SV=1	568.136	770.673	229.335	587.095	104.171	110.124
Q0K628	10	7	51.5568	0.499253	0.831799	1.09901	0.0895477	Ita	Suc	10609.2	Small ribosomal subunit protein uS17 OS=Cupriavidus necator (strain ATCC 17699 / DSM 428 / KCTC 22496 / NCIMB 10442 / H16 / Stanier 337) OX=381666 GN=rpsQ PE=3 SV=1	1800.92	1660.29	2332.43	1613.54	1705.3	1952.87
Q0KBN9	3	3	18.8677	0.403303	0.815782	11.0886	0.112899	Ita	Suc	44618.7	Cystathionine beta-lyase OS=Cupriavidus necator (strain ATCC 17699 / DSM 428 / KCTC 22496 / NCIMB 10442 / H16 / Stanier 337) OX=381666 GN=metC PE=3 SV=1	368.551	121.66	0	43.4173	0.791246	0
Q0KCC2	8	5	44.5813	0.516392	0.834471	1.26461	0.0862698	Ita	Suc	20554.5	FKBP-type peptidyl-prolyl cis-trans isomerase 2 OS=Cupriavidus necator (strain ATCC 17699 / DSM 428 / KCTC 22496 / NCIMB 10442 / H16 / Stanier 337) OX=381666 GN=slpA PE=4 SV=1	352.506	102.373	325.408	49.3254	95.3357	472.356
Q0K8S8	16	8	130.778	0.434115	0.823431	2.50931	0.104339	Ita	Suc	32220.8	Formyltetrahydrofolate deformylase OS=Cupriavidus necator (strain ATCC 17699 / DSM 428 / KCTC 22496 / NCIMB 10442 / H16 / Stanier 337) OX=381666 GN=purU PE=3 SV=1	1343.27	5896.58	684.59	1551.85	1207.53	398.635
Q0K6X1	41	26	271.21	0.459131	0.825375	1.28318	0.0981787	Suc	Ita	17371.9	Thiol peroxidase OS=Cupriavidus necator (strain ATCC 17699 / DSM 428 / KCTC 22496 / NCIMB 10442 / H16 / Stanier 337) OX=381666 GN=tpx PE=3 SV=1	14228.8	15875.4	76844	24564.4	58408.8	54261.1
Q0K076	2	1	12.5102	0.483726	0.82889	2.27586	0.0927202	Ita	Suc	33616.6	Transcriptional regulator_ LysR-family OS=Cupriavidus necator (strain ATCC 17699 / DSM 428 / KCTC 22496 / NCIMB 10442 / H16 / Stanier 337) OX=381666 GN=H16_B1816 PE=3 SV=1	1388.01	255.969	83.7429	312.621	442.513	4.0157
Q0KC07	8	5	47.1028	0.698958	0.892697	1.15783	0.0623226	Suc	Ita	62287.6	Electron transfer flavoprotein-ubiquinone oxidoreductase OS=Cupriavidus necator (strain ATCC 17699 / DSM 428 / KCTC 22496 / NCIMB 10442 / H16 / Stanier 337) OX=381666 GN=fixC PE=4 SV=1	85.6283	78.6309	903.615	292.061	855.946	88.4144
P40289	3	1	13.6745	0.0266579	0.387376	8.33473	0.727588	Ita	Suc	29438.7	Putative tyrosine-protein phosphatase H16_A0669 OS=Cupriavidus necator (strain ATCC 17699 / DSM 428 / KCTC 22496 / NCIMB 10442 / H16 / Stanier 337) OX=381666 GN=H16_A0669 PE=3 SV=2	2161.64	2232.68	433.769	150.902	240.64	187.732
Q0K626	20	16	117.927	0.438783	0.823431	1.57501	0.103139	Ita	Suc	15590.2	Large ribosomal subunit protein uL16 OS=Cupriavidus necator (strain ATCC 17699 / DSM 428 / KCTC 22496 / NCIMB 10442 / H16 / Stanier 337) OX=381666 GN=rplP PE=3 SV=1	12903.7	14617.7	40622.2	22134.4	11036.8	10094.3
Q0K0Q8	6	3	36.8903	0.382137	0.815782	5.40968	0.119501	Suc	Ita	32759.9	Phosphotransacetylase OS=Cupriavidus necator (strain ATCC 17699 / DSM 428 / KCTC 22496 / NCIMB 10442 / H16 / Stanier 337) OX=381666 GN=pta1 PE=3 SV=1	63.0857	164.408	72.2938	1424.78	124.974	71.9956
Q0KA03	8	6	64.9606	0.60333	0.866863	1.06576	0.0726905	Ita	Suc	12805.8	Arsenate reductase or related protein (Glutaredoxin family) OS=Cupriavidus necator (strain ATCC 17699 / DSM 428 / KCTC 22496 / NCIMB 10442 / H16 / Stanier 337) OX=381666 GN=arsC1 PE=3 SV=1	2138.04	2143.13	14974	4813.99	7311.41	5941.69
P59927	9	3	67.6018	0.147909	0.695516	2.28203	0.28134	Suc	Ita	20451.7	Single-stranded DNA-binding protein OS=Cupriavidus necator (strain ATCC 17699 / DSM 428 / KCTC 22496 / NCIMB 10442 / H16 / Stanier 337) OX=381666 GN=ssb PE=3 SV=1	224.821	127.172	1926.07	1479.89	1517.37	2201.35
Q0KC50	2	2	10.9177	0.593843	0.866863	1.46919	0.0739553	Ita	Suc	10631.2	GYD domain-containing protein OS=Cupriavidus necator (strain ATCC 17699 / DSM 428 / KCTC 22496 / NCIMB 10442 / H16 / Stanier 337) OX=381666 GN=H16_A1281 PE=4 SV=1	819.809	111.39	266.226	62.9494	134.298	617.778
Q0KCY5	13	8	71.119	0.115746	0.673336	6.05983	0.33672	Ita	Suc	27579.3	Membrane protein OS=Cupriavidus necator (strain ATCC 17699 / DSM 428 / KCTC 22496 / NCIMB 10442 / H16 / Stanier 337) OX=381666 GN=H16_A0993 PE=4 SV=1	3001.48	1643.35	13146.7	20.6382	74.1165	2841.22
Q0K306	2	1	12.1793	0.444422	0.823431	2.37085	0.101721	Ita	Suc	23775.5	Glutamine cyclotransferase OS=Cupriavidus necator (strain ATCC 17699 / DSM 428 / KCTC 22496 / NCIMB 10442 / H16 / Stanier 337) OX=381666 GN=H16_B0826 PE=4 SV=1	450.631	90.998	46.5825	140.928	7.05362	100.12
Q0K7J7	3	1	9.8165	0.463529	0.826924	2.35048	0.0971612	Ita	Suc	29259.4	Transcriptional regulator_ IclR-family OS=Cupriavidus necator (strain ATCC 17699 / DSM 428 / KCTC 22496 / NCIMB 10442 / H16 / Stanier 337) OX=381666 GN=H16_A2948 PE=4 SV=1	8600.33	32033.4	2748.81	13427	2839.31	2190.54
Q0K5G5	1	1	5.9362	0.598227	0.866863	1.6838	0.0733649	Suc	Ita	19487.4	Peptide deformylase OS=Cupriavidus necator (strain ATCC 17699 / DSM 428 / KCTC 22496 / NCIMB 10442 / H16 / Stanier 337) OX=381666 GN=def PE=3 SV=1	338.009	206.471	140.034	639.988	407.749	104.851
Q0K8K8	23	13	139.117	0.715454	0.896311	1.29957	0.0609192	Ita	Suc	112264	Ribonuclease E OS=Cupriavidus necator (strain ATCC 17699 / DSM 428 / KCTC 22496 / NCIMB 10442 / H16 / Stanier 337) OX=381666 GN=cafA2 PE=3 SV=1	2048.99	2253.27	6855.3	2028.15	1898.93	4658.49
Q0K7B2	14	12	81.1211	0.24679	0.798088	1.61489	0.183374	Suc	Ita	8764.11	Large ribosomal subunit protein bL28 OS=Cupriavidus necator (strain ATCC 17699 / DSM 428 / KCTC 22496 / NCIMB 10442 / H16 / Stanier 337) OX=381666 GN=rpmB PE=3 SV=1	7520.65	1766.26	7896.69	8250.86	9498.52	10000.3
Q0K3E5	1	1	5.8302	0.221752	0.790386	Infinity	0.201794	Ita	Suc	43018.8	Predicted acyl-CoA transferase/carnitine dehydratase OS=Cupriavidus necator (strain ATCC 17699 / DSM 428 / KCTC 22496 / NCIMB 10442 / H16 / Stanier 337) OX=381666 GN=H16_B0682 PE=4 SV=1	443.893	0	3.48184	0	0	0
Q0KCM8	13	9	128.542	0.290733	0.798088	8.15204	0.157285	Ita	Suc	53618.7	3-Hydroxyacyl-CoA dehydrogenase OS=Cupriavidus necator (strain ATCC 17699 / DSM 428 / KCTC 22496 / NCIMB 10442 / H16 / Stanier 337) OX=381666 GN=paaH2 PE=4 SV=1	3272.3	32021.2	1128.85	1768.05	1090.78	1609.04
Q0K7D7	9	5	70.1377	0.279691	0.798088	7.32631	0.163217	Suc	Ita	60889.7	Aminotransferase OS=Cupriavidus necator (strain ATCC 17699 / DSM 428 / KCTC 22496 / NCIMB 10442 / H16 / Stanier 337) OX=381666 GN=asdA PE=3 SV=1	339.801	337.538	103.724	5086.28	310.163	325.878
Q0K7I8	4	3	23.7877	0.686913	0.888468	1.33024	0.063413	Ita	Suc	7381.27	DUF3460 domain-containing protein OS=Cupriavidus necator (strain ATCC 17699 / DSM 428 / KCTC 22496 / NCIMB 10442 / H16 / Stanier 337) OX=381666 GN=H16_A2957 PE=4 SV=1	971.9	543.136	7451.79	1887.07	2412.1	2441.56
Q0KCP3	4	2	26.3169	0.796136	0.927225	3.44183	0.0554248	Ita	Suc	22552	Urease accessory protein UreG OS=Cupriavidus necator (strain ATCC 17699 / DSM 428 / KCTC 22496 / NCIMB 10442 / H16 / Stanier 337) OX=381666 GN=ureG PE=3 SV=1	105.885	0.0507073	8.62453	25.7067	0	7.57812
Q0K071	8	3	64.0441	0.92334	0.936813	1.19828	0.0507455	Ita	Suc	35433.2	Probable extra-cytoplasmic solute receptor OS=Cupriavidus necator (strain ATCC 17699 / DSM 428 / KCTC 22496 / NCIMB 10442 / H16 / Stanier 337) OX=381666 GN=H16_B1821 PE=3 SV=1	336.516	440.477	5.80832	568.766	12.1559	72.3475
Q0K8F3;Q0KAG4	7	4	42.2758	0.497282	0.831799	1.97962	0.0899394	Suc	Ita	43726.9	Citrate synthase OS=Cupriavidus necator (strain ATCC 17699 / DSM 428 / KCTC 22496 / NCIMB 10442 / H16 / Stanier 337) OX=381666 GN=prpC2 PE=3 SV=1	6093.03	4745.11	44.2276	11596.6	9225.3	721.027
Q0K163	2	1	9.8937	0.256191	0.798088	4.91516	0.177195	Ita	Suc	42769.6	Metal-dependent amidase/aminoacylase/carboxypeptidase OS=Cupriavidus necator (strain ATCC 17699 / DSM 428 / KCTC 22496 / NCIMB 10442 / H16 / Stanier 337) OX=381666 GN=H16_B1473 PE=4 SV=1	260.878	4848.77	75.3021	1048.71	3.31177	2.86466
Q0KDX2	7	2	31.6309	0.22059	0.789686	64.6787	0.202727	Suc	Ita	97852.9	ATP-dependent protease Clp_ ATPase subunit OS=Cupriavidus necator (strain ATCC 17699 / DSM 428 / KCTC 22496 / NCIMB 10442 / H16 / Stanier 337) OX=381666 GN=clpC1 PE=3 SV=1	0.294315	0.991843	0.732898	0.10983	10.5593	119.921
Q0KDH6	25	16	172.073	0.764425	0.915117	1.00831	0.0573268	Suc	Ita	61690	30S ribosomal protein S1 OS=Cupriavidus necator (strain ATCC 17699 / DSM 428 / KCTC 22496 / NCIMB 10442 / H16 / Stanier 337) OX=381666 GN=rpsA PE=3 SV=1	1633.68	663.388	4487.65	1673.01	1419.97	3748.13
Q0K100;Q0K2K1	13	8	71.07	0.399654	0.815782	1.53892	0.113993	Suc	Ita	51854.3	Succinate-semialdehyde dehydrogenase (NADP+) OS=Cupriavidus necator (strain ATCC 17699 / DSM 428 / KCTC 22496 / NCIMB 10442 / H16 / Stanier 337) OX=381666 GN=gabD3 PE=3 SV=1	407.238	17.9495	468.875	341.804	726.411	307.678
Q0KB43	8	6	36.2506	0.0518876	0.490097	3.14033	0.546578	Suc	Ita	34403.8	Probable extra-cytoplasmic solute receptor OS=Cupriavidus necator (strain ATCC 17699 / DSM 428 / KCTC 22496 / NCIMB 10442 / H16 / Stanier 337) OX=381666 GN=H16_A1646 PE=3 SV=1	290.03	175.257	814.81	960.627	1736.65	1322.65
Q0KEY1	12	8	83.6816	0.350183	0.814059	2.03713	0.13079	Suc	Ita	48357.1	ABC-type transporter_ periplasmic component: HAAT family OS=Cupriavidus necator (strain ATCC 17699 / DSM 428 / KCTC 22496 / NCIMB 10442 / H16 / Stanier 337) OX=381666 GN=H16_A0289 PE=4 SV=1	673.213	1977.68	47.9337	2791.72	2197.89	508.253
Q0KE54	9	8	60.9821	0.51012	0.834471	1.48511	0.0874432	Ita	Suc	38675.1	Fructose-1_6-bisphosphate aldolase OS=Cupriavidus necator (strain ATCC 17699 / DSM 428 / KCTC 22496 / NCIMB 10442 / H16 / Stanier 337) OX=381666 GN=fba PE=3 SV=1	1660.45	1183.45	311.883	555.35	95.9751	1473.62
Q0K487	1	1	5.5293	0.209799	0.768818	Infinity	0.211766	Ita	Suc	25821.7	3-Hydroxyacyl-CoA dehydrogenase OS=Cupriavidus necator (strain ATCC 17699 / DSM 428 / KCTC 22496 / NCIMB 10442 / H16 / Stanier 337) OX=381666 GN=H16_B0388 PE=3 SV=1	232.99	0	3.50755	0	0	0
Q0JYY6	11	7	94.9402	0.632829	0.879343	1.2775	0.0690505	Suc	Ita	11379.2	H-NS-like DNA-binding protein OS=Cupriavidus necator (strain ATCC 17699 / DSM 428 / KCTC 22496 / NCIMB 10442 / H16 / Stanier 337) OX=381666 GN=H16_B2256 PE=3 SV=1	11011.9	8373.47	14855.8	7200.62	16310.3	20232.1
Q0KAI5	11	9	98.8685	0.151824	0.695516	3.89853	0.275749	Ita	Suc	28853.2	Enoyl-CoA hydratase/carnithine racemase OS=Cupriavidus necator (strain ATCC 17699 / DSM 428 / KCTC 22496 / NCIMB 10442 / H16 / Stanier 337) OX=381666 GN=H16_A1885 PE=3 SV=1	4202.42	1605.03	798.651	1128.23	86.9911	479.29
Q0K351	2	1	10.8407	0.559026	0.855579	1.04369	0.0790266	Suc	Ita	17878.6	Transcriptional regulator OS=Cupriavidus necator (strain ATCC 17699 / DSM 428 / KCTC 22496 / NCIMB 10442 / H16 / Stanier 337) OX=381666 GN=H16_B0781 PE=4 SV=1	49.8849	1.58563	187.996	38.1036	42.032	169.793
Q0KBV8	17	13	112.205	0.050797	0.490097	1.88583	0.552479	Suc	Ita	62509.7	Dihydrolipoyl dehydrogenase OS=Cupriavidus necator (strain ATCC 17699 / DSM 428 / KCTC 22496 / NCIMB 10442 / H16 / Stanier 337) OX=381666 GN=pdhL PE=3 SV=1	1796.75	2228.47	3335.24	5916.65	3551.87	4412.05
Q0KBR2	6	3	46.7636	0.15544	0.695516	3.57279	0.270766	Suc	Ita	15468.3	Molecular chaperone_ HSP20 family OS=Cupriavidus necator (strain ATCC 17699 / DSM 428 / KCTC 22496 / NCIMB 10442 / H16 / Stanier 337) OX=381666 GN=ibpA2 PE=3 SV=1	703.515	544.183	74.172	596.95	2730.05	1395.76
Q0K8Q2	2	2	15.7218	0.115736	0.673336	12.4697	0.33674	Suc	Ita	23258	TonB-like protein_ links inner and outer membranes OS=Cupriavidus necator (strain ATCC 17699 / DSM 428 / KCTC 22496 / NCIMB 10442 / H16 / Stanier 337) OX=381666 GN=H16_A2532 PE=3 SV=1	307.595	15.2353	282.965	300.344	2052.64	5201.11
Q0KCM3	2	2	14.368	0.28685	0.798088	1.40043	0.159329	Suc	Ita	42875.3	Zinc-carboxypeptidase OS=Cupriavidus necator (strain ATCC 17699 / DSM 428 / KCTC 22496 / NCIMB 10442 / H16 / Stanier 337) OX=381666 GN=H16_A1107 PE=4 SV=1	5562.71	6676.77	9777.04	6746.28	10431	13655.4
Q0K5J5	6	6	31.2949	0.600032	0.866863	1.23383	0.0731249	Suc	Ita	7027.86	Copper chaperone_ heavy metal ion binding OS=Cupriavidus necator (strain ATCC 17699 / DSM 428 / KCTC 22496 / NCIMB 10442 / H16 / Stanier 337) OX=381666 GN=copZ PE=4 SV=1	730.101	546.252	955.427	545.274	1322.88	885.493
Q0K3E0	46	38	328.972	0.353948	0.814059	4.23716	0.129368	Ita	Suc	32231.8	Short-chain dehydrogenase OS=Cupriavidus necator (strain ATCC 17699 / DSM 428 / KCTC 22496 / NCIMB 10442 / H16 / Stanier 337) OX=381666 GN=H16_B0687 PE=3 SV=1	16379.7	8102.49	828.121	1352.2	3531.69	1089.53
Q0K784	4	3	28.277	0.967689	0.940465	2.88526	0.0501319	Suc	Ita	11657	Pyrimidine/purine nucleoside phosphorylase OS=Cupriavidus necator (strain ATCC 17699 / DSM 428 / KCTC 22496 / NCIMB 10442 / H16 / Stanier 337) OX=381666 GN=ppnP PE=3 SV=2	295.593	603.223	30.6428	2598.16	34.9158	48.6546
Q0KEP8	7	3	41.9356	0.715154	0.896311	15.3393	0.0609438	Ita	Suc	34409.7	Ribose-phosphate pyrophosphokinase OS=Cupriavidus necator (strain ATCC 17699 / DSM 428 / KCTC 22496 / NCIMB 10442 / H16 / Stanier 337) OX=381666 GN=prsA PE=3 SV=1	740.65	1047.87	0.809509	44.2791	37.8328	34.5382
Q0KC02	4	2	16.1257	0.352625	0.814059	6.51758	0.129865	Suc	Ita	15292.5	Predicted thioesterase OS=Cupriavidus necator (strain ATCC 17699 / DSM 428 / KCTC 22496 / NCIMB 10442 / H16 / Stanier 337) OX=381666 GN=H16_A1329 PE=4 SV=1	93.7047	210.521	34.8063	1911.62	242.395	55.6562
Q0KCS5	16	9	104.599	0.341625	0.814059	2.70736	0.134122	Ita	Suc	47991.8	NADH-quinone oxidoreductase subunit F OS=Cupriavidus necator (strain ATCC 17699 / DSM 428 / KCTC 22496 / NCIMB 10442 / H16 / Stanier 337) OX=381666 GN=nuoF PE=3 SV=1	954.869	6795.73	1551.45	857.07	1454	1124.76
Q0K1X2	3	2	16.6229	0.727403	0.896311	1.22195	0.0599655	Suc	Ita	33384.5	2-Keto-3-deoxygluconate kinase OS=Cupriavidus necator (strain ATCC 17699 / DSM 428 / KCTC 22496 / NCIMB 10442 / H16 / Stanier 337) OX=381666 GN=kdgK PE=4 SV=1	123.626	730.176	0	984.096	40.3019	18.9074
Q0JZG4	2	2	15.8952	0.355632	0.814059	2.46331	0.12874	Suc	Ita	11100.5	Transposase or inactivated derivative OS=Cupriavidus necator (strain ATCC 17699 / DSM 428 / KCTC 22496 / NCIMB 10442 / H16 / Stanier 337) OX=381666 GN=H16_B2078 PE=4 SV=1	2318.23	2010.27	112.885	7302.56	970.01	2667.92
Q0K7K9	16	12	107.392	0.874988	0.936813	2.8687	0.0519977	Ita	Suc	24558.4	Formate dehydrogenase iron-sulfur subunit OS=Cupriavidus necator (strain ATCC 17699 / DSM 428 / KCTC 22496 / NCIMB 10442 / H16 / Stanier 337) OX=381666 GN=fdhB1 PE=4 SV=1	525.964	360.691	10985.7	378.261	1139.05	2621.25
Q0K610	23	16	208.22	0.789179	0.925416	1.0387	0.055815	Suc	Ita	17631.7	Small ribosomal subunit protein uS7 OS=Cupriavidus necator (strain ATCC 17699 / DSM 428 / KCTC 22496 / NCIMB 10442 / H16 / Stanier 337) OX=381666 GN=rpsG PE=3 SV=1	3830.73	6554.56	28465	4252.65	17199.4	18901.7
A0A481XSF4;P14697	6	5	40.9283	0.307234	0.814059	6.44495	0.149077	Suc	Ita	26541.1	PhaB1 OS=Cupriavidus necator (strain ATCC 17699 / DSM 428 / KCTC 22496 / NCIMB 10442 / H16 / Stanier 337) OX=381666 GN=phaB1 PE=3 SV=1	255.223	638.453	43.7125	3343.4	101.396	2596.63
Q0K0M3	1	1	6.3243	0.284334	0.798088	1.59543	0.160677	Suc	Ita	26211.1	Chitooligosaccharide deacetylase OS=Cupriavidus necator (strain ATCC 17699 / DSM 428 / KCTC 22496 / NCIMB 10442 / H16 / Stanier 337) OX=381666 GN=H16_B1666 PE=4 SV=1	1000.07	492.178	1349.71	924.937	1380.21	2229
Q0K999	15	9	145.439	0.596388	0.866863	1.21856	0.0736114	Suc	Ita	26274.9	Glycerophosphoryl diester phosphodiesterase OS=Cupriavidus necator (strain ATCC 17699 / DSM 428 / KCTC 22496 / NCIMB 10442 / H16 / Stanier 337) OX=381666 GN=ugpQ PE=4 SV=1	12129.5	13745.3	48546.5	14523.2	41834.1	34329.7
Q7WXI8	7	1	72.8685	0.277849	0.798088	6.99815	0.164244	Ita	Suc	18601	Outer membrane lipoprotein BamD-like domain-containing protein OS=Cupriavidus necator (strain ATCC 17699 / DSM 428 / KCTC 22496 / NCIMB 10442 / H16 / Stanier 337) OX=381666 GN=PHG146 PE=4 SV=1	158.047	1018.21	37.6026	16.4905	71.2138	85.7507
Q0KFJ3	1	1	5.7848	0.246838	0.798088	2.04633	0.183341	Suc	Ita	16584	Transcriptional regulator_ MarR-family OS=Cupriavidus necator (strain ATCC 17699 / DSM 428 / KCTC 22496 / NCIMB 10442 / H16 / Stanier 337) OX=381666 GN=H16_A0076 PE=4 SV=1	679.672	1531.82	994.18	3880.19	1656.07	1023.61
Q0K8X7	2	1	10.2238	0.104653	0.673336	9.27957	0.360919	Ita	Suc	14938.2	Putative translation initiation inhibitor_ yjgH family OS=Cupriavidus necator (strain ATCC 17699 / DSM 428 / KCTC 22496 / NCIMB 10442 / H16 / Stanier 337) OX=381666 GN=abmE PE=4 SV=1	49.5651	607.288	78.0237	29.4578	28.4222	21.313
Q0KFJ7	15	11	130.932	0.854222	0.936813	1.00587	0.0527288	Suc	Ita	29915.2	2-Keto-4-pentenoate hydratase/2-oxohepta-3-ene-1_7-dioic acid hydratase OS=Cupriavidus necator (strain ATCC 17699 / DSM 428 / KCTC 22496 / NCIMB 10442 / H16 / Stanier 337) OX=381666 GN=H16_A0072 PE=4 SV=1	3119.68	4214.3	2089.53	3750.21	4464.93	1263.72
Q0K1K2	1	1	4.7869	0.529242	0.838564	26.2053	0.0839558	Suc	Ita	55626.3	Acyl-CoA dehydrogenase OS=Cupriavidus necator (strain ATCC 17699 / DSM 428 / KCTC 22496 / NCIMB 10442 / H16 / Stanier 337) OX=381666 GN=H16_B1332 PE=3 SV=1	147.427	0	0	0	14.8654	3848.5
Q0KEU2	16	12	139.59	0.583588	0.866863	1.3713	0.0753771	Ita	Suc	18506.2	Bacterioferritin OS=Cupriavidus necator (strain ATCC 17699 / DSM 428 / KCTC 22496 / NCIMB 10442 / H16 / Stanier 337) OX=381666 GN=bfr2 PE=3 SV=1	2913.98	7247.1	2002.97	2620.58	1089.75	5160.12
Q0KCC5	12	9	67.9431	0.812523	0.932345	1.03213	0.0545639	Ita	Suc	44654.2	Uncharacterized lipoprotein OS=Cupriavidus necator (strain ATCC 17699 / DSM 428 / KCTC 22496 / NCIMB 10442 / H16 / Stanier 337) OX=381666 GN=H16_A1205 PE=4 SV=1	899.457	827.236	3425.77	956.795	1717.85	2317.44
Q0K2K7	10	7	86.964	0.640296	0.881543	1.5603	0.0681956	Suc	Ita	19917.7	Activator of osmoprotectant transporter OS=Cupriavidus necator (strain ATCC 17699 / DSM 428 / KCTC 22496 / NCIMB 10442 / H16 / Stanier 337) OX=381666 GN=H16_B0976 PE=4 SV=1	964.99	895.663	12286.3	839.067	4901.03	16333.3
Q0K7K0	5	4	26.9335	0.628107	0.879156	4.98413	0.0696046	Ita	Suc	76915.4	Methionine--tRNA ligase OS=Cupriavidus necator (strain ATCC 17699 / DSM 428 / KCTC 22496 / NCIMB 10442 / H16 / Stanier 337) OX=381666 GN=metG PE=3 SV=1	4848.44	3263.9	77.0707	736.104	427.97	479.025
Q0K1U7	4	4	30.626	0.951721	0.940309	2.89706	0.0502948	Ita	Suc	17529.1	CreA protein OS=Cupriavidus necator (strain ATCC 17699 / DSM 428 / KCTC 22496 / NCIMB 10442 / H16 / Stanier 337) OX=381666 GN=H16_B1237 PE=4 SV=1	753.222	1725.4	10.525	430.484	264.687	164.029
Q0JZA6	4	2	24.383	0.0999799	0.671926	2.73987	0.372147	Suc	Ita	17332.6	Activator of Hsp90 ATPase homologue 1-like C-terminal domain-containing protein OS=Cupriavidus necator (strain ATCC 17699 / DSM 428 / KCTC 22496 / NCIMB 10442 / H16 / Stanier 337) OX=381666 GN=H16_B2136 PE=3 SV=1	169.863	106.195	296.241	647.776	689.617	230.632
Q0K9R4	3	2	17.4835	0.208119	0.768818	8.62662	0.213236	Suc	Ita	17228.8	Bacterioferritin OS=Cupriavidus necator (strain ATCC 17699 / DSM 428 / KCTC 22496 / NCIMB 10442 / H16 / Stanier 337) OX=381666 GN=H16_A2160 PE=4 SV=1	70.0489	5.6608	2.39403	26.2305	36.2825	611.259
Q0KDI3	4	3	27.3441	0.670706	0.888468	1.32688	0.0649716	Suc	Ita	44311.5	Phosphoserine aminotransferase OS=Cupriavidus necator (strain ATCC 17699 / DSM 428 / KCTC 22496 / NCIMB 10442 / H16 / Stanier 337) OX=381666 GN=serC PE=3 SV=1	705.847	483.244	229.654	1139.84	402.217	340.445
Q0JZC9	4	3	34.5267	0.945439	0.937791	1.59521	0.0503768	Ita	Suc	28369.2	Citrate lyase beta subunit OS=Cupriavidus necator (strain ATCC 17699 / DSM 428 / KCTC 22496 / NCIMB 10442 / H16 / Stanier 337) OX=381666 GN=citE4 PE=4 SV=1	165.632	38.0687	702.525	289.649	110.618	167.826
Q0KBB6	21	11	146.853	0.180194	0.739999	2.11379	0.24064	Suc	Ita	30239.1	Mg-dependent DNase OS=Cupriavidus necator (strain ATCC 17699 / DSM 428 / KCTC 22496 / NCIMB 10442 / H16 / Stanier 337) OX=381666 GN=H16_A1573 PE=3 SV=1	8290.58	5799.46	23771.3	14836.3	42201.7	22992.9
Q0K5K9	14	13	113.929	0.407572	0.815782	5.01374	0.111642	Ita	Suc	41091.4	ABC-type transporter_ periplasmic component OS=Cupriavidus necator (strain ATCC 17699 / DSM 428 / KCTC 22496 / NCIMB 10442 / H16 / Stanier 337) OX=381666 GN=H16_A3655 PE=4 SV=1	2205.93	10975.8	327.516	1797.99	396.314	500.137
Q0JYJ7	4	2	24.2353	0.500348	0.831799	1.24254	0.0893315	Ita	Suc	14959.1	Hypothetical membrane associated protein OS=Cupriavidus necator (strain ATCC 17699 / DSM 428 / KCTC 22496 / NCIMB 10442 / H16 / Stanier 337) OX=381666 GN=H16_B2395 PE=4 SV=1	181.553	34.2186	118.492	13.8077	229.258	25.9512
Q0KF99	18	15	140.492	0.302824	0.814059	2.54115	0.151199	Ita	Suc	41373.4	Acetyl-CoA acetyltransferase OS=Cupriavidus necator (strain ATCC 17699 / DSM 428 / KCTC 22496 / NCIMB 10442 / H16 / Stanier 337) OX=381666 GN=H16_A0170 PE=3 SV=1	1770.54	4124.89	389.789	2146.93	49.2675	277.179
Q0K707	10	7	60.5926	0.370742	0.814059	2.52584	0.123331	Suc	Ita	150360	Leucine--tRNA ligase OS=Cupriavidus necator (strain ATCC 17699 / DSM 428 / KCTC 22496 / NCIMB 10442 / H16 / Stanier 337) OX=381666 GN=leuS PE=3 SV=1	1772.85	1291.04	122.581	3344.41	4190.5	513.589
Q0K705	10	6	78.4825	0.197452	0.758134	3.2373	0.223016	Ita	Suc	27518.4	4-hydroxy-tetrahydrodipicolinate reductase OS=Cupriavidus necator (strain ATCC 17699 / DSM 428 / KCTC 22496 / NCIMB 10442 / H16 / Stanier 337) OX=381666 GN=dapB PE=3 SV=1	3034.71	7103.48	1021.1	1691.59	1097.9	657.608
Q0KBU8	3	3	19.9539	0.289365	0.798088	16.384	0.158	Ita	Suc	51050.1	Glycolate oxidase subunit GlcD OS=Cupriavidus necator (strain ATCC 17699 / DSM 428 / KCTC 22496 / NCIMB 10442 / H16 / Stanier 337) OX=381666 GN=glcD3 PE=4 SV=1	518.543	23.7279	6.27187	21.9086	11.5719	0
Q0K6Z0	5	3	35.0081	0.403066	0.815782	1.4607	0.11297	Ita	Suc	17512.9	Putative competence-damage protein OS=Cupriavidus necator (strain ATCC 17699 / DSM 428 / KCTC 22496 / NCIMB 10442 / H16 / Stanier 337) OX=381666 GN=H16_A3156 PE=4 SV=1	911.786	1964.09	2315.4	630.639	1533.61	1389.72
Q0K5P4	8	8	79.701	0.932154	0.936813	1.15505	0.0505833	Ita	Suc	13021.5	Glycine cleavage system H protein OS=Cupriavidus necator (strain ATCC 17699 / DSM 428 / KCTC 22496 / NCIMB 10442 / H16 / Stanier 337) OX=381666 GN=gcvH PE=3 SV=1	875.575	1100.91	4571.41	1031.11	1727.25	2910.56
Q0K932	23	21	109.716	0.824576	0.933011	1.00598	0.0539818	Suc	Ita	11899.7	Thioredoxin OS=Cupriavidus necator (strain ATCC 17699 / DSM 428 / KCTC 22496 / NCIMB 10442 / H16 / Stanier 337) OX=381666 GN=H16_A2394 PE=3 SV=1	24275.5	20002.6	94918.1	22638.5	76606.8	40782.9
Q0K8H0	14	11	109.633	0.704361	0.892697	1.22584	0.0618517	Suc	Ita	38560.3	3-isopropylmalate dehydrogenase OS=Cupriavidus necator (strain ATCC 17699 / DSM 428 / KCTC 22496 / NCIMB 10442 / H16 / Stanier 337) OX=381666 GN=leuB3 PE=3 SV=1	2095.36	3521.16	831.187	4584.67	1330.56	1988.6
Q0KF33	1	1	4.806	0.443822	0.823431	7.20844	0.10187	Suc	Ita	42311.7	Thiamine biosynthesis oxidoreductase OS=Cupriavidus necator (strain ATCC 17699 / DSM 428 / KCTC 22496 / NCIMB 10442 / H16 / Stanier 337) OX=381666 GN=thiO PE=4 SV=1	1.25903	47.129	0	140.219	0	208.583
Q0KCC6	14	12	89.5659	0.759289	0.910123	1.12856	0.0576652	Suc	Ita	31412.3	4-hydroxy-tetrahydrodipicolinate synthase OS=Cupriavidus necator (strain ATCC 17699 / DSM 428 / KCTC 22496 / NCIMB 10442 / H16 / Stanier 337) OX=381666 GN=dapA PE=3 SV=1	6487.35	5269.21	3671.01	8620.65	4692.46	4097.75
Q0K5R4	8	3	52.4529	0.0113963	0.332273	1.96274	0.904393	Suc	Ita	29433.4	Hydroxypyruvate isomerase OS=Cupriavidus necator (strain ATCC 17699 / DSM 428 / KCTC 22496 / NCIMB 10442 / H16 / Stanier 337) OX=381666 GN=hyi2 PE=3 SV=1	718.666	474.097	454.791	969.902	1087.85	1175.97
Q0K3P7	2	2	9.4751	0.372718	0.814059	12.4317	0.122653	Suc	Ita	43527.2	Acyl-CoA dehydrogenase OS=Cupriavidus necator (strain ATCC 17699 / DSM 428 / KCTC 22496 / NCIMB 10442 / H16 / Stanier 337) OX=381666 GN=H16_B0580 PE=3 SV=1	13.7484	65.7544	52.5758	1555.07	58.741	28.1437
Q0KFA2	10	1	58.3428	0.712132	0.896311	1.77134	0.0611937	Suc	Ita	43052.4	Isovaleryl-CoA dehydrogenase OS=Cupriavidus necator (strain ATCC 17699 / DSM 428 / KCTC 22496 / NCIMB 10442 / H16 / Stanier 337) OX=381666 GN=ivd1 PE=3 SV=1	117.623	189.234	126.607	464.033	2.81793	300.96
Q0K277	7	4	51.2012	0.378962	0.815782	1.19238	0.120548	Suc	Ita	8939.25	Uncharacterized protein OS=Cupriavidus necator (strain ATCC 17699 / DSM 428 / KCTC 22496 / NCIMB 10442 / H16 / Stanier 337) OX=381666 GN=H16_B1106 PE=4 SV=1	1611.82	2744.3	2461.58	2509.35	2338.93	3281.02
Q0KA25	38	29	203.004	0.265272	0.798088	2.01085	0.171559	Suc	Ita	19916.7	Hypothetical outer membrane protein OS=Cupriavidus necator (strain ATCC 17699 / DSM 428 / KCTC 22496 / NCIMB 10442 / H16 / Stanier 337) OX=381666 GN=H16_A2046 PE=3 SV=1	8550.45	7415.05	19164.6	9059.23	30644.8	30937.3
Q0K7Z0	5	4	28.1019	0.109493	0.673336	2.13587	0.349962	Ita	Suc	24081.1	Pyridoxine/pyridoxamine 5'-phosphate oxidase OS=Cupriavidus necator (strain ATCC 17699 / DSM 428 / KCTC 22496 / NCIMB 10442 / H16 / Stanier 337) OX=381666 GN=pdxH PE=3 SV=1	406.167	1031.72	581.546	453.857	292.305	199.322
Q0K633	19	15	109.866	0.587032	0.866863	1.05519	0.0748931	Suc	Ita	14155.5	Small ribosomal subunit protein uS8 OS=Cupriavidus necator (strain ATCC 17699 / DSM 428 / KCTC 22496 / NCIMB 10442 / H16 / Stanier 337) OX=381666 GN=rpsH PE=3 SV=1	1523.03	1422.85	19214.7	3743.31	3992.61	15647.6
Q0K4V7	2	1	10.8318	0.929846	0.936813	1.56056	0.0506238	Suc	Ita	29465.2	Potassium channel protein OS=Cupriavidus necator (strain ATCC 17699 / DSM 428 / KCTC 22496 / NCIMB 10442 / H16 / Stanier 337) OX=381666 GN=H16_B0166 PE=4 SV=1	5.60894	256.596	3.15089	6.15297	3.24052	404.71
Q0K8Y7	4	2	21.9448	0.269367	0.798088	1.52644	0.169117	Ita	Suc	47878.4	Phosphoglucosamine mutase OS=Cupriavidus necator (strain ATCC 17699 / DSM 428 / KCTC 22496 / NCIMB 10442 / H16 / Stanier 337) OX=381666 GN=glmM PE=3 SV=1	182.679	29.6848	17.0728	150.309	0	0
Q0K5I0	19	18	130.291	0.970038	0.940465	1.40566	0.0501134	Suc	Ita	9786.28	DNA-binding protein HU family OS=Cupriavidus necator (strain ATCC 17699 / DSM 428 / KCTC 22496 / NCIMB 10442 / H16 / Stanier 337) OX=381666 GN=hupB2 PE=3 SV=1	9233.42	8935.33	27738.9	12386.7	48720	3423.95
Q0K8W6	1	1	5.9932	0.480068	0.82889	2.95605	0.0934975	Ita	Suc	16167.2	Ribonuclease H OS=Cupriavidus necator (strain ATCC 17699 / DSM 428 / KCTC 22496 / NCIMB 10442 / H16 / Stanier 337) OX=381666 GN=rnhA PE=3 SV=1	171.881	7.61272	19.9726	24.419	43.0584	0
Q0K6M6	1	1	6.424	0.519622	0.835619	2.48361	0.0856769	Suc	Ita	35095	D-alanine--D-alanine ligase OS=Cupriavidus necator (strain ATCC 17699 / DSM 428 / KCTC 22496 / NCIMB 10442 / H16 / Stanier 337) OX=381666 GN=ddl PE=3 SV=1	1047.62	314.702	0	3063.3	54.8068	265.381
Q0K962	8	5	52.0407	0.933369	0.936813	2.60498	0.0505625	Ita	Suc	46711.3	4-hydroxy-3-methylbut-2-en-1-yl diphosphate synthase (flavodoxin) OS=Cupriavidus necator (strain ATCC 17699 / DSM 428 / KCTC 22496 / NCIMB 10442 / H16 / Stanier 337) OX=381666 GN=ispG PE=3 SV=1	418.664	732.554	0	378.336	46.5891	17.0047
Q0K262	4	4	36.5791	0.384202	0.815782	1.46581	0.118829	Ita	Suc	11095.7	ABM domain-containing protein OS=Cupriavidus necator (strain ATCC 17699 / DSM 428 / KCTC 22496 / NCIMB 10442 / H16 / Stanier 337) OX=381666 GN=H16_B1121 PE=4 SV=1	3262.67	1229.74	2035.41	2375.65	952.626	1125.11
Q0JYF8	8	4	46.9542	0.220719	0.789686	1.86327	0.202623	Suc	Ita	19734.5	Type VI secretion system contractile sheath small subunit OS=Cupriavidus necator (strain ATCC 17699 / DSM 428 / KCTC 22496 / NCIMB 10442 / H16 / Stanier 337) OX=381666 GN=H16_B2434 PE=4 SV=1	1036.86	1084.56	320.665	1286.01	2304.74	959.496
Q0K885	14	10	107.671	0.843709	0.933011	1.14235	0.0531445	Suc	Ita	22983.2	Molybdopterin biosynthesis protein OS=Cupriavidus necator (strain ATCC 17699 / DSM 428 / KCTC 22496 / NCIMB 10442 / H16 / Stanier 337) OX=381666 GN=mog PE=4 SV=1	4257.18	4093.15	293.811	1725.38	7342.14	807.141
Q0KDR8	29	20	216.673	0.134138	0.679289	4.75662	0.302791	Suc	Ita	10464.1	Co-chaperonin GroES OS=Cupriavidus necator (strain ATCC 17699 / DSM 428 / KCTC 22496 / NCIMB 10442 / H16 / Stanier 337) OX=381666 GN=groES PE=3 SV=1	22793.3	8096.12	15157.5	15336.7	75020.4	128670
Q0KCP0	4	2	24.2805	0.312833	0.814059	2.22572	0.146455	Suc	Ita	26152.9	Glutathione S-transferase OS=Cupriavidus necator (strain ATCC 17699 / DSM 428 / KCTC 22496 / NCIMB 10442 / H16 / Stanier 337) OX=381666 GN=H16_A1090 PE=3 SV=1	336.961	7.58204	47.8136	126.05	108.607	638.619
Q0K797	1	1	6.3908	0.373682	0.814059	1.66373	0.122324	Ita	Suc	17450	Deoxyuridine 5'-triphosphate nucleotidohydrolase OS=Cupriavidus necator (strain ATCC 17699 / DSM 428 / KCTC 22496 / NCIMB 10442 / H16 / Stanier 337) OX=381666 GN=dut PE=4 SV=1	1967.39	1017.95	3111.99	123.008	1335.77	2206.09
Q0K3K4	1	1	7.1219	0.910274	0.936813	1.06153	0.051023	Ita	Suc	20972	Amidase related to nicotinamidase OS=Cupriavidus necator (strain ATCC 17699 / DSM 428 / KCTC 22496 / NCIMB 10442 / H16 / Stanier 337) OX=381666 GN=H16_B0623 PE=4 SV=1	275.317	5.21363	13.263	79.3929	195.103	2.26831
Q0JZW1	18	12	101.335	0.843331	0.933011	1.01215	0.0531601	Ita	Suc	82328.4	Isocitrate dehydrogenase [NADP] OS=Cupriavidus necator (strain ATCC 17699 / DSM 428 / KCTC 22496 / NCIMB 10442 / H16 / Stanier 337) OX=381666 GN=icd2 PE=3 SV=1	923.404	574.362	2930.94	200.761	2249.52	1925.26
Q0KE56;P50319;P50320	12	9	83.654	0.550601	0.849371	1.18848	0.0803623	Suc	Ita	41613	Phosphoglycerate kinase OS=Cupriavidus necator (strain ATCC 17699 / DSM 428 / KCTC 22496 / NCIMB 10442 / H16 / Stanier 337) OX=381666 GN=pgk PE=3 SV=1	908.641	34.2008	343.594	935.5	286.075	307.328
Q0KBZ0	4	3	36.4108	0.400753	0.815782	1.37645	0.113661	Suc	Ita	13512.9	Large ribosomal subunit protein bL20 OS=Cupriavidus necator (strain ATCC 17699 / DSM 428 / KCTC 22496 / NCIMB 10442 / H16 / Stanier 337) OX=381666 GN=rplT PE=3 SV=1	1134.58	860.176	70.7385	923.44	1080.59	839.028
Q0K919	6	4	38.1214	0.660002	0.888468	1.24009	0.0660605	Ita	Suc	27690.5	Enoyl-[acyl-carrier-protein] reductase [NADH] OS=Cupriavidus necator (strain ATCC 17699 / DSM 428 / KCTC 22496 / NCIMB 10442 / H16 / Stanier 337) OX=381666 GN=fabI1 PE=3 SV=1	276.63	2.35183	33.5452	144.438	92.535	15.0469
Q0K632	17	14	96.4588	0.208289	0.768818	1.40006	0.213088	Suc	Ita	11707.6	Small ribosomal subunit protein uS14 OS=Cupriavidus necator (strain ATCC 17699 / DSM 428 / KCTC 22496 / NCIMB 10442 / H16 / Stanier 337) OX=381666 GN=rpsN PE=3 SV=1	14945.7	11091.5	21104.4	16575	27055.2	22371
Q0KF39	35	25	290.01	0.769827	0.917742	2.0173	0.0569801	Ita	Suc	42372.8	S-adenosylmethionine synthase OS=Cupriavidus necator (strain ATCC 17699 / DSM 428 / KCTC 22496 / NCIMB 10442 / H16 / Stanier 337) OX=381666 GN=metK PE=3 SV=1	13950.6	87776.2	8439.27	18352.5	25255	11002.9
Q0KEF0	3	1	14.3056	0.628415	0.879156	3.52113	0.0695681	Ita	Suc	47504.2	Glutamate dehydrogenase OS=Cupriavidus necator (strain ATCC 17699 / DSM 428 / KCTC 22496 / NCIMB 10442 / H16 / Stanier 337) OX=381666 GN=gdhA1 PE=3 SV=1	5.56301	185.943	0	54.3878	0	0
Q0KFL2	11	7	64.3371	0.739561	0.906208	1.08891	0.0590471	Ita	Suc	39645	DUF4382 domain-containing protein OS=Cupriavidus necator (strain ATCC 17699 / DSM 428 / KCTC 22496 / NCIMB 10442 / H16 / Stanier 337) OX=381666 GN=H16_A0057 PE=4 SV=1	1208.93	3191.34	1557.84	749.645	1363.46	3358.5
Q0KE18	1	1	14.5738	0.290826	0.798088	3.31818	0.157237	Suc	Ita	7560.62	UPF0434 protein H16_A0605 OS=Cupriavidus necator (strain ATCC 17699 / DSM 428 / KCTC 22496 / NCIMB 10442 / H16 / Stanier 337) OX=381666 GN=H16_A0605 PE=3 SV=1	218.66	243.517	332.694	154.415	1078.85	1404.26
Q0KBD7	3	2	20.9624	0.218449	0.789686	6.07662	0.204466	Suc	Ita	18483.6	Predicted phosphatase homolog to the C-terminal domain of histone macroH2A1 OS=Cupriavidus necator (strain ATCC 17699 / DSM 428 / KCTC 22496 / NCIMB 10442 / H16 / Stanier 337) OX=381666 GN=H16_A1552 PE=4 SV=1	345.33	373.771	527.651	258.907	3109.29	4207.85
Q0KB40	4	2	16.2607	0.0767469	0.588324	3.17597	0.439948	Suc	Ita	17969	3-Demethylubiquinone-9 3-methyltransferase OS=Cupriavidus necator (strain ATCC 17699 / DSM 428 / KCTC 22496 / NCIMB 10442 / H16 / Stanier 337) OX=381666 GN=H16_A1649 PE=4 SV=1	180.858	435.563	293.645	816.845	441.685	1631.81
Q0KBF5	7	5	48.7195	0.203477	0.765584	2.29925	0.217397	Ita	Suc	31631.5	Ribulose-5-phosphate 4-epimerase or aldolase OS=Cupriavidus necator (strain ATCC 17699 / DSM 428 / KCTC 22496 / NCIMB 10442 / H16 / Stanier 337) OX=381666 GN=H16_A1534 PE=4 SV=1	1325.98	3328.92	3888.56	330.663	1371.47	2013.63
Q0K368	4	2	22.3183	0.792644	0.926586	1.33358	0.0556188	Ita	Suc	40743.7	Acetyl-CoA acetyltransferase OS=Cupriavidus necator (strain ATCC 17699 / DSM 428 / KCTC 22496 / NCIMB 10442 / H16 / Stanier 337) OX=381666 GN=H16_B0759 PE=3 SV=1	987.829	2758.58	55.8817	2406.72	406.577	37.8976
Q0K278	15	11	149.766	0.539698	0.845403	6.28526	0.0821585	Ita	Suc	43947.9	Putative peptidase_ M20A subfamily OS=Cupriavidus necator (strain ATCC 17699 / DSM 428 / KCTC 22496 / NCIMB 10442 / H16 / Stanier 337) OX=381666 GN=H16_B1105 PE=4 SV=1	7481.54	15280	147.377	2253.33	297.721	1093.82
Q0KET5	3	1	38.0746	0.788546	0.925416	1.3355	0.0558512	Ita	Suc	18916.2	Protein-export protein SecB OS=Cupriavidus necator (strain ATCC 17699 / DSM 428 / KCTC 22496 / NCIMB 10442 / H16 / Stanier 337) OX=381666 GN=secB PE=3 SV=1	692.624	59.298	0	559.738	1.35302	1.93657
Q0K5M8	4	4	27.0146	0.913984	0.936813	1.35947	0.0509396	Suc	Ita	14556.6	ATP synthase epsilon chain OS=Cupriavidus necator (strain ATCC 17699 / DSM 428 / KCTC 22496 / NCIMB 10442 / H16 / Stanier 337) OX=381666 GN=atpC PE=3 SV=1	465.017	428.582	96.6698	159.185	155.031	1032.02
Q0KCD8	10	6	61.8562	0.894403	0.936813	1.34892	0.0514204	Ita	Suc	18520.2	Carbonic anhydrase / acetyltransferase OS=Cupriavidus necator (strain ATCC 17699 / DSM 428 / KCTC 22496 / NCIMB 10442 / H16 / Stanier 337) OX=381666 GN=H16_A1192 PE=4 SV=1	5018.97	4621.04	24331.7	3748.19	10142.5	11293.8
Q0KF82	4	4	29.2162	0.0999033	0.671926	2.49162	0.372336	Ita	Suc	17206.6	Uncharacterized conserved protein containing prolyl-tRNA synthetase domain OS=Cupriavidus necator (strain ATCC 17699 / DSM 428 / KCTC 22496 / NCIMB 10442 / H16 / Stanier 337) OX=381666 GN=H16_A0187 PE=4 SV=1	460.156	600.229	1288.04	170.904	347.252	424.374
Q0K6J5	14	11	135.285	0.278467	0.798088	2.08293	0.163898	Ita	Suc	27957.3	Putative enoyl-CoA hydratase OS=Cupriavidus necator (strain ATCC 17699 / DSM 428 / KCTC 22496 / NCIMB 10442 / H16 / Stanier 337) OX=381666 GN=H16_A3307 PE=3 SV=1	954.092	3441.02	1027.94	990.038	520.928	1092.61
Q0K1D0	2	2	11.563	0.701784	0.892697	1.04537	0.0620749	Ita	Suc	18313	Carboxymuconolactone decarboxylase-like domain-containing protein OS=Cupriavidus necator (strain ATCC 17699 / DSM 428 / KCTC 22496 / NCIMB 10442 / H16 / Stanier 337) OX=381666 GN=H16_B1405 PE=4 SV=1	296.345	907.817	0	1015.96	106.825	29.1188
Q0KB16	14	9	121.791	0.42324	0.8224	1.23566	0.107229	Suc	Ita	19694.6	NADPH-dependent FMN reductase OS=Cupriavidus necator (strain ATCC 17699 / DSM 428 / KCTC 22496 / NCIMB 10442 / H16 / Stanier 337) OX=381666 GN=H16_A1676 PE=4 SV=1	4293.81	4025.3	32146.7	9475.26	20834	19692.8
Q0KF61	6	1	50.05	0.261306	0.798088	15.8545	0.173982	Ita	Suc	32501.8	Acetylglutamate kinase OS=Cupriavidus necator (strain ATCC 17699 / DSM 428 / KCTC 22496 / NCIMB 10442 / H16 / Stanier 337) OX=381666 GN=argB PE=3 SV=1	1137.14	38.0758	25.9628	38.9342	35.8447	0.984071
Q0KBA5	2	1	11.3321	0.524957	0.835619	4.71754	0.0847142	Ita	Suc	22443.4	Carboxymuconolactone decarboxylase-like domain-containing protein OS=Cupriavidus necator (strain ATCC 17699 / DSM 428 / KCTC 22496 / NCIMB 10442 / H16 / Stanier 337) OX=381666 GN=H16_A1584 PE=4 SV=1	305.518	5577.04	0	0	0	1246.96
Q0KD60	13	9	70.6676	0.0496814	0.490097	12.7356	0.558653	Suc	Ita	44857.3	Phosphoribosylamine--glycine ligase OS=Cupriavidus necator (strain ATCC 17699 / DSM 428 / KCTC 22496 / NCIMB 10442 / H16 / Stanier 337) OX=381666 GN=purD PE=3 SV=1	251.778	329.743	765.258	11605.2	957.998	4588.79
Q0K7G5	7	3	55.1355	0.156574	0.695516	8.65521	0.269236	Ita	Suc	35614.6	Probable extra-cytoplasmic solute receptor OS=Cupriavidus necator (strain ATCC 17699 / DSM 428 / KCTC 22496 / NCIMB 10442 / H16 / Stanier 337) OX=381666 GN=H16_A2980 PE=3 SV=1	734.469	614.422	36.1039	18.3562	132.431	9.23152
Q0K721	2	1	18.6704	0.241581	0.798088	43.7312	0.18696	Ita	Suc	23417.8	Glutathione S-transferase OS=Cupriavidus necator (strain ATCC 17699 / DSM 428 / KCTC 22496 / NCIMB 10442 / H16 / Stanier 337) OX=381666 GN=H16_A3125 PE=4 SV=1	315.24	290.506	0.192231	13.8559	0	0
Q0K660	5	4	27.2341	0.349137	0.814059	2.62855	0.13119	Ita	Suc	45522.7	Diaminopimelate decarboxylase OS=Cupriavidus necator (strain ATCC 17699 / DSM 428 / KCTC 22496 / NCIMB 10442 / H16 / Stanier 337) OX=381666 GN=lysA2 PE=3 SV=1	3516.39	2614.88	400.738	534.929	240.256	1709.84
Q0KF69	14	8	85.7256	0.413982	0.815782	1.26391	0.1098	Ita	Suc	49448.8	ATP-dependent protease ATPase subunit HslU OS=Cupriavidus necator (strain ATCC 17699 / DSM 428 / KCTC 22496 / NCIMB 10442 / H16 / Stanier 337) OX=381666 GN=hslU PE=3 SV=1	4113.56	3780.85	5261.21	4929.2	1556.51	3922.92
Q0K7E1	3	2	15.1997	0.775895	0.92114	5.74232	0.056602	Suc	Ita	30718.3	3-Hydroxyisobutyrate dehydrogenase OS=Cupriavidus necator (strain ATCC 17699 / DSM 428 / KCTC 22496 / NCIMB 10442 / H16 / Stanier 337) OX=381666 GN=H16_A3004 PE=4 SV=1	29.8297	17.3512	45.0857	503.534	17.9394	8.3513
Q0KD81	10	8	64.6708	0.340986	0.814059	5.3632	0.134376	Ita	Suc	9245.65	Small ribosomal subunit protein bS16 OS=Cupriavidus necator (strain ATCC 17699 / DSM 428 / KCTC 22496 / NCIMB 10442 / H16 / Stanier 337) OX=381666 GN=rpsP PE=3 SV=1	233.219	9.86436	34.2732	13.3337	6.92991	31.4511
Q0K6I5	3	1	17.9351	0.440197	0.823431	1.41286	0.10278	Ita	Suc	25313.9	Ribulose-phosphate 3-epimerase OS=Cupriavidus necator (strain ATCC 17699 / DSM 428 / KCTC 22496 / NCIMB 10442 / H16 / Stanier 337) OX=381666 GN=rpe PE=3 SV=1	892.971	1635.34	486.133	1538.99	483.832	110.765
Q0K6Z8	6	5	53.168	0.25135	0.798088	1.66875	0.180331	Suc	Ita	15718.5	VOC domain-containing protein OS=Cupriavidus necator (strain ATCC 17699 / DSM 428 / KCTC 22496 / NCIMB 10442 / H16 / Stanier 337) OX=381666 GN=H16_A3148 PE=4 SV=1	385.348	2439.52	553.337	1536.66	2698.66	1402.06
Q0KAV5	3	1	14.0093	0.531693	0.838832	20.2758	0.0835278	Suc	Ita	37658.9	Ferritin-like domain-containing protein OS=Cupriavidus necator (strain ATCC 17699 / DSM 428 / KCTC 22496 / NCIMB 10442 / H16 / Stanier 337) OX=381666 GN=H16_A1749 PE=4 SV=1	1.47268	0	0	0	29.8598	0
Q0K1R8	2	1	17.3778	0.354683	0.814059	4.79588	0.129093	Suc	Ita	12125.9	Thioredoxin OS=Cupriavidus necator (strain ATCC 17699 / DSM 428 / KCTC 22496 / NCIMB 10442 / H16 / Stanier 337) OX=381666 GN=trxA PE=4 SV=1	142.404	28.9562	42.7721	25.5708	322.466	678.917
Q0K7U4	1	1	5.7018	0.114438	0.673336	3.7547	0.33941	Suc	Ita	8963.92	Uncharacterized protein OS=Cupriavidus necator (strain ATCC 17699 / DSM 428 / KCTC 22496 / NCIMB 10442 / H16 / Stanier 337) OX=381666 GN=H16_A2850 PE=4 SV=1	579.374	209.784	122.911	363.178	1788.85	1272.52
Q0K722	11	4	74.9607	0.449155	0.823431	1.91277	0.100557	Ita	Suc	50710.2	Adenylosuccinate lyase OS=Cupriavidus necator (strain ATCC 17699 / DSM 428 / KCTC 22496 / NCIMB 10442 / H16 / Stanier 337) OX=381666 GN=purB PE=3 SV=1	494.313	1350.5	2967.21	836.271	337.42	1342.05
Q0K7Q2	9	6	63.3158	0.256546	0.798088	1.8867	0.176969	Ita	Suc	29382.4	Putative glucose-1-phosphate cytidylyltransferase OS=Cupriavidus necator (strain ATCC 17699 / DSM 428 / KCTC 22496 / NCIMB 10442 / H16 / Stanier 337) OX=381666 GN=rfbF PE=4 SV=1	526.348	786.864	227.173	277.865	358.832	179.745
Q0JZ46	12	5	65.7795	0.353761	0.814059	1.77348	0.129438	Suc	Ita	58104.9	Hypothetical secreted protein containing a LysM domain OS=Cupriavidus necator (strain ATCC 17699 / DSM 428 / KCTC 22496 / NCIMB 10442 / H16 / Stanier 337) OX=381666 GN=H16_B2196 PE=4 SV=1	310.998	392.544	76.4074	676.362	509.224	197.642
Q0KED1	3	3	14.4367	0.36386	0.814059	7.89672	0.125747	Ita	Suc	45830.5	Tyrosine--tRNA ligase OS=Cupriavidus necator (strain ATCC 17699 / DSM 428 / KCTC 22496 / NCIMB 10442 / H16 / Stanier 337) OX=381666 GN=tyrS PE=3 SV=1	3534.07	732.924	57.2718	31.3764	286.565	229.662
Q0KFG6	2	1	11.8633	0.373901	0.814059	Infinity	0.122249	Ita	Suc	51244.1	tRNA modification GTPase MnmE OS=Cupriavidus necator (strain ATCC 17699 / DSM 428 / KCTC 22496 / NCIMB 10442 / H16 / Stanier 337) OX=381666 GN=mnmE PE=3 SV=2	94.6727	0	0	0	0	0
Q0JYY7	7	4	45.9586	0.288477	0.798088	2.86167	0.158467	Suc	Ita	15332.5	Lactoylglutathione lyase OS=Cupriavidus necator (strain ATCC 17699 / DSM 428 / KCTC 22496 / NCIMB 10442 / H16 / Stanier 337) OX=381666 GN=gloA5 PE=4 SV=1	1693.82	2334.31	984.39	9004.68	4203.08	1136.41
Q0K961	9	6	55.4285	0.367329	0.814059	1.60649	0.12452	Suc	Ita	32909.2	DUF4115 domain-containing protein OS=Cupriavidus necator (strain ATCC 17699 / DSM 428 / KCTC 22496 / NCIMB 10442 / H16 / Stanier 337) OX=381666 GN=H16_A2365 PE=4 SV=1	6098.04	4961.39	35448	10726.4	41170.8	22816.4
Q0K7E2	17	12	140.323	0.029337	0.401593	4.92235	0.702766	Ita	Suc	41873	ABC-type transporter_ periplasmic component: HAAT family OS=Cupriavidus necator (strain ATCC 17699 / DSM 428 / KCTC 22496 / NCIMB 10442 / H16 / Stanier 337) OX=381666 GN=H16_A3003 PE=4 SV=1	3623.35	13196.5	4449.9	1128.66	1216.1	1976.29
Q0KBZ8	11	10	73.296	0.396177	0.815782	1.38858	0.115051	Suc	Ita	16981.5	Predicted metal-binding protein OS=Cupriavidus necator (strain ATCC 17699 / DSM 428 / KCTC 22496 / NCIMB 10442 / H16 / Stanier 337) OX=381666 GN=H16_A1333 PE=4 SV=1	3476.43	4107.03	14154.7	5814.69	13037.1	11333.3
Q0K5M4	18	17	174.937	0.885319	0.936813	1.03006	0.0516779	Suc	Ita	19156.9	ATP synthase subunit delta OS=Cupriavidus necator (strain ATCC 17699 / DSM 428 / KCTC 22496 / NCIMB 10442 / H16 / Stanier 337) OX=381666 GN=atpH PE=3 SV=1	4037.54	2428.43	11073.8	4932.98	11837.7	1296.27
Q0K952	2	1	17.2299	0.359356	0.814059	8.22761	0.127371	Suc	Ita	29954.2	Metallopeptidase_ M23B subfamily OS=Cupriavidus necator (strain ATCC 17699 / DSM 428 / KCTC 22496 / NCIMB 10442 / H16 / Stanier 337) OX=381666 GN=H16_A2374 PE=4 SV=1	108.268	33.6512	39.3093	16.9221	502.65	971.507
Q0K4Z4	8	2	48.3058	0.752575	0.906677	1.26581	0.0581208	Ita	Suc	77602.6	Elongation factor G OS=Cupriavidus necator (strain ATCC 17699 / DSM 428 / KCTC 22496 / NCIMB 10442 / H16 / Stanier 337) OX=381666 GN=fusA PE=3 SV=1	432.802	324.666	60.2792	427.47	46.9709	171.585
Q7WXG8	8	7	52.7882	0.625696	0.879156	1.20471	0.0698917	Ita	Suc	12172.8	Uncharacterized protein OS=Cupriavidus necator (strain ATCC 17699 / DSM 428 / KCTC 22496 / NCIMB 10442 / H16 / Stanier 337) OX=381666 GN=PHG166 PE=4 SV=1	1757.47	1283.74	3006.74	2140.56	2086.91	792.792
Q0KBU3	8	6	64.0043	0.621515	0.87809	1.26642	0.070396	Ita	Suc	9610.92	Uncharacterized protein OS=Cupriavidus necator (strain ATCC 17699 / DSM 428 / KCTC 22496 / NCIMB 10442 / H16 / Stanier 337) OX=381666 GN=H16_A1392 PE=4 SV=1	706.145	238.158	5400.14	1417.6	1206.7	2385.44
Q0K6X0	10	6	68.3988	0.078159	0.588324	6.87903	0.435136	Ita	Suc	34389	Carbohydrate kinase_ PfkB family OS=Cupriavidus necator (strain ATCC 17699 / DSM 428 / KCTC 22496 / NCIMB 10442 / H16 / Stanier 337) OX=381666 GN=H16_A3176 PE=4 SV=1	159.711	642.827	222.035	141.152	5.98353	1.80543
Q0K188	7	3	40.3409	0.481232	0.82889	2.61314	0.093249	Suc	Ita	35361.3	Probable extra-cytoplasmic solute receptor OS=Cupriavidus necator (strain ATCC 17699 / DSM 428 / KCTC 22496 / NCIMB 10442 / H16 / Stanier 337) OX=381666 GN=H16_B1448 PE=3 SV=1	284.532	247.287	494.532	164.938	617.498	1899.56
Q0KBI0	6	6	39.4878	0.386076	0.815782	5.14474	0.118224	Ita	Suc	46975.5	Glutamyl/Aspartyl-tRNA(Gln/Asp) amidotransferasesubunit A OS=Cupriavidus necator (strain ATCC 17699 / DSM 428 / KCTC 22496 / NCIMB 10442 / H16 / Stanier 337) OX=381666 GN=gatA3 PE=4 SV=1	575.737	1609.02	14.0474	395.871	27.8377	3.67907
Q0K7H3	10	4	55.1711	0.0191177	0.386604	2.05718	0.807366	Suc	Ita	67042	Outer membrane cobalamin receptor_ TonB dependent(BtuB) OS=Cupriavidus necator (strain ATCC 17699 / DSM 428 / KCTC 22496 / NCIMB 10442 / H16 / Stanier 337) OX=381666 GN=btuB PE=3 SV=1	548.153	565.496	728.92	964.212	1156.37	1669.91
Q0KAR5	1	1	5.0654	0.809577	0.932345	1.13148	0.0547127	Suc	Ita	26102	Glutathione S-transferase OS=Cupriavidus necator (strain ATCC 17699 / DSM 428 / KCTC 22496 / NCIMB 10442 / H16 / Stanier 337) OX=381666 GN=H16_A1801 PE=3 SV=1	375.772	388.934	22.3159	643.543	177.855	69.099
Q0KEN2	12	10	93.1168	0.222588	0.790386	1.807	0.201128	Suc	Ita	23008	Lipopolysaccharide export system protein LptA OS=Cupriavidus necator (strain ATCC 17699 / DSM 428 / KCTC 22496 / NCIMB 10442 / H16 / Stanier 337) OX=381666 GN=lptA PE=3 SV=1	1382.38	1059.83	5625.87	6022.49	2842.59	5713.99
Q0K959	1	1	10.6378	0.32083	0.814059	11.8706	0.142843	Ita	Suc	42915.2	Dual-specificity RNA methyltransferase RlmN OS=Cupriavidus necator (strain ATCC 17699 / DSM 428 / KCTC 22496 / NCIMB 10442 / H16 / Stanier 337) OX=381666 GN=rlmN PE=3 SV=1	675.945	354.878	8.84315	45.084	24.9864	17.5129
Q0K7K4	2	2	10.8334	0.128354	0.679289	4.54777	0.312739	Ita	Suc	20622.9	DUF3306 domain-containing protein OS=Cupriavidus necator (strain ATCC 17699 / DSM 428 / KCTC 22496 / NCIMB 10442 / H16 / Stanier 337) OX=381666 GN=H16_A2941 PE=4 SV=1	104.785	329.936	699.881	22.2921	96.0405	131.153
Q0K8J9	5	3	20.927	0.513534	0.834471	1.25542	0.0868008	Ita	Suc	45636.3	Nicotinate phosphoribosyltransferase OS=Cupriavidus necator (strain ATCC 17699 / DSM 428 / KCTC 22496 / NCIMB 10442 / H16 / Stanier 337) OX=381666 GN=pncB PE=3 SV=1	534.041	1392.96	616.106	1406.76	155.189	463.749
Q0K0V6	31	23	247.203	0.604354	0.866863	1.03099	0.0725569	Ita	Suc	88609.8	5-methyltetrahydropteroyltriglutamate--homocysteine methyltransferase OS=Cupriavidus necator (strain ATCC 17699 / DSM 428 / KCTC 22496 / NCIMB 10442 / H16 / Stanier 337) OX=381666 GN=metE PE=3 SV=1	5354.27	773.838	876.73	1598.31	2540.31	2655.63
Q0K5U6	10	3	67.3529	0.559796	0.855579	1.03235	0.0789067	Ita	Suc	15583.1	Conserved hypothetical secreted protein OS=Cupriavidus necator (strain ATCC 17699 / DSM 428 / KCTC 22496 / NCIMB 10442 / H16 / Stanier 337) OX=381666 GN=H16_A3567 PE=4 SV=1	2770.57	2067.16	3433.78	234.878	5067.01	2710.43
Q0K6C0	4	1	20.3723	0.3561	0.814059	4.72555	0.128567	Suc	Ita	9497.88	Antitoxin OS=Cupriavidus necator (strain ATCC 17699 / DSM 428 / KCTC 22496 / NCIMB 10442 / H16 / Stanier 337) OX=381666 GN=stbD PE=3 SV=1	17.9658	0	167.668	7.5332	561.664	308.027
Q7WWU7	2	1	10.581	0.402744	0.815782	2.90265	0.113066	Suc	Ita	35049.1	Putative 2-nitropropane dioxygenase OS=Cupriavidus necator (strain ATCC 17699 / DSM 428 / KCTC 22496 / NCIMB 10442 / H16 / Stanier 337) OX=381666 GN=PHG395 PE=4 SV=1	0	0	1051.09	712.746	2336.35	1.83491
Q0K953	13	7	73.6408	0.0874583	0.630592	3.91546	0.405892	Suc	Ita	44046.4	RNA polymerase sigma factor RpoS OS=Cupriavidus necator (strain ATCC 17699 / DSM 428 / KCTC 22496 / NCIMB 10442 / H16 / Stanier 337) OX=381666 GN=rpoS PE=3 SV=1	372.258	80.6078	721.145	883.932	1247.8	2465.07
Q0K673	4	3	22.39	0.434386	0.823431	1.79901	0.104268	Suc	Ita	53943	Glutamate synthase [NADPH] small chain OS=Cupriavidus necator (strain ATCC 17699 / DSM 428 / KCTC 22496 / NCIMB 10442 / H16 / Stanier 337) OX=381666 GN=gltD PE=4 SV=1	318.165	28.495	11.3207	485.754	114.453	43.8016
Q0K6F9	10	9	78.8464	0.659263	0.888468	1.09483	0.0661375	Ita	Suc	13741.8	Glutaredoxin OS=Cupriavidus necator (strain ATCC 17699 / DSM 428 / KCTC 22496 / NCIMB 10442 / H16 / Stanier 337) OX=381666 GN=H16_A3343 PE=3 SV=1	6245.11	7542.91	23053.9	923.929	15115.3	17611.6
Q0K5T1	5	4	26.4555	0.205478	0.767123	3.71736	0.215586	Ita	Suc	24165	Hydroxyacylglutathione hydrolase OS=Cupriavidus necator (strain ATCC 17699 / DSM 428 / KCTC 22496 / NCIMB 10442 / H16 / Stanier 337) OX=381666 GN=gloB3 PE=4 SV=1	711.059	700.95	80.9894	354.616	10.9027	36.1097
Q0K7L2	1	1	12.0049	0.0236684	0.386604	6.68113	0.757388	Suc	Ita	13008.8	Hypothetical membrane associated protein OS=Cupriavidus necator (strain ATCC 17699 / DSM 428 / KCTC 22496 / NCIMB 10442 / H16 / Stanier 337) OX=381666 GN=H16_A2933 PE=4 SV=1	61813.9	37954.1	47566.5	116763	289414	578184
Q7WXB2	1	1	5.2701	0.682374	0.888468	1.12269	0.0638388	Suc	Ita	12046.7	Uncharacterized protein OS=Cupriavidus necator (strain ATCC 17699 / DSM 428 / KCTC 22496 / NCIMB 10442 / H16 / Stanier 337) OX=381666 GN=PHG224 PE=4 SV=1	626.281	316.802	4.12592	45.3661	1018.05	0
Q0KCS6	4	3	41.9167	0.0365836	0.431932	12.8508	0.64343	Ita	Suc	18426.1	NADH dehydrogenase chain E OS=Cupriavidus necator (strain ATCC 17699 / DSM 428 / KCTC 22496 / NCIMB 10442 / H16 / Stanier 337) OX=381666 GN=nuoE PE=3 SV=1	435.923	4524.12	2152.77	126.046	210.346	217.098
Q0K760	3	1	15.0779	0.708939	0.894017	6.9911	0.0614613	Suc	Ita	25183	ABC-type transporter_ ATPase component OS=Cupriavidus necator (strain ATCC 17699 / DSM 428 / KCTC 22496 / NCIMB 10442 / H16 / Stanier 337) OX=381666 GN=H16_A3086 PE=4 SV=1	27.8381	2.36779	0	206.998	0	4.17447
Q0K6A5	10	7	78.1614	0.149208	0.695516	4.33912	0.279462	Ita	Suc	22075.9	Ubiquinol-cytochrome c reductase iron-sulfur subunit OS=Cupriavidus necator (strain ATCC 17699 / DSM 428 / KCTC 22496 / NCIMB 10442 / H16 / Stanier 337) OX=381666 GN=qcrA PE=3 SV=1	1181.3	7928.21	8422.47	996.271	1430.8	1613.37
P40117;Q04539	3	1	17.3101	0.465501	0.827239	1.47883	0.0967111	Ita	Suc	25672.3	Ribulose-phosphate 3-epimerase 1 OS=Cupriavidus necator (strain ATCC 17699 / DSM 428 / KCTC 22496 / NCIMB 10442 / H16 / Stanier 337) OX=381666 GN=rpe1 PE=3 SV=1	65.7416	108.915	18.8657	99.7656	28.2485	2.84792
Q0KD27	2	1	8.7482	0.364218	0.814059	3.04088	0.125619	Suc	Ita	25447.7	Ribonuclease PH OS=Cupriavidus necator (strain ATCC 17699 / DSM 428 / KCTC 22496 / NCIMB 10442 / H16 / Stanier 337) OX=381666 GN=rph PE=3 SV=1	3784.65	5299.75	3063.04	28354.7	5370.83	3213.42
Q0K6X4	5	2	27.6926	0.658201	0.888468	1.37944	0.0662486	Ita	Suc	50459.8	Biotin carboxylase OS=Cupriavidus necator (strain ATCC 17699 / DSM 428 / KCTC 22496 / NCIMB 10442 / H16 / Stanier 337) OX=381666 GN=accC2 PE=4 SV=1	676.415	152.702	51.4124	549.783	50.832	37.7087
Q0K606	26	17	161.923	0.258858	0.798088	1.11818	0.175507	Suc	Ita	152952	DNA-directed RNA polymerase subunit beta OS=Cupriavidus necator (strain ATCC 17699 / DSM 428 / KCTC 22496 / NCIMB 10442 / H16 / Stanier 337) OX=381666 GN=rpoB PE=3 SV=1	4421.53	66.9534	26.577	1409.74	1204.04	2434.86
Q0KD63	3	1	19.9457	0.567541	0.863342	4.12149	0.077721	Ita	Suc	26154.9	Ribosomal silencing factor RsfS OS=Cupriavidus necator (strain ATCC 17699 / DSM 428 / KCTC 22496 / NCIMB 10442 / H16 / Stanier 337) OX=381666 GN=rsfS PE=3 SV=1	1713.25	48.591	191.496	82.5683	319.649	71.7209
Q0K9J7	2	2	12.1839	0.335539	0.814059	8.05434	0.136579	Suc	Ita	47679.7	Isocitrate lyase OS=Cupriavidus necator (strain ATCC 17699 / DSM 428 / KCTC 22496 / NCIMB 10442 / H16 / Stanier 337) OX=381666 GN=iclB PE=4 SV=1	111.266	0.0171862	23.5721	987.935	12.6415	85.5944
Q0KDU6	13	9	87.3748	0.638449	0.881543	1.72927	0.0684047	Ita	Suc	27193.2	ABC-type transporter_ periplasmic component: MolT family OS=Cupriavidus necator (strain ATCC 17699 / DSM 428 / KCTC 22496 / NCIMB 10442 / H16 / Stanier 337) OX=381666 GN=modA PE=3 SV=1	1045.27	1057.05	5866.76	555.548	2516.98	1535.81
Q0K7Y3	10	9	85.4278	0.277876	0.798088	2.64471	0.164229	Ita	Suc	38928.3	Peptidase M29 OS=Cupriavidus necator (strain ATCC 17699 / DSM 428 / KCTC 22496 / NCIMB 10442 / H16 / Stanier 337) OX=381666 GN=H16_A2810 PE=4 SV=1	1256.58	1110.85	5823.1	464.101	1943.28	689.562
Q0KFD0	4	2	19.4793	0.413794	0.815782	2.60641	0.109853	Suc	Ita	33980.7	Ferritin-like domain-containing protein OS=Cupriavidus necator (strain ATCC 17699 / DSM 428 / KCTC 22496 / NCIMB 10442 / H16 / Stanier 337) OX=381666 GN=H16_A0139 PE=4 SV=1	52.8537	115.749	0	365.559	35.4991	38.3885
Q0K448	2	1	8.1022	0.830493	0.933011	2.66774	0.0537116	Ita	Suc	26546.1	Putative fumarylpyruvate hydrolase OS=Cupriavidus necator (strain ATCC 17699 / DSM 428 / KCTC 22496 / NCIMB 10442 / H16 / Stanier 337) OX=381666 GN=H16_B0428 PE=4 SV=1	479.685	416.886	13928.5	1813	1524.4	2219.76
Q0KF06	7	2	34.3645	0.978836	0.940465	1.10802	0.0500566	Ita	Suc	66413.4	Glutamine--fructose-6-phosphate aminotransferase [isomerizing] OS=Cupriavidus necator (strain ATCC 17699 / DSM 428 / KCTC 22496 / NCIMB 10442 / H16 / Stanier 337) OX=381666 GN=glmS PE=3 SV=1	231.513	0.323077	1.04579	207.91	0	2.26819
Q0KFI6	1	1	5.0653	0.0199597	0.386604	4.84882	0.797684	Suc	Ita	38906.2	Outer membrane protein (Porin) OS=Cupriavidus necator (strain ATCC 17699 / DSM 428 / KCTC 22496 / NCIMB 10442 / H16 / Stanier 337) OX=381666 GN=H16_A0083 PE=4 SV=1	15.9005	8.18928	4.89872	45.6298	26.8813	68.0491
Q0JY61	14	10	84.7062	0.33822	0.814059	2.37102	0.135488	Ita	Suc	49511.1	Argininosuccinate synthase OS=Cupriavidus necator (strain ATCC 17699 / DSM 428 / KCTC 22496 / NCIMB 10442 / H16 / Stanier 337) OX=381666 GN=argG PE=3 SV=1	1780.12	243.046	1257.93	998.494	128.126	257.211
Q0KEL9	13	7	106.326	0.428695	0.823431	1.56232	0.105762	Suc	Ita	18666.4	Single-stranded DNA-binding protein OS=Cupriavidus necator (strain ATCC 17699 / DSM 428 / KCTC 22496 / NCIMB 10442 / H16 / Stanier 337) OX=381666 GN=H16_A0402 PE=3 SV=1	26461.7	14632	86459.8	25564	83039.8	90675.9
Q0KC00	2	1	10.3482	0.928258	0.936813	5.96903	0.0506525	Suc	Ita	25125.8	Succinyl-CoA:3-ketoacid-coenzyme A transferase subunit A OS=Cupriavidus necator (strain ATCC 17699 / DSM 428 / KCTC 22496 / NCIMB 10442 / H16 / Stanier 337) OX=381666 GN=H16_A1331 PE=3 SV=1	31.641	20.7586	0	312.003	0.557495	0.213605
Q0JZX1	1	1	4.7017	0.573386	0.864693	21.1538	0.07685	Ita	Suc	24535.2	Hydrolase isochorismatase family OS=Cupriavidus necator (strain ATCC 17699 / DSM 428 / KCTC 22496 / NCIMB 10442 / H16 / Stanier 337) OX=381666 GN=H16_B1921 PE=4 SV=1	1.36174	298.76	0	0	14.1876	0
Q0K7B0	3	1	15.4886	0.901714	0.936813	4.52887	0.051229	Ita	Suc	58654.1	L-aspartate oxidase OS=Cupriavidus necator (strain ATCC 17699 / DSM 428 / KCTC 22496 / NCIMB 10442 / H16 / Stanier 337) OX=381666 GN=nadB PE=3 SV=1	328.918	0	0	65.7344	6.8927	0
Q0K8L5	2	1	16.0626	0.825366	0.933011	1.27871	0.0539451	Suc	Ita	21510.6	7-methyl-GTP pyrophosphatase OS=Cupriavidus necator (strain ATCC 17699 / DSM 428 / KCTC 22496 / NCIMB 10442 / H16 / Stanier 337) OX=381666 GN=H16_A2573 PE=3 SV=1	245.186	89.2025	225.036	480.02	210.138	25.184
Q0KA41	3	1	20.9442	0.843586	0.933011	1.64191	0.0531496	Ita	Suc	52122.8	Inosine-5'-monophosphate dehydrogenase OS=Cupriavidus necator (strain ATCC 17699 / DSM 428 / KCTC 22496 / NCIMB 10442 / H16 / Stanier 337) OX=381666 GN=guaB PE=3 SV=1	42.1656	0	93.7575	14.6162	68.1674	0
Q0K5M5	20	14	150.454	0.604987	0.866863	1.44122	0.0724745	Ita	Suc	55647.4	ATP synthase subunit alpha OS=Cupriavidus necator (strain ATCC 17699 / DSM 428 / KCTC 22496 / NCIMB 10442 / H16 / Stanier 337) OX=381666 GN=atpA PE=3 SV=1	1886.05	3711.98	7612.31	2977.37	1921.4	4267.32
Q7WRQ5	4	2	21.2509	0.721148	0.896311	1.5607	0.0604583	Suc	Ita	37856.7	Putative integrase/recombinase OS=Cupriavidus necator (strain ATCC 17699 / DSM 428 / KCTC 22496 / NCIMB 10442 / H16 / Stanier 337) OX=381666 GN=PHG040 PE=4 SV=1	720.876	832.1	63.8216	1988.14	199.936	335.266
Q0K815	3	2	21.4413	0.71741	0.896311	1.08613	0.0607596	Ita	Suc	82089.2	Catalase-peroxidase OS=Cupriavidus necator (strain ATCC 17699 / DSM 428 / KCTC 22496 / NCIMB 10442 / H16 / Stanier 337) OX=381666 GN=katG PE=3 SV=1	657.416	858.917	3791.35	1260.5	1657.47	1968.82
Q0K8F9	20	18	128.23	0.836648	0.933011	1.34257	0.0534413	Ita	Suc	65053.8	Succinate dehydrogenase flavoprotein subunit OS=Cupriavidus necator (strain ATCC 17699 / DSM 428 / KCTC 22496 / NCIMB 10442 / H16 / Stanier 337) OX=381666 GN=sdhA PE=3 SV=1	4391.66	1588.3	538.57	3109.38	712.845	1033.05
Q7WX55	6	5	65.0874	0.0250706	0.386604	3.80891	0.743124	Suc	Ita	15510.5	Histone-like protein OS=Cupriavidus necator (strain ATCC 17699 / DSM 428 / KCTC 22496 / NCIMB 10442 / H16 / Stanier 337) OX=381666 GN=PHG287 PE=3 SV=1	296.552	187.502	370.195	1530.1	544.991	1178.67
Q0K9B8	6	2	31.2172	0.806897	0.932345	1.01217	0.0548503	Suc	Ita	55079.4	Transcription termination/antitermination protein NusA OS=Cupriavidus necator (strain ATCC 17699 / DSM 428 / KCTC 22496 / NCIMB 10442 / H16 / Stanier 337) OX=381666 GN=nusA PE=3 SV=1	311.095	392.889	758.793	350.404	181.252	948.923
Q0K740	3	2	17.8816	0.400384	0.815782	4.63891	0.113772	Suc	Ita	28558.6	Pyrroline-5-carboxylate reductase OS=Cupriavidus necator (strain ATCC 17699 / DSM 428 / KCTC 22496 / NCIMB 10442 / H16 / Stanier 337) OX=381666 GN=proC PE=3 SV=1	161.336	0	0	640.877	0.947933	106.597
Q0KE19	3	2	24.1324	0.496003	0.831799	2.12091	0.0901953	Ita	Suc	28555.7	3-deoxy-manno-octulosonate cytidylyltransferase OS=Cupriavidus necator (strain ATCC 17699 / DSM 428 / KCTC 22496 / NCIMB 10442 / H16 / Stanier 337) OX=381666 GN=kdsB PE=3 SV=1	366.314	1032.59	1.37662	658.386	0.432506	1.40548
Q0K8M0	5	4	44.8045	0.823059	0.933011	1.17361	0.0540527	Suc	Ita	31874.7	Malonyl CoA-acyl carrier protein transacylase OS=Cupriavidus necator (strain ATCC 17699 / DSM 428 / KCTC 22496 / NCIMB 10442 / H16 / Stanier 337) OX=381666 GN=fabD PE=3 SV=1	4429.55	5835.07	6210.74	3417.98	9966.05	5951.65
Q0KF71;Q0K6B7	45	39	268.467	0.412339	0.815782	1.16785	0.110267	Suc	Ita	34380.1	Probable extra-cytoplasmic solute receptor OS=Cupriavidus necator (strain ATCC 17699 / DSM 428 / KCTC 22496 / NCIMB 10442 / H16 / Stanier 337) OX=381666 GN=H16_A0198 PE=3 SV=1	17841.2	31538.8	24155.1	30400.3	31916.2	23561.2
Q0K0Q9	4	2	40.1093	0.497485	0.831799	9.85233	0.0898989	Suc	Ita	42279.2	Acetate kinase OS=Cupriavidus necator (strain ATCC 17699 / DSM 428 / KCTC 22496 / NCIMB 10442 / H16 / Stanier 337) OX=381666 GN=ackA PE=3 SV=1	156.632	38.6687	19.9302	1403.92	710.022	6.5884
Q0K8T7	12	12	88.7471	0.454757	0.823431	2.09438	0.0992091	Ita	Suc	20954.8	Amidase related to nicotinamidase_Isochorismatase family OS=Cupriavidus necator (strain ATCC 17699 / DSM 428 / KCTC 22496 / NCIMB 10442 / H16 / Stanier 337) OX=381666 GN=H16_A2496 PE=4 SV=1	6625.51	25713.8	3612.82	8235.37	7958.54	972.053
Q0KDN9	27	19	196.811	0.70595	0.892697	1.18354	0.0617153	Suc	Ita	45680	Glutamate-1-semialdehyde 2_1-aminomutase OS=Cupriavidus necator (strain ATCC 17699 / DSM 428 / KCTC 22496 / NCIMB 10442 / H16 / Stanier 337) OX=381666 GN=hemL PE=3 SV=1	2815.11	11013.2	1213.64	10249.7	5823.93	1729.14
Q0KDM0	4	3	24.0772	0.554366	0.851652	4.49009	0.0797599	Ita	Suc	35510.2	Thioredoxin reductase OS=Cupriavidus necator (strain ATCC 17699 / DSM 428 / KCTC 22496 / NCIMB 10442 / H16 / Stanier 337) OX=381666 GN=H16_A0753 PE=3 SV=1	268.012	1075.21	20.0971	92.6068	182.484	28.5378
Q0K4P6	34	25	211.262	0.397737	0.815782	1.95453	0.114574	Ita	Suc	11387	H-NS-like DNA-binding protein OS=Cupriavidus necator (strain ATCC 17699 / DSM 428 / KCTC 22496 / NCIMB 10442 / H16 / Stanier 337) OX=381666 GN=H16_B0227 PE=3 SV=1	13402.4	3140.03	3621.04	3895.59	1625.85	4794.83
Q0K8G6	4	1	20.7854	0.18384	0.745253	3.61266	0.236712	Suc	Ita	28218.8	ABC-type transporter_ ATPase component: HAAT family OS=Cupriavidus necator (strain ATCC 17699 / DSM 428 / KCTC 22496 / NCIMB 10442 / H16 / Stanier 337) OX=381666 GN=livG1 PE=4 SV=1	154.852	1257.76	166.298	4089.11	577.988	1036.98
Q0JY89	8	4	59.8177	0.687439	0.888468	2.94925	0.0633642	Ita	Suc	19085	DUF2271 domain-containing protein OS=Cupriavidus necator (strain ATCC 17699 / DSM 428 / KCTC 22496 / NCIMB 10442 / H16 / Stanier 337) OX=381666 GN=H16_B2503 PE=4 SV=1	64.7461	36.98	7030.36	138.696	962.038	1317.54
Q0K3Q9	7	6	38.3998	0.451025	0.823431	2.40454	0.100104	Ita	Suc	93810.6	Aconitate hydratase B OS=Cupriavidus necator (strain ATCC 17699 / DSM 428 / KCTC 22496 / NCIMB 10442 / H16 / Stanier 337) OX=381666 GN=acnB PE=3 SV=1	439.106	30.1347	193.187	206.602	54.8483	14.0396
Q0KDL8	17	10	94.6454	0.3969	0.815782	1.4849	0.11483	Suc	Ita	23034.2	Outer-membrane lipoprotein carrier protein OS=Cupriavidus necator (strain ATCC 17699 / DSM 428 / KCTC 22496 / NCIMB 10442 / H16 / Stanier 337) OX=381666 GN=lolA PE=3 SV=1	2652.92	4211.23	15692.5	5252	13187.1	15055.3
Q0KEE0	5	4	43.2199	0.303419	0.814059	2.13887	0.150909	Ita	Suc	15207.4	Predicted redox protein_ regulator of disulfide-bond formation OS=Cupriavidus necator (strain ATCC 17699 / DSM 428 / KCTC 22496 / NCIMB 10442 / H16 / Stanier 337) OX=381666 GN=H16_A0481 PE=4 SV=1	1257.33	6314.36	2796.81	2004.06	1289.45	1554.13
Q0K3B4	2	1	8.8951	0.780135	0.923391	2.41158	0.0563448	Ita	Suc	27027.8	Short-chain alcohol dehydrogenase OS=Cupriavidus necator (strain ATCC 17699 / DSM 428 / KCTC 22496 / NCIMB 10442 / H16 / Stanier 337) OX=381666 GN=H16_B0713 PE=3 SV=1	186.165	0	0	12.791	64.4054	0
Q0K520	2	1	14.1274	0.129538	0.679289	4.71748	0.310653	Suc	Ita	17441.7	YbaK/aminoacyl-tRNA synthetase-associated domain-containing protein OS=Cupriavidus necator (strain ATCC 17699 / DSM 428 / KCTC 22496 / NCIMB 10442 / H16 / Stanier 337) OX=381666 GN=H16_B0098 PE=4 SV=1	232.431	23.3112	191.476	252.21	475.624	1381.91
Q0KEY9	6	4	46.1479	0.0253651	0.386604	3.18817	0.740193	Suc	Ita	15799.9	Diadenosine tetraphosphate (Ap4A) hydrolase OS=Cupriavidus necator (strain ATCC 17699 / DSM 428 / KCTC 22496 / NCIMB 10442 / H16 / Stanier 337) OX=381666 GN=H16_A0281 PE=4 SV=1	598.26	350.564	792.822	1222.97	2701.19	1628.5
Q0K6R1	9	6	49.961	0.749969	0.906677	2.09564	0.0583017	Ita	Suc	108715	Ribonucleoside-diphosphate reductase OS=Cupriavidus necator (strain ATCC 17699 / DSM 428 / KCTC 22496 / NCIMB 10442 / H16 / Stanier 337) OX=381666 GN=nrdA PE=3 SV=1	626.404	17.7658	61.371	269.543	10.7033	56.4245
Q0K5E3	4	4	37.049	0.225111	0.79043	3.06984	0.199139	Suc	Ita	14892.3	Thioesterase domain-containing protein OS=Cupriavidus necator (strain ATCC 17699 / DSM 428 / KCTC 22496 / NCIMB 10442 / H16 / Stanier 337) OX=381666 GN=H16_A3722 PE=4 SV=1	1757.34	1372.05	813.611	2097.78	8603.73	1402.84
Q0KA97;Q0KF92	18	11	125.328	0.944695	0.937791	1.83973	0.0503871	Ita	Suc	58764.8	Acetyl/propionyl-CoA carboxylase_carboxyltransferase subunit OS=Cupriavidus necator (strain ATCC 17699 / DSM 428 / KCTC 22496 / NCIMB 10442 / H16 / Stanier 337) OX=381666 GN=H16_A1973 PE=4 SV=1	961	5836.3	57.3912	2618.62	918.833	188.469
Q0KE98	2	1	10.9512	0.455418	0.823431	2.71764	0.0990522	Suc	Ita	39205.2	Glycine--tRNA ligase alpha subunit OS=Cupriavidus necator (strain ATCC 17699 / DSM 428 / KCTC 22496 / NCIMB 10442 / H16 / Stanier 337) OX=381666 GN=glyQ PE=3 SV=1	217.222	60.555	260.13	913.31	477.072	71.457
Q0K9Z5	1	1	5.0296	0.373901	0.814059	Infinity	0.122249	Ita	Suc	55354.9	Long-chain-fatty-acid--CoA ligase OS=Cupriavidus necator (strain ATCC 17699 / DSM 428 / KCTC 22496 / NCIMB 10442 / H16 / Stanier 337) OX=381666 GN=H16_A2076 PE=4 SV=1	49.5942	0	0	0	0	0
Q0K7M5	1	1	4.9789	0.373901	0.814059	Infinity	0.122249	Ita	Suc	35546.7	Porphobilinogen deaminase OS=Cupriavidus necator (strain ATCC 17699 / DSM 428 / KCTC 22496 / NCIMB 10442 / H16 / Stanier 337) OX=381666 GN=hemC PE=3 SV=1	68.8794	0	0	0	0	0
Q0KE64	1	1	4.9811	0.373901	0.814059	Infinity	0.122249	Ita	Suc	16301.4	SnoaL-like domain-containing protein OS=Cupriavidus necator (strain ATCC 17699 / DSM 428 / KCTC 22496 / NCIMB 10442 / H16 / Stanier 337) OX=381666 GN=H16_A0558 PE=4 SV=1	196.676	0	0	0	0	0
Q0KEJ9	1	1	5.8246	0.373901	0.814059	Infinity	0.122249	Ita	Suc	35162.7	ABC-type transporter_ ATPase component OS=Cupriavidus necator (strain ATCC 17699 / DSM 428 / KCTC 22496 / NCIMB 10442 / H16 / Stanier 337) OX=381666 GN=H16_A0422 PE=4 SV=1	237.208	0	0	0	0	0
Q0K8P8	9	8	65.0337	0.512678	0.834471	3.97933	0.086961	Ita	Suc	14975.1	Uncharacterized protein_ possibly involved in utilization of glycolate and propanediol OS=Cupriavidus necator (strain ATCC 17699 / DSM 428 / KCTC 22496 / NCIMB 10442 / H16 / Stanier 337) OX=381666 GN=H16_A2536 PE=4 SV=1	559.937	784.646	9367.66	581.993	1465.1	644.877
Q0KC17	9	6	71.3502	0.904964	0.936813	1.53663	0.0511485	Ita	Suc	16895.5	CBS domain-containing protein OS=Cupriavidus necator (strain ATCC 17699 / DSM 428 / KCTC 22496 / NCIMB 10442 / H16 / Stanier 337) OX=381666 GN=H16_A1314 PE=4 SV=1	3278.48	14144.4	1370.43	6957.29	2970.39	2302.48
Q0K3N5	5	3	25.6658	0.937439	0.936813	1.4236	0.0504957	Ita	Suc	14943.1	Uncharacterized protein OS=Cupriavidus necator (strain ATCC 17699 / DSM 428 / KCTC 22496 / NCIMB 10442 / H16 / Stanier 337) OX=381666 GN=H16_B0592 PE=4 SV=1	1708.61	3553.03	23993.3	2844.97	5080.26	12624.7
Q0KDH9	1	1	5.1408	0.379886	0.815782	944.551	0.120242	Ita	Suc	46587.1	3-phosphoshikimate 1-carboxyvinyltransferase OS=Cupriavidus necator (strain ATCC 17699 / DSM 428 / KCTC 22496 / NCIMB 10442 / H16 / Stanier 337) OX=381666 GN=aroA PE=3 SV=1	62.8265	0	0	0	0.0665147	0
Q0K7K7	1	1	5.2733	0.373901	0.814059	Infinity	0.122249	Ita	Suc	7456.55	Formate dehydrogenase OS=Cupriavidus necator (strain ATCC 17699 / DSM 428 / KCTC 22496 / NCIMB 10442 / H16 / Stanier 337) OX=381666 GN=H16_A2938 PE=4 SV=1	0	0.102887	0	0	0	0
Q0K5N1	4	3	30.8994	0.671096	0.888468	1.83014	0.0649328	Suc	Ita	39720.3	Uroporphyrinogen decarboxylase OS=Cupriavidus necator (strain ATCC 17699 / DSM 428 / KCTC 22496 / NCIMB 10442 / H16 / Stanier 337) OX=381666 GN=hemE PE=3 SV=2	781.431	1221.44	56.4139	2615.36	1031.24	122.185
Q0K5H1	3	2	20.1881	0.37145	0.814059	7.10407	0.123088	Ita	Suc	25832.4	Response regulator containing a Fis-type DNA-binding domain_ NtrX OS=Cupriavidus necator (strain ATCC 17699 / DSM 428 / KCTC 22496 / NCIMB 10442 / H16 / Stanier 337) OX=381666 GN=ntrX PE=4 SV=1	810.801	332.832	8.20741	50.5259	111.403	0.209532
Q0K974	5	2	37.9518	0.133946	0.679289	3.65358	0.303112	Suc	Ita	21467.3	Putative NADH-flavin reductase OS=Cupriavidus necator (strain ATCC 17699 / DSM 428 / KCTC 22496 / NCIMB 10442 / H16 / Stanier 337) OX=381666 GN=H16_A2352 PE=4 SV=1	150.803	224.625	531.136	309.752	1288.84	1713.61
Q0KCH2	1	1	6.884	0.282152	0.798088	Infinity	0.161862	Suc	Ita	45414.7	Cysteine desulfurase IscS OS=Cupriavidus necator (strain ATCC 17699 / DSM 428 / KCTC 22496 / NCIMB 10442 / H16 / Stanier 337) OX=381666 GN=iscS PE=3 SV=1	0	0	0	595.175	0	1.35309
Q0K8N6	23	13	171.527	0.347453	0.814059	1.79151	0.131838	Suc	Ita	28092.9	Pyridoxine 5'-phosphate synthase OS=Cupriavidus necator (strain ATCC 17699 / DSM 428 / KCTC 22496 / NCIMB 10442 / H16 / Stanier 337) OX=381666 GN=pdxJ PE=3 SV=1	283.908	89.6414	7110.56	795.947	9878.56	2733.32
Q0K4U3	3	3	16.3745	0.348582	0.814059	3.16533	0.131403	Ita	Suc	35240.9	Hemagglutinin transmembrane protein OS=Cupriavidus necator (strain ATCC 17699 / DSM 428 / KCTC 22496 / NCIMB 10442 / H16 / Stanier 337) OX=381666 GN=H16_B0180 PE=4 SV=1	33.3782	4.23656	5.0627	6.51162	5.01539	1.95577
Q0KBK4	14	12	129.954	0.748295	0.906677	1.10966	0.0584191	Ita	Suc	23552	ATP-dependent Clp protease proteolytic subunit OS=Cupriavidus necator (strain ATCC 17699 / DSM 428 / KCTC 22496 / NCIMB 10442 / H16 / Stanier 337) OX=381666 GN=clpP PE=3 SV=1	9727.82	20646.1	4243.06	20171.3	8993.81	2030.95
Q0KBY7	7	3	50.1512	0.621184	0.87809	1.39059	0.0704363	Suc	Ita	14003	Integration host factor subunit alpha OS=Cupriavidus necator (strain ATCC 17699 / DSM 428 / KCTC 22496 / NCIMB 10442 / H16 / Stanier 337) OX=381666 GN=ihfA PE=3 SV=1	1385.54	954.278	2861.12	1099.47	1815.84	4317.06
Q0KEC9	3	2	27.1411	0.226442	0.792157	2.66032	0.198105	Suc	Ita	23372.9	Phospholipid-binding protein OS=Cupriavidus necator (strain ATCC 17699 / DSM 428 / KCTC 22496 / NCIMB 10442 / H16 / Stanier 337) OX=381666 GN=H16_A0492 PE=4 SV=1	781.737	734.421	958.839	3337.83	617.004	2629.46
Q0K8Y1	16	14	97.9245	0.24582	0.798088	3.7152	0.184032	Suc	Ita	17030.2	Transcription elongation factor GreA OS=Cupriavidus necator (strain ATCC 17699 / DSM 428 / KCTC 22496 / NCIMB 10442 / H16 / Stanier 337) OX=381666 GN=greA1 PE=3 SV=1	2868.87	714.539	1684.59	1180.15	11966.2	6425.35
Q0KCY2	4	4	21.1865	0.769578	0.917742	1.03499	0.0569959	Suc	Ita	50373.3	FAD/FMN-containing dehydrogenase OS=Cupriavidus necator (strain ATCC 17699 / DSM 428 / KCTC 22496 / NCIMB 10442 / H16 / Stanier 337) OX=381666 GN=H16_A0996 PE=3 SV=1	104.75	161.142	812.64	149.536	271.569	695.163
Q0JZU5	3	1	16.2524	0.238903	0.798088	2.95404	0.18885	Ita	Suc	53332.9	Glyceraldehyde-3 dehydrogenase OS=Cupriavidus necator (strain ATCC 17699 / DSM 428 / KCTC 22496 / NCIMB 10442 / H16 / Stanier 337) OX=381666 GN=H16_B1947 PE=3 SV=1	229.687	466.985	83.3153	133.63	118.179	12.2322
Q0JY55	1	1	5.2788	0.116388	0.673336	Infinity	0.335414	Ita	Suc	7766.6	Protein SlyX homolog OS=Cupriavidus necator (strain ATCC 17699 / DSM 428 / KCTC 22496 / NCIMB 10442 / H16 / Stanier 337) OX=381666 GN=slyX PE=3 SV=1	89.0925	68.4182	0	0	0	0
Q0K670	2	1	11.5648	0.41716	0.817475	481.366	0.108906	Suc	Ita	42763.2	Deoxyguanosinetriphosphate triphosphohydrolase-like protein OS=Cupriavidus necator (strain ATCC 17699 / DSM 428 / KCTC 22496 / NCIMB 10442 / H16 / Stanier 337) OX=381666 GN=dgt PE=3 SV=1	0.625355	0	0	301.025	0	0
Q0KE75	18	15	123.259	0.664679	0.888468	1.93585	0.0655788	Ita	Suc	41311.4	Succinate--CoA ligase [ADP-forming] subunit beta OS=Cupriavidus necator (strain ATCC 17699 / DSM 428 / KCTC 22496 / NCIMB 10442 / H16 / Stanier 337) OX=381666 GN=sucC PE=3 SV=1	1078.05	1141.66	113867	3112.36	11086.1	45768.4
Q0K4U8	3	3	19.8005	0.419651	0.818958	2.79557	0.108213	Ita	Suc	25049.3	Dienelactone hydrolase or related enzyme OS=Cupriavidus necator (strain ATCC 17699 / DSM 428 / KCTC 22496 / NCIMB 10442 / H16 / Stanier 337) OX=381666 GN=H16_B0175 PE=4 SV=1	583.161	106.932	54.8504	18.2225	157.991	90.259
Q0JZM9	4	3	30.4747	0.478491	0.82889	1.1996	0.0938362	Suc	Ita	44623.7	Amidase OS=Cupriavidus necator (strain ATCC 17699 / DSM 428 / KCTC 22496 / NCIMB 10442 / H16 / Stanier 337) OX=381666 GN=H16_B2013 PE=4 SV=1	2043.83	1787.08	903.899	1818.92	2363.33	1497.62
Q0K5U5	9	6	77.2821	0.858913	0.936813	1.08197	0.0525533	Suc	Ita	11304	Sulfur oxidation protein (SoxZ) OS=Cupriavidus necator (strain ATCC 17699 / DSM 428 / KCTC 22496 / NCIMB 10442 / H16 / Stanier 337) OX=381666 GN=soxZ PE=4 SV=1	3664.63	4094.44	16646.7	2717.01	9889.19	13800.1
Q0K619	15	10	129.594	0.165989	0.70279	1.81952	0.257131	Suc	Ita	22754.2	Large ribosomal subunit protein uL3 OS=Cupriavidus necator (strain ATCC 17699 / DSM 428 / KCTC 22496 / NCIMB 10442 / H16 / Stanier 337) OX=381666 GN=rplC PE=3 SV=1	9384.96	9642.76	11629.4	29953.9	11095.9	14731.4
Q0K7M0	11	9	62.7911	0.340063	0.814059	1.76333	0.134746	Suc	Ita	51729	Argininosuccinate lyase OS=Cupriavidus necator (strain ATCC 17699 / DSM 428 / KCTC 22496 / NCIMB 10442 / H16 / Stanier 337) OX=381666 GN=argH PE=3 SV=1	1016.28	576.518	316.478	1935.8	883.008	547.874
Q0K738	14	9	131.244	0.500466	0.831799	3.46576	0.0893082	Ita	Suc	18091.8	Metalloregulation DNA-binding stress protein OS=Cupriavidus necator (strain ATCC 17699 / DSM 428 / KCTC 22496 / NCIMB 10442 / H16 / Stanier 337) OX=381666 GN=H16_A3108 PE=3 SV=1	3555.02	4513.78	43491.8	3727.18	5524.49	5625.47
Q0K8Y6	2	1	8.7378	0.373901	0.814059	Infinity	0.122249	Ita	Suc	33442.2	Dihydropteroate synthase OS=Cupriavidus necator (strain ATCC 17699 / DSM 428 / KCTC 22496 / NCIMB 10442 / H16 / Stanier 337) OX=381666 GN=folP PE=3 SV=1	101.375	0	0	0	0	0
Q0KCU4	14	12	111.039	0.586005	0.866863	1.82279	0.0750368	Ita	Suc	64870.1	Acetolactate synthase OS=Cupriavidus necator (strain ATCC 17699 / DSM 428 / KCTC 22496 / NCIMB 10442 / H16 / Stanier 337) OX=381666 GN=ilvB PE=3 SV=1	962.336	3201.71	373.575	1448.32	821.674	219.383
Q0K703	10	7	81.0496	0.595293	0.866863	1.44083	0.0737589	Ita	Suc	16686.8	Ferric uptake regulation protein OS=Cupriavidus necator (strain ATCC 17699 / DSM 428 / KCTC 22496 / NCIMB 10442 / H16 / Stanier 337) OX=381666 GN=fur PE=3 SV=1	5297.29	6568.73	1583.49	5148.22	1444.5	2741.84
Q0K029	6	4	40.1511	0.793874	0.926877	2.51522	0.05555	Ita	Suc	22644.4	Cysteine dioxygenase type I OS=Cupriavidus necator (strain ATCC 17699 / DSM 428 / KCTC 22496 / NCIMB 10442 / H16 / Stanier 337) OX=381666 GN=cdo PE=3 SV=1	971.532	1534.77	52.5357	179.28	388.064	449.995
Q0K783	12	11	81.8491	0.972495	0.940465	1.24462	0.0500956	Ita	Suc	34963.8	Ornithine carbamoyltransferase OS=Cupriavidus necator (strain ATCC 17699 / DSM 428 / KCTC 22496 / NCIMB 10442 / H16 / Stanier 337) OX=381666 GN=argF PE=3 SV=1	2543.14	8672.36	1385.65	5614.51	2234.75	2275.21
Q0K0Q0	2	2	9.8594	0.751914	0.906677	1.31965	0.0581665	Ita	Suc	42400.7	Predicted pyridoxal phosphate-dependent enzyme apparently involved in regulation of cell wall biogen OS=Cupriavidus necator (strain ATCC 17699 / DSM 428 / KCTC 22496 / NCIMB 10442 / H16 / Stanier 337) OX=381666 GN=H16_B1639 PE=3 SV=1	170.659	311.211	2.99475	237.55	35.0528	94.8177
Q0K016	4	2	23.2737	0.215046	0.784244	1.68278	0.207284	Suc	Ita	24881.6	Transcriptional regulator OS=Cupriavidus necator (strain ATCC 17699 / DSM 428 / KCTC 22496 / NCIMB 10442 / H16 / Stanier 337) OX=381666 GN=H16_B1876 PE=4 SV=1	550.106	165.089	656.306	715.447	956.496	635.985
Q0K704	2	1	11.4313	0.260681	0.798088	6.91194	0.174369	Suc	Ita	22272.3	Outer membrane protein assembly factor BamE OS=Cupriavidus necator (strain ATCC 17699 / DSM 428 / KCTC 22496 / NCIMB 10442 / H16 / Stanier 337) OX=381666 GN=bamE PE=3 SV=1	54.0882	0	28.467	20.8153	68.1067	481.694
Q0KF35	3	2	20.649	0.287225	0.798088	3.10539	0.15913	Ita	Suc	64737.5	Acyl-CoA dehydrogenase_ short-chain specific (Probable AidB protein) OS=Cupriavidus necator (strain ATCC 17699 / DSM 428 / KCTC 22496 / NCIMB 10442 / H16 / Stanier 337) OX=381666 GN=aidB PE=3 SV=1	728.906	98.2943	150.948	147.279	88.9667	78.7378
Q0KDN6	3	2	17.926	0.00761668	0.332273	3.27906	0.953298	Suc	Ita	13591.7	Type IV pilus response regulator PilH OS=Cupriavidus necator (strain ATCC 17699 / DSM 428 / KCTC 22496 / NCIMB 10442 / H16 / Stanier 337) OX=381666 GN=pilH PE=4 SV=1	185.586	137.421	216.473	727.851	388.625	652.511
Q0K781	16	8	82.0185	0.865958	0.936813	1.25635	0.0523011	Ita	Suc	9417.9	Small ribosomal subunit protein bS20 OS=Cupriavidus necator (strain ATCC 17699 / DSM 428 / KCTC 22496 / NCIMB 10442 / H16 / Stanier 337) OX=381666 GN=rpsT PE=3 SV=1	11798.1	15647	49501.2	15855.6	13950.2	31440.3
Q0K0Q4	6	4	37.3339	0.374909	0.814059	16.379	0.121907	Suc	Ita	10642.9	Hypothetical membrane associated protein OS=Cupriavidus necator (strain ATCC 17699 / DSM 428 / KCTC 22496 / NCIMB 10442 / H16 / Stanier 337) OX=381666 GN=H16_B1635 PE=4 SV=1	35.7542	14.3895	133.722	12.4558	2674.26	324.816
Q0KEI7	1	1	5.1378	0.373901	0.814059	Infinity	0.122249	Ita	Suc	19881.1	Carbon monoxide dehydrogenase homolog_ subunit G OS=Cupriavidus necator (strain ATCC 17699 / DSM 428 / KCTC 22496 / NCIMB 10442 / H16 / Stanier 337) OX=381666 GN=coxG1 PE=4 SV=1	1.70126	0	0	0	0	0
Q0KCH1	16	13	157.099	0.631069	0.879156	1.79423	0.0692558	Suc	Ita	14283.2	Iron-sulfur cluster assembly scaffold protein IscU OS=Cupriavidus necator (strain ATCC 17699 / DSM 428 / KCTC 22496 / NCIMB 10442 / H16 / Stanier 337) OX=381666 GN=iscU PE=3 SV=1	7870.48	3046.74	12114.3	3000.55	26465.3	11858.1
P27748	1	1	11.0254	0.934194	0.936813	2.91524	0.0505486	Ita	Suc	38291	Acetoin catabolism protein X OS=Cupriavidus necator (strain ATCC 17699 / DSM 428 / KCTC 22496 / NCIMB 10442 / H16 / Stanier 337) OX=381666 GN=acoX PE=4 SV=2	0	0	4601.4	0	0	1578.39
Q0K609	9	6	55.2025	0.327729	0.814059	1.95184	0.139846	Suc	Ita	14012.3	Small ribosomal subunit protein uS12 OS=Cupriavidus necator (strain ATCC 17699 / DSM 428 / KCTC 22496 / NCIMB 10442 / H16 / Stanier 337) OX=381666 GN=rpsL PE=3 SV=1	5013.84	2354.39	2596.5	10933.6	2431.19	6084.7
Q0KA02	6	5	35.3434	0.468264	0.82889	2.59336	0.0960865	Ita	Suc	41641.9	Succinyl-diaminopimelate desuccinylase OS=Cupriavidus necator (strain ATCC 17699 / DSM 428 / KCTC 22496 / NCIMB 10442 / H16 / Stanier 337) OX=381666 GN=dapE PE=3 SV=1	1041.6	736.239	89.8078	232.518	397.841	89.8086
Q0K7P5	27	22	202.318	0.844566	0.933011	1.5209	0.0531095	Ita	Suc	38957.5	GDP-mannose 4_6-dehydratase OS=Cupriavidus necator (strain ATCC 17699 / DSM 428 / KCTC 22496 / NCIMB 10442 / H16 / Stanier 337) OX=381666 GN=gmd PE=3 SV=1	21787.4	3104.79	571.36	8117.81	7230.18	1394.48
P31902	2	2	12.2201	0.396929	0.815782	2.84093	0.114821	Suc	Ita	38939.6	Hydrogenase maturation factor HypB OS=Cupriavidus necator (strain ATCC 17699 / DSM 428 / KCTC 22496 / NCIMB 10442 / H16 / Stanier 337) OX=381666 GN=hypB PE=3 SV=2	191.189	15.058	16.4546	516.573	30.1839	85.9215
Q0KA43	5	2	34.3292	0.817606	0.933011	1.05631	0.0543132	Ita	Suc	60084.7	GMP synthase [glutamine-hydrolyzing] OS=Cupriavidus necator (strain ATCC 17699 / DSM 428 / KCTC 22496 / NCIMB 10442 / H16 / Stanier 337) OX=381666 GN=guaA PE=3 SV=1	174.87	0	0	163.294	1.13208	1.12153
Q0KBG9	24	17	183.795	0.273222	0.798088	1.97954	0.166872	Suc	Ita	45518.8	ABC-type transporter_ periplasmic component: HAAT family OS=Cupriavidus necator (strain ATCC 17699 / DSM 428 / KCTC 22496 / NCIMB 10442 / H16 / Stanier 337) OX=381666 GN=H16_A1520 PE=4 SV=1	1909.18	5336.26	561.778	6432	2232.1	6790.57
Q0KD14	4	3	24.8848	0.743188	0.906208	1.04077	0.0587832	Ita	Suc	18567.2	Carboxymuconolactone decarboxylase-like domain-containing protein OS=Cupriavidus necator (strain ATCC 17699 / DSM 428 / KCTC 22496 / NCIMB 10442 / H16 / Stanier 337) OX=381666 GN=H16_A0964 PE=4 SV=1	2577.16	602.862	17774.7	1141.96	7575.81	11416
Q0KCG6	7	4	57.3991	0.441093	0.823431	1.61616	0.102554	Suc	Ita	12786.1	2Fe-2S ferredoxin OS=Cupriavidus necator (strain ATCC 17699 / DSM 428 / KCTC 22496 / NCIMB 10442 / H16 / Stanier 337) OX=381666 GN=fdx PE=3 SV=1	1183.72	745.992	4808.31	2857.15	1409.07	6623.51
Q0KA33	42	33	339.534	0.606643	0.866863	1.23152	0.0722601	Ita	Suc	87462.5	Phosphoenolpyruvate synthase OS=Cupriavidus necator (strain ATCC 17699 / DSM 428 / KCTC 22496 / NCIMB 10442 / H16 / Stanier 337) OX=381666 GN=ppsA PE=3 SV=1	2878.9	6667.57	5852.01	4704.01	3262.9	4536.71
Q0K929	12	10	89.1606	0.443433	0.823431	1.55337	0.101967	Suc	Ita	9847.28	Large ribosomal subunit protein bL31B OS=Cupriavidus necator (strain ATCC 17699 / DSM 428 / KCTC 22496 / NCIMB 10442 / H16 / Stanier 337) OX=381666 GN=rpmE2 PE=3 SV=1	11884.4	104.807	2741.78	12411	1560.02	8911.57
Q0K8Q6	12	8	81.9559	0.292215	0.798088	1.70625	0.156517	Suc	Ita	54838.3	Fumarate hydratase class I OS=Cupriavidus necator (strain ATCC 17699 / DSM 428 / KCTC 22496 / NCIMB 10442 / H16 / Stanier 337) OX=381666 GN=fumA PE=3 SV=1	3568.5	1888.94	284.76	3839.73	2302.21	3655.7
Q0K823	4	2	27.2437	0.581937	0.866863	9.87465	0.0756115	Ita	Suc	95535.1	Alanine--tRNA ligase OS=Cupriavidus necator (strain ATCC 17699 / DSM 428 / KCTC 22496 / NCIMB 10442 / H16 / Stanier 337) OX=381666 GN=alaS PE=3 SV=1	328.875	0	3.58197	0	0	33.6677
Q0KF83	10	6	76.869	0.853626	0.936813	1.06902	0.0527515	Suc	Ita	32972.6	hydroxymethylglutaryl-CoA lyase OS=Cupriavidus necator (strain ATCC 17699 / DSM 428 / KCTC 22496 / NCIMB 10442 / H16 / Stanier 337) OX=381666 GN=H16_A0186 PE=3 SV=1	7798.92	8520.33	29240.2	6144.94	23124.7	19434.2
Q0KCM6	10	6	68.062	0.922956	0.936813	1.37712	0.050753	Ita	Suc	43211.4	Aspartate/tyrosine/aromatic aminotransferase OS=Cupriavidus necator (strain ATCC 17699 / DSM 428 / KCTC 22496 / NCIMB 10442 / H16 / Stanier 337) OX=381666 GN=H16_A1104 PE=4 SV=1	1531.71	2314.05	176.64	1397.77	714.246	808.862
Q0K9K3	14	12	89.0558	0.485308	0.82889	1.42793	0.0923879	Ita	Suc	28279.1	Zn-dependent protease with chaperone function OS=Cupriavidus necator (strain ATCC 17699 / DSM 428 / KCTC 22496 / NCIMB 10442 / H16 / Stanier 337) OX=381666 GN=htpX1 PE=3 SV=1	856.169	316.259	2116.48	1904.06	317.89	81.3151
Q0K680	13	5	90.0743	0.896051	0.936813	1.06978	0.051376	Suc	Ita	22999.4	ABC-type transporter_ auxilary periplasmic component involved in toluene tolerance OS=Cupriavidus necator (strain ATCC 17699 / DSM 428 / KCTC 22496 / NCIMB 10442 / H16 / Stanier 337) OX=381666 GN=ttg2D PE=4 SV=1	748.93	900.971	1598.48	388.179	1931.7	1155.18
Q0KD76	2	1	17.7824	0.362536	0.814059	1.89852	0.126221	Ita	Suc	31778.1	tRNA uridine(34) hydroxylase OS=Cupriavidus necator (strain ATCC 17699 / DSM 428 / KCTC 22496 / NCIMB 10442 / H16 / Stanier 337) OX=381666 GN=trhO PE=3 SV=1	324.449	389.296	1616.41	157.304	80.7519	989.297
Q0K7U5	4	3	25.6442	0.910013	0.936813	2.30365	0.051029	Ita	Suc	21844	Riboflavin synthase alpha chain OS=Cupriavidus necator (strain ATCC 17699 / DSM 428 / KCTC 22496 / NCIMB 10442 / H16 / Stanier 337) OX=381666 GN=ribC PE=4 SV=1	1738.36	3987.79	35.2145	1278.17	825.484	397.315
Q0K6N6	1	1	11.3962	0.494854	0.831799	11.7958	0.0904262	Suc	Ita	16476.5	Putative 7_8-Dihydro-8-oxoguanine-triphosphatase OS=Cupriavidus necator (strain ATCC 17699 / DSM 428 / KCTC 22496 / NCIMB 10442 / H16 / Stanier 337) OX=381666 GN=H16_A3261 PE=3 SV=1	7.8582	0	0	90.3357	2.3582	0
Q0KCM0	2	1	12.6022	0.444957	0.823431	80.9335	0.101588	Suc	Ita	33790.1	Probable extra-cytoplasmic solute receptor OS=Cupriavidus necator (strain ATCC 17699 / DSM 428 / KCTC 22496 / NCIMB 10442 / H16 / Stanier 337) OX=381666 GN=H16_A1110 PE=3 SV=1	0	0	0.752185	60.8769	0	0
Q0KEW9	1	1	6.8842	0.508134	0.834471	3.10588	0.0878209	Ita	Suc	22798	Predicted hydrolase of the alpha/beta superfamily OS=Cupriavidus necator (strain ATCC 17699 / DSM 428 / KCTC 22496 / NCIMB 10442 / H16 / Stanier 337) OX=381666 GN=H16_A0301 PE=4 SV=1	89.7448	1092.37	129.179	156.955	59.6193	205.623
Q0K203	6	4	38.5514	0.606491	0.866863	1.5669	0.0722796	Suc	Ita	28427.5	2_4-dihydroxyhept-2-ene-1_7-dioic acid aldolase OS=Cupriavidus necator (strain ATCC 17699 / DSM 428 / KCTC 22496 / NCIMB 10442 / H16 / Stanier 337) OX=381666 GN=hpaI2 PE=4 SV=1	484.228	105.096	3.02127	808.963	63.242	55.9391
Q0KCX0	3	3	24.6417	0.769715	0.917742	1.31059	0.0569872	Ita	Suc	12873.5	5-hydroxyisourate hydrolase OS=Cupriavidus necator (strain ATCC 17699 / DSM 428 / KCTC 22496 / NCIMB 10442 / H16 / Stanier 337) OX=381666 GN=H16_A1009 PE=3 SV=1	811.125	221.198	839.825	335.072	433.289	660.113
Q7WXK4	1	1	5.6456	0.734459	0.903286	3.82083	0.0594262	Ita	Suc	27482.7	Putative aldolase OS=Cupriavidus necator (strain ATCC 17699 / DSM 428 / KCTC 22496 / NCIMB 10442 / H16 / Stanier 337) OX=381666 GN=PHG120 PE=4 SV=1	2570.17	3383.21	43.3842	534.963	156.477	878.053
Q0KEJ1	1	1	5.4324	0.775949	0.92114	1.02463	0.0565987	Suc	Ita	52408.7	Trehalose-6-phosphate synthase OS=Cupriavidus necator (strain ATCC 17699 / DSM 428 / KCTC 22496 / NCIMB 10442 / H16 / Stanier 337) OX=381666 GN=H16_A0430 PE=3 SV=1	1037.58	2031.56	1966.27	1788.6	1614.54	1756.3
Q0K700	41	38	342.037	0.366355	0.814059	1.68977	0.124862	Ita	Suc	35960.2	Glyceraldehyde-3-phosphate dehydrogenase OS=Cupriavidus necator (strain ATCC 17699 / DSM 428 / KCTC 22496 / NCIMB 10442 / H16 / Stanier 337) OX=381666 GN=gapA PE=3 SV=1	12192.6	41368	13177.9	28963.8	5560.19	4971.61
Q0K631	34	25	221.91	0.256343	0.798088	1.21258	0.177098	Suc	Ita	20233.7	Large ribosomal subunit protein uL5 OS=Cupriavidus necator (strain ATCC 17699 / DSM 428 / KCTC 22496 / NCIMB 10442 / H16 / Stanier 337) OX=381666 GN=rplE PE=3 SV=1	11656.5	13172.9	14035.6	19822.4	13576.3	13728
Q0K8X8	2	1	15.1152	0.835221	0.933011	1.24135	0.053503	Ita	Suc	41278	Carbamoyl-phosphate synthase small chain OS=Cupriavidus necator (strain ATCC 17699 / DSM 428 / KCTC 22496 / NCIMB 10442 / H16 / Stanier 337) OX=381666 GN=carA PE=3 SV=1	379.324	25.7729	85.7714	156.574	51.1981	187.658
Q0K3G2	9	1	42.6952	0.970857	0.940465	1.211	0.0501073	Suc	Ita	43723.4	Acyl-CoA dehydrogenase OS=Cupriavidus necator (strain ATCC 17699 / DSM 428 / KCTC 22496 / NCIMB 10442 / H16 / Stanier 337) OX=381666 GN=H16_B0665 PE=3 SV=1	137.462	208.649	249.114	79.1847	405.361	236.273
Q0K8R9	1	1	6.9148	0.99061	0.94396	1.75385	0.0500111	Suc	Ita	7296.19	Uncharacterized protein OS=Cupriavidus necator (strain ATCC 17699 / DSM 428 / KCTC 22496 / NCIMB 10442 / H16 / Stanier 337) OX=381666 GN=H16_A2514 PE=4 SV=1	2732.25	2056.69	1036.94	8124.38	412.359	1681.01
Q0K8G3	45	35	414.306	0.477693	0.82889	1.60963	0.0940083	Ita	Suc	39000.7	ABC-type transporter_ periplasmic component: HAAT family OS=Cupriavidus necator (strain ATCC 17699 / DSM 428 / KCTC 22496 / NCIMB 10442 / H16 / Stanier 337) OX=381666 GN=livK1 PE=3 SV=1	24000.9	111881	36568.5	73503.1	9982.29	23651.7
Q0K1X3	1	1	5.896	0.554521	0.851652	30.593	0.0797352	Suc	Ita	46951.1	Amino acid aldolase or racemase OS=Cupriavidus necator (strain ATCC 17699 / DSM 428 / KCTC 22496 / NCIMB 10442 / H16 / Stanier 337) OX=381666 GN=H16_B1211 PE=3 SV=1	2.40893	0	0	73.6966	0	0
Q0KD52	2	1	9.3931	0.231567	0.798088	1040.06	0.194205	Suc	Ita	27100.5	Maleate isomerase OS=Cupriavidus necator (strain ATCC 17699 / DSM 428 / KCTC 22496 / NCIMB 10442 / H16 / Stanier 337) OX=381666 GN=maiA PE=3 SV=1	0	3.21293	0	31.7596	3309.87	0
Q0KAH8	1	1	6.1178	0.85225	0.936813	1.46879	0.0528044	Suc	Ita	42971.1	Formate-dependent phosphoribosylglycinamide formyltransferase OS=Cupriavidus necator (strain ATCC 17699 / DSM 428 / KCTC 22496 / NCIMB 10442 / H16 / Stanier 337) OX=381666 GN=purT PE=3 SV=2	1395.07	445.507	267.441	2220.06	834.662	41.5125
Q0KE13	16	10	147.289	0.249232	0.798088	3.71712	0.181733	Ita	Suc	21667.2	Superoxide dismutase OS=Cupriavidus necator (strain ATCC 17699 / DSM 428 / KCTC 22496 / NCIMB 10442 / H16 / Stanier 337) OX=381666 GN=sodA PE=3 SV=1	65457.7	37841.5	6312.65	16980.2	7235.32	5272.92
Q0KD57	2	1	13.1874	0.261205	0.798088	71.8276	0.174044	Ita	Suc	24202	Uracil phosphoribosyltransferase OS=Cupriavidus necator (strain ATCC 17699 / DSM 428 / KCTC 22496 / NCIMB 10442 / H16 / Stanier 337) OX=381666 GN=upp PE=3 SV=1	555.176	972.68	0.867954	17.3244	2.33742	1.62144
Q0KEK9	4	4	20.6587	0.35222	0.814059	3.46964	0.130017	Suc	Ita	12690.2	Lipoprotein OS=Cupriavidus necator (strain ATCC 17699 / DSM 428 / KCTC 22496 / NCIMB 10442 / H16 / Stanier 337) OX=381666 GN=H16_A0412 PE=4 SV=1	351.06	199.292	73.2629	204.193	1751.52	208.006
Q0K7N3	15	12	116.058	0.781796	0.924199	1.09959	0.0562455	Suc	Ita	48070.8	Dihydroorotase OS=Cupriavidus necator (strain ATCC 17699 / DSM 428 / KCTC 22496 / NCIMB 10442 / H16 / Stanier 337) OX=381666 GN=pyrX PE=4 SV=1	982.147	5556.23	1249.07	1991.46	6381.42	190.167
Q0K3W5	1	1	4.6178	0.932779	0.936813	6.86825	0.0505726	Suc	Ita	34660.2	Probable extra-cytoplasmic solute receptor OS=Cupriavidus necator (strain ATCC 17699 / DSM 428 / KCTC 22496 / NCIMB 10442 / H16 / Stanier 337) OX=381666 GN=H16_B0512 PE=3 SV=1	1.12572	420.275	0	2894.29	0	0
Q0KDN0	3	1	16.3473	0.935888	0.936813	42.8255	0.0505207	Ita	Suc	27007.6	Short chain dehydrogenase OS=Cupriavidus necator (strain ATCC 17699 / DSM 428 / KCTC 22496 / NCIMB 10442 / H16 / Stanier 337) OX=381666 GN=H16_A0743 PE=4 SV=1	1014.19	0.9645	0	12.971	3.13894	7.5945
Q0K6X5	2	2	11.4674	0.78646	0.925082	1.38887	0.0559716	Suc	Ita	16065.7	Biotin carboxyl carrier protein of acetyl-CoA carboxylase OS=Cupriavidus necator (strain ATCC 17699 / DSM 428 / KCTC 22496 / NCIMB 10442 / H16 / Stanier 337) OX=381666 GN=accB PE=4 SV=1	2603.39	4259.37	1946.44	227.608	6210.84	5796.43
Q0KCU3	3	2	15.9887	0.263371	0.798088	1.40638	0.172713	Suc	Ita	17985.8	Acetolactate synthase small subunit OS=Cupriavidus necator (strain ATCC 17699 / DSM 428 / KCTC 22496 / NCIMB 10442 / H16 / Stanier 337) OX=381666 GN=ilvH PE=3 SV=1	2144.11	2424.27	6218.42	4850.07	4354.97	5965.33
Q0K3E4	18	11	172.498	0.318603	0.814059	83.1947	0.143834	Ita	Suc	43436.2	Acyl-CoA dehydrogenase OS=Cupriavidus necator (strain ATCC 17699 / DSM 428 / KCTC 22496 / NCIMB 10442 / H16 / Stanier 337) OX=381666 GN=H16_B0683 PE=3 SV=1	12192.5	437.356	14.1308	65.7163	18.4417	67.8222
Q0K6Q5	8	6	53.3236	0.991394	0.94396	1.46181	0.0500093	Ita	Suc	50294.9	Signal recognition particle protein OS=Cupriavidus necator (strain ATCC 17699 / DSM 428 / KCTC 22496 / NCIMB 10442 / H16 / Stanier 337) OX=381666 GN=ffh PE=3 SV=1	546.901	864.689	4622.43	1359.01	795.873	1972.89
Q0K515	1	1	5.7041	0.412635	0.815782	1.42283	0.110183	Suc	Ita	50031	Fumarate hydratase class II OS=Cupriavidus necator (strain ATCC 17699 / DSM 428 / KCTC 22496 / NCIMB 10442 / H16 / Stanier 337) OX=381666 GN=fumC PE=3 SV=1	99.9694	24.6421	182.125	216.164	96.6885	123.582
Q0KER4	1	1	5.4872	0.35738	0.814059	1.94632	0.128094	Ita	Suc	37926.4	Anthranilate phosphoribosyltransferase OS=Cupriavidus necator (strain ATCC 17699 / DSM 428 / KCTC 22496 / NCIMB 10442 / H16 / Stanier 337) OX=381666 GN=trpD2 PE=4 SV=1	48.6945	180.202	43.7762	101.993	38.1033	0
Q0K2R2	2	1	11.7354	0.496801	0.831799	3.1033	0.0900355	Ita	Suc	17370.9	Flavodoxin OS=Cupriavidus necator (strain ATCC 17699 / DSM 428 / KCTC 22496 / NCIMB 10442 / H16 / Stanier 337) OX=381666 GN=H16_B0920 PE=4 SV=1	323.321	174.901	6.21693	90.4564	0	72.0929
Q0K733	5	3	23.3983	0.481395	0.82889	2.29281	0.0932142	Ita	Suc	42624.5	Queuine tRNA-ribosyltransferase OS=Cupriavidus necator (strain ATCC 17699 / DSM 428 / KCTC 22496 / NCIMB 10442 / H16 / Stanier 337) OX=381666 GN=tgt PE=3 SV=1	158.571	550.88	2209.91	95.0548	993.063	185.152
Q0K5N8	4	4	41.2702	0.0794149	0.588324	19.0303	0.430944	Suc	Ita	16807.8	YMGG-like Gly-zipper domain-containing protein OS=Cupriavidus necator (strain ATCC 17699 / DSM 428 / KCTC 22496 / NCIMB 10442 / H16 / Stanier 337) OX=381666 GN=H16_A3626 PE=4 SV=1	65.0985	8.03005	99.4988	131.589	528.069	2625.48
Q0KDG1	6	4	35.9871	0.60519	0.866863	1.30335	0.0724482	Ita	Suc	28584.1	Lipoprotein OS=Cupriavidus necator (strain ATCC 17699 / DSM 428 / KCTC 22496 / NCIMB 10442 / H16 / Stanier 337) OX=381666 GN=H16_A0813 PE=3 SV=1	438.176	793.87	142.187	48.1126	300.408	705.866
Q0K6N4	13	9	104.394	0.404417	0.815782	1.49566	0.112569	Ita	Suc	43003.8	Arginine biosynthesis bifunctional protein ArgJ OS=Cupriavidus necator (strain ATCC 17699 / DSM 428 / KCTC 22496 / NCIMB 10442 / H16 / Stanier 337) OX=381666 GN=argJ PE=3 SV=1	3293.47	5125.25	1858.28	3754.9	860.338	2255.97
Q0JZE7	7	5	42.0603	0.337171	0.814059	1.92646	0.135913	Suc	Ita	72679.3	Outer membrane receptor_ TonB dependent OS=Cupriavidus necator (strain ATCC 17699 / DSM 428 / KCTC 22496 / NCIMB 10442 / H16 / Stanier 337) OX=381666 GN=fepA PE=3 SV=1	121.798	2429.23	7.53182	202.91	1483.96	3242.08
Q0K7P9	13	8	71.89	0.531965	0.838832	1.22383	0.0834806	Ita	Suc	39980.3	NAD dependent sugar epimerase OS=Cupriavidus necator (strain ATCC 17699 / DSM 428 / KCTC 22496 / NCIMB 10442 / H16 / Stanier 337) OX=381666 GN=H16_A2896 PE=4 SV=1	524.802	839.97	1020.97	991.085	240.03	718.286
Q0K486	2	1	13.8613	0.414568	0.815782	8.12239	0.109634	Ita	Suc	28099.2	Enoyl-CoA hydratase OS=Cupriavidus necator (strain ATCC 17699 / DSM 428 / KCTC 22496 / NCIMB 10442 / H16 / Stanier 337) OX=381666 GN=H16_B0389 PE=3 SV=1	1910.73	3435.96	5.17032	640.531	2.43517	15.9354
Q0K6A3	4	4	30.0993	0.481609	0.82889	1.44647	0.0931686	Suc	Ita	26832.3	Nif3-like dinuclear metal center hexameric protein OS=Cupriavidus necator (strain ATCC 17699 / DSM 428 / KCTC 22496 / NCIMB 10442 / H16 / Stanier 337) OX=381666 GN=H16_A3400 PE=3 SV=1	3317.75	3028.95	6366.94	2947.07	9460.81	5982
Q0K4W8	1	1	7.0831	0.702536	0.892697	1.28527	0.0620095	Ita	Suc	14126.7	OsmC family peroxiredoxin OS=Cupriavidus necator (strain ATCC 17699 / DSM 428 / KCTC 22496 / NCIMB 10442 / H16 / Stanier 337) OX=381666 GN=H16_B0150 PE=4 SV=1	1949.74	2401.15	0	2713.11	615.044	57.05
Q0KCA5	6	5	44.7926	0.395341	0.815782	3.04291	0.115308	Suc	Ita	44905.3	Aspartokinase OS=Cupriavidus necator (strain ATCC 17699 / DSM 428 / KCTC 22496 / NCIMB 10442 / H16 / Stanier 337) OX=381666 GN=lysC PE=3 SV=1	260.854	15.8185	456.125	1555.83	581.655	92.347
Q7WXF7	7	5	27.0809	0.85254	0.936813	1.23517	0.0527932	Suc	Ita	15561.7	Putative histone-like protein OS=Cupriavidus necator (strain ATCC 17699 / DSM 428 / KCTC 22496 / NCIMB 10442 / H16 / Stanier 337) OX=381666 GN=PHG177 PE=4 SV=1	2791.25	6877.72	2888.33	8972.52	4723.12	1814.79
Q0KD94	8	5	38.0111	0.856209	0.936813	1.12905	0.0526537	Suc	Ita	132951	Reverse transcriptase like protein OS=Cupriavidus necator (strain ATCC 17699 / DSM 428 / KCTC 22496 / NCIMB 10442 / H16 / Stanier 337) OX=381666 GN=rvt PE=4 SV=1	236.067	1175.42	570.021	173.664	1740.07	323.481
Q0KCM7	6	5	39.3987	0.341757	0.814059	10.1695	0.13407	Ita	Suc	23701.4	Glutathione S-transferase OS=Cupriavidus necator (strain ATCC 17699 / DSM 428 / KCTC 22496 / NCIMB 10442 / H16 / Stanier 337) OX=381666 GN=H16_A1103 PE=4 SV=1	1247.09	18.6845	118.247	96.2818	21.531	18.2828
Q0K5T8	21	15	167.587	0.676344	0.888468	1.07914	0.0644172	Suc	Ita	45100.5	Uncharacterized NAD(FAD)-dependent dehydrogenase OS=Cupriavidus necator (strain ATCC 17699 / DSM 428 / KCTC 22496 / NCIMB 10442 / H16 / Stanier 337) OX=381666 GN=hcaD PE=4 SV=1	3171.41	7498.63	17392.9	13775	10524.5	5984.31
Q7WXQ8	2	1	10.7402	0.50817	0.834471	1.00514	0.087814	Suc	Ita	16965.7	Putative transposase OS=Cupriavidus necator (strain ATCC 17699 / DSM 428 / KCTC 22496 / NCIMB 10442 / H16 / Stanier 337) OX=381666 GN=PHG060 PE=4 SV=1	1815.21	9674.63	7.70936	7874.8	808.366	2873.51
Q0K2D8	1	1	5.2376	0.251267	0.798088	14.1483	0.180386	Ita	Suc	27514.7	Hypothetical membrane associated protein OS=Cupriavidus necator (strain ATCC 17699 / DSM 428 / KCTC 22496 / NCIMB 10442 / H16 / Stanier 337) OX=381666 GN=H16_B1045 PE=4 SV=1	689.477	29.3726	11.4888	7.69683	43.9234	0
Q0KBX0	2	2	14.3778	0.866764	0.936813	2.33603	0.0522731	Ita	Suc	9824.19	DUF1488 domain-containing protein OS=Cupriavidus necator (strain ATCC 17699 / DSM 428 / KCTC 22496 / NCIMB 10442 / H16 / Stanier 337) OX=381666 GN=H16_A1365 PE=4 SV=1	1085.13	182.746	0.366217	2.44697	25.5914	514.866
Q0KF75	31	28	224.091	0.616338	0.87542	1.80082	0.0710323	Suc	Ita	25197.2	RNA polymerase-binding transcription factor DksA OS=Cupriavidus necator (strain ATCC 17699 / DSM 428 / KCTC 22496 / NCIMB 10442 / H16 / Stanier 337) OX=381666 GN=dksA1 PE=3 SV=1	10565.5	5907.8	55433	5124.41	66915	57450.8
Q0KBZ5	5	3	26.6931	0.649571	0.887908	1.83118	0.0671692	Ita	Suc	14923	Putative translation initiation inhibitor_yjgFfamily OS=Cupriavidus necator (strain ATCC 17699 / DSM 428 / KCTC 22496 / NCIMB 10442 / H16 / Stanier 337) OX=381666 GN=tdcF PE=4 SV=1	169.136	122.371	859.606	112.307	355.319	160.992
Q7WXE7	1	1	6.0197	0.647869	0.887908	8.40756	0.0673546	Ita	Suc	15680	Ribonuclease VapC OS=Cupriavidus necator (strain ATCC 17699 / DSM 428 / KCTC 22496 / NCIMB 10442 / H16 / Stanier 337) OX=381666 GN=mvpA PE=3 SV=1	118.221	0	506.32	36.2527	0	38.0305
Q0K6J2	6	6	33.5627	0.470897	0.82889	2.58963	0.0954981	Suc	Ita	28135.2	ABC-type transporter_ periplasmic component: PAAT family OS=Cupriavidus necator (strain ATCC 17699 / DSM 428 / KCTC 22496 / NCIMB 10442 / H16 / Stanier 337) OX=381666 GN=H16_A3310 PE=4 SV=1	3094.35	2190.78	308.992	2346.4	915.978	11224.3
Q0KCA9	14	11	95.0991	0.839083	0.933011	1.02377	0.0533374	Ita	Suc	51935.6	Cysteine--tRNA ligase OS=Cupriavidus necator (strain ATCC 17699 / DSM 428 / KCTC 22496 / NCIMB 10442 / H16 / Stanier 337) OX=381666 GN=cysS PE=3 SV=1	639.446	2187.86	16.1903	2665.63	84.8769	26.9671
Q0KE20	19	14	123.365	0.460581	0.825375	1.31993	0.0978412	Suc	Ita	24315.8	Adenylate kinase OS=Cupriavidus necator (strain ATCC 17699 / DSM 428 / KCTC 22496 / NCIMB 10442 / H16 / Stanier 337) OX=381666 GN=adk PE=3 SV=1	2284.78	1185.01	6442.55	2500.05	6111.22	4472.3
Q0K8L4	3	2	23.9947	0.353253	0.814059	3.62012	0.129629	Ita	Suc	26254.3	Predicted methyltransferase OS=Cupriavidus necator (strain ATCC 17699 / DSM 428 / KCTC 22496 / NCIMB 10442 / H16 / Stanier 337) OX=381666 GN=H16_A2574 PE=4 SV=1	318.949	4602.3	859.946	903.551	647.18	46.2332
Q0KCB6	12	10	74.5802	0.277418	0.798088	1.61992	0.164486	Suc	Ita	29993	Inositol-1-monophosphatase OS=Cupriavidus necator (strain ATCC 17699 / DSM 428 / KCTC 22496 / NCIMB 10442 / H16 / Stanier 337) OX=381666 GN=suhB PE=3 SV=1	979.177	2787.56	1579.65	2974.36	4052.21	1634.17
Q0JZU7	2	2	8.6913	0.37115	0.814059	3.19597	0.123191	Ita	Suc	48706.4	Glutamate dehydrogenase OS=Cupriavidus necator (strain ATCC 17699 / DSM 428 / KCTC 22496 / NCIMB 10442 / H16 / Stanier 337) OX=381666 GN=gdhA2 PE=3 SV=1	201.641	129.281	10.5956	0	74.2191	32.6396
Q0K5Z4	2	2	10.3833	0.161138	0.700525	2.3038	0.26324	Suc	Ita	10239.5	DUF1488 domain-containing protein OS=Cupriavidus necator (strain ATCC 17699 / DSM 428 / KCTC 22496 / NCIMB 10442 / H16 / Stanier 337) OX=381666 GN=H16_A3518 PE=4 SV=1	22.4637	7.22283	101.749	69.5883	122.759	110.455
Q0KEB1	5	3	19.0585	0.795225	0.927225	1.23411	0.055475	Suc	Ita	38633.8	Predicted phosphotransferase to Ser/Thr protein kinases OS=Cupriavidus necator (strain ATCC 17699 / DSM 428 / KCTC 22496 / NCIMB 10442 / H16 / Stanier 337) OX=381666 GN=H16_A0510 PE=4 SV=1	4277.35	2614.18	13567.2	5259.36	16932.8	3056.19
Q0KB15	2	2	11.2592	0.958664	0.940465	1.02778	0.050216	Suc	Ita	20362.6	Transcriptional regulator_ AraC-family OS=Cupriavidus necator (strain ATCC 17699 / DSM 428 / KCTC 22496 / NCIMB 10442 / H16 / Stanier 337) OX=381666 GN=H16_A1677 PE=4 SV=1	2764.58	1017.54	4251.8	5021.45	1586.03	1649.65
Q0KFC0	2	2	11.5326	0.290364	0.798088	4.85796	0.157478	Ita	Suc	19313.7	Rhodanese-related sulfurtransferase OS=Cupriavidus necator (strain ATCC 17699 / DSM 428 / KCTC 22496 / NCIMB 10442 / H16 / Stanier 337) OX=381666 GN=pspE1 PE=4 SV=1	250.784	1147.15	62.8339	112.317	16.3937	171.986
Q0K857	6	6	31.2618	0.844255	0.933011	1.15946	0.0531222	Ita	Suc	41010.4	Phenylpropionate dioxygenase or related ring-hydroxylating dioxygenase_ large terminal subunit OS=Cupriavidus necator (strain ATCC 17699 / DSM 428 / KCTC 22496 / NCIMB 10442 / H16 / Stanier 337) OX=381666 GN=H16_A2735 PE=4 SV=1	7179.96	9126.07	35883	6981.24	31082.7	6947.5
Q0K7C3	4	4	26.38	0.478442	0.82889	5.51321	0.0938467	Suc	Ita	37343.1	Nucleoside-diphosphate-sugar epimerase OS=Cupriavidus necator (strain ATCC 17699 / DSM 428 / KCTC 22496 / NCIMB 10442 / H16 / Stanier 337) OX=381666 GN=H16_A3023 PE=4 SV=1	370.744	71.0782	223.342	3347.76	136.202	183.23
Q0K2Q2	1	1	12.8478	0.381712	0.815782	8.11822	0.11964	Suc	Ita	18265.4	DUF1579 domain-containing protein OS=Cupriavidus necator (strain ATCC 17699 / DSM 428 / KCTC 22496 / NCIMB 10442 / H16 / Stanier 337) OX=381666 GN=H16_B0931 PE=4 SV=1	192.79	220.179	7.2914	1689.55	1699.39	22.8236
Q0K467	2	2	8.7733	0.811486	0.932345	1.34481	0.054616	Ita	Suc	12551.2	Uncharacterized protein OS=Cupriavidus necator (strain ATCC 17699 / DSM 428 / KCTC 22496 / NCIMB 10442 / H16 / Stanier 337) OX=381666 GN=H16_B0408 PE=4 SV=1	13.9721	8.54325	524.669	373.706	32.429	0.751875
Q0KBH4	5	4	38.906	0.460147	0.825375	1.52939	0.0979419	Suc	Ita	11076.2	BolA family transcriptional regulator OS=Cupriavidus necator (strain ATCC 17699 / DSM 428 / KCTC 22496 / NCIMB 10442 / H16 / Stanier 337) OX=381666 GN=H16_A1515 PE=3 SV=1	1962.4	703.768	2703.93	4811.53	1809.39	1592.05
Q0K231	2	2	10.7568	0.895627	0.936813	1.5372	0.0513873	Ita	Suc	40744.5	Mannose-6-phosphate isomerase OS=Cupriavidus necator (strain ATCC 17699 / DSM 428 / KCTC 22496 / NCIMB 10442 / H16 / Stanier 337) OX=381666 GN=H16_B1152 PE=3 SV=1	380.377	4.53378	146.225	259.499	37.7644	48.2587
Q0K7A0	10	8	60.3267	0.691268	0.888468	5.69338	0.0630122	Ita	Suc	108783	Isoleucine--tRNA ligase OS=Cupriavidus necator (strain ATCC 17699 / DSM 428 / KCTC 22496 / NCIMB 10442 / H16 / Stanier 337) OX=381666 GN=ileS PE=3 SV=1	4250.45	403.179	56.3283	345.157	189.786	292.327
Q0K8M3	7	7	53.96	0.388184	0.815782	2.3382	0.117549	Ita	Suc	42956.7	3-oxoacyl-[acyl-carrier-protein] synthase 2 OS=Cupriavidus necator (strain ATCC 17699 / DSM 428 / KCTC 22496 / NCIMB 10442 / H16 / Stanier 337) OX=381666 GN=fabF PE=3 SV=1	1918.65	2898.73	126.399	1976.75	62.0537	75.5485
Q0KFA9	3	2	14.5495	0.677137	0.888468	2.29847	0.0643403	Ita	Suc	26342	Cell division protein ftsN OS=Cupriavidus necator (strain ATCC 17699 / DSM 428 / KCTC 22496 / NCIMB 10442 / H16 / Stanier 337) OX=381666 GN=H16_A0160 PE=4 SV=1	675.06	6.31489	6.96497	212.013	20.2196	67.2454
Q0KF49	3	3	18.6464	0.921861	0.936813	1.2639	0.0507746	Suc	Ita	34252.8	N-acetyl-gamma-glutamyl-phosphate reductase OS=Cupriavidus necator (strain ATCC 17699 / DSM 428 / KCTC 22496 / NCIMB 10442 / H16 / Stanier 337) OX=381666 GN=argC1 PE=3 SV=1	444.399	88.998	6.58173	597.629	74.904	9.94403
Q0KF10	3	3	34.6904	0.383568	0.815782	1.7173	0.119034	Ita	Suc	15405.6	Dihydroneopterin aldolase OS=Cupriavidus necator (strain ATCC 17699 / DSM 428 / KCTC 22496 / NCIMB 10442 / H16 / Stanier 337) OX=381666 GN=folB PE=4 SV=1	2318.36	1259.96	4779.76	2045.12	1942.1	879.77
P31638;Q0K2Z8	12	9	91.3102	0.34953	0.814059	2.71293	0.131039	Suc	Ita	73172.4	Acetyl-coenzyme A synthetase OS=Cupriavidus necator (strain ATCC 17699 / DSM 428 / KCTC 22496 / NCIMB 10442 / H16 / Stanier 337) OX=381666 GN=acsA PE=3 SV=1	870.274	178.944	213.921	2553.25	295.526	578.032
Q7WXF1	1	1	5.9982	0.936399	0.936813	4.53348	0.0505124	Suc	Ita	18108.8	Putative regulatory protein OS=Cupriavidus necator (strain ATCC 17699 / DSM 428 / KCTC 22496 / NCIMB 10442 / H16 / Stanier 337) OX=381666 GN=PHG183 PE=4 SV=1	185.728	0	55.0189	1071.69	19.7325	0
Q0K1B2	1	1	4.4615	0.373901	0.814059	Infinity	0.122249	Ita	Suc	7129.3	Uncharacterized protein OS=Cupriavidus necator (strain ATCC 17699 / DSM 428 / KCTC 22496 / NCIMB 10442 / H16 / Stanier 337) OX=381666 GN=H16_B1423 PE=4 SV=1	167.911	0	0	0	0	0
Q0KFA0	15	11	126.209	0.455942	0.823431	1.36324	0.0989281	Suc	Ita	25137.3	carbonic anhydrase OS=Cupriavidus necator (strain ATCC 17699 / DSM 428 / KCTC 22496 / NCIMB 10442 / H16 / Stanier 337) OX=381666 GN=can PE=3 SV=1	1828.4	1368.01	8271.42	3111.75	8810.92	3710.68
Q0KBJ7	2	1	15.1472	0.451511	0.823431	169.995	0.0999862	Suc	Ita	23997.2	Fragmented acyl-CoA synthetase OS=Cupriavidus necator (strain ATCC 17699 / DSM 428 / KCTC 22496 / NCIMB 10442 / H16 / Stanier 337) OX=381666 GN=H16_A1491 PE=4 SV=1	1.05658	0	0	0	0	179.614
Q0K7Y5	7	3	35.8778	0.292276	0.798088	35.8068	0.156486	Ita	Suc	46809.3	BEC protein-catalyzes hydroxylation of indole to indoxyl / Acyl-CoA dehydrogenase OS=Cupriavidus necator (strain ATCC 17699 / DSM 428 / KCTC 22496 / NCIMB 10442 / H16 / Stanier 337) OX=381666 GN=H16_A2808 PE=4 SV=1	827.416	46.3711	1.27721	1.8961	0	22.5424
Q0K8F5	19	13	179.042	0.266524	0.798088	2.04651	0.170805	Suc	Ita	35159.4	Malate dehydrogenase OS=Cupriavidus necator (strain ATCC 17699 / DSM 428 / KCTC 22496 / NCIMB 10442 / H16 / Stanier 337) OX=381666 GN=mdh PE=3 SV=1	1855.01	63.0563	314.307	681.672	2700.25	1186.67
Q0K905	3	1	17.5495	0.690683	0.888468	1.30211	0.0630656	Suc	Ita	32387	N-terminal of MaoC-like dehydratase domain-containing protein OS=Cupriavidus necator (strain ATCC 17699 / DSM 428 / KCTC 22496 / NCIMB 10442 / H16 / Stanier 337) OX=381666 GN=H16_A2424 PE=4 SV=1	2530.2	1136.27	0	2246.02	2512.72	15.4137
Q0K3P0	2	1	9.8051	0.373901	0.814059	Infinity	0.122249	Suc	Ita	19534.3	Predicted thioesterase OS=Cupriavidus necator (strain ATCC 17699 / DSM 428 / KCTC 22496 / NCIMB 10442 / H16 / Stanier 337) OX=381666 GN=H16_B0587 PE=4 SV=1	0	0	0	0	0	15143.5
Q0K6I0	2	2	11.711	0.117665	0.673336	2.19059	0.332846	Suc	Ita	29218.7	Indole-3-glycerol phosphate synthase OS=Cupriavidus necator (strain ATCC 17699 / DSM 428 / KCTC 22496 / NCIMB 10442 / H16 / Stanier 337) OX=381666 GN=trpC PE=3 SV=1	730.972	463.482	409.41	1257.09	577.248	1679.07
Q0K8R3	8	3	45.337	0.690163	0.888468	1.25775	0.0631132	Suc	Ita	10209.3	Uncharacterized protein OS=Cupriavidus necator (strain ATCC 17699 / DSM 428 / KCTC 22496 / NCIMB 10442 / H16 / Stanier 337) OX=381666 GN=H16_A2520 PE=4 SV=1	168.654	1029.74	659.569	265.777	1053.91	1017.16
Q0KDH5	5	4	43.5716	0.453266	0.823431	1.07974	0.0995649	Ita	Suc	14775.9	Integration host factor subunit beta OS=Cupriavidus necator (strain ATCC 17699 / DSM 428 / KCTC 22496 / NCIMB 10442 / H16 / Stanier 337) OX=381666 GN=ihfB PE=3 SV=1	75.816	124.788	2479.12	16.3827	0.944728	2464.5
Q0KEZ7;Q0K5K0	7	5	38.5245	0.691369	0.888468	1.35448	0.063003	Suc	Ita	54418.1	Methylmalonate-semialdehyde dehydrogenase OS=Cupriavidus necator (strain ATCC 17699 / DSM 428 / KCTC 22496 / NCIMB 10442 / H16 / Stanier 337) OX=381666 GN=mmsA1 PE=4 SV=1	299.833	60.0681	5.63328	485.444	7.69852	1.96615
Q0K9B7	3	1	17.5376	0.86362	0.936813	2.30131	0.0523833	Ita	Suc	17996.5	Ribosome maturation factor RimP OS=Cupriavidus necator (strain ATCC 17699 / DSM 428 / KCTC 22496 / NCIMB 10442 / H16 / Stanier 337) OX=381666 GN=rimP PE=3 SV=1	282.789	69.8963	0	0	45.2403	108.013
Q0KBH2	12	10	100.879	0.374423	0.814059	1.30734	0.122072	Suc	Ita	17672.2	Peptide methionine sulfoxide reductase MsrB OS=Cupriavidus necator (strain ATCC 17699 / DSM 428 / KCTC 22496 / NCIMB 10442 / H16 / Stanier 337) OX=381666 GN=pmsR PE=3 SV=1	1434.77	368.75	4895.54	2536.63	3214.41	3006.89
P50321;P50322	6	6	35.3114	0.663307	0.888468	1.98884	0.0657191	Suc	Ita	36111	Glyceraldehyde-3-phosphate dehydrogenase_ chromosomal OS=Cupriavidus necator (strain ATCC 17699 / DSM 428 / KCTC 22496 / NCIMB 10442 / H16 / Stanier 337) OX=381666 GN=cbbGC PE=3 SV=1	443.74	297.576	79.9483	1113.88	439.715	79.7723
Q0KF23	4	2	30.7934	0.811913	0.932345	1.42116	0.0545945	Ita	Suc	31006.2	Methylenetetrahydrofolate reductase OS=Cupriavidus necator (strain ATCC 17699 / DSM 428 / KCTC 22496 / NCIMB 10442 / H16 / Stanier 337) OX=381666 GN=H16_A0246 PE=3 SV=1	716.573	4.09989	0	495.962	2.60433	8.53711
Q0KDG7	23	18	178.852	0.995675	0.945612	1.58295	0.0500024	Ita	Suc	32468.9	Cysteine synthase OS=Cupriavidus necator (strain ATCC 17699 / DSM 428 / KCTC 22496 / NCIMB 10442 / H16 / Stanier 337) OX=381666 GN=cysK1 PE=3 SV=1	5810.91	14214.8	687.525	4533.01	6718.79	1833.38
Q0KCT2	1	1	7.605	0.52368	0.835619	10.8377	0.0849428	Ita	Suc	25634.1	Triosephosphate isomerase OS=Cupriavidus necator (strain ATCC 17699 / DSM 428 / KCTC 22496 / NCIMB 10442 / H16 / Stanier 337) OX=381666 GN=tpiA PE=3 SV=1	417.854	0	289.388	55.476	0	9.7818
Q0KEU7	2	2	13.3662	0.542397	0.845403	92.4898	0.0817066	Ita	Suc	35091.2	Glutathione synthetase OS=Cupriavidus necator (strain ATCC 17699 / DSM 428 / KCTC 22496 / NCIMB 10442 / H16 / Stanier 337) OX=381666 GN=gshB PE=3 SV=1	327.129	0	0	3.53692	0	0
Q0K4M9	5	3	29.0718	0.902326	0.936813	3.81665	0.0512137	Suc	Ita	13927.3	Chemotaxis response regulator OS=Cupriavidus necator (strain ATCC 17699 / DSM 428 / KCTC 22496 / NCIMB 10442 / H16 / Stanier 337) OX=381666 GN=cheY1 PE=4 SV=1	424.692	436.558	209.371	19.5816	2728.62	1337.98
Q0K6E5	3	2	16.795	0.0334812	0.411896	6.60182	0.667541	Suc	Ita	43363.2	Cation/multidrug efflux system_ mebrane-fusion component OS=Cupriavidus necator (strain ATCC 17699 / DSM 428 / KCTC 22496 / NCIMB 10442 / H16 / Stanier 337) OX=381666 GN=acrA6 PE=3 SV=1	208.225	109.171	33.0889	476.005	503.785	1334.05
Q0JZ32	3	1	19.5528	0.250376	0.798088	8.48755	0.180974	Suc	Ita	44523.9	Predicted acyl-CoA transferase/carnitine dehydratase OS=Cupriavidus necator (strain ATCC 17699 / DSM 428 / KCTC 22496 / NCIMB 10442 / H16 / Stanier 337) OX=381666 GN=H16_B2210 PE=4 SV=1	643.567	13.0313	42.8896	52.9782	2418.62	3465.34
Q0K1R7	7	4	46.2976	0.0167774	0.386604	3.07232	0.835309	Ita	Suc	15883.9	Predicted dioxygenase of extradiol dioxygenase family OS=Cupriavidus necator (strain ATCC 17699 / DSM 428 / KCTC 22496 / NCIMB 10442 / H16 / Stanier 337) OX=381666 GN=H16_B1267 PE=4 SV=1	862.237	1216.36	992.112	488.012	327.812	183.653
Q0KE45	9	6	48.33	0.465933	0.827239	1.53552	0.0966129	Suc	Ita	41605.6	ABC-type transporter_ periplasmic component: HAAT family OS=Cupriavidus necator (strain ATCC 17699 / DSM 428 / KCTC 22496 / NCIMB 10442 / H16 / Stanier 337) OX=381666 GN=H16_A0577 PE=4 SV=1	350.444	1403.32	81.7949	538.409	1887.19	392.931
Q0KEC0	6	5	37.5055	0.682986	0.888468	1.56175	0.0637809	Suc	Ita	56328.8	Bifunctional purine biosynthesis protein PurH OS=Cupriavidus necator (strain ATCC 17699 / DSM 428 / KCTC 22496 / NCIMB 10442 / H16 / Stanier 337) OX=381666 GN=purH PE=3 SV=1	411.471	176.28	1.48639	633.678	11.0532	275.509
Q0K7P6	1	1	5.0608	0.925998	0.936813	1.48689	0.0506944	Suc	Ita	29493.6	Nucleoside-diphosphate-sugar epimerase OS=Cupriavidus necator (strain ATCC 17699 / DSM 428 / KCTC 22496 / NCIMB 10442 / H16 / Stanier 337) OX=381666 GN=H16_A2899 PE=4 SV=1	223.257	1.49269	3.89235	335.832	0	4.13364
Q0K4J3	11	8	56.1376	0.882145	0.936813	1.23619	0.0517731	Ita	Suc	67179.3	Dihydroxy-acid dehydratase OS=Cupriavidus necator (strain ATCC 17699 / DSM 428 / KCTC 22496 / NCIMB 10442 / H16 / Stanier 337) OX=381666 GN=ilvD PE=3 SV=1	536.536	366.996	1396.49	782.24	591.211	487.127
Q0K8D1	10	7	52.8067	0.893079	0.936813	1.32044	0.0514565	Ita	Suc	16106.6	Putative translation initiation inhibitor (Endoribonuclease)_ YjgF-family OS=Cupriavidus necator (strain ATCC 17699 / DSM 428 / KCTC 22496 / NCIMB 10442 / H16 / Stanier 337) OX=381666 GN=H16_A2660 PE=4 SV=1	10137.9	15447.3	61228.2	8998.93	30458.2	26288.6
Q0KA06	6	5	47.6358	0.812974	0.932345	1.02352	0.0545413	Suc	Ita	43766.9	Aminotransferase_ class I and II OS=Cupriavidus necator (strain ATCC 17699 / DSM 428 / KCTC 22496 / NCIMB 10442 / H16 / Stanier 337) OX=381666 GN=H16_A2065 PE=4 SV=1	219.048	411.315	657.307	686.917	94.4589	536.583
Q0K7W8	2	1	16.381	0.922254	0.936813	4.13846	0.0507668	Ita	Suc	24344.4	7-cyano-7-deazaguanine synthase OS=Cupriavidus necator (strain ATCC 17699 / DSM 428 / KCTC 22496 / NCIMB 10442 / H16 / Stanier 337) OX=381666 GN=queC PE=3 SV=1	286.44	141.32	0	26.3437	5.45626	71.5621
Q0KBD6	6	6	44.727	0.509571	0.834471	1.2445	0.0875472	Ita	Suc	40837.7	NAD-dependent 4-hydroxybutyrate dehydrogenase OS=Cupriavidus necator (strain ATCC 17699 / DSM 428 / KCTC 22496 / NCIMB 10442 / H16 / Stanier 337) OX=381666 GN=gbd PE=4 SV=1	696.953	621.326	78.0933	1026.88	59.7135	35.4459
Q0KDM3	12	11	99.2312	0.918639	0.936813	1.09934	0.0508402	Ita	Suc	12319.3	Nitrogen regulatory protein PII OS=Cupriavidus necator (strain ATCC 17699 / DSM 428 / KCTC 22496 / NCIMB 10442 / H16 / Stanier 337) OX=381666 GN=H16_A0750 PE=3 SV=1	17487.5	18538.7	72479.2	17066.7	45111.6	36522.4
Q0K7T8	10	5	67.1615	0.346713	0.814059	1.69275	0.132124	Ita	Suc	18854.3	Transcription antitermination protein NusB OS=Cupriavidus necator (strain ATCC 17699 / DSM 428 / KCTC 22496 / NCIMB 10442 / H16 / Stanier 337) OX=381666 GN=nusB PE=3 SV=1	701.562	860.095	2155.31	385.723	624.259	1185.84
Q0K991	3	2	17.2515	0.445549	0.823431	1.86136	0.101442	Ita	Suc	20413.7	DUF4124 domain-containing protein OS=Cupriavidus necator (strain ATCC 17699 / DSM 428 / KCTC 22496 / NCIMB 10442 / H16 / Stanier 337) OX=381666 GN=H16_A2334 PE=4 SV=1	305.891	47.1673	172.014	12.1372	167.526	102.427
Q7WX99	2	1	14.6548	0.812401	0.932345	1.81092	0.05457	Ita	Suc	25843.3	Activase of anaerobic class III ribonucleotide reductase OS=Cupriavidus necator (strain ATCC 17699 / DSM 428 / KCTC 22496 / NCIMB 10442 / H16 / Stanier 337) OX=381666 GN=nrdG PE=4 SV=1	1809.56	54.0451	505.126	1033.19	128.099	146.743
Q0KCB1	9	6	62.0948	0.347605	0.814059	1.31306	0.131779	Suc	Ita	20722.8	Peptidyl-prolyl cis-trans isomerase OS=Cupriavidus necator (strain ATCC 17699 / DSM 428 / KCTC 22496 / NCIMB 10442 / H16 / Stanier 337) OX=381666 GN=ppiA PE=3 SV=1	1724.52	781.099	1902.01	2425.7	1616.64	1745.15
Q0K886	14	10	142.748	0.412428	0.815782	1.38126	0.110242	Suc	Ita	23099.2	UPF0307 protein H16_A2706 OS=Cupriavidus necator (strain ATCC 17699 / DSM 428 / KCTC 22496 / NCIMB 10442 / H16 / Stanier 337) OX=381666 GN=H16_A2706 PE=3 SV=1	2704.18	2209.63	14679.7	4392.29	11002.3	11669.2
Q0KA17	12	6	79.1934	0.533954	0.839168	2.9127	0.0831365	Suc	Ita	31054.6	Elongation factor Ts OS=Cupriavidus necator (strain ATCC 17699 / DSM 428 / KCTC 22496 / NCIMB 10442 / H16 / Stanier 337) OX=381666 GN=tsf PE=3 SV=1	671.831	10.7214	70.1341	25.6358	1798.55	368.168
P23537	1	1	6.1498	0.424388	0.8224	2.73818	0.106917	Suc	Ita	9475.95	Phosphocarrier protein HPr OS=Cupriavidus necator (strain ATCC 17699 / DSM 428 / KCTC 22496 / NCIMB 10442 / H16 / Stanier 337) OX=381666 GN=phbH PE=3 SV=1	434.667	365.967	0	1658.41	64.7112	469.154
Q0K7N7	2	1	9.9182	0.28066	0.798088	43.6986	0.162681	Suc	Ita	33808.3	dTDP-4-dehydrorhamnose reductase OS=Cupriavidus necator (strain ATCC 17699 / DSM 428 / KCTC 22496 / NCIMB 10442 / H16 / Stanier 337) OX=381666 GN=H16_A2908 PE=3 SV=1	7.22815	9.23922	0	8.6568	4.96707	705.978
Q7WX56	2	1	10.3305	0.545279	0.846292	3.15399	0.0812294	Suc	Ita	35976	Putative integrase/recombinase OS=Cupriavidus necator (strain ATCC 17699 / DSM 428 / KCTC 22496 / NCIMB 10442 / H16 / Stanier 337) OX=381666 GN=PHG286 PE=4 SV=1	690.594	279.701	1660.69	241.289	6257.92	1798.9
Q7WXF4	4	2	29.1879	0.292353	0.798088	4.48773	0.156446	Ita	Suc	11208.8	H-NS-like protein OS=Cupriavidus necator (strain ATCC 17699 / DSM 428 / KCTC 22496 / NCIMB 10442 / H16 / Stanier 337) OX=381666 GN=PHG180 PE=3 SV=1	60.4423	76.1064	654.245	81.7483	89.5577	4.90655
Q0KBM3	3	1	15.7074	0.63768	0.881543	91.8989	0.0684921	Suc	Ita	27403.6	Response regulator_ OmpR-family OS=Cupriavidus necator (strain ATCC 17699 / DSM 428 / KCTC 22496 / NCIMB 10442 / H16 / Stanier 337) OX=381666 GN=H16_A1463 PE=4 SV=1	18.3068	0	0	0	1682.38	0
Q0K066	9	6	59.165	0.70666	0.892697	1.1581	0.0616547	Suc	Ita	43243.4	Acyl-CoA dehydrogenase OS=Cupriavidus necator (strain ATCC 17699 / DSM 428 / KCTC 22496 / NCIMB 10442 / H16 / Stanier 337) OX=381666 GN=H16_B1826 PE=3 SV=1	1184.88	684.43	4322.97	1085.67	4401.38	1684.22
Q0K9V0	4	2	23.6561	0.405117	0.815782	2.62909	0.112362	Ita	Suc	24180.9	Arylesterase protein OS=Cupriavidus necator (strain ATCC 17699 / DSM 428 / KCTC 22496 / NCIMB 10442 / H16 / Stanier 337) OX=381666 GN=H16_A2122 PE=4 SV=1	262.865	15.046	624.988	10.1463	325.917	7.36376
Q0JZM3	2	2	21.178	0.83466	0.933011	1.01269	0.0535275	Ita	Suc	7200.89	Uncharacterized protein OS=Cupriavidus necator (strain ATCC 17699 / DSM 428 / KCTC 22496 / NCIMB 10442 / H16 / Stanier 337) OX=381666 GN=H16_B2019 PE=4 SV=1	1225.27	6661.38	11975.5	528.154	12207.6	6877.57
Q0KDG0	29	20	260.848	0.860279	0.936813	1.79673	0.0525033	Suc	Ita	26755.4	Electron transfer flavoprotein beta-subunit OS=Cupriavidus necator (strain ATCC 17699 / DSM 428 / KCTC 22496 / NCIMB 10442 / H16 / Stanier 337) OX=381666 GN=fixA PE=3 SV=1	8165.9	5603.41	9861.4	33441.4	5111.85	3904.84
Q0K0L0	28	17	187.636	0.312147	0.814059	2.68186	0.146772	Suc	Ita	84191.3	Outer membrane receptor_ TonB dependent OS=Cupriavidus necator (strain ATCC 17699 / DSM 428 / KCTC 22496 / NCIMB 10442 / H16 / Stanier 337) OX=381666 GN=fhuE PE=3 SV=1	1463.44	1120.35	7916.29	2579.52	4929.65	20650.6
Q0KCN9	4	2	26.377	0.687431	0.888468	5.41325	0.063365	Suc	Ita	47072.1	FadE2-like Acyl-CoA dehydrogenase (ACAD) OS=Cupriavidus necator (strain ATCC 17699 / DSM 428 / KCTC 22496 / NCIMB 10442 / H16 / Stanier 337) OX=381666 GN=H16_A1091 PE=3 SV=1	143.724	2.50211	7.11357	804.76	2.06145	23.247
Q0K6J9	10	10	64.7324	0.649177	0.887908	1.15532	0.0672121	Suc	Ita	58557	ABC-type transporter_ periplasmic component: PepT family OS=Cupriavidus necator (strain ATCC 17699 / DSM 428 / KCTC 22496 / NCIMB 10442 / H16 / Stanier 337) OX=381666 GN=H16_A3298 PE=3 SV=1	811.52	1131.63	320.038	1289.6	611.745	713.371
Q0K729	11	8	78.4339	0.907765	0.936813	1.15436	0.0510814	Suc	Ita	36256.1	Response regulator OS=Cupriavidus necator (strain ATCC 17699 / DSM 428 / KCTC 22496 / NCIMB 10442 / H16 / Stanier 337) OX=381666 GN=H16_A3117 PE=4 SV=1	1916.69	3234.36	126.945	5077.87	411.031	603.781
Q0KED8	8	3	58.2027	0.58821	0.866863	3.98599	0.0747291	Suc	Ita	14477.7	Small ribosomal subunit protein uS9 OS=Cupriavidus necator (strain ATCC 17699 / DSM 428 / KCTC 22496 / NCIMB 10442 / H16 / Stanier 337) OX=381666 GN=rpsI PE=3 SV=1	1824.06	994.949	51.0086	10465.6	193.435	780.785
Q0K6K5	15	13	124.112	0.0412075	0.442296	8.95632	0.61063	Ita	Suc	76575	Molybdopterin oxidoreductase OS=Cupriavidus necator (strain ATCC 17699 / DSM 428 / KCTC 22496 / NCIMB 10442 / H16 / Stanier 337) OX=381666 GN=H16_A3292 PE=3 SV=1	533.997	2256.22	3639.18	184.728	425.571	107.563
Q0K601	5	2	32.9366	0.573998	0.864693	2.91617	0.0767599	Suc	Ita	22070.1	Transcription termination/antitermination protein NusG OS=Cupriavidus necator (strain ATCC 17699 / DSM 428 / KCTC 22496 / NCIMB 10442 / H16 / Stanier 337) OX=381666 GN=nusG PE=3 SV=1	251.621	2.26056	41.7859	314.77	541.942	5.503
Q0K630	21	17	182.871	0.315868	0.814059	1.56389	0.145066	Suc	Ita	10644.6	Large ribosomal subunit protein uL24 OS=Cupriavidus necator (strain ATCC 17699 / DSM 428 / KCTC 22496 / NCIMB 10442 / H16 / Stanier 337) OX=381666 GN=rplX PE=3 SV=1	24851.4	30157	31460.1	22236.6	59204.5	53785.7
Q0K623	12	11	56.6104	0.361081	0.814059	1.81396	0.126745	Ita	Suc	10210.9	Small ribosomal subunit protein uS19 OS=Cupriavidus necator (strain ATCC 17699 / DSM 428 / KCTC 22496 / NCIMB 10442 / H16 / Stanier 337) OX=381666 GN=rpsS PE=3 SV=1	1915.09	6915.47	6544.91	1415.09	2908.31	4152.8
Q0K9E1	2	2	12.5569	0.924918	0.936813	4.76604	0.0507149	Suc	Ita	12528.2	Lipoprotein OS=Cupriavidus necator (strain ATCC 17699 / DSM 428 / KCTC 22496 / NCIMB 10442 / H16 / Stanier 337) OX=381666 GN=H16_A2283 PE=4 SV=1	137.893	87.8158	129.031	0.929573	734.337	955.437
Q0KBH5	22	13	167.003	0.669472	0.888468	1.05525	0.0650947	Suc	Ita	28913	Peptidyl-prolyl cis-trans isomerase OS=Cupriavidus necator (strain ATCC 17699 / DSM 428 / KCTC 22496 / NCIMB 10442 / H16 / Stanier 337) OX=381666 GN=H16_A1514 PE=4 SV=1	2248.68	1653.87	40323.4	2278.19	11791	32600.1
Q0KE74	18	10	132.697	0.540188	0.845403	2.08708	0.0820761	Suc	Ita	31149.2	Succinate--CoA ligase [ADP-forming] subunit alpha OS=Cupriavidus necator (strain ATCC 17699 / DSM 428 / KCTC 22496 / NCIMB 10442 / H16 / Stanier 337) OX=381666 GN=sucD PE=3 SV=1	5378.42	659.094	91.0075	11238.5	594.681	957.549
Q0K954	2	1	9.1962	0.5338	0.839168	359.436	0.0831631	Suc	Ita	32048.2	Predicted 3'-5' exonuclease related to the exonuclease domain of PolB OS=Cupriavidus necator (strain ATCC 17699 / DSM 428 / KCTC 22496 / NCIMB 10442 / H16 / Stanier 337) OX=381666 GN=H16_A2372 PE=4 SV=1	0	2.11291	1.0323	1130.5	0	0
Q0K981	12	10	85.0299	0.675522	0.888468	1.19466	0.0644972	Suc	Ita	10353.9	Probable Fe(2+)-trafficking protein OS=Cupriavidus necator (strain ATCC 17699 / DSM 428 / KCTC 22496 / NCIMB 10442 / H16 / Stanier 337) OX=381666 GN=H16_A2344 PE=3 SV=1	1745.19	720.702	3156.93	1435.31	1504.35	3777.73
Q0KB69	1	1	5.8643	0.911184	0.936813	9.9969	0.0510022	Suc	Ita	23059.4	DnaJ-class molecular chaperone OS=Cupriavidus necator (strain ATCC 17699 / DSM 428 / KCTC 22496 / NCIMB 10442 / H16 / Stanier 337) OX=381666 GN=H16_A1620 PE=4 SV=1	32.9396	21.4611	0	0	0	543.839
Q0K864	4	3	24.1373	0.451556	0.823431	2.51478	0.0999754	Suc	Ita	8577.2	Small ribosomal subunit protein bS21 OS=Cupriavidus necator (strain ATCC 17699 / DSM 428 / KCTC 22496 / NCIMB 10442 / H16 / Stanier 337) OX=381666 GN=rpsU PE=3 SV=1	337.384	567.359	184.428	2077.71	247.421	413.889
Q7WXI2	2	1	12.1105	0.956838	0.940465	1.72488	0.0502356	Suc	Ita	47776.9	UvrD-like helicase ATP-binding domain-containing protein OS=Cupriavidus necator (strain ATCC 17699 / DSM 428 / KCTC 22496 / NCIMB 10442 / H16 / Stanier 337) OX=381666 GN=PHG152 PE=4 SV=1	1883.24	5954.3	18323.7	527.536	21765.3	22832.3
Q0JYS0	3	3	17.1	0.160794	0.700525	3.82611	0.263683	Suc	Ita	24060.2	Predicted dithiol-disulfide isomerase OS=Cupriavidus necator (strain ATCC 17699 / DSM 428 / KCTC 22496 / NCIMB 10442 / H16 / Stanier 337) OX=381666 GN=frnE PE=4 SV=1	127.286	15.2499	105.093	153.41	150.155	643.889
Q0K6X6	2	2	13.0165	0.487304	0.829327	1.51	0.0919713	Suc	Ita	17997.3	3-dehydroquinate dehydratase OS=Cupriavidus necator (strain ATCC 17699 / DSM 428 / KCTC 22496 / NCIMB 10442 / H16 / Stanier 337) OX=381666 GN=aroQ1 PE=3 SV=1	916.299	552.31	40.0496	586.49	1403.47	288.104
Q0KE61	26	22	180.064	0.345706	0.814059	1.84656	0.132516	Ita	Suc	34387.2	Branched-chain-amino-acid aminotransferase OS=Cupriavidus necator (strain ATCC 17699 / DSM 428 / KCTC 22496 / NCIMB 10442 / H16 / Stanier 337) OX=381666 GN=ilvE PE=3 SV=1	8536.03	9784.04	30439.4	6340.51	11567.3	8497.75
Q0KAF1	12	9	74.6086	0.525503	0.835619	1.17773	0.0846168	Ita	Suc	50585.6	Putative Lactaldehyde dehydrogenase OS=Cupriavidus necator (strain ATCC 17699 / DSM 428 / KCTC 22496 / NCIMB 10442 / H16 / Stanier 337) OX=381666 GN=H16_A1919 PE=3 SV=1	785.571	462.797	484.294	865.252	95.6255	510.312
Q0KCW5	2	1	10.1655	0.887876	0.936813	3.03784	0.0516032	Ita	Suc	38979.2	Adenine deaminase OS=Cupriavidus necator (strain ATCC 17699 / DSM 428 / KCTC 22496 / NCIMB 10442 / H16 / Stanier 337) OX=381666 GN=H16_A1014 PE=3 SV=1	158.13	0	0	0	52.0535	0
Q0KCI8	2	1	11.5282	0.414195	0.815782	1.76147	0.109739	Suc	Ita	21538.3	Putative NADH dehydrogenase/NAD(P)H nitroreductase H16_A1142 OS=Cupriavidus necator (strain ATCC 17699 / DSM 428 / KCTC 22496 / NCIMB 10442 / H16 / Stanier 337) OX=381666 GN=nfnB1 PE=3 SV=1	1367.76	168.383	762.269	49.9992	3997.75	0.843568
Q0K627	8	8	72.7791	0.909028	0.936813	1.14807	0.0510518	Ita	Suc	7183.38	Large ribosomal subunit protein uL29 OS=Cupriavidus necator (strain ATCC 17699 / DSM 428 / KCTC 22496 / NCIMB 10442 / H16 / Stanier 337) OX=381666 GN=rpmC PE=3 SV=1	6694.22	5764.45	59485.8	4055.86	35792.6	22817.4
Q0KEE9	101	83	553.133	0.966394	0.940465	1.18261	0.0501427	Suc	Ita	33135.4	ABC-type transporter_ periplasmic component: PAAT family OS=Cupriavidus necator (strain ATCC 17699 / DSM 428 / KCTC 22496 / NCIMB 10442 / H16 / Stanier 337) OX=381666 GN=H16_A0472 PE=4 SV=1	61566.5	156226	17602.2	117142	150163	11075.7
Q0K5I5	2	1	12.4029	0.514507	0.834471	24.3828	0.0866193	Ita	Suc	13090.7	Putative pterin-4-alpha-carbinolamine dehydratase OS=Cupriavidus necator (strain ATCC 17699 / DSM 428 / KCTC 22496 / NCIMB 10442 / H16 / Stanier 337) OX=381666 GN=phhB PE=3 SV=1	403.325	0	4.68894	0.74651	0	15.9872
Q0K3E7	19	14	185.713	0.21834	0.789686	1.41341	0.204555	Ita	Suc	28449.6	Citrate lyase beta subunit OS=Cupriavidus necator (strain ATCC 17699 / DSM 428 / KCTC 22496 / NCIMB 10442 / H16 / Stanier 337) OX=381666 GN=citE3 PE=4 SV=1	6370.47	9939.68	5071.17	4245.1	5367.55	5514.86
Q0K8L7	3	3	27.1633	0.726364	0.896311	3.38676	0.0600464	Ita	Suc	6656.55	Large ribosomal subunit protein bL32 OS=Cupriavidus necator (strain ATCC 17699 / DSM 428 / KCTC 22496 / NCIMB 10442 / H16 / Stanier 337) OX=381666 GN=rpmF PE=3 SV=1	8456.36	8349.83	246.884	1964.22	1456.4	1614.61
Q0KD69	9	8	53.3025	0.990867	0.94396	1.26775	0.0500105	Ita	Suc	21997.3	Uncharacterized conserved protein OS=Cupriavidus necator (strain ATCC 17699 / DSM 428 / KCTC 22496 / NCIMB 10442 / H16 / Stanier 337) OX=381666 GN=H16_A0906 PE=4 SV=1	543.608	2392.04	4.36338	808.096	1505.83	5.14826
Q0KFD1	1	1	7.9472	0.971956	0.940465	1.05504	0.0500994	Suc	Ita	17923.7	D-glycero-beta-D-manno-heptose 1-phosphate adenylyltransferase OS=Cupriavidus necator (strain ATCC 17699 / DSM 428 / KCTC 22496 / NCIMB 10442 / H16 / Stanier 337) OX=381666 GN=hldC PE=4 SV=1	286.36	0	229.181	6.52707	524.819	12.5716
Q0KBK2	14	7	70.8829	0.411084	0.815782	1.76377	0.110627	Ita	Suc	89226.5	Lon protease OS=Cupriavidus necator (strain ATCC 17699 / DSM 428 / KCTC 22496 / NCIMB 10442 / H16 / Stanier 337) OX=381666 GN=lon PE=2 SV=1	765.752	803.952	2659.79	1065.85	1016.69	315.445
Q0KB85	1	1	6.0642	0.63668	0.881543	49.797	0.0686063	Suc	Ita	35147.3	MoxR-like ATPase OS=Cupriavidus necator (strain ATCC 17699 / DSM 428 / KCTC 22496 / NCIMB 10442 / H16 / Stanier 337) OX=381666 GN=H16_A1604 PE=4 SV=1	11.0115	0	0	548.342	0	0
Q0K3S8	2	1	10.9907	0.500168	0.831799	1.17674	0.089367	Ita	Suc	28076.1	4-Oxalocrotonate decarboxylase OS=Cupriavidus necator (strain ATCC 17699 / DSM 428 / KCTC 22496 / NCIMB 10442 / H16 / Stanier 337) OX=381666 GN=H16_B0549 PE=4 SV=1	467.944	672.785	410.42	846.808	87.5267	383.835
Q0K607	25	15	156.725	0.341582	0.814059	1.51728	0.134139	Suc	Ita	156777	DNA-directed RNA polymerase subunit beta' OS=Cupriavidus necator (strain ATCC 17699 / DSM 428 / KCTC 22496 / NCIMB 10442 / H16 / Stanier 337) OX=381666 GN=rpoC PE=3 SV=1	5950.9	4087.31	4434.73	3815	10600.8	7543.67
Q0K2H5	6	6	37.647	0.652011	0.888468	3.16931	0.0669056	Suc	Ita	12469.1	Alkylphosphonate uptake OS=Cupriavidus necator (strain ATCC 17699 / DSM 428 / KCTC 22496 / NCIMB 10442 / H16 / Stanier 337) OX=381666 GN=H16_B1008 PE=3 SV=1	545.903	131.899	114.611	354.055	2098.28	59.075
Q0JZ57	20	12	127.363	0.332621	0.814059	1.41356	0.137785	Suc	Ita	67540.6	Copper resistance protein A_ multi-copper oxidase OS=Cupriavidus necator (strain ATCC 17699 / DSM 428 / KCTC 22496 / NCIMB 10442 / H16 / Stanier 337) OX=381666 GN=copA PE=4 SV=1	5058.62	7215.12	3076.42	7518.44	9573.56	4606.38
Q0KCE3	7	4	58.5873	0.670141	0.888468	1.46745	0.0650279	Suc	Ita	10728.3	DUF1330 domain-containing protein OS=Cupriavidus necator (strain ATCC 17699 / DSM 428 / KCTC 22496 / NCIMB 10442 / H16 / Stanier 337) OX=381666 GN=H16_A1187 PE=4 SV=1	2581.93	2813.43	1007.68	949.66	3706.21	4740.23
Q0K737	19	13	147.474	0.52398	0.835619	1.00233	0.084889	Suc	Ita	54487.2	Catalase OS=Cupriavidus necator (strain ATCC 17699 / DSM 428 / KCTC 22496 / NCIMB 10442 / H16 / Stanier 337) OX=381666 GN=katE1 PE=3 SV=1	174.832	264.102	5995.08	6397.82	8.46605	42.7244
Q0K602	15	12	101.121	0.254313	0.798088	1.48545	0.1784	Suc	Ita	14879.5	Large ribosomal subunit protein uL11 OS=Cupriavidus necator (strain ATCC 17699 / DSM 428 / KCTC 22496 / NCIMB 10442 / H16 / Stanier 337) OX=381666 GN=rplK PE=3 SV=1	10090.4	6117.84	13722	21071.5	11454.3	11934.3
Q0K7D9	4	3	22.1835	0.903339	0.936813	1.3063	0.0511884	Ita	Suc	25838.2	Zn-dependent protease with chaperone function OS=Cupriavidus necator (strain ATCC 17699 / DSM 428 / KCTC 22496 / NCIMB 10442 / H16 / Stanier 337) OX=381666 GN=H16_A3007 PE=3 SV=1	63.9968	11.1939	528.395	16.0345	316.333	129.69
Q0KEC5	16	12	89.9329	0.699745	0.892697	1.12479	0.0622533	Ita	Suc	20363.5	DUF5666 domain-containing protein OS=Cupriavidus necator (strain ATCC 17699 / DSM 428 / KCTC 22496 / NCIMB 10442 / H16 / Stanier 337) OX=381666 GN=H16_A0496 PE=4 SV=1	10675.1	37668.8	3669.91	18463.5	16154.9	11624.7
Q0K6Z6	2	2	21.7725	0.128795	0.679289	1.47155	0.31196	Suc	Ita	18947.3	DUF937 domain-containing protein OS=Cupriavidus necator (strain ATCC 17699 / DSM 428 / KCTC 22496 / NCIMB 10442 / H16 / Stanier 337) OX=381666 GN=H16_A3150 PE=4 SV=1	484.441	331.772	720.588	808.645	704.219	748.623
Q59098	12	8	82.9092	0.120938	0.674144	2.26073	0.326435	Suc	Ita	56695.9	Dihydrolipoyllysine-residue acetyltransferase component of pyruvate dehydrogenase complex OS=Cupriavidus necator (strain ATCC 17699 / DSM 428 / KCTC 22496 / NCIMB 10442 / H16 / Stanier 337) OX=381666 GN=pdhB PE=3 SV=2	3858.08	3461.29	13812.8	10547.4	22832.7	14394.1
Q0KBW6	8	7	55.6486	0.887909	0.936813	1.15829	0.0516022	Suc	Ita	77355	oligopeptidase A OS=Cupriavidus necator (strain ATCC 17699 / DSM 428 / KCTC 22496 / NCIMB 10442 / H16 / Stanier 337) OX=381666 GN=dcp PE=3 SV=1	2422.22	2165.89	6584.36	1529.23	3915.07	7496.65
Q0KEF6	6	3	38.7583	0.434157	0.823431	1.35095	0.104328	Ita	Suc	12165.9	Acyl-CoA hydrolase OS=Cupriavidus necator (strain ATCC 17699 / DSM 428 / KCTC 22496 / NCIMB 10442 / H16 / Stanier 337) OX=381666 GN=H16_A0465 PE=3 SV=1	1646.65	902.217	2668.55	440.951	543.637	2877.44
Q0K718;Q0KC67;Q0KDC4	3	3	16.8404	0.675937	0.888468	3.24643	0.0644568	Ita	Suc	39192.2	NAD(P) transhydrogenase subunit alpha 1 OS=Cupriavidus necator (strain ATCC 17699 / DSM 428 / KCTC 22496 / NCIMB 10442 / H16 / Stanier 337) OX=381666 GN=pntAa3 PE=4 SV=1	261.494	24.3351	3374.48	60.3905	30.7771	1036.32
Q0K9B9	30	18	235.962	0.984322	0.941974	1.10875	0.050031	Suc	Ita	103825	Translation initiation factor IF-2 OS=Cupriavidus necator (strain ATCC 17699 / DSM 428 / KCTC 22496 / NCIMB 10442 / H16 / Stanier 337) OX=381666 GN=infB PE=3 SV=1	6715.14	3763.12	14903.4	2570.3	9527.65	16044
Q0K655	1	1	13.5011	0.517714	0.834471	1.18599	0.0860261	Suc	Ita	15120.1	Uncharacterized protein conserved in bacteria OS=Cupriavidus necator (strain ATCC 17699 / DSM 428 / KCTC 22496 / NCIMB 10442 / H16 / Stanier 337) OX=381666 GN=H16_A3448 PE=4 SV=1	909.198	1262.84	5900.16	835.985	14.5596	8722.98
Q0KDI5	7	5	37.8927	0.588614	0.866863	1.72253	0.0746731	Ita	Suc	98691.4	DNA gyrase subunit A OS=Cupriavidus necator (strain ATCC 17699 / DSM 428 / KCTC 22496 / NCIMB 10442 / H16 / Stanier 337) OX=381666 GN=gyrA PE=3 SV=1	1128.21	275.756	148.537	580.337	251.404	69.5508
Q0KA35	5	3	28.2432	0.592566	0.866863	1.26664	0.0741292	Ita	Suc	33598	Membrane protease subunits_ stomatin/prohibitin homologs OS=Cupriavidus necator (strain ATCC 17699 / DSM 428 / KCTC 22496 / NCIMB 10442 / H16 / Stanier 337) OX=381666 GN=H16_A2036 PE=3 SV=1	249.317	597.949	245.798	450.899	300.774	111.291
Q0K8I8	1	1	8.3797	0.349554	0.814059	2.31291	0.13103	Ita	Suc	8356.24	Small ribosomal subunit protein bS21 OS=Cupriavidus necator (strain ATCC 17699 / DSM 428 / KCTC 22496 / NCIMB 10442 / H16 / Stanier 337) OX=381666 GN=rpsU PE=3 SV=1	3321.4	909.488	582.81	723.83	352.006	1005.39
Q0K551	11	7	45.4574	0.724076	0.896311	1.0121	0.0602258	Ita	Suc	37200.4	Metal-dependent hydrolase of the beta-lactamase superfamily OS=Cupriavidus necator (strain ATCC 17699 / DSM 428 / KCTC 22496 / NCIMB 10442 / H16 / Stanier 337) OX=381666 GN=H16_B0067 PE=4 SV=1	1541.44	2553.91	88.6374	115	3885.46	133.513
Q0KB72	2	2	10.3448	0.204256	0.765584	1.42814	0.216689	Suc	Ita	15108.3	ACT domain-containing protein OS=Cupriavidus necator (strain ATCC 17699 / DSM 428 / KCTC 22496 / NCIMB 10442 / H16 / Stanier 337) OX=381666 GN=H16_A1617 PE=4 SV=1	2592	3837.63	5702.85	6969.92	4549.43	5807.5
Q0K9K9	7	5	59.7801	0.629415	0.879156	3.39792	0.0694501	Ita	Suc	25365.4	Dienelactone hydrolase or related enzyme OS=Cupriavidus necator (strain ATCC 17699 / DSM 428 / KCTC 22496 / NCIMB 10442 / H16 / Stanier 337) OX=381666 GN=H16_A2215 PE=4 SV=1	1038.26	6729.58	66.8912	268.161	65.2968	1972.28
Q7WSB2	2	1	9.5698	0.416768	0.817475	1.40967	0.109015	Ita	Suc	46066.7	Probable acyl-coa dehydrogenase OS=Cupriavidus necator (strain ATCC 17699 / DSM 428 / KCTC 22496 / NCIMB 10442 / H16 / Stanier 337) OX=381666 GN=PHG222 PE=3 SV=1	33.378	27.6721	7.10832	40.4967	7.85374	0
Q0K5Z9	53	43	467.17	0.990507	0.94396	1.22967	0.0500114	Suc	Ita	43331.6	Elongation factor Tu OS=Cupriavidus necator (strain ATCC 17699 / DSM 428 / KCTC 22496 / NCIMB 10442 / H16 / Stanier 337) OX=381666 GN=tuf1 PE=3 SV=1	61832.7	50179.9	6904.03	119971	12376.6	13880.5
Q0K5J3	15	10	86.1796	0.438277	0.823431	2.20256	0.103268	Suc	Ita	72481	Alkyl sulfatase OS=Cupriavidus necator (strain ATCC 17699 / DSM 428 / KCTC 22496 / NCIMB 10442 / H16 / Stanier 337) OX=381666 GN=H16_A3671 PE=3 SV=1	3226.21	1086.81	1288.81	1017.44	3246.27	8074.63
Q0KEF9	6	3	31.3631	0.746844	0.906677	1.14948	0.0585216	Ita	Suc	41947.4	Acetyl-CoA C-acyltransferase OS=Cupriavidus necator (strain ATCC 17699 / DSM 428 / KCTC 22496 / NCIMB 10442 / H16 / Stanier 337) OX=381666 GN=H16_A0462 PE=3 SV=1	131.976	7.48829	1.7079	120.168	0.731673	1.91381
Q0K4S3	12	10	71.9195	0.829176	0.933011	1.71545	0.0537709	Suc	Ita	42174.3	3-oxoadipyl-CoA thiolase OS=Cupriavidus necator (strain ATCC 17699 / DSM 428 / KCTC 22496 / NCIMB 10442 / H16 / Stanier 337) OX=381666 GN=pcaF PE=3 SV=1	412.11	266.28	18.8109	1147.2	25.9793	22.833
Q0K0P4	6	2	35.4011	0.752286	0.906677	2.0821	0.0581407	Suc	Ita	15243.2	PhnB-like domain-containing protein OS=Cupriavidus necator (strain ATCC 17699 / DSM 428 / KCTC 22496 / NCIMB 10442 / H16 / Stanier 337) OX=381666 GN=H16_B1645 PE=4 SV=1	1059.07	68.2932	187.21	919.735	1817.33	0
Q0KED6	4	4	25.2727	0.305408	0.814059	3.59896	0.149949	Ita	Suc	13308.7	Putative iron-sulfur cluster insertion protein ErpA OS=Cupriavidus necator (strain ATCC 17699 / DSM 428 / KCTC 22496 / NCIMB 10442 / H16 / Stanier 337) OX=381666 GN=erpA PE=3 SV=1	466.614	113.581	33.1448	38.5997	0	131.822
Q0K064	1	1	4.4661	0.608275	0.867882	179.563	0.0720501	Suc	Ita	39851.5	ABC-type transporter_ periplasmic component: POPT family OS=Cupriavidus necator (strain ATCC 17699 / DSM 428 / KCTC 22496 / NCIMB 10442 / H16 / Stanier 337) OX=381666 GN=H16_B1828 PE=4 SV=1	1.26988	0.921055	1.77219	711.632	0	0
Q0K6N0	3	2	23.8564	0.380772	0.815782	3.30721	0.119949	Ita	Suc	17957.4	Glutathione-dependent peroxiredoxin OS=Cupriavidus necator (strain ATCC 17699 / DSM 428 / KCTC 22496 / NCIMB 10442 / H16 / Stanier 337) OX=381666 GN=H16_A3267 PE=3 SV=1	46.6388	23.5618	336.149	55.8292	67.0388	0
Q0KCE2	36	29	289.369	0.833985	0.933011	1.55387	0.0535569	Ita	Suc	46131.1	Enolase OS=Cupriavidus necator (strain ATCC 17699 / DSM 428 / KCTC 22496 / NCIMB 10442 / H16 / Stanier 337) OX=381666 GN=eno PE=3 SV=1	8553.92	47179.4	7816.51	19662.9	13568.8	7665.86
Q0KBW7	2	2	10.4739	0.161585	0.700525	4.36891	0.262666	Ita	Suc	31129.4	Exonuclease III OS=Cupriavidus necator (strain ATCC 17699 / DSM 428 / KCTC 22496 / NCIMB 10442 / H16 / Stanier 337) OX=381666 GN=H16_A1368 PE=3 SV=1	163.273	64.9811	357.03	71.0786	3.87332	59.0138
Q0KCE4	10	9	55.5123	0.355354	0.814059	1.39807	0.128844	Suc	Ita	31329	2-dehydro-3-deoxyphosphooctonate aldolase OS=Cupriavidus necator (strain ATCC 17699 / DSM 428 / KCTC 22496 / NCIMB 10442 / H16 / Stanier 337) OX=381666 GN=kdsA PE=3 SV=1	12581.9	6697.65	6924.83	8391.14	18130.7	10113.8
Q0K0H9	3	2	17.9843	0.695655	0.891549	1.48103	0.062616	Ita	Suc	15946.4	Pas/Pac domain containing protein OS=Cupriavidus necator (strain ATCC 17699 / DSM 428 / KCTC 22496 / NCIMB 10442 / H16 / Stanier 337) OX=381666 GN=H16_B1710 PE=4 SV=1	833.198	904.45	164.645	661.931	182.063	440.445
Q0JZG0	3	1	15.1717	0.633996	0.879343	1.99325	0.0689152	Ita	Suc	16836.2	Transcriptional regulator_ MarR-family OS=Cupriavidus necator (strain ATCC 17699 / DSM 428 / KCTC 22496 / NCIMB 10442 / H16 / Stanier 337) OX=381666 GN=H16_B2082 PE=4 SV=1	1146.12	24.4733	155.299	546.517	114.485	4.19123
Q0K980	11	10	98.3735	0.630978	0.879156	1.96292	0.0692665	Suc	Ita	23910.4	Ribose-5-phosphate isomerase A OS=Cupriavidus necator (strain ATCC 17699 / DSM 428 / KCTC 22496 / NCIMB 10442 / H16 / Stanier 337) OX=381666 GN=rpiA PE=3 SV=1	1206.45	922.785	366.596	4572.47	28.3691	298.287
Q0K634	21	17	169.597	0.981676	0.940465	1.17226	0.0500424	Suc	Ita	18997	Large ribosomal subunit protein uL6 OS=Cupriavidus necator (strain ATCC 17699 / DSM 428 / KCTC 22496 / NCIMB 10442 / H16 / Stanier 337) OX=381666 GN=rplF PE=3 SV=1	14000.7	16877.5	7089.38	29444.6	6100.45	8962.68
Q0KFF8	3	2	17.8829	0.868811	0.936813	1.95404	0.0522028	Ita	Suc	53711.8	Glutamyl-tRNA(Gln) amidotransferase subunit A OS=Cupriavidus necator (strain ATCC 17699 / DSM 428 / KCTC 22496 / NCIMB 10442 / H16 / Stanier 337) OX=381666 GN=gatA PE=3 SV=1	3034.24	57.6007	102.602	1467.29	40.8827	126.617
Q0K5W1	5	1	32.008	0.66933	0.888468	1.60802	0.0651089	Suc	Ita	14766.6	Methylmalonyl CoA epimerase OS=Cupriavidus necator (strain ATCC 17699 / DSM 428 / KCTC 22496 / NCIMB 10442 / H16 / Stanier 337) OX=381666 GN=H16_A3551 PE=4 SV=1	1266.21	462.955	1302.76	436.146	2990.16	1449.11
Q0KF65	4	2	40.1333	0.399933	0.815782	1.63947	0.113908	Ita	Suc	17048	Uncharacterized protein conserved in bacteria OS=Cupriavidus necator (strain ATCC 17699 / DSM 428 / KCTC 22496 / NCIMB 10442 / H16 / Stanier 337) OX=381666 GN=H16_A0204 PE=4 SV=1	1956.38	764.683	3588.82	436.619	487.895	2924.23
Q0K8T5	10	4	50.6209	0.601738	0.866863	2.7483	0.0728995	Ita	Suc	64604.3	ABC-type sugar transporter_ periplasmic component OS=Cupriavidus necator (strain ATCC 17699 / DSM 428 / KCTC 22496 / NCIMB 10442 / H16 / Stanier 337) OX=381666 GN=H16_A2498 PE=4 SV=1	681.335	559.232	21.6847	167.623	16.0387	275.623
Q0KF11	4	4	25.5021	0.412083	0.815782	2.09222	0.11034	Ita	Suc	30022.1	Short chain dehydrogenase OS=Cupriavidus necator (strain ATCC 17699 / DSM 428 / KCTC 22496 / NCIMB 10442 / H16 / Stanier 337) OX=381666 GN=H16_A0258 PE=4 SV=1	606.129	984.277	3456.05	594.907	566.653	1250.45
Q0KBW5	4	2	23.1753	0.79237	0.926586	2.93038	0.0556342	Ita	Suc	30147.8	Bifunctional protein FolD OS=Cupriavidus necator (strain ATCC 17699 / DSM 428 / KCTC 22496 / NCIMB 10442 / H16 / Stanier 337) OX=381666 GN=folD PE=3 SV=1	1152.53	60.1374	11.4839	140.286	101.63	175.831
Q0K7B6	27	16	179.949	0.727839	0.896311	1.12129	0.0599316	Ita	Suc	41576.6	ABC-type transporter_ periplasmic component: HAAT family OS=Cupriavidus necator (strain ATCC 17699 / DSM 428 / KCTC 22496 / NCIMB 10442 / H16 / Stanier 337) OX=381666 GN=livK2 PE=4 SV=1	3954.97	1912.48	2617.6	3304.34	1667.86	2595.04
Q0K252	2	1	10.1763	0.944617	0.937791	2.4249	0.0503882	Ita	Suc	26013.5	Transcriptional regulator OS=Cupriavidus necator (strain ATCC 17699 / DSM 428 / KCTC 22496 / NCIMB 10442 / H16 / Stanier 337) OX=381666 GN=H16_B1131 PE=4 SV=1	188.581	321.05	0	5.19673	132.43	72.5385
Q0K840	6	3	46.8368	0.719199	0.896311	9.41273	0.0606148	Suc	Ita	32749.5	UTP--glucose-1-phosphate uridylyltransferase OS=Cupriavidus necator (strain ATCC 17699 / DSM 428 / KCTC 22496 / NCIMB 10442 / H16 / Stanier 337) OX=381666 GN=galU PE=3 SV=1	731.487	43.2395	18.7668	7395.17	56.4454	17.3252
Q0K8S2	7	5	40.3287	0.564924	0.862022	2.45486	0.0781176	Suc	Ita	12131.9	Uncharacterized protein OS=Cupriavidus necator (strain ATCC 17699 / DSM 428 / KCTC 22496 / NCIMB 10442 / H16 / Stanier 337) OX=381666 GN=H16_A2511 PE=4 SV=1	956.328	589.188	958.043	1111.76	408.285	4625.86
Q0KA05	12	11	96.323	0.614927	0.87473	1.06343	0.0712081	Suc	Ita	29708.8	2_3_4_5-tetrahydropyridine-2_6-dicarboxylate N-succinyltransferase OS=Cupriavidus necator (strain ATCC 17699 / DSM 428 / KCTC 22496 / NCIMB 10442 / H16 / Stanier 337) OX=381666 GN=dapD PE=3 SV=1	3532	2547.54	1193.63	6400.08	778.224	556.2
Q0KBZ4	3	1	15.8843	0.893626	0.936813	2.74155	0.0514415	Ita	Suc	82951.4	GTP pyrophosphokinase OS=Cupriavidus necator (strain ATCC 17699 / DSM 428 / KCTC 22496 / NCIMB 10442 / H16 / Stanier 337) OX=381666 GN=spoT2 PE=3 SV=1	2034.03	7773.15	0	1149.69	2427.55	0
Q0KCT8	13	10	70.6369	0.442131	0.823431	1.19317	0.102293	Ita	Suc	56016.1	2-isopropylmalate synthase OS=Cupriavidus necator (strain ATCC 17699 / DSM 428 / KCTC 22496 / NCIMB 10442 / H16 / Stanier 337) OX=381666 GN=leuA PE=3 SV=1	1812.18	2090.62	3694.91	1731.96	4582.98	52.7335
Q0K215	2	1	11.3763	0.680267	0.888468	3.20814	0.0640392	Suc	Ita	68957.5	Nucleotide pyrophosphatase OS=Cupriavidus necator (strain ATCC 17699 / DSM 428 / KCTC 22496 / NCIMB 10442 / H16 / Stanier 337) OX=381666 GN=H16_B1168 PE=4 SV=1	1321.63	518.399	529.727	0	2884.58	4717.93
Q0K7T7	2	2	9.3166	0.657033	0.888468	1.02635	0.0663712	Suc	Ita	42884.1	Aminotransferase OS=Cupriavidus necator (strain ATCC 17699 / DSM 428 / KCTC 22496 / NCIMB 10442 / H16 / Stanier 337) OX=381666 GN=H16_A2857 PE=3 SV=1	12.3254	785.455	22.5158	827.464	0	14.451
Q0K6P4	8	8	52.5382	0.419643	0.818958	1.79239	0.108216	Suc	Ita	11390.3	Large ribosomal subunit protein bL21 OS=Cupriavidus necator (strain ATCC 17699 / DSM 428 / KCTC 22496 / NCIMB 10442 / H16 / Stanier 337) OX=381666 GN=rplU PE=3 SV=1	11593.2	13818.5	12791.7	44003	12992.6	11479.6
Q0JYT3	2	1	10.2965	0.513367	0.834471	1.83236	0.0868319	Suc	Ita	17030	RTX toxin-activating lysine-acyltransferase OS=Cupriavidus necator (strain ATCC 17699 / DSM 428 / KCTC 22496 / NCIMB 10442 / H16 / Stanier 337) OX=381666 GN=rtxC1 PE=3 SV=1	114.563	0.40765	0	175.877	0.787034	34.0039
Q0K6P5	6	5	41.143	0.965954	0.940465	1.10605	0.0501465	Ita	Suc	8889.18	Large ribosomal subunit protein bL27 OS=Cupriavidus necator (strain ATCC 17699 / DSM 428 / KCTC 22496 / NCIMB 10442 / H16 / Stanier 337) OX=381666 GN=rpmA PE=3 SV=1	3365.15	6909.93	14419.6	3615.49	8241.32	10470.1
Q0K549	1	1	6.4702	0.778881	0.923064	20.8798	0.0564202	Suc	Ita	14331.5	Acetyltransferase OS=Cupriavidus necator (strain ATCC 17699 / DSM 428 / KCTC 22496 / NCIMB 10442 / H16 / Stanier 337) OX=381666 GN=H16_B0069 PE=4 SV=1	27.1319	33.1123	26.1879	1526.05	278.631	0
Q0K8I2	8	5	43.3788	0.505071	0.834019	2.83329	0.0884094	Suc	Ita	56281.7	Amidophosphoribosyltransferase OS=Cupriavidus necator (strain ATCC 17699 / DSM 428 / KCTC 22496 / NCIMB 10442 / H16 / Stanier 337) OX=381666 GN=purF PE=3 SV=1	965.658	809.588	35.6266	4142.88	180.733	807.119
Q0KBA8	3	1	17.1297	0.49499	0.831799	1.49469	0.0903988	Ita	Suc	44374.9	Predicted signal transduction protein containingan EAL domain OS=Cupriavidus necator (strain ATCC 17699 / DSM 428 / KCTC 22496 / NCIMB 10442 / H16 / Stanier 337) OX=381666 GN=H16_A1581 PE=4 SV=1	31.7618	26.5391	1231.19	158.832	270.842	433.035
Q0KF90	6	3	34.9979	0.835577	0.933011	4.44317	0.0534876	Suc	Ita	28356.3	Enoyl-CoA hydratase/carnithine racemase OS=Cupriavidus necator (strain ATCC 17699 / DSM 428 / KCTC 22496 / NCIMB 10442 / H16 / Stanier 337) OX=381666 GN=H16_A0179 PE=3 SV=1	191.75	10.031	96.4752	1312.26	8.75477	4.18566
Q0K645	22	18	171.694	0.579852	0.866863	4.80594	0.0759096	Suc	Ita	35731	DNA-directed RNA polymerase subunit alpha OS=Cupriavidus necator (strain ATCC 17699 / DSM 428 / KCTC 22496 / NCIMB 10442 / H16 / Stanier 337) OX=381666 GN=rpoA PE=3 SV=1	3594.37	3093.43	6816.29	7217.33	1364.66	56317.9
Q0K0V3	3	3	18.1915	0.670277	0.888468	1.52442	0.0650143	Ita	Suc	10736.5	Muconolactone Delta-isomerase OS=Cupriavidus necator (strain ATCC 17699 / DSM 428 / KCTC 22496 / NCIMB 10442 / H16 / Stanier 337) OX=381666 GN=catC2 PE=3 SV=1	1103.18	510.71	2693.94	638.631	905.342	1281.9
Q0K691	13	7	105.019	0.567628	0.863342	2.02336	0.0777079	Suc	Ita	22617.6	Imidazole glycerol phosphate synthase subunit HisH OS=Cupriavidus necator (strain ATCC 17699 / DSM 428 / KCTC 22496 / NCIMB 10442 / H16 / Stanier 337) OX=381666 GN=hisH PE=3 SV=1	2767.45	2196.32	2438.88	2781.95	10710	1486.29
Q0K1P6	1	1	5.1703	0.62984	0.879156	1.62077	0.0694001	Ita	Suc	17106.5	Uncharacterized enzyme of phosphonate metabolism OS=Cupriavidus necator (strain ATCC 17699 / DSM 428 / KCTC 22496 / NCIMB 10442 / H16 / Stanier 337) OX=381666 GN=phnG PE=4 SV=1	236.456	915.927	2576.38	1397.17	89.5109	813.929
Q0KF59	3	2	19.1636	0.687936	0.888468	1.58837	0.0633182	Suc	Ita	24545.1	Transcriptional regulator_ TetR/AcrR-family OS=Cupriavidus necator (strain ATCC 17699 / DSM 428 / KCTC 22496 / NCIMB 10442 / H16 / Stanier 337) OX=381666 GN=H16_A0210 PE=4 SV=1	449.07	194.287	0	922.64	85.7984	13.4512
Q7WXG3	5	3	30.7903	0.385629	0.815782	2.32652	0.118368	Suc	Ita	9463.6	Type II toxin-antitoxin system ParD family antitoxin OS=Cupriavidus necator (strain ATCC 17699 / DSM 428 / KCTC 22496 / NCIMB 10442 / H16 / Stanier 337) OX=381666 GN=PHG171 PE=4 SV=1	501.351	692.423	345.828	292.903	1187.4	2101.62
Q0K3S3	6	3	33.0012	0.476856	0.82889	2.38589	0.0941895	Ita	Suc	33876.8	Threonine deaminase OS=Cupriavidus necator (strain ATCC 17699 / DSM 428 / KCTC 22496 / NCIMB 10442 / H16 / Stanier 337) OX=381666 GN=tdcB PE=4 SV=1	255.037	63.3038	26.6376	29.309	86.0438	29.2379
Q0K6G1	6	3	44.8635	0.47054	0.82889	1.92907	0.0955774	Suc	Ita	10364.6	LIPOPROTEIN OS=Cupriavidus necator (strain ATCC 17699 / DSM 428 / KCTC 22496 / NCIMB 10442 / H16 / Stanier 337) OX=381666 GN=H16_A3341 PE=4 SV=1	483.234	1011.55	985.67	2919.67	474.496	1390.8
Q0KF17	2	2	11.9253	0.706947	0.892697	6.95342	0.0616302	Ita	Suc	25976.6	Glutathione S-transferase OS=Cupriavidus necator (strain ATCC 17699 / DSM 428 / KCTC 22496 / NCIMB 10442 / H16 / Stanier 337) OX=381666 GN=H16_A0252 PE=4 SV=1	206.803	18.4833	1.27878	6.15369	18.0943	8.33529
Q0KF34	50	44	384.269	0.877647	0.936813	1.01033	0.0519127	Ita	Suc	69967.3	Phosphomethylpyrimidine synthase OS=Cupriavidus necator (strain ATCC 17699 / DSM 428 / KCTC 22496 / NCIMB 10442 / H16 / Stanier 337) OX=381666 GN=thiC PE=3 SV=1	5610.08	10311.2	3709.54	7008.9	7775.84	4645.3
Q0K5N4	37	29	311.851	0.723075	0.896311	1.11015	0.0603049	Suc	Ita	40385.5	ABC-type transporter_ periplasmic component: HAAT family OS=Cupriavidus necator (strain ATCC 17699 / DSM 428 / KCTC 22496 / NCIMB 10442 / H16 / Stanier 337) OX=381666 GN=H16_A3630 PE=3 SV=1	11875.6	28829.1	11928.1	28297.7	17409.5	12723
Q0KAT8	2	1	10.6375	0.86682	0.936813	2.89347	0.0522711	Ita	Suc	52893.4	Cation/multidrug efflux system outer membrane porin OS=Cupriavidus necator (strain ATCC 17699 / DSM 428 / KCTC 22496 / NCIMB 10442 / H16 / Stanier 337) OX=381666 GN=acrC4 PE=3 SV=1	750.136	77.6807	0	231.385	0	54.7129
Q0KD43	7	5	45.0782	0.578922	0.866863	2.96535	0.0760433	Ita	Suc	14269.3	Methylglyoxal synthase OS=Cupriavidus necator (strain ATCC 17699 / DSM 428 / KCTC 22496 / NCIMB 10442 / H16 / Stanier 337) OX=381666 GN=mgsA PE=3 SV=1	5532.64	6472.1	356.554	908.197	1129.38	2131
Q0K4S9	12	6	56.3688	0.399089	0.815782	2.36585	0.114163	Suc	Ita	12655.7	Bacterial OB-fold domain-containing protein OS=Cupriavidus necator (strain ATCC 17699 / DSM 428 / KCTC 22496 / NCIMB 10442 / H16 / Stanier 337) OX=381666 GN=H16_B0194 PE=4 SV=1	4176.85	3000.77	7394.86	2460.64	16385.8	15629.8
Q0KBM9	1	1	6.2492	0.625587	0.879156	3.29582	0.0699047	Suc	Ita	17893.4	2-C-methyl-D-erythritol 2_4-cyclodiphosphate synthase OS=Cupriavidus necator (strain ATCC 17699 / DSM 428 / KCTC 22496 / NCIMB 10442 / H16 / Stanier 337) OX=381666 GN=ispF PE=3 SV=1	238.706	143.91	597.379	145.191	245.016	2839.68
Q0KF70	12	8	67.926	0.689296	0.888468	2.46082	0.0631928	Ita	Suc	19093.7	ATP-dependent protease subunit HslV OS=Cupriavidus necator (strain ATCC 17699 / DSM 428 / KCTC 22496 / NCIMB 10442 / H16 / Stanier 337) OX=381666 GN=hslV PE=3 SV=1	538.452	1613.75	8655.37	1325.52	851.962	2214.37
Q0KEB5	5	2	32.2036	0.785913	0.925082	4.67932	0.0560034	Ita	Suc	51669.1	Peptidase D ( Xaa-Pro aminopeptidase) OS=Cupriavidus necator (strain ATCC 17699 / DSM 428 / KCTC 22496 / NCIMB 10442 / H16 / Stanier 337) OX=381666 GN=pepQ PE=3 SV=1	333.25	8.87104	9.26564	39.0535	8.20094	27.8392
Q0K989	3	1	19.5522	0.474419	0.82889	1.1751	0.0947207	Suc	Ita	17333.3	Rhodanese-related sulfurtransferase OS=Cupriavidus necator (strain ATCC 17699 / DSM 428 / KCTC 22496 / NCIMB 10442 / H16 / Stanier 337) OX=381666 GN=H16_A2336 PE=4 SV=1	2442.46	1281.79	9312.93	4362.8	6873.74	4083.41
Q0KA74	6	4	46.01	0.934354	0.936813	2.1067	0.050546	Ita	Suc	56847.7	60 kDa chaperonin OS=Cupriavidus necator (strain ATCC 17699 / DSM 428 / KCTC 22496 / NCIMB 10442 / H16 / Stanier 337) OX=381666 GN=groELb PE=3 SV=1	109.56	72.6623	1968.48	133.479	247.053	640.356
Q0K9M2	2	1	11.0371	0.52401	0.835619	2.74373	0.0848835	Ita	Suc	9632.15	Ribbon-helix-helix protein RHH domain-containing protein OS=Cupriavidus necator (strain ATCC 17699 / DSM 428 / KCTC 22496 / NCIMB 10442 / H16 / Stanier 337) OX=381666 GN=H16_A2202 PE=4 SV=1	418.459	39.0863	15.4687	79.7062	0.241151	92.4509
Q0KEH4	2	1	9.727	0.980806	0.940465	1.09658	0.0500465	Ita	Suc	27221	SCP2 domain-containing protein OS=Cupriavidus necator (strain ATCC 17699 / DSM 428 / KCTC 22496 / NCIMB 10442 / H16 / Stanier 337) OX=381666 GN=H16_A0447 PE=4 SV=1	39.5477	109.518	1884.35	1082.86	8.48198	762.988
Q0K8E7	22	19	181.933	0.682243	0.888468	1.25913	0.0638512	Ita	Suc	59615.2	ABC-type transporter_ periplasmic component: PepT family OS=Cupriavidus necator (strain ATCC 17699 / DSM 428 / KCTC 22496 / NCIMB 10442 / H16 / Stanier 337) OX=381666 GN=H16_A2642 PE=4 SV=1	1294.46	4922.06	1566.61	4061.37	1303.59	816.405
Q0K6E1	1	1	6.5446	0.676662	0.888468	12.2595	0.0643863	Ita	Suc	8644.86	Uncharacterized protein OS=Cupriavidus necator (strain ATCC 17699 / DSM 428 / KCTC 22496 / NCIMB 10442 / H16 / Stanier 337) OX=381666 GN=H16_A3361 PE=4 SV=1	530.04	0.111283	10.648	37.2708	0.0656998	6.77612
Q0K8Y8	21	17	187.394	0.681316	0.888468	1.61372	0.0639392	Suc	Ita	36181.2	Phosphate-binding protein PstS OS=Cupriavidus necator (strain ATCC 17699 / DSM 428 / KCTC 22496 / NCIMB 10442 / H16 / Stanier 337) OX=381666 GN=pstS PE=3 SV=1	1956.24	3151.66	11951	1459.17	11904.3	14164.9
Q0K3F2	12	7	95.0314	0.955322	0.940465	1.99301	0.0502524	Ita	Suc	40099.8	Acyl-CoA dehydrogenase_short-chain specific OS=Cupriavidus necator (strain ATCC 17699 / DSM 428 / KCTC 22496 / NCIMB 10442 / H16 / Stanier 337) OX=381666 GN=H16_B0675 PE=3 SV=1	1540.7	1485.19	66.6565	409.647	437.909	704.145
Q0KBV1	2	2	12.369	0.724609	0.896311	2.79671	0.0601839	Ita	Suc	16884	Predicted thioesterase OS=Cupriavidus necator (strain ATCC 17699 / DSM 428 / KCTC 22496 / NCIMB 10442 / H16 / Stanier 337) OX=381666 GN=H16_A1384 PE=4 SV=1	544.777	60.0257	0	208.998	7.25743	0
Q0K9F9	2	1	10.7826	0.755073	0.908528	2.56907	0.0579496	Ita	Suc	53221.2	Threonine synthase OS=Cupriavidus necator (strain ATCC 17699 / DSM 428 / KCTC 22496 / NCIMB 10442 / H16 / Stanier 337) OX=381666 GN=thrC PE=3 SV=1	142.123	0	0	6.59425	47.9735	0.753041
P27745	4	4	15.5559	0.833841	0.933011	1.1843	0.0535633	Ita	Suc	35717.2	Acetoin:2_6-dichlorophenolindophenol oxidoreductase subunit alpha OS=Cupriavidus necator (strain ATCC 17699 / DSM 428 / KCTC 22496 / NCIMB 10442 / H16 / Stanier 337) OX=381666 GN=acoA PE=1 SV=3	367.607	765.094	1283.21	461.503	603.696	974.744
Q0KEP9	12	11	110.282	0.883826	0.936813	1.12439	0.0517223	Suc	Ita	21977.1	Large ribosomal subunit protein bL25 OS=Cupriavidus necator (strain ATCC 17699 / DSM 428 / KCTC 22496 / NCIMB 10442 / H16 / Stanier 337) OX=381666 GN=rplY PE=3 SV=1	15193.5	11371.6	2795.63	25624.7	2689.9	4698.43
Q0KDT4	2	1	9.3292	0.48617	0.82889	1.69535	0.0922076	Suc	Ita	38470.1	Predicted ornithine cyclodeaminase OS=Cupriavidus necator (strain ATCC 17699 / DSM 428 / KCTC 22496 / NCIMB 10442 / H16 / Stanier 337) OX=381666 GN=H16_A0689 PE=4 SV=1	674.76	324.261	201.468	221.233	706.171	1107.84
Q0KDF9	22	12	191.504	0.437172	0.823431	1.57179	0.10355	Suc	Ita	31464.8	Electron transfer flavoprotein alpha subunit OS=Cupriavidus necator (strain ATCC 17699 / DSM 428 / KCTC 22496 / NCIMB 10442 / H16 / Stanier 337) OX=381666 GN=fixB PE=3 SV=1	5995.03	2432.26	2531.09	2340.13	7651.7	7232.4
Q0K867	11	8	58.2696	0.633366	0.879343	1.02048	0.0689882	Suc	Ita	91474.3	RNA polymerase sigma factor RpoD OS=Cupriavidus necator (strain ATCC 17699 / DSM 428 / KCTC 22496 / NCIMB 10442 / H16 / Stanier 337) OX=381666 GN=rpoD1 PE=3 SV=1	1095.7	798.756	3970.57	1776.75	1708.96	2499.44
Q0K1V7	7	6	55.5262	0.758995	0.910123	1.65634	0.0576849	Suc	Ita	15525.4	Surface antigen domain-containing protein OS=Cupriavidus necator (strain ATCC 17699 / DSM 428 / KCTC 22496 / NCIMB 10442 / H16 / Stanier 337) OX=381666 GN=H16_B1227 PE=4 SV=1	474.731	649.904	524.238	221.5	759.164	1750.43
Q0JZ10	5	4	34.1736	0.942016	0.937586	1.02732	0.0504256	Suc	Ita	29850.4	Lipoprotein OS=Cupriavidus necator (strain ATCC 17699 / DSM 428 / KCTC 22496 / NCIMB 10442 / H16 / Stanier 337) OX=381666 GN=H16_B2232 PE=3 SV=1	19624.9	33428.3	54549.4	20471.1	55267.7	34803.2
Q0K5S5	4	2	20.2055	0.776283	0.92114	1.10229	0.0565782	Suc	Ita	45382.6	Putative peptidase_ M20A subfamily OS=Cupriavidus necator (strain ATCC 17699 / DSM 428 / KCTC 22496 / NCIMB 10442 / H16 / Stanier 337) OX=381666 GN=H16_A3588 PE=4 SV=1	1318.77	280.104	1309.6	1846.57	627.95	731.48
Q0JZ38	3	2	9.9054	0.915296	0.936813	1.57672	0.050911	Ita	Suc	106204	Glycoside-hydrolase family GH114 TIM-barrel domain-containing protein OS=Cupriavidus necator (strain ATCC 17699 / DSM 428 / KCTC 22496 / NCIMB 10442 / H16 / Stanier 337) OX=381666 GN=H16_B2204 PE=4 SV=1	803.384	85.3277	801.518	268.92	461.297	341.772
Q0K8G1	5	2	36.3094	0.491496	0.831799	2.4618	0.0911076	Ita	Suc	11116.6	FAD assembly factor SdhE OS=Cupriavidus necator (strain ATCC 17699 / DSM 428 / KCTC 22496 / NCIMB 10442 / H16 / Stanier 337) OX=381666 GN=H16_A2628 PE=3 SV=1	1070.86	104.345	956.271	441.631	321.689	102.499
Q0KDF8	4	2	19.6219	0.556573	0.853416	3.14942	0.0794108	Suc	Ita	63587.2	Acyl-CoA dehydrogenase OS=Cupriavidus necator (strain ATCC 17699 / DSM 428 / KCTC 22496 / NCIMB 10442 / H16 / Stanier 337) OX=381666 GN=H16_A0816 PE=3 SV=1	60.2491	37.1276	43.9901	84.1557	343.141	17.9253
Q0KCK6	22	14	135.833	0.976804	0.940465	1.01102	0.050068	Suc	Ita	51566.3	Microcin-processing peptidase 2 OS=Cupriavidus necator (strain ATCC 17699 / DSM 428 / KCTC 22496 / NCIMB 10442 / H16 / Stanier 337) OX=381666 GN=tldD PE=3 SV=1	1759.94	1181.67	2436.05	1216.07	1469.24	2751.64
Q0KDI1	4	3	26.7727	0.659673	0.888468	1.23726	0.0660948	Ita	Suc	40166.6	Histidinol-phosphate aminotransferase OS=Cupriavidus necator (strain ATCC 17699 / DSM 428 / KCTC 22496 / NCIMB 10442 / H16 / Stanier 337) OX=381666 GN=hisC PE=3 SV=1	211.245	2.13035	1.41156	133.947	2.35995	37.2924
Q0K5W9	4	3	22.9824	0.97495	0.940465	1.22827	0.0500793	Ita	Suc	84355.7	General secretion pathway protein D OS=Cupriavidus necator (strain ATCC 17699 / DSM 428 / KCTC 22496 / NCIMB 10442 / H16 / Stanier 337) OX=381666 GN=gspD PE=3 SV=1	184.261	220.829	848.894	231.108	275.056	514.774
Q0K9F5	9	4	74.3363	0.82066	0.933011	1.26206	0.0541662	Ita	Suc	17586.1	Thioredoxin peroxidase OS=Cupriavidus necator (strain ATCC 17699 / DSM 428 / KCTC 22496 / NCIMB 10442 / H16 / Stanier 337) OX=381666 GN=H16_A2269 PE=4 SV=1	481.335	773.508	184.179	408.639	485.938	245.639
Q0KBB3	3	1	16.7609	0.920236	0.936813	8.66934	0.0508074	Suc	Ita	48902.8	Ergothioneine biosynthesis protein EgtB OS=Cupriavidus necator (strain ATCC 17699 / DSM 428 / KCTC 22496 / NCIMB 10442 / H16 / Stanier 337) OX=381666 GN=H16_A1576 PE=4 SV=1	14.9884	27.7087	0	370.156	0	0
Q0K5G1	9	6	55.1237	0.311948	0.814059	17.7924	0.146864	Ita	Suc	99108.9	DNA topoisomerase OS=Cupriavidus necator (strain ATCC 17699 / DSM 428 / KCTC 22496 / NCIMB 10442 / H16 / Stanier 337) OX=381666 GN=topB PE=3 SV=1	2541.9	779.269	55618	1049.82	1259.81	1002.97
Q0K990	39	30	199.45	0.850049	0.936813	1.28314	0.0528901	Ita	Suc	52722.5	Glutamine synthetase OS=Cupriavidus necator (strain ATCC 17699 / DSM 428 / KCTC 22496 / NCIMB 10442 / H16 / Stanier 337) OX=381666 GN=glnA1 PE=3 SV=1	18739.6	71977.5	11151.7	31870.1	40127.2	7393
Q0K603	11	8	92.012	0.979592	0.940465	1.56087	0.0500526	Suc	Ita	24023.9	Large ribosomal subunit protein uL1 OS=Cupriavidus necator (strain ATCC 17699 / DSM 428 / KCTC 22496 / NCIMB 10442 / H16 / Stanier 337) OX=381666 GN=rplA PE=3 SV=1	2272.89	824.854	613.447	4450.22	1086.07	256.398
Q0K5S0	13	9	96.4922	0.968894	0.940465	1.72873	0.0501223	Ita	Suc	27607.7	Enoyl-CoA hydratase OS=Cupriavidus necator (strain ATCC 17699 / DSM 428 / KCTC 22496 / NCIMB 10442 / H16 / Stanier 337) OX=381666 GN=H16_A3593 PE=3 SV=1	4655.38	241.669	2450.01	1071.99	2071.55	1106.45
Q0K638	14	9	90.5209	0.884938	0.936813	1.18393	0.0516892	Suc	Ita	14982.5	Large ribosomal subunit protein uL15 OS=Cupriavidus necator (strain ATCC 17699 / DSM 428 / KCTC 22496 / NCIMB 10442 / H16 / Stanier 337) OX=381666 GN=rplO PE=3 SV=1	10653.6	13204.8	5243.21	21300.2	6538.03	6616.21
Q7WX27	3	2	19.8901	0.57157	0.863791	2.07546	0.0771184	Ita	Suc	26178.7	Uncharacterized protein OS=Cupriavidus necator (strain ATCC 17699 / DSM 428 / KCTC 22496 / NCIMB 10442 / H16 / Stanier 337) OX=381666 GN=PHG315 PE=4 SV=1	1906.39	1866.49	134.318	1467.5	205.32	209.746
Q0KEE4	4	3	20.2571	0.827292	0.933011	12.5799	0.0538566	Ita	Suc	39246.7	D-malate dehydrogenase (decarboxylating) OS=Cupriavidus necator (strain ATCC 17699 / DSM 428 / KCTC 22496 / NCIMB 10442 / H16 / Stanier 337) OX=381666 GN=leuB1 PE=3 SV=1	146.641	108.457	21650.6	380.905	230.716	1129.71
Q0K753	2	1	9.6156	0.903014	0.936813	3.36391	0.0511965	Ita	Suc	19130	Acetyltransferase OS=Cupriavidus necator (strain ATCC 17699 / DSM 428 / KCTC 22496 / NCIMB 10442 / H16 / Stanier 337) OX=381666 GN=H16_A3093 PE=4 SV=1	31.6347	0	693.677	192.002	11.2249	12.389
Q0K517	3	1	15.7785	0.798273	0.92857	3.79514	0.0553079	Suc	Ita	25148.7	Short chain dehydrogenase OS=Cupriavidus necator (strain ATCC 17699 / DSM 428 / KCTC 22496 / NCIMB 10442 / H16 / Stanier 337) OX=381666 GN=H16_B0101 PE=4 SV=1	200.688	9.22266	361.593	1260.47	3.53942	904.923
Q0K8G2	16	11	155.262	0.461388	0.825375	1.52462	0.0976542	Suc	Ita	48913	Citrate synthase OS=Cupriavidus necator (strain ATCC 17699 / DSM 428 / KCTC 22496 / NCIMB 10442 / H16 / Stanier 337) OX=381666 GN=cisY PE=3 SV=1	3514.76	241.85	773.487	4604.77	1290.96	1010.94
Q7WWW3	3	2	12.4897	0.742196	0.906208	3.89575	0.0588549	Suc	Ita	10694	Transcription factor zinc-finger domain-containing protein OS=Cupriavidus necator (strain ATCC 17699 / DSM 428 / KCTC 22496 / NCIMB 10442 / H16 / Stanier 337) OX=381666 GN=PHG379 PE=4 SV=1	161.874	291.132	10.6884	1768.78	0	37.655
Q0KBM1	5	5	28.2566	0.743359	0.906208	1.27115	0.0587708	Ita	Suc	44541.8	Acetylornithine deacetylase/Succinyl-diaminopimelate desuccinylase or related deacylase OS=Cupriavidus necator (strain ATCC 17699 / DSM 428 / KCTC 22496 / NCIMB 10442 / H16 / Stanier 337) OX=381666 GN=H16_A1465 PE=3 SV=1	669.475	52.4372	159.97	218.415	259.587	215.763
Q0JZ64	4	4	49.4629	0.69781	0.892697	1.17869	0.0624241	Ita	Suc	14675.9	Peptidyl-prolyl cis-trans isomerase OS=Cupriavidus necator (strain ATCC 17699 / DSM 428 / KCTC 22496 / NCIMB 10442 / H16 / Stanier 337) OX=381666 GN=H16_B2178 PE=3 SV=1	2955.7	3331.77	6478.16	3602.04	3929.58	3298.73
Q0KAE0	1	1	5.585	0.827811	0.933011	3.35795	0.0538329	Ita	Suc	22215.9	Uncharacterized conserved protein OS=Cupriavidus necator (strain ATCC 17699 / DSM 428 / KCTC 22496 / NCIMB 10442 / H16 / Stanier 337) OX=381666 GN=H16_A1930 PE=4 SV=1	355.036	0	87.2926	26.3927	33.1935	72.1397
P52993	8	5	59.4409	0.841046	0.933011	1.66371	0.0532548	Suc	Ita	43250.1	Dihydrolipoyllysine-residue succinyltransferase component of 2-oxoglutarate dehydrogenase complex OS=Cupriavidus necator (strain ATCC 17699 / DSM 428 / KCTC 22496 / NCIMB 10442 / H16 / Stanier 337) OX=381666 GN=sucB PE=3 SV=1	147.623	697.418	55.3836	1299.45	73.2588	125.333
Q0KAE4	5	4	33.1257	0.647349	0.887908	1.79117	0.0674116	Ita	Suc	18454.2	Uncharacterized protein conserved in bacteria OS=Cupriavidus necator (strain ATCC 17699 / DSM 428 / KCTC 22496 / NCIMB 10442 / H16 / Stanier 337) OX=381666 GN=H16_A1926 PE=4 SV=1	937.483	588.04	33.8428	750.416	76.3357	43.8341
Q0K762	8	8	80.6329	0.94818	0.937791	1.80643	0.0503398	Ita	Suc	28906.4	3-methyl-2-oxobutanoate hydroxymethyltransferase OS=Cupriavidus necator (strain ATCC 17699 / DSM 428 / KCTC 22496 / NCIMB 10442 / H16 / Stanier 337) OX=381666 GN=panB PE=3 SV=2	6228.79	14140.9	145.214	6672.63	4023.4	660.541
Q0K6Q0	8	4	41.5545	0.686325	0.888468	1.89007	0.0634677	Ita	Suc	63675.5	Proline--tRNA ligase OS=Cupriavidus necator (strain ATCC 17699 / DSM 428 / KCTC 22496 / NCIMB 10442 / H16 / Stanier 337) OX=381666 GN=proS PE=3 SV=1	551.892	20.5356	10.0999	179.253	89.6801	39.2718
Q0K7W7	34	28	281.307	0.875029	0.936813	1.06231	0.0519964	Ita	Suc	27826.4	Cell division coordinator CpoB OS=Cupriavidus necator (strain ATCC 17699 / DSM 428 / KCTC 22496 / NCIMB 10442 / H16 / Stanier 337) OX=381666 GN=cpoB PE=3 SV=1	12243.5	10632.7	59476	10063.2	26715.9	40742.6
Q0K361;Q0KE37	8	6	57.1257	0.547405	0.846292	1.27016	0.0808809	Suc	Ita	35256.9	Probable extra-cytoplasmic solute receptor OS=Cupriavidus necator (strain ATCC 17699 / DSM 428 / KCTC 22496 / NCIMB 10442 / H16 / Stanier 337) OX=381666 GN=H16_B0766 PE=3 SV=1	1316.12	457.761	2374.51	2480.16	1847.73	941.241
Q0KC03	15	14	111.853	0.704631	0.892697	1.46115	0.0618284	Ita	Suc	37180.9	TRAP-type transporter_ periplasmic component OS=Cupriavidus necator (strain ATCC 17699 / DSM 428 / KCTC 22496 / NCIMB 10442 / H16 / Stanier 337) OX=381666 GN=H16_A1328 PE=1 SV=1	2586.4	949.288	6851.38	4557.6	913.274	1637.97
Q0KAI3	6	4	33.0971	0.673947	0.888468	11.7966	0.0646513	Ita	Suc	41867.6	Acetyl-CoA acetyltransferase OS=Cupriavidus necator (strain ATCC 17699 / DSM 428 / KCTC 22496 / NCIMB 10442 / H16 / Stanier 337) OX=381666 GN=H16_A1887 PE=3 SV=1	555.99	2.56977	23.3054	14.056	21.6935	13.5754
Q0JZX9	2	1	16.2188	0.66723	0.888468	27.6596	0.0653199	Suc	Ita	54717.7	Benzoyl-CoA dioxygenase B OS=Cupriavidus necator (strain ATCC 17699 / DSM 428 / KCTC 22496 / NCIMB 10442 / H16 / Stanier 337) OX=381666 GN=boxB PE=4 SV=1	11.7602	0	0	0	325.266	0.0174674
Q0KET9	7	2	37.7647	0.981749	0.940465	3.98591	0.0500421	Suc	Ita	58332.6	C-terminal processing peptidase-3_ periplasmic OS=Cupriavidus necator (strain ATCC 17699 / DSM 428 / KCTC 22496 / NCIMB 10442 / H16 / Stanier 337) OX=381666 GN=ctp PE=3 SV=1	295.788	119.207	685.325	5.90135	1907.73	2472.15
P46368	3	3	25.3218	0.813364	0.932345	2.40011	0.0545219	Ita	Suc	55223.8	Acetaldehyde dehydrogenase 2 OS=Cupriavidus necator (strain ATCC 17699 / DSM 428 / KCTC 22496 / NCIMB 10442 / H16 / Stanier 337) OX=381666 GN=acoD PE=1 SV=1	904.266	14.6679	924.618	579.556	45.4203	143.135
Q0K8H7	3	2	16.5637	0.831223	0.933011	1.86282	0.053679	Ita	Suc	28038.2	Tryptophan synthase alpha chain OS=Cupriavidus necator (strain ATCC 17699 / DSM 428 / KCTC 22496 / NCIMB 10442 / H16 / Stanier 337) OX=381666 GN=trpA PE=3 SV=1	627.225	548.038	5.99898	96.6655	365.51	171.951
Q0KEQ9	4	3	21.1694	0.284213	0.798088	1.4069	0.160743	Ita	Suc	25002.3	Putative fumarylacetoacetat hydroxylase OS=Cupriavidus necator (strain ATCC 17699 / DSM 428 / KCTC 22496 / NCIMB 10442 / H16 / Stanier 337) OX=381666 GN=H16_A0361 PE=4 SV=1	275.513	150.118	221.524	140.329	97.2284	222.43
Q0KFB7	3	2	19.5969	0.530019	0.838564	1.04165	0.0838196	Suc	Ita	13693.3	Late embryogenesis abundant protein OS=Cupriavidus necator (strain ATCC 17699 / DSM 428 / KCTC 22496 / NCIMB 10442 / H16 / Stanier 337) OX=381666 GN=H16_A0152 PE=4 SV=1	1671.46	51.2348	185.063	310.42	1287.16	389.649
Q0K1Y8	19	17	125.07	0.969254	0.940465	1.05686	0.0501194	Suc	Ita	40001.9	S-(hydroxymethyl)glutathione dehydrogenase OS=Cupriavidus necator (strain ATCC 17699 / DSM 428 / KCTC 22496 / NCIMB 10442 / H16 / Stanier 337) OX=381666 GN=adhC PE=3 SV=1	3408.84	11435.6	258.663	2324.44	13243.1	394.39
Q0K6I9	3	2	17.2103	0.639669	0.881543	1.24351	0.0682664	Suc	Ita	48089.8	Phenylacetate-coenzyme A ligase OS=Cupriavidus necator (strain ATCC 17699 / DSM 428 / KCTC 22496 / NCIMB 10442 / H16 / Stanier 337) OX=381666 GN=paaL1 PE=3 SV=1	465.346	566.157	1001.69	1102.12	1405.29	20.8796
Q0K4S1	2	1	11.1661	0.961509	0.940465	1.04635	0.0501873	Ita	Suc	34941.3	Probable extra-cytoplasmic solute receptor OS=Cupriavidus necator (strain ATCC 17699 / DSM 428 / KCTC 22496 / NCIMB 10442 / H16 / Stanier 337) OX=381666 GN=H16_B0202 PE=3 SV=1	235.303	566.397	11.1376	16.8395	558.413	201.581
Q0K883	5	3	37.0522	0.876999	0.936813	1.10379	0.0519332	Suc	Ita	23415.8	Oligoribonuclease OS=Cupriavidus necator (strain ATCC 17699 / DSM 428 / KCTC 22496 / NCIMB 10442 / H16 / Stanier 337) OX=381666 GN=orn PE=3 SV=1	596.894	1552.1	4.04112	2330.51	28.8856	17.1031
Q0JZ19	3	1	16.9576	0.827646	0.933011	1.2843	0.0538404	Suc	Ita	36345.5	ABC-type transporter_ periplasmic component: TauT family OS=Cupriavidus necator (strain ATCC 17699 / DSM 428 / KCTC 22496 / NCIMB 10442 / H16 / Stanier 337) OX=381666 GN=tauA PE=4 SV=1	419.165	398.487	1994.83	1720.46	211.835	1679.79
Q0JZ13	27	25	213.808	0.921924	0.936813	1.07624	0.0507734	Ita	Suc	45319.4	O-Acetylhomoserine sulfhydrylase OS=Cupriavidus necator (strain ATCC 17699 / DSM 428 / KCTC 22496 / NCIMB 10442 / H16 / Stanier 337) OX=381666 GN=metY2 PE=3 SV=1	2658.93	6468.96	149.326	2981.43	5547.71	90.8634
Q0K637	2	2	16.0599	0.879865	0.936813	1.20376	0.0518432	Suc	Ita	6689.91	Large ribosomal subunit protein uL30 OS=Cupriavidus necator (strain ATCC 17699 / DSM 428 / KCTC 22496 / NCIMB 10442 / H16 / Stanier 337) OX=381666 GN=rpmD PE=3 SV=1	3568.05	3313.18	3400.2	6900.12	1987.43	3488.81
Q0JYS7	2	2	18.0101	0.925385	0.936813	2.36056	0.050706	Suc	Ita	28997.7	NAD(P)H dehydrogenase [quinone] OS=Cupriavidus necator (strain ATCC 17699 / DSM 428 / KCTC 22496 / NCIMB 10442 / H16 / Stanier 337) OX=381666 GN=H16_B2315 PE=4 SV=1	27.5672	207.874	29.2847	561.317	55.4355	8.14927
Q0K9X2	15	9	114.265	0.770503	0.917742	1.94389	0.0569374	Ita	Suc	56510.7	ABC-type transporter_ periplasmic component: PepT family OS=Cupriavidus necator (strain ATCC 17699 / DSM 428 / KCTC 22496 / NCIMB 10442 / H16 / Stanier 337) OX=381666 GN=dppA1b PE=3 SV=1	1548.84	3180.19	122.878	1291.42	1063.12	141.442
Q0K7T9	7	6	60.0436	0.667666	0.888468	1.40869	0.0652759	Suc	Ita	18029	6_7-dimethyl-8-ribityllumazine synthase OS=Cupriavidus necator (strain ATCC 17699 / DSM 428 / KCTC 22496 / NCIMB 10442 / H16 / Stanier 337) OX=381666 GN=ribH PE=3 SV=1	109.357	245.111	430.005	213.838	882.965	8.27532
Q0K5Q0	8	6	67.2585	0.702304	0.892697	1.1564	0.0620297	Suc	Ita	29739.7	Cytochrome c555 OS=Cupriavidus necator (strain ATCC 17699 / DSM 428 / KCTC 22496 / NCIMB 10442 / H16 / Stanier 337) OX=381666 GN=H16_A3614 PE=4 SV=1	3427.14	6592.99	8432.29	6143.11	10617.4	4578
Q0K841	1	1	4.2737	0.886671	0.936813	11.1777	0.0516382	Suc	Ita	107115	Valine--tRNA ligase OS=Cupriavidus necator (strain ATCC 17699 / DSM 428 / KCTC 22496 / NCIMB 10442 / H16 / Stanier 337) OX=381666 GN=valS PE=3 SV=1	2.0565	18.7517	0	232.588	0	0
Q0KED7	7	3	47.1258	0.978067	0.940465	1.85501	0.0500608	Ita	Suc	16828.3	Integral membrane protein involved in cell shape determination OS=Cupriavidus necator (strain ATCC 17699 / DSM 428 / KCTC 22496 / NCIMB 10442 / H16 / Stanier 337) OX=381666 GN=H16_A0484 PE=4 SV=1	115.109	83.1763	1201.78	133.913	179.81	441.023
Q0KCI2	6	3	33.3906	0.959466	0.940465	1.30751	0.0502077	Ita	Suc	29268.6	Predicted NADH:ubiquinone oxidoreductase_subunit RnfB OS=Cupriavidus necator (strain ATCC 17699 / DSM 428 / KCTC 22496 / NCIMB 10442 / H16 / Stanier 337) OX=381666 GN=rnfB PE=4 SV=1	427.569	138.042	1158.32	287.23	555.039	476.216
Q0K8M2	8	4	58.2098	0.722098	0.896311	1.82869	0.0603826	Suc	Ita	8681.69	Acyl carrier protein OS=Cupriavidus necator (strain ATCC 17699 / DSM 428 / KCTC 22496 / NCIMB 10442 / H16 / Stanier 337) OX=381666 GN=acpP PE=3 SV=1	15679	2296.21	1078.6	774.146	8851.07	25218.2
Q0K7X4	1	1	5.9858	0.938264	0.936813	1.33759	0.0504827	Ita	Suc	23899.1	Thioredoxin peroxidase OS=Cupriavidus necator (strain ATCC 17699 / DSM 428 / KCTC 22496 / NCIMB 10442 / H16 / Stanier 337) OX=381666 GN=H16_A2819 PE=3 SV=1	156.107	0	221.572	0	93.3704	188.988
Q0K512	6	5	43.2523	0.956412	0.940465	1.66293	0.0502402	Suc	Ita	12974.5	Uncharacterized protein OS=Cupriavidus necator (strain ATCC 17699 / DSM 428 / KCTC 22496 / NCIMB 10442 / H16 / Stanier 337) OX=381666 GN=H16_B0106 PE=4 SV=1	130.863	362.21	2948.99	276.865	122.492	5324.53
Q0K666	1	1	10.6522	0.875213	0.936813	1.24729	0.0519905	Suc	Ita	20417.5	Type IV pilus assembly protein PilP OS=Cupriavidus necator (strain ATCC 17699 / DSM 428 / KCTC 22496 / NCIMB 10442 / H16 / Stanier 337) OX=381666 GN=pilP2 PE=4 SV=1	1103.68	1516.53	6396.11	692.151	3320.53	7233.28
Q0JY75	1	0	5.8244					---	---	14177.2	Putative regulator of purine biosynthesis OS=Cupriavidus necator (strain ATCC 17699 / DSM 428 / KCTC 22496 / NCIMB 10442 / H16 / Stanier 337) OX=381666 GN=H16_B2517 PE=4 SV=1
Q0JYF3	1	0	5.4773					---	---	34138.5	Probable extra-cytoplasmic solute receptor OS=Cupriavidus necator (strain ATCC 17699 / DSM 428 / KCTC 22496 / NCIMB 10442 / H16 / Stanier 337) OX=381666 GN=H16_B2439 PE=3 SV=1
Q0JYJ8	1	0	5.2464					---	---	14516.4	Hypothetical membrane associated protein OS=Cupriavidus necator (strain ATCC 17699 / DSM 428 / KCTC 22496 / NCIMB 10442 / H16 / Stanier 337) OX=381666 GN=H16_B2394 PE=4 SV=1
Q0JYL2	1	0	4.6298					---	---	24337.5	Uncharacterized protein OS=Cupriavidus necator (strain ATCC 17699 / DSM 428 / KCTC 22496 / NCIMB 10442 / H16 / Stanier 337) OX=381666 GN=H16_B2380 PE=4 SV=1
Q0JYQ1	1	0	5.0719					---	---	24266.9	Chromosome partitioning protein ParB OS=Cupriavidus necator (strain ATCC 17699 / DSM 428 / KCTC 22496 / NCIMB 10442 / H16 / Stanier 337) OX=381666 GN=H16_B2341 PE=4 SV=1
Q0JYS5	1	0	4.8657					---	---	14157.1	3-Hydroxyisobutyrate dehydrogenase OS=Cupriavidus necator (strain ATCC 17699 / DSM 428 / KCTC 22496 / NCIMB 10442 / H16 / Stanier 337) OX=381666 GN=H16_B2317 PE=4 SV=1
Q0JYW3	3	0	15.274					---	---	44276.5	Heme d1 biosynthesis protein (NirF) OS=Cupriavidus necator (strain ATCC 17699 / DSM 428 / KCTC 22496 / NCIMB 10442 / H16 / Stanier 337) OX=381666 GN=nirF PE=4 SV=1
Q0JZ40	4	0	20.3156					---	---	20636.8	Penicillin-binding protein activator LpoB OS=Cupriavidus necator (strain ATCC 17699 / DSM 428 / KCTC 22496 / NCIMB 10442 / H16 / Stanier 337) OX=381666 GN=H16_B2202 PE=4 SV=1
Q0JZ62	1	0	7.4607					---	---	13302.3	Uncharacterized protein OS=Cupriavidus necator (strain ATCC 17699 / DSM 428 / KCTC 22496 / NCIMB 10442 / H16 / Stanier 337) OX=381666 GN=H16_B2180 PE=4 SV=1
Q0JZ98	2	0	16.2733					---	---	26618	CDP-diacylglycerol diphosphatase OS=Cupriavidus necator (strain ATCC 17699 / DSM 428 / KCTC 22496 / NCIMB 10442 / H16 / Stanier 337) OX=381666 GN=H16_B2144 PE=3 SV=1
Q0JZH2	1	0	4.5889					---	---	7736.52	Rubredoxin OS=Cupriavidus necator (strain ATCC 17699 / DSM 428 / KCTC 22496 / NCIMB 10442 / H16 / Stanier 337) OX=381666 GN=H16_B2070 PE=3 SV=1
Q0JZK7	2	0	15.5367					---	---	38953.9	Alpha/beta hydrolase OS=Cupriavidus necator (strain ATCC 17699 / DSM 428 / KCTC 22496 / NCIMB 10442 / H16 / Stanier 337) OX=381666 GN=H16_B2035 PE=4 SV=1
Q0JZK9	1	0	5.8276					---	---	28953.8	Adenosine deaminase_ truncated OS=Cupriavidus necator (strain ATCC 17699 / DSM 428 / KCTC 22496 / NCIMB 10442 / H16 / Stanier 337) OX=381666 GN=H16_B2033 PE=3 SV=1
Q0JZT6	8	0	65.9419					---	---	34119	Formyltetrahydrofolate deformylase OS=Cupriavidus necator (strain ATCC 17699 / DSM 428 / KCTC 22496 / NCIMB 10442 / H16 / Stanier 337) OX=381666 GN=purU PE=3 SV=1
Q0JZW2	1	0	5.4538					---	---	8424.42	Uncharacterized protein OS=Cupriavidus necator (strain ATCC 17699 / DSM 428 / KCTC 22496 / NCIMB 10442 / H16 / Stanier 337) OX=381666 GN=H16_B1930 PE=4 SV=1
Q0JZW3	3	0	14.3452					---	---	7176.06	Cold shock protein_ DNA-binding OS=Cupriavidus necator (strain ATCC 17699 / DSM 428 / KCTC 22496 / NCIMB 10442 / H16 / Stanier 337) OX=381666 GN=H16_B1929 PE=4 SV=1
Q0JZZ3	3	0	14.252					---	---	16275.8	Predicted acetyltransferase OS=Cupriavidus necator (strain ATCC 17699 / DSM 428 / KCTC 22496 / NCIMB 10442 / H16 / Stanier 337) OX=381666 GN=H16_B1899 PE=4 SV=1
Q0K0C2	1	0	4.8191					---	---	17227.4	Predicted acyl dehydratase OS=Cupriavidus necator (strain ATCC 17699 / DSM 428 / KCTC 22496 / NCIMB 10442 / H16 / Stanier 337) OX=381666 GN=H16_A1714 PE=4 SV=1
Q0K0C8	3	0	14.9484					---	---	21178.5	Transcriptional regulator OS=Cupriavidus necator (strain ATCC 17699 / DSM 428 / KCTC 22496 / NCIMB 10442 / H16 / Stanier 337) OX=381666 GN=H16_B1764 PE=4 SV=1
Q0K0Q6	1	0	3.8827					---	---	19605.3	LIPOPROTEIN OS=Cupriavidus necator (strain ATCC 17699 / DSM 428 / KCTC 22496 / NCIMB 10442 / H16 / Stanier 337) OX=381666 GN=H16_B1633 PE=4 SV=1
Q0K0T5	1	0	4.937					---	---	30725.9	Predicted phosphohydrolase OS=Cupriavidus necator (strain ATCC 17699 / DSM 428 / KCTC 22496 / NCIMB 10442 / H16 / Stanier 337) OX=381666 GN=H16_B1604 PE=3 SV=1
Q0K0U6	1	0	5.6693					---	---	46626.8	Cytosine deaminase OS=Cupriavidus necator (strain ATCC 17699 / DSM 428 / KCTC 22496 / NCIMB 10442 / H16 / Stanier 337) OX=381666 GN=codA PE=4 SV=1
Q0K0U8	1	0	5.9274					---	---	31604.9	Hypothetical membrane associated protein OS=Cupriavidus necator (strain ATCC 17699 / DSM 428 / KCTC 22496 / NCIMB 10442 / H16 / Stanier 337) OX=381666 GN=H16_B1590 PE=4 SV=1
Q0K1N1	1	0	4.0061					---	---	48618.6	YncE family protein OS=Cupriavidus necator (strain ATCC 17699 / DSM 428 / KCTC 22496 / NCIMB 10442 / H16 / Stanier 337) OX=381666 GN=H16_B1303 PE=4 SV=1
Q0K1Q1	3	0	14.791					---	---	26535.5	ABC-type phosphonate transport system_ ATPase component OS=Cupriavidus necator (strain ATCC 17699 / DSM 428 / KCTC 22496 / NCIMB 10442 / H16 / Stanier 337) OX=381666 GN=phnL PE=4 SV=1
Q0K1S5	1	0	10.0298					---	---	15973.1	Uncharacterized protein OS=Cupriavidus necator (strain ATCC 17699 / DSM 428 / KCTC 22496 / NCIMB 10442 / H16 / Stanier 337) OX=381666 GN=H16_B1259 PE=4 SV=1
Q0K1S6	1	0	5.0225					---	---	6758.59	Uncharacterized protein OS=Cupriavidus necator (strain ATCC 17699 / DSM 428 / KCTC 22496 / NCIMB 10442 / H16 / Stanier 337) OX=381666 GN=H16_B1258 PE=4 SV=1
Q0K1Y9	1	0	5.8944					---	---	30599.4	S-formylglutathione hydrolase OS=Cupriavidus necator (strain ATCC 17699 / DSM 428 / KCTC 22496 / NCIMB 10442 / H16 / Stanier 337) OX=381666 GN=H16_B1194 PE=3 SV=1
Q0K2D4	5	0	25.2911					---	---	43974.8	PqqA peptide cyclase OS=Cupriavidus necator (strain ATCC 17699 / DSM 428 / KCTC 22496 / NCIMB 10442 / H16 / Stanier 337) OX=381666 GN=pqqE PE=3 SV=1
Q0K2M1	3	0	19.6533					---	---	21663.1	Ligand binding (PAS) regulator with LuxR-type HTH-motif OS=Cupriavidus necator (strain ATCC 17699 / DSM 428 / KCTC 22496 / NCIMB 10442 / H16 / Stanier 337) OX=381666 GN=H16_B0962 PE=4 SV=1
Q0K3B7	3	0	15.1712					---	---	9130.55	Plasmid stability protein StbC OS=Cupriavidus necator (strain ATCC 17699 / DSM 428 / KCTC 22496 / NCIMB 10442 / H16 / Stanier 337) OX=381666 GN=stbC PE=4 SV=1
Q0K3C2	1	0	5.4067					---	---	34739.1	Probable extra-cytoplasmic solute receptor OS=Cupriavidus necator (strain ATCC 17699 / DSM 428 / KCTC 22496 / NCIMB 10442 / H16 / Stanier 337) OX=381666 GN=H16_B0705 PE=3 SV=1
Q0K3C4	2	0	12.276					---	---	35535.2	Acyl-CoA dehydrogenase OS=Cupriavidus necator (strain ATCC 17699 / DSM 428 / KCTC 22496 / NCIMB 10442 / H16 / Stanier 337) OX=381666 GN=H16_B0703 PE=4 SV=1
Q0K3Q6	2	0	9.5822					---	---	26460.5	Glutathione S-transferase OS=Cupriavidus necator (strain ATCC 17699 / DSM 428 / KCTC 22496 / NCIMB 10442 / H16 / Stanier 337) OX=381666 GN=H16_B0571 PE=3 SV=1
Q0K3V1	1	0	6.1994					---	---	13806.5	Bleomycin resistance protein OS=Cupriavidus necator (strain ATCC 17699 / DSM 428 / KCTC 22496 / NCIMB 10442 / H16 / Stanier 337) OX=381666 GN=H16_B0526 PE=3 SV=1
Q0K3Y3	1	0	3.6907					---	---	44949.1	Cysteine desulfurase IscS OS=Cupriavidus necator (strain ATCC 17699 / DSM 428 / KCTC 22496 / NCIMB 10442 / H16 / Stanier 337) OX=381666 GN=iscS PE=3 SV=1
Q0K4A9	2	0	7.4835					---	---	30483	Enoyl-CoA hydratase OS=Cupriavidus necator (strain ATCC 17699 / DSM 428 / KCTC 22496 / NCIMB 10442 / H16 / Stanier 337) OX=381666 GN=H16_B0365 PE=3 SV=1
Q0K5A3	1	0	6.2504					---	---	37424.3	Seryl-tRNA synthetase OS=Cupriavidus necator (strain ATCC 17699 / DSM 428 / KCTC 22496 / NCIMB 10442 / H16 / Stanier 337) OX=381666 GN=serS2 PE=4 SV=1
Q0K5N7	1	0	7.0338					---	---	42063.8	Putative glutamate--cysteine ligase 2 OS=Cupriavidus necator (strain ATCC 17699 / DSM 428 / KCTC 22496 / NCIMB 10442 / H16 / Stanier 337) OX=381666 GN=H16_A3627 PE=3 SV=1
Q0K5S4	2	0	9.3467					---	---	44667.5	Acetylornithine deacetylase/succinyl-diaminopimelate desuccinylase deacylase OS=Cupriavidus necator (strain ATCC 17699 / DSM 428 / KCTC 22496 / NCIMB 10442 / H16 / Stanier 337) OX=381666 GN=H16_A3589 PE=3 SV=1
Q0K5U2	1	0	3.8113					---	---	36676.4	C-type cytochrome (SoxD) OS=Cupriavidus necator (strain ATCC 17699 / DSM 428 / KCTC 22496 / NCIMB 10442 / H16 / Stanier 337) OX=381666 GN=soxD PE=4 SV=1
Q0K6I3	2	0	9.0552					---	---	56275.3	Anthranilate synthase component 1 OS=Cupriavidus necator (strain ATCC 17699 / DSM 428 / KCTC 22496 / NCIMB 10442 / H16 / Stanier 337) OX=381666 GN=trpE PE=3 SV=1
Q0K6X2	2	0	28.0776					---	---	52538.2	Zinc finger/thioredoxin putative domain-containing protein OS=Cupriavidus necator (strain ATCC 17699 / DSM 428 / KCTC 22496 / NCIMB 10442 / H16 / Stanier 337) OX=381666 GN=H16_A3174 PE=4 SV=1
Q0K7J1	1	0	4.9717					---	---	20278.9	Putative lipoprotein OS=Cupriavidus necator (strain ATCC 17699 / DSM 428 / KCTC 22496 / NCIMB 10442 / H16 / Stanier 337) OX=381666 GN=H16_A2954 PE=4 SV=1
Q0K7L7	1	0	4.8764					---	---	12984.7	Plasmid stability protein StbC OS=Cupriavidus necator (strain ATCC 17699 / DSM 428 / KCTC 22496 / NCIMB 10442 / H16 / Stanier 337) OX=381666 GN=H16_A2928 PE=4 SV=1
Q0K7X8	1	0	5.0439					---	---	46169.5	Kynureninase OS=Cupriavidus necator (strain ATCC 17699 / DSM 428 / KCTC 22496 / NCIMB 10442 / H16 / Stanier 337) OX=381666 GN=kynU PE=3 SV=1
Q0K8L6	4	0	20.2088					---	---	21370.9	Large ribosomal RNA subunit accumulation protein YceD OS=Cupriavidus necator (strain ATCC 17699 / DSM 428 / KCTC 22496 / NCIMB 10442 / H16 / Stanier 337) OX=381666 GN=H16_A2572 PE=3 SV=1
Q0K8M1;Q0KA69	1	0	6.8703					---	---	25870.7	3-oxoacyl-[acyl-carrier-protein] reductase OS=Cupriavidus necator (strain ATCC 17699 / DSM 428 / KCTC 22496 / NCIMB 10442 / H16 / Stanier 337) OX=381666 GN=fabG PE=3 SV=1
Q0K8Z6	3	0	13.2767					---	---	56684.6	Exopolyphosphatase OS=Cupriavidus necator (strain ATCC 17699 / DSM 428 / KCTC 22496 / NCIMB 10442 / H16 / Stanier 337) OX=381666 GN=ppx PE=3 SV=1
Q0K9F4	3	0	11.5048					---	---	62253.3	Predicted ATPase related to phosphate starvation-inducible protein PhoH OS=Cupriavidus necator (strain ATCC 17699 / DSM 428 / KCTC 22496 / NCIMB 10442 / H16 / Stanier 337) OX=381666 GN=H16_A2270 PE=3 SV=1
Q0K9G7	2	0	9.783					---	---	42915.4	ABC-type transporter_ periplasmic component OS=Cupriavidus necator (strain ATCC 17699 / DSM 428 / KCTC 22496 / NCIMB 10442 / H16 / Stanier 337) OX=381666 GN=H16_A2257 PE=4 SV=1
Q0K9H5	1	0	5.6692					---	---	95669.5	Chaperone protein ClpB OS=Cupriavidus necator (strain ATCC 17699 / DSM 428 / KCTC 22496 / NCIMB 10442 / H16 / Stanier 337) OX=381666 GN=clpB1 PE=3 SV=1
Q0K9H6	1	0	4.9388					---	---	20034.5	Bacterioferritin (Cytochrome b1) OS=Cupriavidus necator (strain ATCC 17699 / DSM 428 / KCTC 22496 / NCIMB 10442 / H16 / Stanier 337) OX=381666 GN=bfr3 PE=4 SV=1
Q0K9L7	2	0	9.5566					---	---	13489.2	YkgJ family cysteine cluster protein OS=Cupriavidus necator (strain ATCC 17699 / DSM 428 / KCTC 22496 / NCIMB 10442 / H16 / Stanier 337) OX=381666 GN=H16_A2207 PE=4 SV=1
Q0K9R2	2	0	10.8274					---	---	34286.4	Probable extra-cytoplasmic solute receptor OS=Cupriavidus necator (strain ATCC 17699 / DSM 428 / KCTC 22496 / NCIMB 10442 / H16 / Stanier 337) OX=381666 GN=H16_A2162 PE=3 SV=1
Q0K9W5	2	0	9.7195					---	---	25920	Sugar transferase involved in lipopolysaccharidesynthesis OS=Cupriavidus necator (strain ATCC 17699 / DSM 428 / KCTC 22496 / NCIMB 10442 / H16 / Stanier 337) OX=381666 GN=H16_A2107 PE=3 SV=1
Q0K9X0	1	0	4.5208					---	---	33571.8	L-Asparaginase OS=Cupriavidus necator (strain ATCC 17699 / DSM 428 / KCTC 22496 / NCIMB 10442 / H16 / Stanier 337) OX=381666 GN=ansB PE=4 SV=1
Q0K038	1	0	5.9114					---	---	23016.4	Putative hydrolase alpha/beta fold OS=Cupriavidus necator (strain ATCC 17699 / DSM 428 / KCTC 22496 / NCIMB 10442 / H16 / Stanier 337) OX=381666 GN=H16_B1854 PE=4 SV=1
Q0K082	1	0	5.4498					---	---	26574.9	ABC-type transporter_ ATPase component: PAAT family OS=Cupriavidus necator (strain ATCC 17699 / DSM 428 / KCTC 22496 / NCIMB 10442 / H16 / Stanier 337) OX=381666 GN=H16_B1810 PE=3 SV=1
Q0K148	1	0	5.6649					---	---	19458.1	Thioredoxin domain-containing protein OS=Cupriavidus necator (strain ATCC 17699 / DSM 428 / KCTC 22496 / NCIMB 10442 / H16 / Stanier 337) OX=381666 GN=H16_B1488 PE=4 SV=1
Q0K224	1	0	5.4132					---	---	20948.1	Transcriptional regulator OS=Cupriavidus necator (strain ATCC 17699 / DSM 428 / KCTC 22496 / NCIMB 10442 / H16 / Stanier 337) OX=381666 GN=H16_B1159 PE=4 SV=1
Q0K284	1	0	5.0167					---	---	20135.9	Transcriptional regulator_ TetR/AcrR-family OS=Cupriavidus necator (strain ATCC 17699 / DSM 428 / KCTC 22496 / NCIMB 10442 / H16 / Stanier 337) OX=381666 GN=H16_B1099 PE=4 SV=1
Q0K297	2	0	11.0104					---	---	22786.3	Response regulator_ NarL-family OS=Cupriavidus necator (strain ATCC 17699 / DSM 428 / KCTC 22496 / NCIMB 10442 / H16 / Stanier 337) OX=381666 GN=H16_B1086 PE=4 SV=1
Q0K321	1	0	4.9981					---	---	27265.8	Maleate isomerase OS=Cupriavidus necator (strain ATCC 17699 / DSM 428 / KCTC 22496 / NCIMB 10442 / H16 / Stanier 337) OX=381666 GN=maiA PE=3 SV=1
Q0K335	1	0	4.8769					---	---	17474.5	Cytosine deaminase-related enzyme OS=Cupriavidus necator (strain ATCC 17699 / DSM 428 / KCTC 22496 / NCIMB 10442 / H16 / Stanier 337) OX=381666 GN=H16_B0797 PE=4 SV=1
Q0K366	1	0	5.4811					---	---	25266	Transcriptional regulator_ TetR/AcrR-family OS=Cupriavidus necator (strain ATCC 17699 / DSM 428 / KCTC 22496 / NCIMB 10442 / H16 / Stanier 337) OX=381666 GN=H16_B0761 PE=4 SV=1
Q0K614	2	0	11.9319					---	---	36605	Transcriptional regulator_ AraC-family OS=Cupriavidus necator (strain ATCC 17699 / DSM 428 / KCTC 22496 / NCIMB 10442 / H16 / Stanier 337) OX=381666 GN=H16_A3489 PE=4 SV=1
Q0K656	1	0	6.5141					---	---	20081.4	DNA-directed RNA polymerase sigma subunit (RpoE_sigma24) OS=Cupriavidus necator (strain ATCC 17699 / DSM 428 / KCTC 22496 / NCIMB 10442 / H16 / Stanier 337) OX=381666 GN=rpoE5 PE=3 SV=1
Q0K684	2	0	9.75					---	---	9318.59	Predicted transcriptional regulator_ BolA superfamily OS=Cupriavidus necator (strain ATCC 17699 / DSM 428 / KCTC 22496 / NCIMB 10442 / H16 / Stanier 337) OX=381666 GN=bolA PE=3 SV=1
Q0K692	1	0	4.8836					---	---	26559.1	1-(5-phosphoribosyl)-5-[(5-phosphoribosylamino)methylideneamino] imidazole-4-carboxamide isomerase OS=Cupriavidus necator (strain ATCC 17699 / DSM 428 / KCTC 22496 / NCIMB 10442 / H16 / Stanier 337) OX=381666 GN=hisA PE=3 SV=1
Q0K694	1	0	5.9751					---	---	15677.8	Phosphoribosyl-AMP cyclohydrolase OS=Cupriavidus necator (strain ATCC 17699 / DSM 428 / KCTC 22496 / NCIMB 10442 / H16 / Stanier 337) OX=381666 GN=hisI PE=3 SV=1
Q0K724	3	0	16.5236					---	---	20210.3	Uncharacterized YceI-like periplasmic protein OS=Cupriavidus necator (strain ATCC 17699 / DSM 428 / KCTC 22496 / NCIMB 10442 / H16 / Stanier 337) OX=381666 GN=H16_A3122 PE=4 SV=1
Q0K744	1	0	5.3473					---	---	18720.2	Glutathione peroxidase OS=Cupriavidus necator (strain ATCC 17699 / DSM 428 / KCTC 22496 / NCIMB 10442 / H16 / Stanier 337) OX=381666 GN=H16_A3102 PE=3 SV=1
Q0K756	1	0	6.279					---	---	20260.9	Cobalamin adenosyltransferase OS=Cupriavidus necator (strain ATCC 17699 / DSM 428 / KCTC 22496 / NCIMB 10442 / H16 / Stanier 337) OX=381666 GN=H16_A3090 PE=3 SV=1
Q0K831	1	0	4.4929					---	---	22097	NADH pyrophosphatase I of the Nudix family of hydrolases OS=Cupriavidus necator (strain ATCC 17699 / DSM 428 / KCTC 22496 / NCIMB 10442 / H16 / Stanier 337) OX=381666 GN=H16_A2761 PE=4 SV=1
Q0K853	1	0	5.7738					---	---	31660.1	Dienelactone hydrolase or related enzyme OS=Cupriavidus necator (strain ATCC 17699 / DSM 428 / KCTC 22496 / NCIMB 10442 / H16 / Stanier 337) OX=381666 GN=H16_A2739 PE=4 SV=1
Q0K872	1	0	6.6897					---	---	13232.2	DUF1428 domain-containing protein OS=Cupriavidus necator (strain ATCC 17699 / DSM 428 / KCTC 22496 / NCIMB 10442 / H16 / Stanier 337) OX=381666 GN=H16_A2720 PE=4 SV=1
Q0K908	1	0	5.5812					---	---	34557.6	Transcriptional regulator_ LysR-family OS=Cupriavidus necator (strain ATCC 17699 / DSM 428 / KCTC 22496 / NCIMB 10442 / H16 / Stanier 337) OX=381666 GN=H16_A2421 PE=3 SV=1
Q0K926	4	0	20.5029					---	---	52223.8	Glutamate--tRNA ligase OS=Cupriavidus necator (strain ATCC 17699 / DSM 428 / KCTC 22496 / NCIMB 10442 / H16 / Stanier 337) OX=381666 GN=gltX PE=3 SV=1
Q0K963	3	0	17.6564					---	---	50153	Histidine--tRNA ligase OS=Cupriavidus necator (strain ATCC 17699 / DSM 428 / KCTC 22496 / NCIMB 10442 / H16 / Stanier 337) OX=381666 GN=hisS PE=3 SV=1
Q0KA98	11	0	62.1402					---	---	43036.4	Isovaleryl-CoA dehydrogenase OS=Cupriavidus necator (strain ATCC 17699 / DSM 428 / KCTC 22496 / NCIMB 10442 / H16 / Stanier 337) OX=381666 GN=ivd2 PE=3 SV=1
Q0KAA4	7	0	73.8314					---	---	40572.7	chloromuconate cycloisomerase OS=Cupriavidus necator (strain ATCC 17699 / DSM 428 / KCTC 22496 / NCIMB 10442 / H16 / Stanier 337) OX=381666 GN=catB3 PE=3 SV=1
Q0KAE6	1	0	5.6955					---	---	17981.4	6-carboxy-5_6_7_8-tetrahydropterin synthase OS=Cupriavidus necator (strain ATCC 17699 / DSM 428 / KCTC 22496 / NCIMB 10442 / H16 / Stanier 337) OX=381666 GN=ptpS PE=3 SV=1
Q0KAM1	6	0	35.1446					---	---	50175.4	Phosphomannomutase OS=Cupriavidus necator (strain ATCC 17699 / DSM 428 / KCTC 22496 / NCIMB 10442 / H16 / Stanier 337) OX=381666 GN=manB1 PE=3 SV=1
Q0KAS5	1	0	4.944					---	---	37746	maleylacetate reductase OS=Cupriavidus necator (strain ATCC 17699 / DSM 428 / KCTC 22496 / NCIMB 10442 / H16 / Stanier 337) OX=381666 GN=H16_A1786 PE=3 SV=1
Q0KAW8	1	0	4.7884					---	---	37371.4	Xanthine and CO dehydrogenase_ maturation factor OS=Cupriavidus necator (strain ATCC 17699 / DSM 428 / KCTC 22496 / NCIMB 10442 / H16 / Stanier 337) OX=381666 GN=coxF2 PE=4 SV=1
Q0KB07;Q0JZX2	3	0	26.7347					---	---	23134.4	YcaC related amidohydrolase OS=Cupriavidus necator (strain ATCC 17699 / DSM 428 / KCTC 22496 / NCIMB 10442 / H16 / Stanier 337) OX=381666 GN=ycaC PE=4 SV=1
Q0KB41	1	0	14.301					---	---	22064.2	Glutathione S-transferase OS=Cupriavidus necator (strain ATCC 17699 / DSM 428 / KCTC 22496 / NCIMB 10442 / H16 / Stanier 337) OX=381666 GN=H16_A1648 PE=4 SV=1
Q0KBB2	1	0	4.1572					---	---	21944.9	FMN-dependent NADH:quinone oxidoreductase OS=Cupriavidus necator (strain ATCC 17699 / DSM 428 / KCTC 22496 / NCIMB 10442 / H16 / Stanier 337) OX=381666 GN=azoR PE=3 SV=1
Q0KBB5	1	0	4.5616					---	---	27480.7	Ankyrin repeat protein containing three repeats OS=Cupriavidus necator (strain ATCC 17699 / DSM 428 / KCTC 22496 / NCIMB 10442 / H16 / Stanier 337) OX=381666 GN=arp3 PE=4 SV=1
Q0KBC3	1	0	5.2913					---	---	11099.5	DUF4936 family protein OS=Cupriavidus necator (strain ATCC 17699 / DSM 428 / KCTC 22496 / NCIMB 10442 / H16 / Stanier 337) OX=381666 GN=H16_A1566 PE=4 SV=1
Q0KBC9	1	0	5.7115					---	---	23698.2	3-oxo-tetronate 4-phosphate decarboxylase OS=Cupriavidus necator (strain ATCC 17699 / DSM 428 / KCTC 22496 / NCIMB 10442 / H16 / Stanier 337) OX=381666 GN=otnC PE=1 SV=1
Q0KBD3	1	0	5.5438					---	---	16771.1	Predicted thioesterase OS=Cupriavidus necator (strain ATCC 17699 / DSM 428 / KCTC 22496 / NCIMB 10442 / H16 / Stanier 337) OX=381666 GN=H16_A1556 PE=3 SV=1
Q0KBN0	3	0	13.8016					---	---	28252.1	2-C-methyl-D-erythritol 4-phosphate cytidylyltransferase OS=Cupriavidus necator (strain ATCC 17699 / DSM 428 / KCTC 22496 / NCIMB 10442 / H16 / Stanier 337) OX=381666 GN=ispD PE=3 SV=1
Q0KBQ5	1	0	4.552					---	---	8001.32	DUF465 domain-containing protein OS=Cupriavidus necator (strain ATCC 17699 / DSM 428 / KCTC 22496 / NCIMB 10442 / H16 / Stanier 337) OX=381666 GN=H16_A1431 PE=4 SV=1
Q0KBQ6	1	0	3.8728					---	---	30031.5	Membrane protein involved in colicin uptake OS=Cupriavidus necator (strain ATCC 17699 / DSM 428 / KCTC 22496 / NCIMB 10442 / H16 / Stanier 337) OX=381666 GN=H16_A1430 PE=4 SV=1
Q0KBT0	1	0	5.0242					---	---	28537	RES domain-containing protein OS=Cupriavidus necator (strain ATCC 17699 / DSM 428 / KCTC 22496 / NCIMB 10442 / H16 / Stanier 337) OX=381666 GN=H16_A1406 PE=3 SV=1
Q0KC22	1	0	5.9603					---	---	20984.9	Multimeric flavodoxin WrbA OS=Cupriavidus necator (strain ATCC 17699 / DSM 428 / KCTC 22496 / NCIMB 10442 / H16 / Stanier 337) OX=381666 GN=wrbA1 PE=3 SV=1
Q0KC35	4	0	21.9286					---	---	14924	DNA-binding protein OS=Cupriavidus necator (strain ATCC 17699 / DSM 428 / KCTC 22496 / NCIMB 10442 / H16 / Stanier 337) OX=381666 GN=H16_A1296 PE=4 SV=1
Q0KC45	1	0	11.4974					---	---	31222.5	Pirin-related protein OS=Cupriavidus necator (strain ATCC 17699 / DSM 428 / KCTC 22496 / NCIMB 10442 / H16 / Stanier 337) OX=381666 GN=H16_A1286 PE=3 SV=1
Q0KCD0	3	0	15.7441					---	---	30408.8	Predicted metal-dependent phosphoesterase (PHP family) OS=Cupriavidus necator (strain ATCC 17699 / DSM 428 / KCTC 22496 / NCIMB 10442 / H16 / Stanier 337) OX=381666 GN=H16_A1200 PE=4 SV=1
Q0KCJ0	1	0	5.9028					---	---	16595.5	DUF1841 family protein OS=Cupriavidus necator (strain ATCC 17699 / DSM 428 / KCTC 22496 / NCIMB 10442 / H16 / Stanier 337) OX=381666 GN=H16_A1140 PE=4 SV=1
Q0KCW2	5	0	31.839					---	---	54561.6	Xanthine dehydrogenase_ iron-sulfur cluster and FAD-binding subunit A OS=Cupriavidus necator (strain ATCC 17699 / DSM 428 / KCTC 22496 / NCIMB 10442 / H16 / Stanier 337) OX=381666 GN=xdhA1 PE=4 SV=1
Q0KD09	4	0	27.0788					---	---	57064.4	GGDEF family protein OS=Cupriavidus necator (strain ATCC 17699 / DSM 428 / KCTC 22496 / NCIMB 10442 / H16 / Stanier 337) OX=381666 GN=H16_A0969 PE=4 SV=1
Q0KD44	1	0	6.0907					---	---	27344.3	Dehydrogenase with different specificities (Related to short-chain alcohol dehydrogenases) OS=Cupriavidus necator (strain ATCC 17699 / DSM 428 / KCTC 22496 / NCIMB 10442 / H16 / Stanier 337) OX=381666 GN=H16_A0931 PE=4 SV=1
Q0KD47	2	0	11.0868					---	---	81123.1	Aerobic-type carbon monoxide dehydrogenase homolog_ large subunit OS=Cupriavidus necator (strain ATCC 17699 / DSM 428 / KCTC 22496 / NCIMB 10442 / H16 / Stanier 337) OX=381666 GN=H16_A0928 PE=4 SV=1
Q0KDG9	1	0	6.7789					---	---	12431.4	Helix-hairpin-helix DNA-binding motif class 1 domain-containing protein OS=Cupriavidus necator (strain ATCC 17699 / DSM 428 / KCTC 22496 / NCIMB 10442 / H16 / Stanier 337) OX=381666 GN=H16_A0805 PE=4 SV=1
Q0KDN2	2	0	9.8842					---	---	26194.2	Uncharacterized protein OS=Cupriavidus necator (strain ATCC 17699 / DSM 428 / KCTC 22496 / NCIMB 10442 / H16 / Stanier 337) OX=381666 GN=H16_A0741 PE=4 SV=1
Q0KDP0	1	0	5.8737					---	---	23011.2	LemA like protein OS=Cupriavidus necator (strain ATCC 17699 / DSM 428 / KCTC 22496 / NCIMB 10442 / H16 / Stanier 337) OX=381666 GN=H16_A0733 PE=3 SV=1
Q0KDQ1	1	0	5.4319					---	---	6694.95	Flp pilus assembly protein_ pilin Flp OS=Cupriavidus necator (strain ATCC 17699 / DSM 428 / KCTC 22496 / NCIMB 10442 / H16 / Stanier 337) OX=381666 GN=H16_A0722 PE=4 SV=1
Q0KDS8	2	0	9.5504					---	---	62359.4	Urocanate hydratase OS=Cupriavidus necator (strain ATCC 17699 / DSM 428 / KCTC 22496 / NCIMB 10442 / H16 / Stanier 337) OX=381666 GN=hutU2 PE=3 SV=1
Q0KDV3	1	0	4.4821					---	---	51842.4	Acetate kinase OS=Cupriavidus necator (strain ATCC 17699 / DSM 428 / KCTC 22496 / NCIMB 10442 / H16 / Stanier 337) OX=381666 GN=ackA2 PE=3 SV=1
Q0KE04	2	0	13.4922					---	---	23096.3	YcaC related amidohydrolase OS=Cupriavidus necator (strain ATCC 17699 / DSM 428 / KCTC 22496 / NCIMB 10442 / H16 / Stanier 337) OX=381666 GN=H16_A0619 PE=4 SV=1
Q0KE21	1	0	4.3298					---	---	26188.2	Short-chain alcohol dehydrogenase/3-hydroxyacyl-CoA dehydrogenase OS=Cupriavidus necator (strain ATCC 17699 / DSM 428 / KCTC 22496 / NCIMB 10442 / H16 / Stanier 337) OX=381666 GN=H16_A0602 PE=3 SV=1
Q0KE55	2	0	9.276					---	---	51385.2	Pyruvate kinase OS=Cupriavidus necator (strain ATCC 17699 / DSM 428 / KCTC 22496 / NCIMB 10442 / H16 / Stanier 337) OX=381666 GN=pyk1 PE=3 SV=1
Q0KE62	1	0	5.7924					---	---	7164.11	Zinc finger CHCC-type domain-containing protein OS=Cupriavidus necator (strain ATCC 17699 / DSM 428 / KCTC 22496 / NCIMB 10442 / H16 / Stanier 337) OX=381666 GN=H16_A0560 PE=4 SV=1
Q0KE78	1	0	5.0566					---	---	37720.2	Protein RecA OS=Cupriavidus necator (strain ATCC 17699 / DSM 428 / KCTC 22496 / NCIMB 10442 / H16 / Stanier 337) OX=381666 GN=recA PE=3 SV=1
Q0KE88	1	0	5.4538					---	---	17212.8	Universal stress protein_ UspA family OS=Cupriavidus necator (strain ATCC 17699 / DSM 428 / KCTC 22496 / NCIMB 10442 / H16 / Stanier 337) OX=381666 GN=H16_A0533 PE=3 SV=1
Q0KEG5	1	0	6.936					---	---	29358.3	Metal-dependent hydrolase OS=Cupriavidus necator (strain ATCC 17699 / DSM 428 / KCTC 22496 / NCIMB 10442 / H16 / Stanier 337) OX=381666 GN=H16_A0456 PE=4 SV=1
Q0KEI8	1	0	4.7201					---	---	37527.7	Xanthine and CO dehydrogenase_ maturation factor OS=Cupriavidus necator (strain ATCC 17699 / DSM 428 / KCTC 22496 / NCIMB 10442 / H16 / Stanier 337) OX=381666 GN=coxF PE=4 SV=1
Q0KEJ8	2	0	10.5103					---	---	35259.8	Multidrug resistance efflux pump OS=Cupriavidus necator (strain ATCC 17699 / DSM 428 / KCTC 22496 / NCIMB 10442 / H16 / Stanier 337) OX=381666 GN=H16_A0423 PE=4 SV=1
Q0KEK7	1	0	5.0943					---	---	18084.5	Type IV pilus assembly protein PilE OS=Cupriavidus necator (strain ATCC 17699 / DSM 428 / KCTC 22496 / NCIMB 10442 / H16 / Stanier 337) OX=381666 GN=pilE1 PE=4 SV=1
Q0KEN7	1	0	5.0198					---	---	16395.1	Phosphotransferase system mannitol/fructose-specific IIA domain protein (Ntr-type) OS=Cupriavidus necator (strain ATCC 17699 / DSM 428 / KCTC 22496 / NCIMB 10442 / H16 / Stanier 337) OX=381666 GN=H16_A0384 PE=4 SV=1
Q0KET4	1	0	11.1546					---	---	34915.8	Glycerol-3-phosphate dehydrogenase [NAD(P)+] OS=Cupriavidus necator (strain ATCC 17699 / DSM 428 / KCTC 22496 / NCIMB 10442 / H16 / Stanier 337) OX=381666 GN=gpsA PE=3 SV=1
Q0KEU6	1	0	5.048					---	---	16153.4	Phosphotransferase system_ fructose-specific component IIA OS=Cupriavidus necator (strain ATCC 17699 / DSM 428 / KCTC 22496 / NCIMB 10442 / H16 / Stanier 337) OX=381666 GN=fruA PE=4 SV=1
Q0KEX1	1	0	4.8354					---	---	46167.1	C4-dicarboxylate transport protein OS=Cupriavidus necator (strain ATCC 17699 / DSM 428 / KCTC 22496 / NCIMB 10442 / H16 / Stanier 337) OX=381666 GN=dctA PE=3 SV=1
Q0KF73	1	0	4.0183					---	---	19799.1	Ferric uptake regulation protein OS=Cupriavidus necator (strain ATCC 17699 / DSM 428 / KCTC 22496 / NCIMB 10442 / H16 / Stanier 337) OX=381666 GN=H16_A0196 PE=3 SV=1
Q0KFF7	1	0	5.348					---	---	11031.5	Aspartyl/glutamyl-tRNA(Asn/Gln) amidotransferase subunit C OS=Cupriavidus necator (strain ATCC 17699 / DSM 428 / KCTC 22496 / NCIMB 10442 / H16 / Stanier 337) OX=381666 GN=gatC PE=3 SV=1
Q0KFG4	2	0	4.5926					---	---	15623.8	Phenylacetic acid degradation protein OS=Cupriavidus necator (strain ATCC 17699 / DSM 428 / KCTC 22496 / NCIMB 10442 / H16 / Stanier 337) OX=381666 GN=paaI2 PE=4 SV=1
Q0KFJ0	3	0	17.1702					---	---	32115.8	Probable extra-cytoplasmic solute receptor OS=Cupriavidus necator (strain ATCC 17699 / DSM 428 / KCTC 22496 / NCIMB 10442 / H16 / Stanier 337) OX=381666 GN=H16_A0079 PE=3 SV=1
Q0KFQ8	1	0	6.4626					---	---	46013.6	Beta protein OS=Cupriavidus necator (strain ATCC 17699 / DSM 428 / KCTC 22496 / NCIMB 10442 / H16 / Stanier 337) OX=381666 GN=H16_A0011 PE=4 SV=1
Q7WSB1	3	0	25.2916					---	---	13038.8	Putative acetyl-coa acetyltransferase OS=Cupriavidus necator (strain ATCC 17699 / DSM 428 / KCTC 22496 / NCIMB 10442 / H16 / Stanier 337) OX=381666 GN=PHG232 PE=4 SV=1
Q7WWW0	3	0	14.0926					---	---	15377.7	Putative NagM-like protein OS=Cupriavidus necator (strain ATCC 17699 / DSM 428 / KCTC 22496 / NCIMB 10442 / H16 / Stanier 337) OX=381666 GN=nagM6 PE=3 SV=1
Q7WWX5	1	0	10.9178					---	---	19365.1	Uncharacterized protein OS=Cupriavidus necator (strain ATCC 17699 / DSM 428 / KCTC 22496 / NCIMB 10442 / H16 / Stanier 337) OX=381666 GN=PHG367 PE=4 SV=1
Q7WX00	2	0	10.7968					---	---	37207.9	SCP domain-containing protein OS=Cupriavidus necator (strain ATCC 17699 / DSM 428 / KCTC 22496 / NCIMB 10442 / H16 / Stanier 337) OX=381666 GN=PHG342 PE=4 SV=1
Q7WX04	1	0	5.5688					---	---	43999.7	Chromosome partition protein Smc OS=Cupriavidus necator (strain ATCC 17699 / DSM 428 / KCTC 22496 / NCIMB 10442 / H16 / Stanier 337) OX=381666 GN=PHG338 PE=4 SV=1
Q7WX54	1	0	4.775					---	---	6959.8	Uncharacterized protein OS=Cupriavidus necator (strain ATCC 17699 / DSM 428 / KCTC 22496 / NCIMB 10442 / H16 / Stanier 337) OX=381666 GN=PHG288 PE=4 SV=1
Q7WX98	1	0	5.1065					---	---	7742.58	Oxidoreductase OS=Cupriavidus necator (strain ATCC 17699 / DSM 428 / KCTC 22496 / NCIMB 10442 / H16 / Stanier 337) OX=381666 GN=PHG239 PE=4 SV=1
Q7WXI6	1	0	6.1489					---	---	28458.1	Abortive infection protein-like C-terminal domain-containing protein OS=Cupriavidus necator (strain ATCC 17699 / DSM 428 / KCTC 22496 / NCIMB 10442 / H16 / Stanier 337) OX=381666 GN=PHG148 PE=4 SV=1
Q7WXL9;Q0KAN7	2	0	10.8693					---	---	43303.6	Putative KfrA protein OS=Cupriavidus necator (strain ATCC 17699 / DSM 428 / KCTC 22496 / NCIMB 10442 / H16 / Stanier 337) OX=381666 GN=kfrA1 PE=4 SV=1
Q7WXR1	1	0	5.8579					---	---	37142.7	Putative integrase/recombinase OS=Cupriavidus necator (strain ATCC 17699 / DSM 428 / KCTC 22496 / NCIMB 10442 / H16 / Stanier 337) OX=381666 GN=PHG057 PE=4 SV=1

## Sheet: Tabelle2
Accession	Peptide count	Unique peptides	Confidence score	Anova (p)	q Value	Max fold change	Power	Highest mean condition	Lowest mean condition	Mass	Description	gonner1	gonner2	gonner3	gonner7	gonner8	gonner9	Spalte1	Spalte2	Spalte3	Spalte4	Spalte5	Spalte6	Spalte7	Spalte8	Spalte9	Spalte10	Spalte11	Spalte12	Spalte13	Spalte14	Spalte15	Spalte16	Spalte17	Spalte18	Spalte19	Spalte20	Spalte21	Spalte22	Spalte23	Spalte24	Spalte25	Spalte26	Spalte27	Spalte28	Spalte29	Spalte30	Spalte31	Spalte32
Q0KF34	50	44	384.269	0.877647	0.936813	1.01033	0.0519127	Ita	Suc	69967.3	Phosphomethylpyrimidine synthase OS=Cupriavidus necator (strain ATCC 17699 / DSM 428 / KCTC 22496 / NCIMB 10442 / H16 / Stanier 337) OX=381666 GN=thiC PE=3 SV=1	5610.08	10311.2	3709.54	7008.9	7775.84	4645.3
Q0K8F2	34	25	203.22	0.963874	0.940465	1.0119	0.050165	Ita	Suc	19245	Hypothetical membrane associated protein OS=Cupriavidus necator (strain ATCC 17699 / DSM 428 / KCTC 22496 / NCIMB 10442 / H16 / Stanier 337) OX=381666 GN=H16_A2637 PE=4 SV=1	57092.7	53574.9	263013	31805.1	153514	183967
Q0K551	11	7	45.4574	0.724076	0.896311	1.0121	0.0602258	Ita	Suc	37200.4	Metal-dependent hydrolase of the beta-lactamase superfamily OS=Cupriavidus necator (strain ATCC 17699 / DSM 428 / KCTC 22496 / NCIMB 10442 / H16 / Stanier 337) OX=381666 GN=H16_B0067 PE=4 SV=1	1541.44	2553.91	88.6374	115	3885.46	133.513
Q0JZW1	18	12	101.335	0.843331	0.933011	1.01215	0.0531601	Ita	Suc	82328.4	Isocitrate dehydrogenase [NADP] OS=Cupriavidus necator (strain ATCC 17699 / DSM 428 / KCTC 22496 / NCIMB 10442 / H16 / Stanier 337) OX=381666 GN=icd2 PE=3 SV=1	923.404	574.362	2930.94	200.761	2249.52	1925.26
Q0JZM3	2	2	21.178	0.83466	0.933011	1.01269	0.0535275	Ita	Suc	7200.89	Uncharacterized protein OS=Cupriavidus necator (strain ATCC 17699 / DSM 428 / KCTC 22496 / NCIMB 10442 / H16 / Stanier 337) OX=381666 GN=H16_B2019 PE=4 SV=1	1225.27	6661.38	11975.5	528.154	12207.6	6877.57
Q7WWT7	14	5	124.115	0.870564	0.936813	1.02194	0.0521436	Ita	Suc	39796.8	chloromuconate cycloisomerase OS=Cupriavidus necator (strain ATCC 17699 / DSM 428 / KCTC 22496 / NCIMB 10442 / H16 / Stanier 337) OX=381666 GN=catB1 PE=3 SV=1	868.83	509.284	688.651	399.673	799.041	823.671
Q0KCA9	14	11	95.0991	0.839083	0.933011	1.02377	0.0533374	Ita	Suc	51935.6	Cysteine--tRNA ligase OS=Cupriavidus necator (strain ATCC 17699 / DSM 428 / KCTC 22496 / NCIMB 10442 / H16 / Stanier 337) OX=381666 GN=cysS PE=3 SV=1	639.446	2187.86	16.1903	2665.63	84.8769	26.9671
Q0K0V6	31	23	247.203	0.604354	0.866863	1.03099	0.0725569	Ita	Suc	88609.8	5-methyltetrahydropteroyltriglutamate--homocysteine methyltransferase OS=Cupriavidus necator (strain ATCC 17699 / DSM 428 / KCTC 22496 / NCIMB 10442 / H16 / Stanier 337) OX=381666 GN=metE PE=3 SV=1	5354.27	773.838	876.73	1598.31	2540.31	2655.63
Q0KCC5	12	9	67.9431	0.812523	0.932345	1.03213	0.0545639	Ita	Suc	44654.2	Uncharacterized lipoprotein OS=Cupriavidus necator (strain ATCC 17699 / DSM 428 / KCTC 22496 / NCIMB 10442 / H16 / Stanier 337) OX=381666 GN=H16_A1205 PE=4 SV=1	899.457	827.236	3425.77	956.795	1717.85	2317.44
Q0K5U6	10	3	67.3529	0.559796	0.855579	1.03235	0.0789067	Ita	Suc	15583.1	Conserved hypothetical secreted protein OS=Cupriavidus necator (strain ATCC 17699 / DSM 428 / KCTC 22496 / NCIMB 10442 / H16 / Stanier 337) OX=381666 GN=H16_A3567 PE=4 SV=1	2770.57	2067.16	3433.78	234.878	5067.01	2710.43
Q0K1U9	27	22	189.812	0.865823	0.936813	1.0364	0.0523058	Ita	Suc	9532.94	DNA-binding protein HU family OS=Cupriavidus necator (strain ATCC 17699 / DSM 428 / KCTC 22496 / NCIMB 10442 / H16 / Stanier 337) OX=381666 GN=hupB3 PE=3 SV=1	10014.9	31858.9	53083.3	7877.45	60113.5	23631.4
Q0KD14	4	3	24.8848	0.743188	0.906208	1.04077	0.0587832	Ita	Suc	18567.2	Carboxymuconolactone decarboxylase-like domain-containing protein OS=Cupriavidus necator (strain ATCC 17699 / DSM 428 / KCTC 22496 / NCIMB 10442 / H16 / Stanier 337) OX=381666 GN=H16_A0964 PE=4 SV=1	2577.16	602.862	17774.7	1141.96	7575.81	11416
Q0KEH0	10	7	64.3629	0.969754	0.940465	1.04311	0.0501156	Ita	Suc	13569.8	Putative regulatory protein FmdB Zinc ribbon domain-containing protein OS=Cupriavidus necator (strain ATCC 17699 / DSM 428 / KCTC 22496 / NCIMB 10442 / H16 / Stanier 337) OX=381666 GN=H16_A0451 PE=4 SV=1	2346.56	2118.87	5499.54	2059.26	4145.48	3348.4
Q0K1D0	2	2	11.563	0.701784	0.892697	1.04537	0.0620749	Ita	Suc	18313	Carboxymuconolactone decarboxylase-like domain-containing protein OS=Cupriavidus necator (strain ATCC 17699 / DSM 428 / KCTC 22496 / NCIMB 10442 / H16 / Stanier 337) OX=381666 GN=H16_B1405 PE=4 SV=1	296.345	907.817	0	1015.96	106.825	29.1188
Q0K4S1	2	1	11.1661	0.961509	0.940465	1.04635	0.0501873	Ita	Suc	34941.3	Probable extra-cytoplasmic solute receptor OS=Cupriavidus necator (strain ATCC 17699 / DSM 428 / KCTC 22496 / NCIMB 10442 / H16 / Stanier 337) OX=381666 GN=H16_B0202 PE=3 SV=1	235.303	566.397	11.1376	16.8395	558.413	201.581
Q0K8S6	7	5	38.1355	0.724856	0.896311	1.04766	0.0601644	Ita	Suc	57279.6	Glycerol kinase OS=Cupriavidus necator (strain ATCC 17699 / DSM 428 / KCTC 22496 / NCIMB 10442 / H16 / Stanier 337) OX=381666 GN=glpK PE=3 SV=1	941.147	1063.68	77.4615	537.832	1074.43	375.295
Q0KED9	14	12	94.4562	0.683885	0.888468	1.05162	0.0636961	Ita	Suc	16109.7	Large ribosomal subunit protein uL13 OS=Cupriavidus necator (strain ATCC 17699 / DSM 428 / KCTC 22496 / NCIMB 10442 / H16 / Stanier 337) OX=381666 GN=rplM PE=3 SV=1	7617.36	6483.54	7546.09	10249.5	5586.88	4748.01
Q0KA43	5	2	34.3292	0.817606	0.933011	1.05631	0.0543132	Ita	Suc	60084.7	GMP synthase [glutamine-hydrolyzing] OS=Cupriavidus necator (strain ATCC 17699 / DSM 428 / KCTC 22496 / NCIMB 10442 / H16 / Stanier 337) OX=381666 GN=guaA PE=3 SV=1	174.87	0	0	163.294	1.13208	1.12153
Q0K7L4	10	8	86.1988	0.936592	0.936813	1.05968	0.0505093	Ita	Suc	21614.4	dCTP deaminase OS=Cupriavidus necator (strain ATCC 17699 / DSM 428 / KCTC 22496 / NCIMB 10442 / H16 / Stanier 337) OX=381666 GN=dcd PE=3 SV=1	5137.82	6465.79	1065.24	3529.82	6627.48	1798.08
Q0KEJ4	3	1	13.1776	0.743799	0.906208	1.05987	0.0587391	Ita	Suc	56899	L-threonine dehydratase OS=Cupriavidus necator (strain ATCC 17699 / DSM 428 / KCTC 22496 / NCIMB 10442 / H16 / Stanier 337) OX=381666 GN=ilvA PE=3 SV=1	21.8343	33.8942	1748.29	18.0884	406.442	1277.59
Q0K3K4	1	1	7.1219	0.910274	0.936813	1.06153	0.051023	Ita	Suc	20972	Amidase related to nicotinamidase OS=Cupriavidus necator (strain ATCC 17699 / DSM 428 / KCTC 22496 / NCIMB 10442 / H16 / Stanier 337) OX=381666 GN=H16_B0623 PE=4 SV=1	275.317	5.21363	13.263	79.3929	195.103	2.26831
Q0JY90	4	2	25.8957	0.999181	0.947379	1.06209	0.0500001	Ita	Suc	30130.2	ABC-type transporter_ periplasmic component OS=Cupriavidus necator (strain ATCC 17699 / DSM 428 / KCTC 22496 / NCIMB 10442 / H16 / Stanier 337) OX=381666 GN=H16_B2502 PE=4 SV=1	540.373	355.554	1219.62	1040.75	449.655	501.456
Q0K7W7	34	28	281.307	0.875029	0.936813	1.06231	0.0519964	Ita	Suc	27826.4	Cell division coordinator CpoB OS=Cupriavidus necator (strain ATCC 17699 / DSM 428 / KCTC 22496 / NCIMB 10442 / H16 / Stanier 337) OX=381666 GN=cpoB PE=3 SV=1	12243.5	10632.7	59476	10063.2	26715.9	40742.6
Q0KA03	8	6	64.9606	0.60333	0.866863	1.06576	0.0726905	Ita	Suc	12805.8	Arsenate reductase or related protein (Glutaredoxin family) OS=Cupriavidus necator (strain ATCC 17699 / DSM 428 / KCTC 22496 / NCIMB 10442 / H16 / Stanier 337) OX=381666 GN=arsC1 PE=3 SV=1	2138.04	2143.13	14974	4813.99	7311.41	5941.69
P31891	61	48	436.904	0.93767	0.936813	1.07485	0.050492	Ita	Suc	69308.6	Uptake hydrogenase large subunit OS=Cupriavidus necator (strain ATCC 17699 / DSM 428 / KCTC 22496 / NCIMB 10442 / H16 / Stanier 337) OX=381666 GN=hoxG PE=1 SV=4	3734.95	14612.2	15081.9	16621.8	4081.44	10397.8
Q0JZ13	27	25	213.808	0.921924	0.936813	1.07624	0.0507734	Ita	Suc	45319.4	O-Acetylhomoserine sulfhydrylase OS=Cupriavidus necator (strain ATCC 17699 / DSM 428 / KCTC 22496 / NCIMB 10442 / H16 / Stanier 337) OX=381666 GN=metY2 PE=3 SV=1	2658.93	6468.96	149.326	2981.43	5547.71	90.8634
Q0KDH5	5	4	43.5716	0.453266	0.823431	1.07974	0.0995649	Ita	Suc	14775.9	Integration host factor subunit beta OS=Cupriavidus necator (strain ATCC 17699 / DSM 428 / KCTC 22496 / NCIMB 10442 / H16 / Stanier 337) OX=381666 GN=ihfB PE=3 SV=1	75.816	124.788	2479.12	16.3827	0.944728	2464.5
Q0K815	3	2	21.4413	0.71741	0.896311	1.08613	0.0607596	Ita	Suc	82089.2	Catalase-peroxidase OS=Cupriavidus necator (strain ATCC 17699 / DSM 428 / KCTC 22496 / NCIMB 10442 / H16 / Stanier 337) OX=381666 GN=katG PE=3 SV=1	657.416	858.917	3791.35	1260.5	1657.47	1968.82
Q0KFL2	11	7	64.3371	0.739561	0.906208	1.08891	0.0590471	Ita	Suc	39645	DUF4382 domain-containing protein OS=Cupriavidus necator (strain ATCC 17699 / DSM 428 / KCTC 22496 / NCIMB 10442 / H16 / Stanier 337) OX=381666 GN=H16_A0057 PE=4 SV=1	1208.93	3191.34	1557.84	749.645	1363.46	3358.5
Q0K621	9	6	76.3675	0.589873	0.866863	1.08938	0.0744989	Ita	Suc	11762.7	Large ribosomal subunit protein uL23 OS=Cupriavidus necator (strain ATCC 17699 / DSM 428 / KCTC 22496 / NCIMB 10442 / H16 / Stanier 337) OX=381666 GN=rplW PE=3 SV=1	9028.39	4041.52	5226.94	11955.3	1723.76	3116.55
Q0KCT9	4	2	35.3682	0.789684	0.925416	1.09012	0.0557861	Ita	Suc	17720	Uncharacterized protein containing LysM domain OS=Cupriavidus necator (strain ATCC 17699 / DSM 428 / KCTC 22496 / NCIMB 10442 / H16 / Stanier 337) OX=381666 GN=H16_A1040 PE=4 SV=1	154.265	69.0918	712.209	181.636	156.913	519.673
Q0K6F9	10	9	78.8464	0.659263	0.888468	1.09483	0.0661375	Ita	Suc	13741.8	Glutaredoxin OS=Cupriavidus necator (strain ATCC 17699 / DSM 428 / KCTC 22496 / NCIMB 10442 / H16 / Stanier 337) OX=381666 GN=H16_A3343 PE=3 SV=1	6245.11	7542.91	23053.9	923.929	15115.3	17611.6
Q0KEH4	2	1	9.727	0.980806	0.940465	1.09658	0.0500465	Ita	Suc	27221	SCP2 domain-containing protein OS=Cupriavidus necator (strain ATCC 17699 / DSM 428 / KCTC 22496 / NCIMB 10442 / H16 / Stanier 337) OX=381666 GN=H16_A0447 PE=4 SV=1	39.5477	109.518	1884.35	1082.86	8.48198	762.988
Q0K628	10	7	51.5568	0.499253	0.831799	1.09901	0.0895477	Ita	Suc	10609.2	Small ribosomal subunit protein uS17 OS=Cupriavidus necator (strain ATCC 17699 / DSM 428 / KCTC 22496 / NCIMB 10442 / H16 / Stanier 337) OX=381666 GN=rpsQ PE=3 SV=1	1800.92	1660.29	2332.43	1613.54	1705.3	1952.87
Q0KDM3	12	11	99.2312	0.918639	0.936813	1.09934	0.0508402	Ita	Suc	12319.3	Nitrogen regulatory protein PII OS=Cupriavidus necator (strain ATCC 17699 / DSM 428 / KCTC 22496 / NCIMB 10442 / H16 / Stanier 337) OX=381666 GN=H16_A0750 PE=3 SV=1	17487.5	18538.7	72479.2	17066.7	45111.6	36522.4
Q0K6P5	6	5	41.143	0.965954	0.940465	1.10605	0.0501465	Ita	Suc	8889.18	Large ribosomal subunit protein bL27 OS=Cupriavidus necator (strain ATCC 17699 / DSM 428 / KCTC 22496 / NCIMB 10442 / H16 / Stanier 337) OX=381666 GN=rpmA PE=3 SV=1	3365.15	6909.93	14419.6	3615.49	8241.32	10470.1
Q0K644	9	6	50.9334	0.485021	0.82889	1.10757	0.0924479	Ita	Suc	23363.5	Small ribosomal subunit protein uS4 OS=Cupriavidus necator (strain ATCC 17699 / DSM 428 / KCTC 22496 / NCIMB 10442 / H16 / Stanier 337) OX=381666 GN=rpsD PE=3 SV=1	1814.1	2032.85	2261.08	2329.07	1441.65	1744.11
Q0KF06	7	2	34.3645	0.978836	0.940465	1.10802	0.0500566	Ita	Suc	66413.4	Glutamine--fructose-6-phosphate aminotransferase [isomerizing] OS=Cupriavidus necator (strain ATCC 17699 / DSM 428 / KCTC 22496 / NCIMB 10442 / H16 / Stanier 337) OX=381666 GN=glmS PE=3 SV=1	231.513	0.323077	1.04579	207.91	0	2.26819
Q0KBK4	14	12	129.954	0.748295	0.906677	1.10966	0.0584191	Ita	Suc	23552	ATP-dependent Clp protease proteolytic subunit OS=Cupriavidus necator (strain ATCC 17699 / DSM 428 / KCTC 22496 / NCIMB 10442 / H16 / Stanier 337) OX=381666 GN=clpP PE=3 SV=1	9727.82	20646.1	4243.06	20171.3	8993.81	2030.95
Q0KCT4	13	5	74.3018	0.442519	0.823431	1.1113	0.102196	Ita	Suc	77843.3	Polyribonucleotide nucleotidyltransferase OS=Cupriavidus necator (strain ATCC 17699 / DSM 428 / KCTC 22496 / NCIMB 10442 / H16 / Stanier 337) OX=381666 GN=pnp PE=3 SV=1	519.929	156.75	368.256	830.357	61.7809	48.1435
Q0K661	3	3	36.7297	0.899494	0.936813	1.11516	0.0512856	Ita	Suc	11986.3	Iron-sulfur cluster assembly protein CyaY OS=Cupriavidus necator (strain ATCC 17699 / DSM 428 / KCTC 22496 / NCIMB 10442 / H16 / Stanier 337) OX=381666 GN=cyaY PE=3 SV=1	7110.93	7696.71	27037.6	4706.5	11507	21310.6
Q0K7B6	27	16	179.949	0.727839	0.896311	1.12129	0.0599316	Ita	Suc	41576.6	ABC-type transporter_ periplasmic component: HAAT family OS=Cupriavidus necator (strain ATCC 17699 / DSM 428 / KCTC 22496 / NCIMB 10442 / H16 / Stanier 337) OX=381666 GN=livK2 PE=4 SV=1	3954.97	1912.48	2617.6	3304.34	1667.86	2595.04
Q0KEC5	16	12	89.9329	0.699745	0.892697	1.12479	0.0622533	Ita	Suc	20363.5	DUF5666 domain-containing protein OS=Cupriavidus necator (strain ATCC 17699 / DSM 428 / KCTC 22496 / NCIMB 10442 / H16 / Stanier 337) OX=381666 GN=H16_A0496 PE=4 SV=1	10675.1	37668.8	3669.91	18463.5	16154.9	11624.7
Q0K861	10	7	69.2259	0.923155	0.936813	1.12701	0.0507491	Ita	Suc	30115.5	GTP cyclohydrolase FolE2 OS=Cupriavidus necator (strain ATCC 17699 / DSM 428 / KCTC 22496 / NCIMB 10442 / H16 / Stanier 337) OX=381666 GN=folE2 PE=3 SV=1	248.251	1693.84	1088.51	494.676	1367.75	826.633
Q0K459	4	2	22.0481	0.606444	0.866863	1.12874	0.0722857	Ita	Suc	30161.5	Transcriptional regulator_ IclR-family OS=Cupriavidus necator (strain ATCC 17699 / DSM 428 / KCTC 22496 / NCIMB 10442 / H16 / Stanier 337) OX=381666 GN=H16_B0417 PE=4 SV=1	0	1.47009	67.4786	1.15163	37.5055	22.4275
Q0K8N9	4	3	25.9704	0.903001	0.936813	1.13047	0.0511968	Ita	Suc	21098	Elongation factor P OS=Cupriavidus necator (strain ATCC 17699 / DSM 428 / KCTC 22496 / NCIMB 10442 / H16 / Stanier 337) OX=381666 GN=efp PE=3 SV=1	1124.95	3440.55	1506.71	2576.25	1285.93	1509.25
Q0K650	12	8	94.7533	0.831116	0.933011	1.13454	0.0536838	Ita	Suc	36690.1	Delta-aminolevulinic acid dehydratase OS=Cupriavidus necator (strain ATCC 17699 / DSM 428 / KCTC 22496 / NCIMB 10442 / H16 / Stanier 337) OX=381666 GN=hemB PE=3 SV=1	774.905	2473.12	2876.8	1787.74	715.38	2895.39
Q0K627	8	8	72.7791	0.909028	0.936813	1.14807	0.0510518	Ita	Suc	7183.38	Large ribosomal subunit protein uL29 OS=Cupriavidus necator (strain ATCC 17699 / DSM 428 / KCTC 22496 / NCIMB 10442 / H16 / Stanier 337) OX=381666 GN=rpmC PE=3 SV=1	6694.22	5764.45	59485.8	4055.86	35792.6	22817.4
Q0KEF9	6	3	31.3631	0.746844	0.906677	1.14948	0.0585216	Ita	Suc	41947.4	Acetyl-CoA C-acyltransferase OS=Cupriavidus necator (strain ATCC 17699 / DSM 428 / KCTC 22496 / NCIMB 10442 / H16 / Stanier 337) OX=381666 GN=H16_A0462 PE=3 SV=1	131.976	7.48829	1.7079	120.168	0.731673	1.91381
Q0K5P4	8	8	79.701	0.932154	0.936813	1.15505	0.0505833	Ita	Suc	13021.5	Glycine cleavage system H protein OS=Cupriavidus necator (strain ATCC 17699 / DSM 428 / KCTC 22496 / NCIMB 10442 / H16 / Stanier 337) OX=381666 GN=gcvH PE=3 SV=1	875.575	1100.91	4571.41	1031.11	1727.25	2910.56
Q0K857	6	6	31.2618	0.844255	0.933011	1.15946	0.0531222	Ita	Suc	41010.4	Phenylpropionate dioxygenase or related ring-hydroxylating dioxygenase_ large terminal subunit OS=Cupriavidus necator (strain ATCC 17699 / DSM 428 / KCTC 22496 / NCIMB 10442 / H16 / Stanier 337) OX=381666 GN=H16_A2735 PE=4 SV=1	7179.96	9126.07	35883	6981.24	31082.7	6947.5
Q0K1X6	3	2	11.4399	0.49816	0.831799	1.16055	0.0897646	Ita	Suc	14132.1	Endoribonuclease OS=Cupriavidus necator (strain ATCC 17699 / DSM 428 / KCTC 22496 / NCIMB 10442 / H16 / Stanier 337) OX=381666 GN=H16_B1208 PE=4 SV=1	317.917	648.546	411.296	179.366	867.201	140.593
Q0K685	6	5	44.7747	0.641182	0.881543	1.16372	0.0680959	Ita	Suc	44517.4	UDP-N-acetylglucosamine 1-carboxyvinyltransferase OS=Cupriavidus necator (strain ATCC 17699 / DSM 428 / KCTC 22496 / NCIMB 10442 / H16 / Stanier 337) OX=381666 GN=murA PE=3 SV=1	524.235	2063.23	425.172	1986.98	495.432	106.393
Q9ZHI5;Q0KD73	5	3	43.6711	0.606498	0.866863	1.16515	0.0722787	Ita	Suc	13621.6	Aspartate 1-decarboxylase OS=Cupriavidus necator (strain ATCC 17699 / DSM 428 / KCTC 22496 / NCIMB 10442 / H16 / Stanier 337) OX=381666 GN=panD PE=3 SV=1	4114.25	3935.94	7007.02	2413.58	5606.04	4903.43
Q0K3S8	2	1	10.9907	0.500168	0.831799	1.17674	0.089367	Ita	Suc	28076.1	4-Oxalocrotonate decarboxylase OS=Cupriavidus necator (strain ATCC 17699 / DSM 428 / KCTC 22496 / NCIMB 10442 / H16 / Stanier 337) OX=381666 GN=H16_B0549 PE=4 SV=1	467.944	672.785	410.42	846.808	87.5267	383.835
Q0KAF1	12	9	74.6086	0.525503	0.835619	1.17773	0.0846168	Ita	Suc	50585.6	Putative Lactaldehyde dehydrogenase OS=Cupriavidus necator (strain ATCC 17699 / DSM 428 / KCTC 22496 / NCIMB 10442 / H16 / Stanier 337) OX=381666 GN=H16_A1919 PE=3 SV=1	785.571	462.797	484.294	865.252	95.6255	510.312
Q0JZ64	4	4	49.4629	0.69781	0.892697	1.17869	0.0624241	Ita	Suc	14675.9	Peptidyl-prolyl cis-trans isomerase OS=Cupriavidus necator (strain ATCC 17699 / DSM 428 / KCTC 22496 / NCIMB 10442 / H16 / Stanier 337) OX=381666 GN=H16_B2178 PE=3 SV=1	2955.7	3331.77	6478.16	3602.04	3929.58	3298.73
Q0KEI4	20	12	143.677	0.928633	0.936813	1.18321	0.0506457	Ita	Suc	27655.6	Carbon monoxide dehydrogenase homolog_ medium chain OS=Cupriavidus necator (strain ATCC 17699 / DSM 428 / KCTC 22496 / NCIMB 10442 / H16 / Stanier 337) OX=381666 GN=coxM1 PE=4 SV=1	4282.32	3264.63	16635.4	4361.52	6563.14	9513.3
Q0KBN2	12	8	75.4265	0.994579	0.945612	1.18357	0.0500037	Ita	Suc	43932.6	Acetylornithine deacetylase OS=Cupriavidus necator (strain ATCC 17699 / DSM 428 / KCTC 22496 / NCIMB 10442 / H16 / Stanier 337) OX=381666 GN=argE1 PE=4 SV=1	6858.84	3433.86	17228.7	4627.36	9154.86	9470.74
P27745	4	4	15.5559	0.833841	0.933011	1.1843	0.0535633	Ita	Suc	35717.2	Acetoin:2_6-dichlorophenolindophenol oxidoreductase subunit alpha OS=Cupriavidus necator (strain ATCC 17699 / DSM 428 / KCTC 22496 / NCIMB 10442 / H16 / Stanier 337) OX=381666 GN=acoA PE=1 SV=3	367.607	765.094	1283.21	461.503	603.696	974.744
Q0KEI2	3	3	32.7811	0.515602	0.834471	1.19185	0.086416	Ita	Suc	17429.7	Aerobic-type carbon monoxide dehydrogenase homolog_ 2Fe-2S iron-sulfur subunit OS=Cupriavidus necator (strain ATCC 17699 / DSM 428 / KCTC 22496 / NCIMB 10442 / H16 / Stanier 337) OX=381666 GN=coxS1 PE=4 SV=1	2174.59	1569.33	4818.84	1436.41	318.744	5429.26
Q0KCT8	13	10	70.6369	0.442131	0.823431	1.19317	0.102293	Ita	Suc	56016.1	2-isopropylmalate synthase OS=Cupriavidus necator (strain ATCC 17699 / DSM 428 / KCTC 22496 / NCIMB 10442 / H16 / Stanier 337) OX=381666 GN=leuA PE=3 SV=1	1812.18	2090.62	3694.91	1731.96	4582.98	52.7335
Q0K071	8	3	64.0441	0.92334	0.936813	1.19828	0.0507455	Ita	Suc	35433.2	Probable extra-cytoplasmic solute receptor OS=Cupriavidus necator (strain ATCC 17699 / DSM 428 / KCTC 22496 / NCIMB 10442 / H16 / Stanier 337) OX=381666 GN=H16_B1821 PE=3 SV=1	336.516	440.477	5.80832	568.766	12.1559	72.3475
Q0K502	13	12	83.1964	0.803375	0.932345	1.20041	0.0550345	Ita	Suc	18505.9	Ferric uptake regulation protein OS=Cupriavidus necator (strain ATCC 17699 / DSM 428 / KCTC 22496 / NCIMB 10442 / H16 / Stanier 337) OX=381666 GN=fur PE=3 SV=1	3279.83	3065.15	973.454	3150.32	1698	1248.32
Q7WXG8	8	7	52.7882	0.625696	0.879156	1.20471	0.0698917	Ita	Suc	12172.8	Uncharacterized protein OS=Cupriavidus necator (strain ATCC 17699 / DSM 428 / KCTC 22496 / NCIMB 10442 / H16 / Stanier 337) OX=381666 GN=PHG166 PE=4 SV=1	1757.47	1283.74	3006.74	2140.56	2086.91	792.792
Q59097	24	16	146.344	0.874847	0.936813	1.21249	0.0520023	Ita	Suc	100707	Pyruvate dehydrogenase E1 component OS=Cupriavidus necator (strain ATCC 17699 / DSM 428 / KCTC 22496 / NCIMB 10442 / H16 / Stanier 337) OX=381666 GN=pdhA PE=3 SV=1	15602.8	26550.5	108715	26422.7	40583.2	57422.5
Q0KEH7	6	4	53.7105	0.597639	0.866863	1.21751	0.0734436	Ita	Suc	15292.9	Uncharacterized protein conserved in bacteria OS=Cupriavidus necator (strain ATCC 17699 / DSM 428 / KCTC 22496 / NCIMB 10442 / H16 / Stanier 337) OX=381666 GN=H16_A0444 PE=4 SV=1	662.206	311.48	1020.64	261.404	257.827	1118.81
Q0K7P9	13	8	71.89	0.531965	0.838832	1.22383	0.0834806	Ita	Suc	39980.3	NAD dependent sugar epimerase OS=Cupriavidus necator (strain ATCC 17699 / DSM 428 / KCTC 22496 / NCIMB 10442 / H16 / Stanier 337) OX=381666 GN=H16_A2896 PE=4 SV=1	524.802	839.97	1020.97	991.085	240.03	718.286
Q0K5W9	4	3	22.9824	0.97495	0.940465	1.22827	0.0500793	Ita	Suc	84355.7	General secretion pathway protein D OS=Cupriavidus necator (strain ATCC 17699 / DSM 428 / KCTC 22496 / NCIMB 10442 / H16 / Stanier 337) OX=381666 GN=gspD PE=3 SV=1	184.261	220.829	848.894	231.108	275.056	514.774
Q0KA33	42	33	339.534	0.606643	0.866863	1.23152	0.0722601	Ita	Suc	87462.5	Phosphoenolpyruvate synthase OS=Cupriavidus necator (strain ATCC 17699 / DSM 428 / KCTC 22496 / NCIMB 10442 / H16 / Stanier 337) OX=381666 GN=ppsA PE=3 SV=1	2878.9	6667.57	5852.01	4704.01	3262.9	4536.71
Q0K1A0	4	3	27.3551	0.252884	0.798088	1.23265	0.179327	Ita	Suc	47167.6	2-Methylcitrate dehydratase OS=Cupriavidus necator (strain ATCC 17699 / DSM 428 / KCTC 22496 / NCIMB 10442 / H16 / Stanier 337) OX=381666 GN=prpD3 PE=3 SV=1	1839.53	2019.1	4776.15	69.6168	76.5094	6858.92
Q0K4J3	11	8	56.1376	0.882145	0.936813	1.23619	0.0517731	Ita	Suc	67179.3	Dihydroxy-acid dehydratase OS=Cupriavidus necator (strain ATCC 17699 / DSM 428 / KCTC 22496 / NCIMB 10442 / H16 / Stanier 337) OX=381666 GN=ilvD PE=3 SV=1	536.536	366.996	1396.49	782.24	591.211	487.127
Q0KDI1	4	3	26.7727	0.659673	0.888468	1.23726	0.0660948	Ita	Suc	40166.6	Histidinol-phosphate aminotransferase OS=Cupriavidus necator (strain ATCC 17699 / DSM 428 / KCTC 22496 / NCIMB 10442 / H16 / Stanier 337) OX=381666 GN=hisC PE=3 SV=1	211.245	2.13035	1.41156	133.947	2.35995	37.2924
Q0K919	6	4	38.1214	0.660002	0.888468	1.24009	0.0660605	Ita	Suc	27690.5	Enoyl-[acyl-carrier-protein] reductase [NADH] OS=Cupriavidus necator (strain ATCC 17699 / DSM 428 / KCTC 22496 / NCIMB 10442 / H16 / Stanier 337) OX=381666 GN=fabI1 PE=3 SV=1	276.63	2.35183	33.5452	144.438	92.535	15.0469
Q0K8X8	2	1	15.1152	0.835221	0.933011	1.24135	0.053503	Ita	Suc	41278	Carbamoyl-phosphate synthase small chain OS=Cupriavidus necator (strain ATCC 17699 / DSM 428 / KCTC 22496 / NCIMB 10442 / H16 / Stanier 337) OX=381666 GN=carA PE=3 SV=1	379.324	25.7729	85.7714	156.574	51.1981	187.658
Q0JYJ7	4	2	24.2353	0.500348	0.831799	1.24254	0.0893315	Ita	Suc	14959.1	Hypothetical membrane associated protein OS=Cupriavidus necator (strain ATCC 17699 / DSM 428 / KCTC 22496 / NCIMB 10442 / H16 / Stanier 337) OX=381666 GN=H16_B2395 PE=4 SV=1	181.553	34.2186	118.492	13.8077	229.258	25.9512
Q0K9V9	5	3	32.4626	0.593235	0.866863	1.2434	0.074038	Ita	Suc	40133.8	Alanine racemase OS=Cupriavidus necator (strain ATCC 17699 / DSM 428 / KCTC 22496 / NCIMB 10442 / H16 / Stanier 337) OX=381666 GN=alr PE=3 SV=1	1502.05	1347.59	0	1667.7	473.612	150.505
Q0KBD6	6	6	44.727	0.509571	0.834471	1.2445	0.0875472	Ita	Suc	40837.7	NAD-dependent 4-hydroxybutyrate dehydrogenase OS=Cupriavidus necator (strain ATCC 17699 / DSM 428 / KCTC 22496 / NCIMB 10442 / H16 / Stanier 337) OX=381666 GN=gbd PE=4 SV=1	696.953	621.326	78.0933	1026.88	59.7135	35.4459
Q0K783	12	11	81.8491	0.972495	0.940465	1.24462	0.0500956	Ita	Suc	34963.8	Ornithine carbamoyltransferase OS=Cupriavidus necator (strain ATCC 17699 / DSM 428 / KCTC 22496 / NCIMB 10442 / H16 / Stanier 337) OX=381666 GN=argF PE=3 SV=1	2543.14	8672.36	1385.65	5614.51	2234.75	2275.21
Q0K8J9	5	3	20.927	0.513534	0.834471	1.25542	0.0868008	Ita	Suc	45636.3	Nicotinate phosphoribosyltransferase OS=Cupriavidus necator (strain ATCC 17699 / DSM 428 / KCTC 22496 / NCIMB 10442 / H16 / Stanier 337) OX=381666 GN=pncB PE=3 SV=1	534.041	1392.96	616.106	1406.76	155.189	463.749
Q0K781	16	8	82.0185	0.865958	0.936813	1.25635	0.0523011	Ita	Suc	9417.9	Small ribosomal subunit protein bS20 OS=Cupriavidus necator (strain ATCC 17699 / DSM 428 / KCTC 22496 / NCIMB 10442 / H16 / Stanier 337) OX=381666 GN=rpsT PE=3 SV=1	11798.1	15647	49501.2	15855.6	13950.2	31440.3
Q0K8E7	22	19	181.933	0.682243	0.888468	1.25913	0.0638512	Ita	Suc	59615.2	ABC-type transporter_ periplasmic component: PepT family OS=Cupriavidus necator (strain ATCC 17699 / DSM 428 / KCTC 22496 / NCIMB 10442 / H16 / Stanier 337) OX=381666 GN=H16_A2642 PE=4 SV=1	1294.46	4922.06	1566.61	4061.37	1303.59	816.405
Q0K9F5	9	4	74.3363	0.82066	0.933011	1.26206	0.0541662	Ita	Suc	17586.1	Thioredoxin peroxidase OS=Cupriavidus necator (strain ATCC 17699 / DSM 428 / KCTC 22496 / NCIMB 10442 / H16 / Stanier 337) OX=381666 GN=H16_A2269 PE=4 SV=1	481.335	773.508	184.179	408.639	485.938	245.639
Q0KF69	14	8	85.7256	0.413982	0.815782	1.26391	0.1098	Ita	Suc	49448.8	ATP-dependent protease ATPase subunit HslU OS=Cupriavidus necator (strain ATCC 17699 / DSM 428 / KCTC 22496 / NCIMB 10442 / H16 / Stanier 337) OX=381666 GN=hslU PE=3 SV=1	4113.56	3780.85	5261.21	4929.2	1556.51	3922.92
Q0KCC2	8	5	44.5813	0.516392	0.834471	1.26461	0.0862698	Ita	Suc	20554.5	FKBP-type peptidyl-prolyl cis-trans isomerase 2 OS=Cupriavidus necator (strain ATCC 17699 / DSM 428 / KCTC 22496 / NCIMB 10442 / H16 / Stanier 337) OX=381666 GN=slpA PE=4 SV=1	352.506	102.373	325.408	49.3254	95.3357	472.356
Q0K4Z4	8	2	48.3058	0.752575	0.906677	1.26581	0.0581208	Ita	Suc	77602.6	Elongation factor G OS=Cupriavidus necator (strain ATCC 17699 / DSM 428 / KCTC 22496 / NCIMB 10442 / H16 / Stanier 337) OX=381666 GN=fusA PE=3 SV=1	432.802	324.666	60.2792	427.47	46.9709	171.585
Q0KBU3	8	6	64.0043	0.621515	0.87809	1.26642	0.070396	Ita	Suc	9610.92	Uncharacterized protein OS=Cupriavidus necator (strain ATCC 17699 / DSM 428 / KCTC 22496 / NCIMB 10442 / H16 / Stanier 337) OX=381666 GN=H16_A1392 PE=4 SV=1	706.145	238.158	5400.14	1417.6	1206.7	2385.44
Q0KA35	5	3	28.2432	0.592566	0.866863	1.26664	0.0741292	Ita	Suc	33598	Membrane protease subunits_ stomatin/prohibitin homologs OS=Cupriavidus necator (strain ATCC 17699 / DSM 428 / KCTC 22496 / NCIMB 10442 / H16 / Stanier 337) OX=381666 GN=H16_A2036 PE=3 SV=1	249.317	597.949	245.798	450.899	300.774	111.291
Q0KD69	9	8	53.3025	0.990867	0.94396	1.26775	0.0500105	Ita	Suc	21997.3	Uncharacterized conserved protein OS=Cupriavidus necator (strain ATCC 17699 / DSM 428 / KCTC 22496 / NCIMB 10442 / H16 / Stanier 337) OX=381666 GN=H16_A0906 PE=4 SV=1	543.608	2392.04	4.36338	808.096	1505.83	5.14826
Q0KBM1	5	5	28.2566	0.743359	0.906208	1.27115	0.0587708	Ita	Suc	44541.8	Acetylornithine deacetylase/Succinyl-diaminopimelate desuccinylase or related deacylase OS=Cupriavidus necator (strain ATCC 17699 / DSM 428 / KCTC 22496 / NCIMB 10442 / H16 / Stanier 337) OX=381666 GN=H16_A1465 PE=3 SV=1	669.475	52.4372	159.97	218.415	259.587	215.763
Q0KD42	9	7	52.4815	0.841128	0.933011	1.27129	0.0532514	Ita	Suc	34808	Zinc-binding dehydrogenase OS=Cupriavidus necator (strain ATCC 17699 / DSM 428 / KCTC 22496 / NCIMB 10442 / H16 / Stanier 337) OX=381666 GN=H16_A0933 PE=4 SV=1	705.832	497.288	134.964	243.929	231.23	577.38
Q0K8H1	17	10	133.062	0.504954	0.834019	1.28291	0.088432	Ita	Suc	40990.2	Aspartate-semialdehyde dehydrogenase OS=Cupriavidus necator (strain ATCC 17699 / DSM 428 / KCTC 22496 / NCIMB 10442 / H16 / Stanier 337) OX=381666 GN=asd PE=3 SV=1	1544.77	465.959	55.2242	1554.31	13.4136	42.6432
Q0K990	39	30	199.45	0.850049	0.936813	1.28314	0.0528901	Ita	Suc	52722.5	Glutamine synthetase OS=Cupriavidus necator (strain ATCC 17699 / DSM 428 / KCTC 22496 / NCIMB 10442 / H16 / Stanier 337) OX=381666 GN=glnA1 PE=3 SV=1	18739.6	71977.5	11151.7	31870.1	40127.2	7393
Q0K4W8	1	1	7.0831	0.702536	0.892697	1.28527	0.0620095	Ita	Suc	14126.7	OsmC family peroxiredoxin OS=Cupriavidus necator (strain ATCC 17699 / DSM 428 / KCTC 22496 / NCIMB 10442 / H16 / Stanier 337) OX=381666 GN=H16_B0150 PE=4 SV=1	1949.74	2401.15	0	2713.11	615.044	57.05
Q0KB22	14	8	67.3965	0.62861	0.879156	1.29361	0.0695451	Ita	Suc	202575	DNA helicase OS=Cupriavidus necator (strain ATCC 17699 / DSM 428 / KCTC 22496 / NCIMB 10442 / H16 / Stanier 337) OX=381666 GN=H16_A1670 PE=4 SV=1	877.733	719.438	2002.47	935.217	1260.13	587.283
Q0K8K8	23	13	139.117	0.715454	0.896311	1.29957	0.0609192	Ita	Suc	112264	Ribonuclease E OS=Cupriavidus necator (strain ATCC 17699 / DSM 428 / KCTC 22496 / NCIMB 10442 / H16 / Stanier 337) OX=381666 GN=cafA2 PE=3 SV=1	2048.99	2253.27	6855.3	2028.15	1898.93	4658.49
Q0KDG1	6	4	35.9871	0.60519	0.866863	1.30335	0.0724482	Ita	Suc	28584.1	Lipoprotein OS=Cupriavidus necator (strain ATCC 17699 / DSM 428 / KCTC 22496 / NCIMB 10442 / H16 / Stanier 337) OX=381666 GN=H16_A0813 PE=3 SV=1	438.176	793.87	142.187	48.1126	300.408	705.866
Q0K7D9	4	3	22.1835	0.903339	0.936813	1.3063	0.0511884	Ita	Suc	25838.2	Zn-dependent protease with chaperone function OS=Cupriavidus necator (strain ATCC 17699 / DSM 428 / KCTC 22496 / NCIMB 10442 / H16 / Stanier 337) OX=381666 GN=H16_A3007 PE=3 SV=1	63.9968	11.1939	528.395	16.0345	316.333	129.69
Q0KCI2	6	3	33.3906	0.959466	0.940465	1.30751	0.0502077	Ita	Suc	29268.6	Predicted NADH:ubiquinone oxidoreductase_subunit RnfB OS=Cupriavidus necator (strain ATCC 17699 / DSM 428 / KCTC 22496 / NCIMB 10442 / H16 / Stanier 337) OX=381666 GN=rnfB PE=4 SV=1	427.569	138.042	1158.32	287.23	555.039	476.216
Q0KCX0	3	3	24.6417	0.769715	0.917742	1.31059	0.0569872	Ita	Suc	12873.5	5-hydroxyisourate hydrolase OS=Cupriavidus necator (strain ATCC 17699 / DSM 428 / KCTC 22496 / NCIMB 10442 / H16 / Stanier 337) OX=381666 GN=H16_A1009 PE=3 SV=1	811.125	221.198	839.825	335.072	433.289	660.113
Q0K0Q0	2	2	9.8594	0.751914	0.906677	1.31965	0.0581665	Ita	Suc	42400.7	Predicted pyridoxal phosphate-dependent enzyme apparently involved in regulation of cell wall biogen OS=Cupriavidus necator (strain ATCC 17699 / DSM 428 / KCTC 22496 / NCIMB 10442 / H16 / Stanier 337) OX=381666 GN=H16_B1639 PE=3 SV=1	170.659	311.211	2.99475	237.55	35.0528	94.8177
Q0K8D1	10	7	52.8067	0.893079	0.936813	1.32044	0.0514565	Ita	Suc	16106.6	Putative translation initiation inhibitor (Endoribonuclease)_ YjgF-family OS=Cupriavidus necator (strain ATCC 17699 / DSM 428 / KCTC 22496 / NCIMB 10442 / H16 / Stanier 337) OX=381666 GN=H16_A2660 PE=4 SV=1	10137.9	15447.3	61228.2	8998.93	30458.2	26288.6
Q0K7I8	4	3	23.7877	0.686913	0.888468	1.33024	0.063413	Ita	Suc	7381.27	DUF3460 domain-containing protein OS=Cupriavidus necator (strain ATCC 17699 / DSM 428 / KCTC 22496 / NCIMB 10442 / H16 / Stanier 337) OX=381666 GN=H16_A2957 PE=4 SV=1	971.9	543.136	7451.79	1887.07	2412.1	2441.56
Q0K368	4	2	22.3183	0.792644	0.926586	1.33358	0.0556188	Ita	Suc	40743.7	Acetyl-CoA acetyltransferase OS=Cupriavidus necator (strain ATCC 17699 / DSM 428 / KCTC 22496 / NCIMB 10442 / H16 / Stanier 337) OX=381666 GN=H16_B0759 PE=3 SV=1	987.829	2758.58	55.8817	2406.72	406.577	37.8976
Q0KET5	3	1	38.0746	0.788546	0.925416	1.3355	0.0558512	Ita	Suc	18916.2	Protein-export protein SecB OS=Cupriavidus necator (strain ATCC 17699 / DSM 428 / KCTC 22496 / NCIMB 10442 / H16 / Stanier 337) OX=381666 GN=secB PE=3 SV=1	692.624	59.298	0	559.738	1.35302	1.93657
Q0K7X4	1	1	5.9858	0.938264	0.936813	1.33759	0.0504827	Ita	Suc	23899.1	Thioredoxin peroxidase OS=Cupriavidus necator (strain ATCC 17699 / DSM 428 / KCTC 22496 / NCIMB 10442 / H16 / Stanier 337) OX=381666 GN=H16_A2819 PE=3 SV=1	156.107	0	221.572	0	93.3704	188.988
Q0K8F9	20	18	128.23	0.836648	0.933011	1.34257	0.0534413	Ita	Suc	65053.8	Succinate dehydrogenase flavoprotein subunit OS=Cupriavidus necator (strain ATCC 17699 / DSM 428 / KCTC 22496 / NCIMB 10442 / H16 / Stanier 337) OX=381666 GN=sdhA PE=3 SV=1	4391.66	1588.3	538.57	3109.38	712.845	1033.05
Q0K467	2	2	8.7733	0.811486	0.932345	1.34481	0.054616	Ita	Suc	12551.2	Uncharacterized protein OS=Cupriavidus necator (strain ATCC 17699 / DSM 428 / KCTC 22496 / NCIMB 10442 / H16 / Stanier 337) OX=381666 GN=H16_B0408 PE=4 SV=1	13.9721	8.54325	524.669	373.706	32.429	0.751875
Q0KCD8	10	6	61.8562	0.894403	0.936813	1.34892	0.0514204	Ita	Suc	18520.2	Carbonic anhydrase / acetyltransferase OS=Cupriavidus necator (strain ATCC 17699 / DSM 428 / KCTC 22496 / NCIMB 10442 / H16 / Stanier 337) OX=381666 GN=H16_A1192 PE=4 SV=1	5018.97	4621.04	24331.7	3748.19	10142.5	11293.8
Q0KEF6	6	3	38.7583	0.434157	0.823431	1.35095	0.104328	Ita	Suc	12165.9	Acyl-CoA hydrolase OS=Cupriavidus necator (strain ATCC 17699 / DSM 428 / KCTC 22496 / NCIMB 10442 / H16 / Stanier 337) OX=381666 GN=H16_A0465 PE=3 SV=1	1646.65	902.217	2668.55	440.951	543.637	2877.44
Q0KBN3	9	6	58.4736	0.424897	0.8224	1.36417	0.10678	Ita	Suc	49224.5	Putative peptidase_ M20D subfamily OS=Cupriavidus necator (strain ATCC 17699 / DSM 428 / KCTC 22496 / NCIMB 10442 / H16 / Stanier 337) OX=381666 GN=abgB PE=4 SV=1	869.278	816.789	1782.55	696.999	619.193	1226.46
Q0KEU2	16	12	139.59	0.583588	0.866863	1.3713	0.0753771	Ita	Suc	18506.2	Bacterioferritin OS=Cupriavidus necator (strain ATCC 17699 / DSM 428 / KCTC 22496 / NCIMB 10442 / H16 / Stanier 337) OX=381666 GN=bfr2 PE=3 SV=1	2913.98	7247.1	2002.97	2620.58	1089.75	5160.12
Q0K9B6	4	4	19.6571	0.464005	0.826924	1.3744	0.0970523	Ita	Suc	65656.6	Pseudouridine synthase OS=Cupriavidus necator (strain ATCC 17699 / DSM 428 / KCTC 22496 / NCIMB 10442 / H16 / Stanier 337) OX=381666 GN=H16_A2309 PE=3 SV=1	2284.45	4845.72	5810.13	1851.8	2711.44	4851.98
Q0K943	32	26	321.157	0.941131	0.937586	1.37521	0.0504388	Ita	Suc	37440.2	ABC-type transporter_ periplasmic component OS=Cupriavidus necator (strain ATCC 17699 / DSM 428 / KCTC 22496 / NCIMB 10442 / H16 / Stanier 337) OX=381666 GN=H16_A2383 PE=4 SV=1	4723.93	12125.9	1179.56	5432.52	4166.41	3511.39
Q0KCM6	10	6	68.062	0.922956	0.936813	1.37712	0.050753	Ita	Suc	43211.4	Aspartate/tyrosine/aromatic aminotransferase OS=Cupriavidus necator (strain ATCC 17699 / DSM 428 / KCTC 22496 / NCIMB 10442 / H16 / Stanier 337) OX=381666 GN=H16_A1104 PE=4 SV=1	1531.71	2314.05	176.64	1397.77	714.246	808.862
Q0K6X4	5	2	27.6926	0.658201	0.888468	1.37944	0.0662486	Ita	Suc	50459.8	Biotin carboxylase OS=Cupriavidus necator (strain ATCC 17699 / DSM 428 / KCTC 22496 / NCIMB 10442 / H16 / Stanier 337) OX=381666 GN=accC2 PE=4 SV=1	676.415	152.702	51.4124	549.783	50.832	37.7087
Q0KCU7	8	4	51.8492	0.542323	0.845403	1.39663	0.081719	Ita	Suc	27398.1	DUF3106 domain-containing protein OS=Cupriavidus necator (strain ATCC 17699 / DSM 428 / KCTC 22496 / NCIMB 10442 / H16 / Stanier 337) OX=381666 GN=H16_A1032 PE=4 SV=1	313.922	201.42	873.935	157.308	119.215	718.215
Q0KEQ9	4	3	21.1694	0.284213	0.798088	1.4069	0.160743	Ita	Suc	25002.3	Putative fumarylacetoacetat hydroxylase OS=Cupriavidus necator (strain ATCC 17699 / DSM 428 / KCTC 22496 / NCIMB 10442 / H16 / Stanier 337) OX=381666 GN=H16_A0361 PE=4 SV=1	275.513	150.118	221.524	140.329	97.2284	222.43
Q7WSB2	2	1	9.5698	0.416768	0.817475	1.40967	0.109015	Ita	Suc	46066.7	Probable acyl-coa dehydrogenase OS=Cupriavidus necator (strain ATCC 17699 / DSM 428 / KCTC 22496 / NCIMB 10442 / H16 / Stanier 337) OX=381666 GN=PHG222 PE=3 SV=1	33.378	27.6721	7.10832	40.4967	7.85374	0
Q0K755	4	4	25.9032	0.75679	0.909435	1.41078	0.0578331	Ita	Suc	51423	D-Lactate dehydrogenase (Cytochrome) OS=Cupriavidus necator (strain ATCC 17699 / DSM 428 / KCTC 22496 / NCIMB 10442 / H16 / Stanier 337) OX=381666 GN=dld PE=4 SV=1	112.429	792.021	26.665	592.773	21.8761	45.3508
Q0K6I5	3	1	17.9351	0.440197	0.823431	1.41286	0.10278	Ita	Suc	25313.9	Ribulose-phosphate 3-epimerase OS=Cupriavidus necator (strain ATCC 17699 / DSM 428 / KCTC 22496 / NCIMB 10442 / H16 / Stanier 337) OX=381666 GN=rpe PE=3 SV=1	892.971	1635.34	486.133	1538.99	483.832	110.765
Q0K3E7	19	14	185.713	0.21834	0.789686	1.41341	0.204555	Ita	Suc	28449.6	Citrate lyase beta subunit OS=Cupriavidus necator (strain ATCC 17699 / DSM 428 / KCTC 22496 / NCIMB 10442 / H16 / Stanier 337) OX=381666 GN=citE3 PE=4 SV=1	6370.47	9939.68	5071.17	4245.1	5367.55	5514.86
Q0KF23	4	2	30.7934	0.811913	0.932345	1.42116	0.0545945	Ita	Suc	31006.2	Methylenetetrahydrofolate reductase OS=Cupriavidus necator (strain ATCC 17699 / DSM 428 / KCTC 22496 / NCIMB 10442 / H16 / Stanier 337) OX=381666 GN=H16_A0246 PE=3 SV=1	716.573	4.09989	0	495.962	2.60433	8.53711
Q0K3N5	5	3	25.6658	0.937439	0.936813	1.4236	0.0504957	Ita	Suc	14943.1	Uncharacterized protein OS=Cupriavidus necator (strain ATCC 17699 / DSM 428 / KCTC 22496 / NCIMB 10442 / H16 / Stanier 337) OX=381666 GN=H16_B0592 PE=4 SV=1	1708.61	3553.03	23993.3	2844.97	5080.26	12624.7
Q0KE68	5	4	55.7593	0.435574	0.823431	1.42426	0.103961	Ita	Suc	16806.4	Cyclic pyranopterin monophosphate synthase OS=Cupriavidus necator (strain ATCC 17699 / DSM 428 / KCTC 22496 / NCIMB 10442 / H16 / Stanier 337) OX=381666 GN=moaC PE=3 SV=1	2268.5	2283.07	4964.14	627.647	2469.69	3583.81
Q0K9K3	14	12	89.0558	0.485308	0.82889	1.42793	0.0923879	Ita	Suc	28279.1	Zn-dependent protease with chaperone function OS=Cupriavidus necator (strain ATCC 17699 / DSM 428 / KCTC 22496 / NCIMB 10442 / H16 / Stanier 337) OX=381666 GN=htpX1 PE=3 SV=1	856.169	316.259	2116.48	1904.06	317.89	81.3151
Q0K703	10	7	81.0496	0.595293	0.866863	1.44083	0.0737589	Ita	Suc	16686.8	Ferric uptake regulation protein OS=Cupriavidus necator (strain ATCC 17699 / DSM 428 / KCTC 22496 / NCIMB 10442 / H16 / Stanier 337) OX=381666 GN=fur PE=3 SV=1	5297.29	6568.73	1583.49	5148.22	1444.5	2741.84
Q0K5M5	20	14	150.454	0.604987	0.866863	1.44122	0.0724745	Ita	Suc	55647.4	ATP synthase subunit alpha OS=Cupriavidus necator (strain ATCC 17699 / DSM 428 / KCTC 22496 / NCIMB 10442 / H16 / Stanier 337) OX=381666 GN=atpA PE=3 SV=1	1886.05	3711.98	7612.31	2977.37	1921.4	4267.32
Q0KCH9	9	8	57.3175	0.363981	0.814059	1.44394	0.125703	Ita	Suc	43363.6	Aminotransferase OS=Cupriavidus necator (strain ATCC 17699 / DSM 428 / KCTC 22496 / NCIMB 10442 / H16 / Stanier 337) OX=381666 GN=tyrB1 PE=3 SV=1	2129.88	1115	2396.42	1391.76	1876.75	638.361
Q0K3P6	12	9	92.0853	0.965056	0.940465	1.44687	0.0501543	Ita	Suc	43944.3	Cation/multidrug efflux system outer membrane porin OS=Cupriavidus necator (strain ATCC 17699 / DSM 428 / KCTC 22496 / NCIMB 10442 / H16 / Stanier 337) OX=381666 GN=acrC8 PE=3 SV=1	535.913	247.026	2625.33	798.104	428.395	1129.12
Q0K686	6	5	38.6827	0.575443	0.865489	1.45103	0.0765482	Ita	Suc	24005.8	ATP phosphoribosyltransferase OS=Cupriavidus necator (strain ATCC 17699 / DSM 428 / KCTC 22496 / NCIMB 10442 / H16 / Stanier 337) OX=381666 GN=hisG PE=3 SV=1	566.863	774.762	7.09401	907.301	2.65909	19.5318
Q0K6Z0	5	3	35.0081	0.403066	0.815782	1.4607	0.11297	Ita	Suc	17512.9	Putative competence-damage protein OS=Cupriavidus necator (strain ATCC 17699 / DSM 428 / KCTC 22496 / NCIMB 10442 / H16 / Stanier 337) OX=381666 GN=H16_A3156 PE=4 SV=1	911.786	1964.09	2315.4	630.639	1533.61	1389.72
Q0KC03	15	14	111.853	0.704631	0.892697	1.46115	0.0618284	Ita	Suc	37180.9	TRAP-type transporter_ periplasmic component OS=Cupriavidus necator (strain ATCC 17699 / DSM 428 / KCTC 22496 / NCIMB 10442 / H16 / Stanier 337) OX=381666 GN=H16_A1328 PE=1 SV=1	2586.4	949.288	6851.38	4557.6	913.274	1637.97
Q0K6Q5	8	6	53.3236	0.991394	0.94396	1.46181	0.0500093	Ita	Suc	50294.9	Signal recognition particle protein OS=Cupriavidus necator (strain ATCC 17699 / DSM 428 / KCTC 22496 / NCIMB 10442 / H16 / Stanier 337) OX=381666 GN=ffh PE=3 SV=1	546.901	864.689	4622.43	1359.01	795.873	1972.89
Q0K262	4	4	36.5791	0.384202	0.815782	1.46581	0.118829	Ita	Suc	11095.7	ABM domain-containing protein OS=Cupriavidus necator (strain ATCC 17699 / DSM 428 / KCTC 22496 / NCIMB 10442 / H16 / Stanier 337) OX=381666 GN=H16_B1121 PE=4 SV=1	3262.67	1229.74	2035.41	2375.65	952.626	1125.11
Q0KC50	2	2	10.9177	0.593843	0.866863	1.46919	0.0739553	Ita	Suc	10631.2	GYD domain-containing protein OS=Cupriavidus necator (strain ATCC 17699 / DSM 428 / KCTC 22496 / NCIMB 10442 / H16 / Stanier 337) OX=381666 GN=H16_A1281 PE=4 SV=1	819.809	111.39	266.226	62.9494	134.298	617.778
Q0K792	7	6	48.6279	0.404432	0.815782	1.47146	0.112564	Ita	Suc	7466.44	Cold shock protein_ DNA-binding OS=Cupriavidus necator (strain ATCC 17699 / DSM 428 / KCTC 22496 / NCIMB 10442 / H16 / Stanier 337) OX=381666 GN=H16_A3054 PE=4 SV=1	2005.95	1883.54	4731.41	1362.31	1978.99	2517.42
P27746	5	2	28.6869	0.395909	0.815782	1.47159	0.115134	Ita	Suc	36301.8	Acetoin:2_6-dichlorophenolindophenol oxidoreductase subunit beta OS=Cupriavidus necator (strain ATCC 17699 / DSM 428 / KCTC 22496 / NCIMB 10442 / H16 / Stanier 337) OX=381666 GN=acoB PE=1 SV=3	767.374	1285.9	2002.87	1604.6	795.002	356.691
Q0K548	7	7	43.0157	0.167256	0.70279	1.47589	0.255577	Ita	Suc	55267.9	AMP nucleosidase OS=Cupriavidus necator (strain ATCC 17699 / DSM 428 / KCTC 22496 / NCIMB 10442 / H16 / Stanier 337) OX=381666 GN=amn PE=3 SV=1	5553.64	5830.18	3386.32	3692.75	2450.72	3864.18
P40117;Q04539	3	1	17.3101	0.465501	0.827239	1.47883	0.0967111	Ita	Suc	25672.3	Ribulose-phosphate 3-epimerase 1 OS=Cupriavidus necator (strain ATCC 17699 / DSM 428 / KCTC 22496 / NCIMB 10442 / H16 / Stanier 337) OX=381666 GN=rpe1 PE=3 SV=1	65.7416	108.915	18.8657	99.7656	28.2485	2.84792
Q0K7C1	10	7	70.8972	0.570661	0.863791	1.48072	0.0772536	Ita	Suc	43101.6	Acetylornithine aminotransferase OS=Cupriavidus necator (strain ATCC 17699 / DSM 428 / KCTC 22496 / NCIMB 10442 / H16 / Stanier 337) OX=381666 GN=argD PE=3 SV=1	1123.81	735.688	2772.43	1147.14	697.727	1283.28
Q0K0H9	3	2	17.9843	0.695655	0.891549	1.48103	0.062616	Ita	Suc	15946.4	Pas/Pac domain containing protein OS=Cupriavidus necator (strain ATCC 17699 / DSM 428 / KCTC 22496 / NCIMB 10442 / H16 / Stanier 337) OX=381666 GN=H16_B1710 PE=4 SV=1	833.198	904.45	164.645	661.931	182.063	440.445
Q0KDK2	11	10	79.3547	0.347249	0.814059	1.48363	0.131916	Ita	Suc	29242.7	ABC-type transporter_ periplasmic component: PAAT family OS=Cupriavidus necator (strain ATCC 17699 / DSM 428 / KCTC 22496 / NCIMB 10442 / H16 / Stanier 337) OX=381666 GN=H16_A0772 PE=4 SV=1	2099.31	4209.72	1756.07	2388.55	1882.97	1164.56
Q0KE54	9	8	60.9821	0.51012	0.834471	1.48511	0.0874432	Ita	Suc	38675.1	Fructose-1_6-bisphosphate aldolase OS=Cupriavidus necator (strain ATCC 17699 / DSM 428 / KCTC 22496 / NCIMB 10442 / H16 / Stanier 337) OX=381666 GN=fba PE=3 SV=1	1660.45	1183.45	311.883	555.35	95.9751	1473.62
Q0K8B8	1	1	5.6867	0.346935	0.814059	1.48725	0.132038	Ita	Suc	19026.4	Uncharacterized protein OS=Cupriavidus necator (strain ATCC 17699 / DSM 428 / KCTC 22496 / NCIMB 10442 / H16 / Stanier 337) OX=381666 GN=H16_A2673 PE=4 SV=1	486.575	389.063	612.028	74.4787	413.687	512.113
Q0KBA8	3	1	17.1297	0.49499	0.831799	1.49469	0.0903988	Ita	Suc	44374.9	Predicted signal transduction protein containingan EAL domain OS=Cupriavidus necator (strain ATCC 17699 / DSM 428 / KCTC 22496 / NCIMB 10442 / H16 / Stanier 337) OX=381666 GN=H16_A1581 PE=4 SV=1	31.7618	26.5391	1231.19	158.832	270.842	433.035
Q0K6N4	13	9	104.394	0.404417	0.815782	1.49566	0.112569	Ita	Suc	43003.8	Arginine biosynthesis bifunctional protein ArgJ OS=Cupriavidus necator (strain ATCC 17699 / DSM 428 / KCTC 22496 / NCIMB 10442 / H16 / Stanier 337) OX=381666 GN=argJ PE=3 SV=1	3293.47	5125.25	1858.28	3754.9	860.338	2255.97
Q0K7P5	27	22	202.318	0.844566	0.933011	1.5209	0.0531095	Ita	Suc	38957.5	GDP-mannose 4_6-dehydratase OS=Cupriavidus necator (strain ATCC 17699 / DSM 428 / KCTC 22496 / NCIMB 10442 / H16 / Stanier 337) OX=381666 GN=gmd PE=3 SV=1	21787.4	3104.79	571.36	8117.81	7230.18	1394.48
Q0K5U7	7	4	32.5667	0.806158	0.932345	1.52118	0.0548886	Ita	Suc	30396.4	SoxAX cytochrome complex subunit A OS=Cupriavidus necator (strain ATCC 17699 / DSM 428 / KCTC 22496 / NCIMB 10442 / H16 / Stanier 337) OX=381666 GN=soxA PE=3 SV=1	1211.4	75.159	342.441	236.425	757.658	76.7979
Q0K0V3	3	3	18.1915	0.670277	0.888468	1.52442	0.0650143	Ita	Suc	10736.5	Muconolactone Delta-isomerase OS=Cupriavidus necator (strain ATCC 17699 / DSM 428 / KCTC 22496 / NCIMB 10442 / H16 / Stanier 337) OX=381666 GN=catC2 PE=3 SV=1	1103.18	510.71	2693.94	638.631	905.342	1281.9
Q0K8Y7	4	2	21.9448	0.269367	0.798088	1.52644	0.169117	Ita	Suc	47878.4	Phosphoglucosamine mutase OS=Cupriavidus necator (strain ATCC 17699 / DSM 428 / KCTC 22496 / NCIMB 10442 / H16 / Stanier 337) OX=381666 GN=glmM PE=3 SV=1	182.679	29.6848	17.0728	150.309	0	0
Q0KC17	9	6	71.3502	0.904964	0.936813	1.53663	0.0511485	Ita	Suc	16895.5	CBS domain-containing protein OS=Cupriavidus necator (strain ATCC 17699 / DSM 428 / KCTC 22496 / NCIMB 10442 / H16 / Stanier 337) OX=381666 GN=H16_A1314 PE=4 SV=1	3278.48	14144.4	1370.43	6957.29	2970.39	2302.48
Q0K231	2	2	10.7568	0.895627	0.936813	1.5372	0.0513873	Ita	Suc	40744.5	Mannose-6-phosphate isomerase OS=Cupriavidus necator (strain ATCC 17699 / DSM 428 / KCTC 22496 / NCIMB 10442 / H16 / Stanier 337) OX=381666 GN=H16_B1152 PE=3 SV=1	380.377	4.53378	146.225	259.499	37.7644	48.2587
Q0KE52	11	8	88.4929	0.936242	0.936813	1.55101	0.0505149	Ita	Suc	17145	N5-carboxyaminoimidazole ribonucleotide mutase OS=Cupriavidus necator (strain ATCC 17699 / DSM 428 / KCTC 22496 / NCIMB 10442 / H16 / Stanier 337) OX=381666 GN=purE PE=3 SV=1	1398.16	7991.02	484.682	3283.52	2591.05	491.494
Q0KCE2	36	29	289.369	0.833985	0.933011	1.55387	0.0535569	Ita	Suc	46131.1	Enolase OS=Cupriavidus necator (strain ATCC 17699 / DSM 428 / KCTC 22496 / NCIMB 10442 / H16 / Stanier 337) OX=381666 GN=eno PE=3 SV=1	8553.92	47179.4	7816.51	19662.9	13568.8	7665.86
Q0KES8	12	9	77.1292	0.199006	0.761006	1.55429	0.221543	Ita	Suc	45797.9	Cytochrome c oxidase subunit 2 OS=Cupriavidus necator (strain ATCC 17699 / DSM 428 / KCTC 22496 / NCIMB 10442 / H16 / Stanier 337) OX=381666 GN=ctaC PE=3 SV=1	3166.73	1679.9	3682.04	1507.05	1985.9	1994.21
Q0K626	20	16	117.927	0.438783	0.823431	1.57501	0.103139	Ita	Suc	15590.2	Large ribosomal subunit protein uL16 OS=Cupriavidus necator (strain ATCC 17699 / DSM 428 / KCTC 22496 / NCIMB 10442 / H16 / Stanier 337) OX=381666 GN=rplP PE=3 SV=1	12903.7	14617.7	40622.2	22134.4	11036.8	10094.3
Q0JZ38	3	2	9.9054	0.915296	0.936813	1.57672	0.050911	Ita	Suc	106204	Glycoside-hydrolase family GH114 TIM-barrel domain-containing protein OS=Cupriavidus necator (strain ATCC 17699 / DSM 428 / KCTC 22496 / NCIMB 10442 / H16 / Stanier 337) OX=381666 GN=H16_B2204 PE=4 SV=1	803.384	85.3277	801.518	268.92	461.297	341.772
Q0KDG7	23	18	178.852	0.995675	0.945612	1.58295	0.0500024	Ita	Suc	32468.9	Cysteine synthase OS=Cupriavidus necator (strain ATCC 17699 / DSM 428 / KCTC 22496 / NCIMB 10442 / H16 / Stanier 337) OX=381666 GN=cysK1 PE=3 SV=1	5810.91	14214.8	687.525	4533.01	6718.79	1833.38
Q0JZC9	4	3	34.5267	0.945439	0.937791	1.59521	0.0503768	Ita	Suc	28369.2	Citrate lyase beta subunit OS=Cupriavidus necator (strain ATCC 17699 / DSM 428 / KCTC 22496 / NCIMB 10442 / H16 / Stanier 337) OX=381666 GN=citE4 PE=4 SV=1	165.632	38.0687	702.525	289.649	110.618	167.826
Q0KDH0	5	2	24.9625	0.428168	0.823431	1.60212	0.105902	Ita	Suc	37713.4	ADP-L-glycero-D-manno-heptose-6-epimerase OS=Cupriavidus necator (strain ATCC 17699 / DSM 428 / KCTC 22496 / NCIMB 10442 / H16 / Stanier 337) OX=381666 GN=hldD PE=3 SV=1	202.6	42.5788	17.4569	146.483	0	17.4469
Q0K8G3	45	35	414.306	0.477693	0.82889	1.60963	0.0940083	Ita	Suc	39000.7	ABC-type transporter_ periplasmic component: HAAT family OS=Cupriavidus necator (strain ATCC 17699 / DSM 428 / KCTC 22496 / NCIMB 10442 / H16 / Stanier 337) OX=381666 GN=livK1 PE=3 SV=1	24000.9	111881	36568.5	73503.1	9982.29	23651.7
Q0K1P6	1	1	5.1703	0.62984	0.879156	1.62077	0.0694001	Ita	Suc	17106.5	Uncharacterized enzyme of phosphonate metabolism OS=Cupriavidus necator (strain ATCC 17699 / DSM 428 / KCTC 22496 / NCIMB 10442 / H16 / Stanier 337) OX=381666 GN=phnG PE=4 SV=1	236.456	915.927	2576.38	1397.17	89.5109	813.929
Q0K7F8	29	23	213.856	0.0751794	0.588324	1.63578	0.445416	Ita	Suc	59525	Dihydroxy-acid dehydratase OS=Cupriavidus necator (strain ATCC 17699 / DSM 428 / KCTC 22496 / NCIMB 10442 / H16 / Stanier 337) OX=381666 GN=ilvD PE=3 SV=1	4417.1	4729.57	5516.66	3323.43	3751.98	1888.72
Q0KF65	4	2	40.1333	0.399933	0.815782	1.63947	0.113908	Ita	Suc	17048	Uncharacterized protein conserved in bacteria OS=Cupriavidus necator (strain ATCC 17699 / DSM 428 / KCTC 22496 / NCIMB 10442 / H16 / Stanier 337) OX=381666 GN=H16_A0204 PE=4 SV=1	1956.38	764.683	3588.82	436.619	487.895	2924.23
Q0KA41	3	1	20.9442	0.843586	0.933011	1.64191	0.0531496	Ita	Suc	52122.8	Inosine-5'-monophosphate dehydrogenase OS=Cupriavidus necator (strain ATCC 17699 / DSM 428 / KCTC 22496 / NCIMB 10442 / H16 / Stanier 337) OX=381666 GN=guaB PE=3 SV=1	42.1656	0	93.7575	14.6162	68.1674	0
Q0K0P7;Q0KBR1	4	2	19.9887	0.89975	0.936813	1.64247	0.051279	Ita	Suc	39661.4	dTDP-glucose 4-6-dehydratase OS=Cupriavidus necator (strain ATCC 17699 / DSM 428 / KCTC 22496 / NCIMB 10442 / H16 / Stanier 337) OX=381666 GN=H16_B1642 PE=4 SV=1	1037.23	913.053	6521.12	1232.17	1973.67	1951.87
Q0K797	1	1	6.3908	0.373682	0.814059	1.66373	0.122324	Ita	Suc	17450	Deoxyuridine 5'-triphosphate nucleotidohydrolase OS=Cupriavidus necator (strain ATCC 17699 / DSM 428 / KCTC 22496 / NCIMB 10442 / H16 / Stanier 337) OX=381666 GN=dut PE=4 SV=1	1967.39	1017.95	3111.99	123.008	1335.77	2206.09
Q0KF89	23	21	161.098	0.751847	0.906677	1.66449	0.0581711	Ita	Suc	54673.8	Adenosylmethionine-8-amino-7-oxononanoate aminotransferase OS=Cupriavidus necator (strain ATCC 17699 / DSM 428 / KCTC 22496 / NCIMB 10442 / H16 / Stanier 337) OX=381666 GN=bioA PE=3 SV=1	3706.71	8362.85	1012.32	3569.34	2212.84	2077.19
Q0KEE2	17	12	128.376	0.0953669	0.670179	1.66695	0.383918	Ita	Suc	37819.1	Dihydroorotase OS=Cupriavidus necator (strain ATCC 17699 / DSM 428 / KCTC 22496 / NCIMB 10442 / H16 / Stanier 337) OX=381666 GN=pyrC PE=3 SV=1	3274.79	6497.99	4053.86	2380.63	2740.38	3173.56
Q0K700	41	38	342.037	0.366355	0.814059	1.68977	0.124862	Ita	Suc	35960.2	Glyceraldehyde-3-phosphate dehydrogenase OS=Cupriavidus necator (strain ATCC 17699 / DSM 428 / KCTC 22496 / NCIMB 10442 / H16 / Stanier 337) OX=381666 GN=gapA PE=3 SV=1	12192.6	41368	13177.9	28963.8	5560.19	4971.61
Q0KCZ0	5	4	38.1802	0.471438	0.82889	1.69238	0.095378	Ita	Suc	12454.2	DUF4168 domain-containing protein OS=Cupriavidus necator (strain ATCC 17699 / DSM 428 / KCTC 22496 / NCIMB 10442 / H16 / Stanier 337) OX=381666 GN=H16_A0988 PE=4 SV=1	673.247	231.179	1140.23	298.206	202.485	707.468
Q0K7T8	10	5	67.1615	0.346713	0.814059	1.69275	0.132124	Ita	Suc	18854.3	Transcription antitermination protein NusB OS=Cupriavidus necator (strain ATCC 17699 / DSM 428 / KCTC 22496 / NCIMB 10442 / H16 / Stanier 337) OX=381666 GN=nusB PE=3 SV=1	701.562	860.095	2155.31	385.723	624.259	1185.84
Q0JZG7	2	2	10.5293	0.812191	0.932345	1.69744	0.0545805	Ita	Suc	31324.4	Hypothetical membrane associated protein OS=Cupriavidus necator (strain ATCC 17699 / DSM 428 / KCTC 22496 / NCIMB 10442 / H16 / Stanier 337) OX=381666 GN=H16_B2075 PE=4 SV=1	400.238	1202.49	120.969	297.506	243.643	474.314
Q0KF10	3	3	34.6904	0.383568	0.815782	1.7173	0.119034	Ita	Suc	15405.6	Dihydroneopterin aldolase OS=Cupriavidus necator (strain ATCC 17699 / DSM 428 / KCTC 22496 / NCIMB 10442 / H16 / Stanier 337) OX=381666 GN=folB PE=4 SV=1	2318.36	1259.96	4779.76	2045.12	1942.1	879.77
Q0KDI5	7	5	37.8927	0.588614	0.866863	1.72253	0.0746731	Ita	Suc	98691.4	DNA gyrase subunit A OS=Cupriavidus necator (strain ATCC 17699 / DSM 428 / KCTC 22496 / NCIMB 10442 / H16 / Stanier 337) OX=381666 GN=gyrA PE=3 SV=1	1128.21	275.756	148.537	580.337	251.404	69.5508
Q0KCT3	9	9	53.1446	0.280088	0.798088	1.72511	0.162997	Ita	Suc	35370.5	Putative Zn-dependent oxidoreductase OS=Cupriavidus necator (strain ATCC 17699 / DSM 428 / KCTC 22496 / NCIMB 10442 / H16 / Stanier 337) OX=381666 GN=H16_A1046 PE=4 SV=1	24625.8	24047	63800.5	14152.9	26049.6	24995.3
Q0K5S0	13	9	96.4922	0.968894	0.940465	1.72873	0.0501223	Ita	Suc	27607.7	Enoyl-CoA hydratase OS=Cupriavidus necator (strain ATCC 17699 / DSM 428 / KCTC 22496 / NCIMB 10442 / H16 / Stanier 337) OX=381666 GN=H16_A3593 PE=3 SV=1	4655.38	241.669	2450.01	1071.99	2071.55	1106.45
Q0KDU6	13	9	87.3748	0.638449	0.881543	1.72927	0.0684047	Ita	Suc	27193.2	ABC-type transporter_ periplasmic component: MolT family OS=Cupriavidus necator (strain ATCC 17699 / DSM 428 / KCTC 22496 / NCIMB 10442 / H16 / Stanier 337) OX=381666 GN=modA PE=3 SV=1	1045.27	1057.05	5866.76	555.548	2516.98	1535.81
Q0KBZ1	8	8	50.4599	0.322911	0.814059	1.75464	0.141928	Ita	Suc	7548.96	Large ribosomal subunit protein bL35 OS=Cupriavidus necator (strain ATCC 17699 / DSM 428 / KCTC 22496 / NCIMB 10442 / H16 / Stanier 337) OX=381666 GN=rpmI PE=3 SV=1	5317.6	5158.08	15626.7	3846.66	5132.12	5897.39
Q0KBK2	14	7	70.8829	0.411084	0.815782	1.76377	0.110627	Ita	Suc	89226.5	Lon protease OS=Cupriavidus necator (strain ATCC 17699 / DSM 428 / KCTC 22496 / NCIMB 10442 / H16 / Stanier 337) OX=381666 GN=lon PE=2 SV=1	765.752	803.952	2659.79	1065.85	1016.69	315.445
Q0KAE4	5	4	33.1257	0.647349	0.887908	1.79117	0.0674116	Ita	Suc	18454.2	Uncharacterized protein conserved in bacteria OS=Cupriavidus necator (strain ATCC 17699 / DSM 428 / KCTC 22496 / NCIMB 10442 / H16 / Stanier 337) OX=381666 GN=H16_A1926 PE=4 SV=1	937.483	588.04	33.8428	750.416	76.3357	43.8341
Q0K762	8	8	80.6329	0.94818	0.937791	1.80643	0.0503398	Ita	Suc	28906.4	3-methyl-2-oxobutanoate hydroxymethyltransferase OS=Cupriavidus necator (strain ATCC 17699 / DSM 428 / KCTC 22496 / NCIMB 10442 / H16 / Stanier 337) OX=381666 GN=panB PE=3 SV=2	6228.79	14140.9	145.214	6672.63	4023.4	660.541
Q0KCK9	11	10	98.5297	0.328889	0.814059	1.80757	0.139353	Ita	Suc	13707.8	Cytochrome c553 OS=Cupriavidus necator (strain ATCC 17699 / DSM 428 / KCTC 22496 / NCIMB 10442 / H16 / Stanier 337) OX=381666 GN=H16_A1121 PE=4 SV=1	7470.98	3517.36	9886.92	246.469	3670.71	7631.62
Q7WX99	2	1	14.6548	0.812401	0.932345	1.81092	0.05457	Ita	Suc	25843.3	Activase of anaerobic class III ribonucleotide reductase OS=Cupriavidus necator (strain ATCC 17699 / DSM 428 / KCTC 22496 / NCIMB 10442 / H16 / Stanier 337) OX=381666 GN=nrdG PE=4 SV=1	1809.56	54.0451	505.126	1033.19	128.099	146.743
Q0K623	12	11	56.6104	0.361081	0.814059	1.81396	0.126745	Ita	Suc	10210.9	Small ribosomal subunit protein uS19 OS=Cupriavidus necator (strain ATCC 17699 / DSM 428 / KCTC 22496 / NCIMB 10442 / H16 / Stanier 337) OX=381666 GN=rpsS PE=3 SV=1	1915.09	6915.47	6544.91	1415.09	2908.31	4152.8
Q0KCU4	14	12	111.039	0.586005	0.866863	1.82279	0.0750368	Ita	Suc	64870.1	Acetolactate synthase OS=Cupriavidus necator (strain ATCC 17699 / DSM 428 / KCTC 22496 / NCIMB 10442 / H16 / Stanier 337) OX=381666 GN=ilvB PE=3 SV=1	962.336	3201.71	373.575	1448.32	821.674	219.383
Q0KBZ5	5	3	26.6931	0.649571	0.887908	1.83118	0.0671692	Ita	Suc	14923	Putative translation initiation inhibitor_yjgFfamily OS=Cupriavidus necator (strain ATCC 17699 / DSM 428 / KCTC 22496 / NCIMB 10442 / H16 / Stanier 337) OX=381666 GN=tdcF PE=4 SV=1	169.136	122.371	859.606	112.307	355.319	160.992
Q0KCH0	6	4	33.6111	0.861842	0.936813	1.83161	0.0524467	Ita	Suc	11874.4	Iron-binding protein IscA OS=Cupriavidus necator (strain ATCC 17699 / DSM 428 / KCTC 22496 / NCIMB 10442 / H16 / Stanier 337) OX=381666 GN=iscA PE=3 SV=1	65.2082	370.625	1041.03	146.951	377.778	281.589
Q0KDH1	4	2	22.6747	0.815466	0.933011	1.83634	0.0544178	Ita	Suc	34143.2	D-beta-D-heptose 7-phophosphate kinase OS=Cupriavidus necator (strain ATCC 17699 / DSM 428 / KCTC 22496 / NCIMB 10442 / H16 / Stanier 337) OX=381666 GN=hldA PE=4 SV=1	115.213	3706.26	380.189	998.712	405.036	884.317
Q0JZI5	8	6	55.9702	0.261179	0.798088	1.83692	0.17406	Ita	Suc	51963.3	Succinate-semialdehyde dehydrogenase (NADP+) OS=Cupriavidus necator (strain ATCC 17699 / DSM 428 / KCTC 22496 / NCIMB 10442 / H16 / Stanier 337) OX=381666 GN=gabD4 PE=4 SV=1	1196.75	2235.32	644.656	956.407	639.854	623.067
Q0KA97;Q0KF92	18	11	125.328	0.944695	0.937791	1.83973	0.0503871	Ita	Suc	58764.8	Acetyl/propionyl-CoA carboxylase_carboxyltransferase subunit OS=Cupriavidus necator (strain ATCC 17699 / DSM 428 / KCTC 22496 / NCIMB 10442 / H16 / Stanier 337) OX=381666 GN=H16_A1973 PE=4 SV=1	961	5836.3	57.3912	2618.62	918.833	188.469
Q0KE61	26	22	180.064	0.345706	0.814059	1.84656	0.132516	Ita	Suc	34387.2	Branched-chain-amino-acid aminotransferase OS=Cupriavidus necator (strain ATCC 17699 / DSM 428 / KCTC 22496 / NCIMB 10442 / H16 / Stanier 337) OX=381666 GN=ilvE PE=3 SV=1	8536.03	9784.04	30439.4	6340.51	11567.3	8497.75
Q0K652	29	25	227.517	0.59284	0.866863	1.84768	0.0740918	Ita	Suc	22853.1	Cytochrome c553 OS=Cupriavidus necator (strain ATCC 17699 / DSM 428 / KCTC 22496 / NCIMB 10442 / H16 / Stanier 337) OX=381666 GN=H16_A3451 PE=4 SV=1	8777.36	6907.37	47911.3	2839.22	19317	12263.2
Q0KED7	7	3	47.1258	0.978067	0.940465	1.85501	0.0500608	Ita	Suc	16828.3	Integral membrane protein involved in cell shape determination OS=Cupriavidus necator (strain ATCC 17699 / DSM 428 / KCTC 22496 / NCIMB 10442 / H16 / Stanier 337) OX=381666 GN=H16_A0484 PE=4 SV=1	115.109	83.1763	1201.78	133.913	179.81	441.023
Q0K991	3	2	17.2515	0.445549	0.823431	1.86136	0.101442	Ita	Suc	20413.7	DUF4124 domain-containing protein OS=Cupriavidus necator (strain ATCC 17699 / DSM 428 / KCTC 22496 / NCIMB 10442 / H16 / Stanier 337) OX=381666 GN=H16_A2334 PE=4 SV=1	305.891	47.1673	172.014	12.1372	167.526	102.427
Q0K8H7	3	2	16.5637	0.831223	0.933011	1.86282	0.053679	Ita	Suc	28038.2	Tryptophan synthase alpha chain OS=Cupriavidus necator (strain ATCC 17699 / DSM 428 / KCTC 22496 / NCIMB 10442 / H16 / Stanier 337) OX=381666 GN=trpA PE=3 SV=1	627.225	548.038	5.99898	96.6655	365.51	171.951
Q0K1B9	3	2	15.8751	0.161682	0.700525	1.88099	0.262542	Ita	Suc	25897.6	Nitroreductase OS=Cupriavidus necator (strain ATCC 17699 / DSM 428 / KCTC 22496 / NCIMB 10442 / H16 / Stanier 337) OX=381666 GN=H16_B1416 PE=4 SV=1	1867.35	3391.13	2717.48	2601.2	1027.19	611.915
Q0K7Q2	9	6	63.3158	0.256546	0.798088	1.8867	0.176969	Ita	Suc	29382.4	Putative glucose-1-phosphate cytidylyltransferase OS=Cupriavidus necator (strain ATCC 17699 / DSM 428 / KCTC 22496 / NCIMB 10442 / H16 / Stanier 337) OX=381666 GN=rfbF PE=4 SV=1	526.348	786.864	227.173	277.865	358.832	179.745
Q0K6Q0	8	4	41.5545	0.686325	0.888468	1.89007	0.0634677	Ita	Suc	63675.5	Proline--tRNA ligase OS=Cupriavidus necator (strain ATCC 17699 / DSM 428 / KCTC 22496 / NCIMB 10442 / H16 / Stanier 337) OX=381666 GN=proS PE=3 SV=1	551.892	20.5356	10.0999	179.253	89.6801	39.2718
Q0KD76	2	1	17.7824	0.362536	0.814059	1.89852	0.126221	Ita	Suc	31778.1	tRNA uridine(34) hydroxylase OS=Cupriavidus necator (strain ATCC 17699 / DSM 428 / KCTC 22496 / NCIMB 10442 / H16 / Stanier 337) OX=381666 GN=trhO PE=3 SV=1	324.449	389.296	1616.41	157.304	80.7519	989.297
Q0KEI3	46	33	330.198	0.621936	0.87809	1.90443	0.0703448	Ita	Suc	85349	Aerobic-type carbon monoxide dehydrogenase homolog_ large subunit OS=Cupriavidus necator (strain ATCC 17699 / DSM 428 / KCTC 22496 / NCIMB 10442 / H16 / Stanier 337) OX=381666 GN=coxL1 PE=4 SV=1	3154.27	3043.64	20875.3	1366.43	4989.14	7860.37
Q0K722	11	4	74.9607	0.449155	0.823431	1.91277	0.100557	Ita	Suc	50710.2	Adenylosuccinate lyase OS=Cupriavidus necator (strain ATCC 17699 / DSM 428 / KCTC 22496 / NCIMB 10442 / H16 / Stanier 337) OX=381666 GN=purB PE=3 SV=1	494.313	1350.5	2967.21	836.271	337.42	1342.05
Q0K6A1	5	2	27.2447	0.26422	0.798088	1.91619	0.172195	Ita	Suc	41288.8	Outer membrane protein (Porin) OS=Cupriavidus necator (strain ATCC 17699 / DSM 428 / KCTC 22496 / NCIMB 10442 / H16 / Stanier 337) OX=381666 GN=H16_A3402 PE=4 SV=1	524.167	1379.91	881.293	565.621	115.461	772.52
Q0KE75	18	15	123.259	0.664679	0.888468	1.93585	0.0655788	Ita	Suc	41311.4	Succinate--CoA ligase [ADP-forming] subunit beta OS=Cupriavidus necator (strain ATCC 17699 / DSM 428 / KCTC 22496 / NCIMB 10442 / H16 / Stanier 337) OX=381666 GN=sucC PE=3 SV=1	1078.05	1141.66	113867	3112.36	11086.1	45768.4
Q0K9X2	15	9	114.265	0.770503	0.917742	1.94389	0.0569374	Ita	Suc	56510.7	ABC-type transporter_ periplasmic component: PepT family OS=Cupriavidus necator (strain ATCC 17699 / DSM 428 / KCTC 22496 / NCIMB 10442 / H16 / Stanier 337) OX=381666 GN=dppA1b PE=3 SV=1	1548.84	3180.19	122.878	1291.42	1063.12	141.442
Q0KER4	1	1	5.4872	0.35738	0.814059	1.94632	0.128094	Ita	Suc	37926.4	Anthranilate phosphoribosyltransferase OS=Cupriavidus necator (strain ATCC 17699 / DSM 428 / KCTC 22496 / NCIMB 10442 / H16 / Stanier 337) OX=381666 GN=trpD2 PE=4 SV=1	48.6945	180.202	43.7762	101.993	38.1033	0
Q0KFF8	3	2	17.8829	0.868811	0.936813	1.95404	0.0522028	Ita	Suc	53711.8	Glutamyl-tRNA(Gln) amidotransferase subunit A OS=Cupriavidus necator (strain ATCC 17699 / DSM 428 / KCTC 22496 / NCIMB 10442 / H16 / Stanier 337) OX=381666 GN=gatA PE=3 SV=1	3034.24	57.6007	102.602	1467.29	40.8827	126.617
Q0K4P6	34	25	211.262	0.397737	0.815782	1.95453	0.114574	Ita	Suc	11387	H-NS-like DNA-binding protein OS=Cupriavidus necator (strain ATCC 17699 / DSM 428 / KCTC 22496 / NCIMB 10442 / H16 / Stanier 337) OX=381666 GN=H16_B0227 PE=3 SV=1	13402.4	3140.03	3621.04	3895.59	1625.85	4794.83
Q0K8L9	5	5	29.5397	0.252457	0.798088	1.95678	0.179605	Ita	Suc	34893.8	Beta-ketoacyl-[acyl-carrier-protein] synthase III OS=Cupriavidus necator (strain ATCC 17699 / DSM 428 / KCTC 22496 / NCIMB 10442 / H16 / Stanier 337) OX=381666 GN=fabH PE=3 SV=1	568.136	770.673	229.335	587.095	104.171	110.124
Q0JY13	5	3	35.5614	0.97607	0.940465	1.97977	0.0500723	Ita	Suc	10684.1	Cold shock protein_ DNA-binding OS=Cupriavidus necator (strain ATCC 17699 / DSM 428 / KCTC 22496 / NCIMB 10442 / H16 / Stanier 337) OX=381666 GN=H16_B2579 PE=4 SV=1	659.968	533.279	7461.13	1018.06	1775.27	1578.07
P22317	21	15	156.882	0.672303	0.888468	1.98901	0.0648132	Ita	Suc	67753.2	NAD-reducing hydrogenase HoxS subunit alpha OS=Cupriavidus necator (strain ATCC 17699 / DSM 428 / KCTC 22496 / NCIMB 10442 / H16 / Stanier 337) OX=381666 GN=hoxF PE=1 SV=1	317.323	2994.74	882.776	774.397	650.383	684.224
Q0K3F2	12	7	95.0314	0.955322	0.940465	1.99301	0.0502524	Ita	Suc	40099.8	Acyl-CoA dehydrogenase_short-chain specific OS=Cupriavidus necator (strain ATCC 17699 / DSM 428 / KCTC 22496 / NCIMB 10442 / H16 / Stanier 337) OX=381666 GN=H16_B0675 PE=3 SV=1	1540.7	1485.19	66.6565	409.647	437.909	704.145
Q0JZG0	3	1	15.1717	0.633996	0.879343	1.99325	0.0689152	Ita	Suc	16836.2	Transcriptional regulator_ MarR-family OS=Cupriavidus necator (strain ATCC 17699 / DSM 428 / KCTC 22496 / NCIMB 10442 / H16 / Stanier 337) OX=381666 GN=H16_B2082 PE=4 SV=1	1146.12	24.4733	155.299	546.517	114.485	4.19123
Q0KF39	35	25	290.01	0.769827	0.917742	2.0173	0.0569801	Ita	Suc	42372.8	S-adenosylmethionine synthase OS=Cupriavidus necator (strain ATCC 17699 / DSM 428 / KCTC 22496 / NCIMB 10442 / H16 / Stanier 337) OX=381666 GN=metK PE=3 SV=1	13950.6	87776.2	8439.27	18352.5	25255	11002.9
Q7WX27	3	2	19.8901	0.57157	0.863791	2.07546	0.0771184	Ita	Suc	26178.7	Uncharacterized protein OS=Cupriavidus necator (strain ATCC 17699 / DSM 428 / KCTC 22496 / NCIMB 10442 / H16 / Stanier 337) OX=381666 GN=PHG315 PE=4 SV=1	1906.39	1866.49	134.318	1467.5	205.32	209.746
Q0K6J5	14	11	135.285	0.278467	0.798088	2.08293	0.163898	Ita	Suc	27957.3	Putative enoyl-CoA hydratase OS=Cupriavidus necator (strain ATCC 17699 / DSM 428 / KCTC 22496 / NCIMB 10442 / H16 / Stanier 337) OX=381666 GN=H16_A3307 PE=3 SV=1	954.092	3441.02	1027.94	990.038	520.928	1092.61
Q0KF11	4	4	25.5021	0.412083	0.815782	2.09222	0.11034	Ita	Suc	30022.1	Short chain dehydrogenase OS=Cupriavidus necator (strain ATCC 17699 / DSM 428 / KCTC 22496 / NCIMB 10442 / H16 / Stanier 337) OX=381666 GN=H16_A0258 PE=4 SV=1	606.129	984.277	3456.05	594.907	566.653	1250.45
Q0KCR0	4	4	41.3889	0.203271	0.765584	2.09332	0.217586	Ita	Suc	17695.2	Acyl dehydratase OS=Cupriavidus necator (strain ATCC 17699 / DSM 428 / KCTC 22496 / NCIMB 10442 / H16 / Stanier 337) OX=381666 GN=H16_A1070 PE=4 SV=1	6392.4	2307.26	4699.75	4682.43	602.477	1116.11
Q0K8T7	12	12	88.7471	0.454757	0.823431	2.09438	0.0992091	Ita	Suc	20954.8	Amidase related to nicotinamidase_Isochorismatase family OS=Cupriavidus necator (strain ATCC 17699 / DSM 428 / KCTC 22496 / NCIMB 10442 / H16 / Stanier 337) OX=381666 GN=H16_A2496 PE=4 SV=1	6625.51	25713.8	3612.82	8235.37	7958.54	972.053
Q0K6R1	9	6	49.961	0.749969	0.906677	2.09564	0.0583017	Ita	Suc	108715	Ribonucleoside-diphosphate reductase OS=Cupriavidus necator (strain ATCC 17699 / DSM 428 / KCTC 22496 / NCIMB 10442 / H16 / Stanier 337) OX=381666 GN=nrdA PE=3 SV=1	626.404	17.7658	61.371	269.543	10.7033	56.4245
Q0KA74	6	4	46.01	0.934354	0.936813	2.1067	0.050546	Ita	Suc	56847.7	60 kDa chaperonin OS=Cupriavidus necator (strain ATCC 17699 / DSM 428 / KCTC 22496 / NCIMB 10442 / H16 / Stanier 337) OX=381666 GN=groELb PE=3 SV=1	109.56	72.6623	1968.48	133.479	247.053	640.356
Q79IN9	7	4	64.7765	0.154978	0.695516	2.1163	0.271393	Ita	Suc	18567.2	HoxI OS=Cupriavidus necator (strain ATCC 17699 / DSM 428 / KCTC 22496 / NCIMB 10442 / H16 / Stanier 337) OX=381666 GN=hoxI PE=4 SV=1	1550.47	1116.41	2051.35	1689.11	306.621	233.744
Q0KE19	3	2	24.1324	0.496003	0.831799	2.12091	0.0901953	Ita	Suc	28555.7	3-deoxy-manno-octulosonate cytidylyltransferase OS=Cupriavidus necator (strain ATCC 17699 / DSM 428 / KCTC 22496 / NCIMB 10442 / H16 / Stanier 337) OX=381666 GN=kdsB PE=3 SV=1	366.314	1032.59	1.37662	658.386	0.432506	1.40548
Q0KD78	6	6	78.6335	0.235702	0.798088	2.12859	0.191155	Ita	Suc	14411.8	Large ribosomal subunit protein bL19 OS=Cupriavidus necator (strain ATCC 17699 / DSM 428 / KCTC 22496 / NCIMB 10442 / H16 / Stanier 337) OX=381666 GN=rplS PE=3 SV=1	5356.13	6048.84	1829.61	3090.66	817.688	2309.19
Q0K995	26	17	205.428	0.0285105	0.401593	2.134	0.710242	Ita	Suc	48032.7	ABC-type transporter_ periplasmic component: CUT1 family OS=Cupriavidus necator (strain ATCC 17699 / DSM 428 / KCTC 22496 / NCIMB 10442 / H16 / Stanier 337) OX=381666 GN=H16_A2330 PE=3 SV=1	6627.26	13078.4	9464.68	5443.5	4151.1	4074.72
Q0K7Z0	5	4	28.1019	0.109493	0.673336	2.13587	0.349962	Ita	Suc	24081.1	Pyridoxine/pyridoxamine 5'-phosphate oxidase OS=Cupriavidus necator (strain ATCC 17699 / DSM 428 / KCTC 22496 / NCIMB 10442 / H16 / Stanier 337) OX=381666 GN=pdxH PE=3 SV=1	406.167	1031.72	581.546	453.857	292.305	199.322
Q0KEE0	5	4	43.2199	0.303419	0.814059	2.13887	0.150909	Ita	Suc	15207.4	Predicted redox protein_ regulator of disulfide-bond formation OS=Cupriavidus necator (strain ATCC 17699 / DSM 428 / KCTC 22496 / NCIMB 10442 / H16 / Stanier 337) OX=381666 GN=H16_A0481 PE=4 SV=1	1257.33	6314.36	2796.81	2004.06	1289.45	1554.13
Q0KD40	11	6	61.7284	0.26818	0.798088	2.22447	0.169818	Ita	Suc	41158	ABC-type transporter_ periplasmic component OS=Cupriavidus necator (strain ATCC 17699 / DSM 428 / KCTC 22496 / NCIMB 10442 / H16 / Stanier 337) OX=381666 GN=H16_A0935 PE=3 SV=1	3357.63	5376.03	1209.32	1965.12	588.245	1916.45
Q0JZ37	3	1	26.485	0.281776	0.798088	2.23024	0.162068	Ita	Suc	7326.3	Cold shock protein_ DNA-binding OS=Cupriavidus necator (strain ATCC 17699 / DSM 428 / KCTC 22496 / NCIMB 10442 / H16 / Stanier 337) OX=381666 GN=H16_B2205 PE=4 SV=1	189.004	75.1734	387.896	105.099	76.4831	110.796
Q0KA39	7	5	30.9854	0.453307	0.823431	2.23778	0.0995551	Ita	Suc	18396.7	Hypothetical membrane associated protein OS=Cupriavidus necator (strain ATCC 17699 / DSM 428 / KCTC 22496 / NCIMB 10442 / H16 / Stanier 337) OX=381666 GN=H16_A2032 PE=4 SV=1	504.343	194.437	1719.05	693.589	132.88	253.988
Q0K3E6	17	16	127.517	0.618575	0.877278	2.25613	0.0707557	Ita	Suc	48474.8	2-Methylcitrate dehydratase OS=Cupriavidus necator (strain ATCC 17699 / DSM 428 / KCTC 22496 / NCIMB 10442 / H16 / Stanier 337) OX=381666 GN=prpD2 PE=3 SV=1	5603.04	1893.95	481.04	1145.88	1353.25	1037.01
Q0KF31	7	4	56.5686	0.11337	0.673336	2.26568	0.341635	Ita	Suc	30179.7	Thiazole synthase OS=Cupriavidus necator (strain ATCC 17699 / DSM 428 / KCTC 22496 / NCIMB 10442 / H16 / Stanier 337) OX=381666 GN=thiG PE=3 SV=1	1307.73	715.039	627.38	214.949	217.097	737.645
Q0KF19	7	5	36.6294	0.337486	0.814059	2.27142	0.135785	Ita	Suc	73021.9	Soluble lytic murein transglycosylase OS=Cupriavidus necator (strain ATCC 17699 / DSM 428 / KCTC 22496 / NCIMB 10442 / H16 / Stanier 337) OX=381666 GN=H16_A0250 PE=4 SV=1	8205.56	4703.27	1354.12	2333.29	2169.15	1776.88
Q0K076	2	1	12.5102	0.483726	0.82889	2.27586	0.0927202	Ita	Suc	33616.6	Transcriptional regulator_ LysR-family OS=Cupriavidus necator (strain ATCC 17699 / DSM 428 / KCTC 22496 / NCIMB 10442 / H16 / Stanier 337) OX=381666 GN=H16_B1816 PE=3 SV=1	1388.01	255.969	83.7429	312.621	442.513	4.0157
Q0K0K8	4	3	24.9144	0.867481	0.936813	2.28278	0.0522483	Ita	Suc	41163.8	Siderophore biosynthesis related protein/Acetyltransferase or N-acetylase of ribosomal proteins (CO) OS=Cupriavidus necator (strain ATCC 17699 / DSM 428 / KCTC 22496 / NCIMB 10442 / H16 / Stanier 337) OX=381666 GN=H16_B1681 PE=4 SV=1	531.932	55.9064	21.204	125.539	117.454	23.8061
Q0K733	5	3	23.3983	0.481395	0.82889	2.29281	0.0932142	Ita	Suc	42624.5	Queuine tRNA-ribosyltransferase OS=Cupriavidus necator (strain ATCC 17699 / DSM 428 / KCTC 22496 / NCIMB 10442 / H16 / Stanier 337) OX=381666 GN=tgt PE=3 SV=1	158.571	550.88	2209.91	95.0548	993.063	185.152
Q0KFA9	3	2	14.5495	0.677137	0.888468	2.29847	0.0643403	Ita	Suc	26342	Cell division protein ftsN OS=Cupriavidus necator (strain ATCC 17699 / DSM 428 / KCTC 22496 / NCIMB 10442 / H16 / Stanier 337) OX=381666 GN=H16_A0160 PE=4 SV=1	675.06	6.31489	6.96497	212.013	20.2196	67.2454
Q0KBF5	7	5	48.7195	0.203477	0.765584	2.29925	0.217397	Ita	Suc	31631.5	Ribulose-5-phosphate 4-epimerase or aldolase OS=Cupriavidus necator (strain ATCC 17699 / DSM 428 / KCTC 22496 / NCIMB 10442 / H16 / Stanier 337) OX=381666 GN=H16_A1534 PE=4 SV=1	1325.98	3328.92	3888.56	330.663	1371.47	2013.63
Q0K9B7	3	1	17.5376	0.86362	0.936813	2.30131	0.0523833	Ita	Suc	17996.5	Ribosome maturation factor RimP OS=Cupriavidus necator (strain ATCC 17699 / DSM 428 / KCTC 22496 / NCIMB 10442 / H16 / Stanier 337) OX=381666 GN=rimP PE=3 SV=1	282.789	69.8963	0	0	45.2403	108.013
Q0K1A1	3	1	14.9141	0.0795735	0.588324	2.30298	0.430421	Ita	Suc	29341	Transcriptional regulator_ IclR-family OS=Cupriavidus necator (strain ATCC 17699 / DSM 428 / KCTC 22496 / NCIMB 10442 / H16 / Stanier 337) OX=381666 GN=H16_B1435 PE=4 SV=1	794.766	341.07	331.829	242.429	245.441	149.42
Q0K7U5	4	3	25.6442	0.910013	0.936813	2.30365	0.051029	Ita	Suc	21844	Riboflavin synthase alpha chain OS=Cupriavidus necator (strain ATCC 17699 / DSM 428 / KCTC 22496 / NCIMB 10442 / H16 / Stanier 337) OX=381666 GN=ribC PE=4 SV=1	1738.36	3987.79	35.2145	1278.17	825.484	397.315
Q0K8I8	1	1	8.3797	0.349554	0.814059	2.31291	0.13103	Ita	Suc	8356.24	Small ribosomal subunit protein bS21 OS=Cupriavidus necator (strain ATCC 17699 / DSM 428 / KCTC 22496 / NCIMB 10442 / H16 / Stanier 337) OX=381666 GN=rpsU PE=3 SV=1	3321.4	909.488	582.81	723.83	352.006	1005.39
Q0K8N7	2	2	9.9901	0.810111	0.932345	2.32158	0.0546855	Ita	Suc	15302.7	Holo-[acyl-carrier-protein] synthase OS=Cupriavidus necator (strain ATCC 17699 / DSM 428 / KCTC 22496 / NCIMB 10442 / H16 / Stanier 337) OX=381666 GN=acpS PE=3 SV=1	82.8134	80.6322	0	40.0818	30.3208	0
Q0KDK3	12	8	71.4932	0.0801972	0.588324	2.33042	0.428374	Ita	Suc	33487.6	ABC-type transporter_ periplasmic component: PAAT family OS=Cupriavidus necator (strain ATCC 17699 / DSM 428 / KCTC 22496 / NCIMB 10442 / H16 / Stanier 337) OX=381666 GN=H16_A0771 PE=4 SV=1	2381.03	2090.13	3187.66	1957.62	477.757	851.071
Q0KBX0	2	2	14.3778	0.866764	0.936813	2.33603	0.0522731	Ita	Suc	9824.19	DUF1488 domain-containing protein OS=Cupriavidus necator (strain ATCC 17699 / DSM 428 / KCTC 22496 / NCIMB 10442 / H16 / Stanier 337) OX=381666 GN=H16_A1365 PE=4 SV=1	1085.13	182.746	0.366217	2.44697	25.5914	514.866
Q0K8M3	7	7	53.96	0.388184	0.815782	2.3382	0.117549	Ita	Suc	42956.7	3-oxoacyl-[acyl-carrier-protein] synthase 2 OS=Cupriavidus necator (strain ATCC 17699 / DSM 428 / KCTC 22496 / NCIMB 10442 / H16 / Stanier 337) OX=381666 GN=fabF PE=3 SV=1	1918.65	2898.73	126.399	1976.75	62.0537	75.5485
Q0K672	8	4	39.8031	0.547448	0.846292	2.3413	0.0808739	Ita	Suc	175769	Glutamate synthase [NADPH]_ Glutamate synthase amidotransferase domain OS=Cupriavidus necator (strain ATCC 17699 / DSM 428 / KCTC 22496 / NCIMB 10442 / H16 / Stanier 337) OX=381666 GN=gltB1 PE=3 SV=1	1630.86	4679.72	415.435	1278.08	1058.12	536.568
Q0K7J7	3	1	9.8165	0.463529	0.826924	2.35048	0.0971612	Ita	Suc	29259.4	Transcriptional regulator_ IclR-family OS=Cupriavidus necator (strain ATCC 17699 / DSM 428 / KCTC 22496 / NCIMB 10442 / H16 / Stanier 337) OX=381666 GN=H16_A2948 PE=4 SV=1	8600.33	32033.4	2748.81	13427	2839.31	2190.54
P31892	11	8	81.8165	0.65809	0.888468	2.3575	0.0662603	Ita	Suc	40270.7	Uptake hydrogenase small subunit OS=Cupriavidus necator (strain ATCC 17699 / DSM 428 / KCTC 22496 / NCIMB 10442 / H16 / Stanier 337) OX=381666 GN=hoxK PE=1 SV=1	621.414	897.126	6093.41	933.586	1207.76	1087.47
Q0KBJ0	23	18	151.596	0.991147	0.94396	2.36275	0.0500099	Ita	Suc	70570.2	Peptidyl-prolyl cis-trans isomerase OS=Cupriavidus necator (strain ATCC 17699 / DSM 428 / KCTC 22496 / NCIMB 10442 / H16 / Stanier 337) OX=381666 GN=H16_A1499 PE=4 SV=1	682.134	391.5	8890.08	887.025	1638.57	1691.41
Q0K306	2	1	12.1793	0.444422	0.823431	2.37085	0.101721	Ita	Suc	23775.5	Glutamine cyclotransferase OS=Cupriavidus necator (strain ATCC 17699 / DSM 428 / KCTC 22496 / NCIMB 10442 / H16 / Stanier 337) OX=381666 GN=H16_B0826 PE=4 SV=1	450.631	90.998	46.5825	140.928	7.05362	100.12
Q0JY61	14	10	84.7062	0.33822	0.814059	2.37102	0.135488	Ita	Suc	49511.1	Argininosuccinate synthase OS=Cupriavidus necator (strain ATCC 17699 / DSM 428 / KCTC 22496 / NCIMB 10442 / H16 / Stanier 337) OX=381666 GN=argG PE=3 SV=1	1780.12	243.046	1257.93	998.494	128.126	257.211
Q0K3S3	6	3	33.0012	0.476856	0.82889	2.38589	0.0941895	Ita	Suc	33876.8	Threonine deaminase OS=Cupriavidus necator (strain ATCC 17699 / DSM 428 / KCTC 22496 / NCIMB 10442 / H16 / Stanier 337) OX=381666 GN=tdcB PE=4 SV=1	255.037	63.3038	26.6376	29.309	86.0438	29.2379
P46368	3	3	25.3218	0.813364	0.932345	2.40011	0.0545219	Ita	Suc	55223.8	Acetaldehyde dehydrogenase 2 OS=Cupriavidus necator (strain ATCC 17699 / DSM 428 / KCTC 22496 / NCIMB 10442 / H16 / Stanier 337) OX=381666 GN=acoD PE=1 SV=1	904.266	14.6679	924.618	579.556	45.4203	143.135
Q0K3Q9	7	6	38.3998	0.451025	0.823431	2.40454	0.100104	Ita	Suc	93810.6	Aconitate hydratase B OS=Cupriavidus necator (strain ATCC 17699 / DSM 428 / KCTC 22496 / NCIMB 10442 / H16 / Stanier 337) OX=381666 GN=acnB PE=3 SV=1	439.106	30.1347	193.187	206.602	54.8483	14.0396
Q0K3B4	2	1	8.8951	0.780135	0.923391	2.41158	0.0563448	Ita	Suc	27027.8	Short-chain alcohol dehydrogenase OS=Cupriavidus necator (strain ATCC 17699 / DSM 428 / KCTC 22496 / NCIMB 10442 / H16 / Stanier 337) OX=381666 GN=H16_B0713 PE=3 SV=1	186.165	0	0	12.791	64.4054	0
Q0KA18	5	4	36.0153	0.478272	0.82889	2.41857	0.0938832	Ita	Suc	25329.4	Uridylate kinase OS=Cupriavidus necator (strain ATCC 17699 / DSM 428 / KCTC 22496 / NCIMB 10442 / H16 / Stanier 337) OX=381666 GN=pyrH PE=3 SV=1	940.438	268.673	34.1719	445.833	12.6197	55.6048
Q0K252	2	1	10.1763	0.944617	0.937791	2.4249	0.0503882	Ita	Suc	26013.5	Transcriptional regulator OS=Cupriavidus necator (strain ATCC 17699 / DSM 428 / KCTC 22496 / NCIMB 10442 / H16 / Stanier 337) OX=381666 GN=H16_B1131 PE=4 SV=1	188.581	321.05	0	5.19673	132.43	72.5385
Q0K8C9	21	15	201.959	0.102019	0.673336	2.43266	0.367166	Ita	Suc	43608.3	Transcriptional regulator_ MocR family OS=Cupriavidus necator (strain ATCC 17699 / DSM 428 / KCTC 22496 / NCIMB 10442 / H16 / Stanier 337) OX=381666 GN=H16_A2662 PE=4 SV=1	5774.13	13210.5	4269.86	2236.3	3463.35	3859.63
Q0K611	34	20	264.666	0.440794	0.823431	2.43999	0.102629	Ita	Suc	77670.7	Elongation factor G OS=Cupriavidus necator (strain ATCC 17699 / DSM 428 / KCTC 22496 / NCIMB 10442 / H16 / Stanier 337) OX=381666 GN=fusA PE=3 SV=1	1118.86	1137.2	6789.98	1152.28	1530.74	1024.4
Q0KF70	12	8	67.926	0.689296	0.888468	2.46082	0.0631928	Ita	Suc	19093.7	ATP-dependent protease subunit HslV OS=Cupriavidus necator (strain ATCC 17699 / DSM 428 / KCTC 22496 / NCIMB 10442 / H16 / Stanier 337) OX=381666 GN=hslV PE=3 SV=1	538.452	1613.75	8655.37	1325.52	851.962	2214.37
Q0K8G1	5	2	36.3094	0.491496	0.831799	2.4618	0.0911076	Ita	Suc	11116.6	FAD assembly factor SdhE OS=Cupriavidus necator (strain ATCC 17699 / DSM 428 / KCTC 22496 / NCIMB 10442 / H16 / Stanier 337) OX=381666 GN=H16_A2628 PE=3 SV=1	1070.86	104.345	956.271	441.631	321.689	102.499
Q0KF82	4	4	29.2162	0.0999033	0.671926	2.49162	0.372336	Ita	Suc	17206.6	Uncharacterized conserved protein containing prolyl-tRNA synthetase domain OS=Cupriavidus necator (strain ATCC 17699 / DSM 428 / KCTC 22496 / NCIMB 10442 / H16 / Stanier 337) OX=381666 GN=H16_A0187 PE=4 SV=1	460.156	600.229	1288.04	170.904	347.252	424.374
Q0K8S8	16	8	130.778	0.434115	0.823431	2.50931	0.104339	Ita	Suc	32220.8	Formyltetrahydrofolate deformylase OS=Cupriavidus necator (strain ATCC 17699 / DSM 428 / KCTC 22496 / NCIMB 10442 / H16 / Stanier 337) OX=381666 GN=purU PE=3 SV=1	1343.27	5896.58	684.59	1551.85	1207.53	398.635
Q0K5H6	20	14	166.985	0.485734	0.82889	2.51339	0.0922985	Ita	Suc	41789.6	TRAP-type transporter_ periplasmic component OS=Cupriavidus necator (strain ATCC 17699 / DSM 428 / KCTC 22496 / NCIMB 10442 / H16 / Stanier 337) OX=381666 GN=H16_A3688 PE=4 SV=1	3613.1	3188.78	22915.2	4492.93	3604.48	3726.1
Q0K029	6	4	40.1511	0.793874	0.926877	2.51522	0.05555	Ita	Suc	22644.4	Cysteine dioxygenase type I OS=Cupriavidus necator (strain ATCC 17699 / DSM 428 / KCTC 22496 / NCIMB 10442 / H16 / Stanier 337) OX=381666 GN=cdo PE=3 SV=1	971.532	1534.77	52.5357	179.28	388.064	449.995
Q0K5U3	16	14	129.772	0.163366	0.70279	2.5362	0.260402	Ita	Suc	11203.1	Cytochrome c551/c552 OS=Cupriavidus necator (strain ATCC 17699 / DSM 428 / KCTC 22496 / NCIMB 10442 / H16 / Stanier 337) OX=381666 GN=H16_A3570 PE=4 SV=1	7958.59	3682.45	12906.5	1176.92	4155.35	4346.62
Q0KF99	18	15	140.492	0.302824	0.814059	2.54115	0.151199	Ita	Suc	41373.4	Acetyl-CoA acetyltransferase OS=Cupriavidus necator (strain ATCC 17699 / DSM 428 / KCTC 22496 / NCIMB 10442 / H16 / Stanier 337) OX=381666 GN=H16_A0170 PE=3 SV=1	1770.54	4124.89	389.789	2146.93	49.2675	277.179
Q0K9F9	2	1	10.7826	0.755073	0.908528	2.56907	0.0579496	Ita	Suc	53221.2	Threonine synthase OS=Cupriavidus necator (strain ATCC 17699 / DSM 428 / KCTC 22496 / NCIMB 10442 / H16 / Stanier 337) OX=381666 GN=thrC PE=3 SV=1	142.123	0	0	6.59425	47.9735	0.753041
Q0KA02	6	5	35.3434	0.468264	0.82889	2.59336	0.0960865	Ita	Suc	41641.9	Succinyl-diaminopimelate desuccinylase OS=Cupriavidus necator (strain ATCC 17699 / DSM 428 / KCTC 22496 / NCIMB 10442 / H16 / Stanier 337) OX=381666 GN=dapE PE=3 SV=1	1041.6	736.239	89.8078	232.518	397.841	89.8086
Q0K962	8	5	52.0407	0.933369	0.936813	2.60498	0.0505625	Ita	Suc	46711.3	4-hydroxy-3-methylbut-2-en-1-yl diphosphate synthase (flavodoxin) OS=Cupriavidus necator (strain ATCC 17699 / DSM 428 / KCTC 22496 / NCIMB 10442 / H16 / Stanier 337) OX=381666 GN=ispG PE=3 SV=1	418.664	732.554	0	378.336	46.5891	17.0047
P52992	26	21	190.046	0.104009	0.673336	2.60806	0.362427	Ita	Suc	50666.1	Dihydrolipoyl dehydrogenase OS=Cupriavidus necator (strain ATCC 17699 / DSM 428 / KCTC 22496 / NCIMB 10442 / H16 / Stanier 337) OX=381666 GN=odhL PE=3 SV=2	3986.01	9915.57	4625.94	3983.3	2118.33	1002.32
Q0K660	5	4	27.2341	0.349137	0.814059	2.62855	0.13119	Ita	Suc	45522.7	Diaminopimelate decarboxylase OS=Cupriavidus necator (strain ATCC 17699 / DSM 428 / KCTC 22496 / NCIMB 10442 / H16 / Stanier 337) OX=381666 GN=lysA2 PE=3 SV=1	3516.39	2614.88	400.738	534.929	240.256	1709.84
Q0K9V0	4	2	23.6561	0.405117	0.815782	2.62909	0.112362	Ita	Suc	24180.9	Arylesterase protein OS=Cupriavidus necator (strain ATCC 17699 / DSM 428 / KCTC 22496 / NCIMB 10442 / H16 / Stanier 337) OX=381666 GN=H16_A2122 PE=4 SV=1	262.865	15.046	624.988	10.1463	325.917	7.36376
Q0K7Y3	10	9	85.4278	0.277876	0.798088	2.64471	0.164229	Ita	Suc	38928.3	Peptidase M29 OS=Cupriavidus necator (strain ATCC 17699 / DSM 428 / KCTC 22496 / NCIMB 10442 / H16 / Stanier 337) OX=381666 GN=H16_A2810 PE=4 SV=1	1256.58	1110.85	5823.1	464.101	1943.28	689.562
Q0K448	2	1	8.1022	0.830493	0.933011	2.66774	0.0537116	Ita	Suc	26546.1	Putative fumarylpyruvate hydrolase OS=Cupriavidus necator (strain ATCC 17699 / DSM 428 / KCTC 22496 / NCIMB 10442 / H16 / Stanier 337) OX=381666 GN=H16_B0428 PE=4 SV=1	479.685	416.886	13928.5	1813	1524.4	2219.76
Q0K3N7	15	12	98.2679	0.0116089	0.332273	2.70016	0.901585	Ita	Suc	14295.2	Predicted nucleic-acid-binding protein containing a Zn-ribbon OS=Cupriavidus necator (strain ATCC 17699 / DSM 428 / KCTC 22496 / NCIMB 10442 / H16 / Stanier 337) OX=381666 GN=H16_B0590 PE=4 SV=1	6184.08	4961.25	8012.89	3285.44	1942.82	1866.97
Q0KCS5	16	9	104.599	0.341625	0.814059	2.70736	0.134122	Ita	Suc	47991.8	NADH-quinone oxidoreductase subunit F OS=Cupriavidus necator (strain ATCC 17699 / DSM 428 / KCTC 22496 / NCIMB 10442 / H16 / Stanier 337) OX=381666 GN=nuoF PE=3 SV=1	954.869	6795.73	1551.45	857.07	1454	1124.76
Q0KEQ3	18	14	160.768	0.58223	0.866863	2.71975	0.0755697	Ita	Suc	18359.1	Phosphopantetheine adenylyltransferase OS=Cupriavidus necator (strain ATCC 17699 / DSM 428 / KCTC 22496 / NCIMB 10442 / H16 / Stanier 337) OX=381666 GN=coaD PE=3 SV=1	4133.6	22739.4	1562.84	2534.61	2349.47	5571.21
Q0KEA9	5	4	23.979	0.141023	0.693066	2.73295	0.291699	Ita	Suc	53746.8	Chaperone SurA OS=Cupriavidus necator (strain ATCC 17699 / DSM 428 / KCTC 22496 / NCIMB 10442 / H16 / Stanier 337) OX=381666 GN=surA PE=3 SV=1	732.689	1458.52	2357.91	938.484	556.606	169.456
Q0KBZ4	3	1	15.8843	0.893626	0.936813	2.74155	0.0514415	Ita	Suc	82951.4	GTP pyrophosphokinase OS=Cupriavidus necator (strain ATCC 17699 / DSM 428 / KCTC 22496 / NCIMB 10442 / H16 / Stanier 337) OX=381666 GN=spoT2 PE=3 SV=1	2034.03	7773.15	0	1149.69	2427.55	0
Q0K9M2	2	1	11.0371	0.52401	0.835619	2.74373	0.0848835	Ita	Suc	9632.15	Ribbon-helix-helix protein RHH domain-containing protein OS=Cupriavidus necator (strain ATCC 17699 / DSM 428 / KCTC 22496 / NCIMB 10442 / H16 / Stanier 337) OX=381666 GN=H16_A2202 PE=4 SV=1	418.459	39.0863	15.4687	79.7062	0.241151	92.4509
Q0K8T5	10	4	50.6209	0.601738	0.866863	2.7483	0.0728995	Ita	Suc	64604.3	ABC-type sugar transporter_ periplasmic component OS=Cupriavidus necator (strain ATCC 17699 / DSM 428 / KCTC 22496 / NCIMB 10442 / H16 / Stanier 337) OX=381666 GN=H16_A2498 PE=4 SV=1	681.335	559.232	21.6847	167.623	16.0387	275.623
Q0K979	6	3	36.3762	0.740637	0.906208	2.7736	0.0589684	Ita	Suc	35191.1	Transaldolase OS=Cupriavidus necator (strain ATCC 17699 / DSM 428 / KCTC 22496 / NCIMB 10442 / H16 / Stanier 337) OX=381666 GN=tal PE=3 SV=1	2496.5	2450.75	1.96909	302.739	608.782	872.884
Q0K5B8	5	4	28.3541	0.948064	0.937791	2.78599	0.0503413	Ita	Suc	5223.28	Large ribosomal subunit protein bL34 OS=Cupriavidus necator (strain ATCC 17699 / DSM 428 / KCTC 22496 / NCIMB 10442 / H16 / Stanier 337) OX=381666 GN=rpmH PE=3 SV=1	864.182	1006.16	23753.1	2285.14	5658.67	1253.43
Q0K4U8	3	3	19.8005	0.419651	0.818958	2.79557	0.108213	Ita	Suc	25049.3	Dienelactone hydrolase or related enzyme OS=Cupriavidus necator (strain ATCC 17699 / DSM 428 / KCTC 22496 / NCIMB 10442 / H16 / Stanier 337) OX=381666 GN=H16_B0175 PE=4 SV=1	583.161	106.932	54.8504	18.2225	157.991	90.259
Q0KBV1	2	2	12.369	0.724609	0.896311	2.79671	0.0601839	Ita	Suc	16884	Predicted thioesterase OS=Cupriavidus necator (strain ATCC 17699 / DSM 428 / KCTC 22496 / NCIMB 10442 / H16 / Stanier 337) OX=381666 GN=H16_A1384 PE=4 SV=1	544.777	60.0257	0	208.998	7.25743	0
Q0K7K9	16	12	107.392	0.874988	0.936813	2.8687	0.0519977	Ita	Suc	24558.4	Formate dehydrogenase iron-sulfur subunit OS=Cupriavidus necator (strain ATCC 17699 / DSM 428 / KCTC 22496 / NCIMB 10442 / H16 / Stanier 337) OX=381666 GN=fdhB1 PE=4 SV=1	525.964	360.691	10985.7	378.261	1139.05	2621.25
Q0K201	5	4	25.7401	0.152027	0.695516	2.87494	0.275464	Ita	Suc	39995.5	Metallo-beta-lactamase OS=Cupriavidus necator (strain ATCC 17699 / DSM 428 / KCTC 22496 / NCIMB 10442 / H16 / Stanier 337) OX=381666 GN=H16_B1182 PE=4 SV=1	2261.86	772.964	662.25	428.544	720.783	136.636
Q0KAT8	2	1	10.6375	0.86682	0.936813	2.89347	0.0522711	Ita	Suc	52893.4	Cation/multidrug efflux system outer membrane porin OS=Cupriavidus necator (strain ATCC 17699 / DSM 428 / KCTC 22496 / NCIMB 10442 / H16 / Stanier 337) OX=381666 GN=acrC4 PE=3 SV=1	750.136	77.6807	0	231.385	0	54.7129
Q0K1U7	4	4	30.626	0.951721	0.940309	2.89706	0.0502948	Ita	Suc	17529.1	CreA protein OS=Cupriavidus necator (strain ATCC 17699 / DSM 428 / KCTC 22496 / NCIMB 10442 / H16 / Stanier 337) OX=381666 GN=H16_B1237 PE=4 SV=1	753.222	1725.4	10.525	430.484	264.687	164.029
P27748	1	1	11.0254	0.934194	0.936813	2.91524	0.0505486	Ita	Suc	38291	Acetoin catabolism protein X OS=Cupriavidus necator (strain ATCC 17699 / DSM 428 / KCTC 22496 / NCIMB 10442 / H16 / Stanier 337) OX=381666 GN=acoX PE=4 SV=2	0	0	4601.4	0	0	1578.39
Q0K710	9	4	52.5889	0.453709	0.823431	2.92216	0.0994588	Ita	Suc	45888.4	Gamma-glutamyl phosphate reductase OS=Cupriavidus necator (strain ATCC 17699 / DSM 428 / KCTC 22496 / NCIMB 10442 / H16 / Stanier 337) OX=381666 GN=proA PE=3 SV=1	387.186	832.744	44.9877	302.123	34.1434	96.6044
Q0KBW5	4	2	23.1753	0.79237	0.926586	2.93038	0.0556342	Ita	Suc	30147.8	Bifunctional protein FolD OS=Cupriavidus necator (strain ATCC 17699 / DSM 428 / KCTC 22496 / NCIMB 10442 / H16 / Stanier 337) OX=381666 GN=folD PE=3 SV=1	1152.53	60.1374	11.4839	140.286	101.63	175.831
Q0JY89	8	4	59.8177	0.687439	0.888468	2.94925	0.0633642	Ita	Suc	19085	DUF2271 domain-containing protein OS=Cupriavidus necator (strain ATCC 17699 / DSM 428 / KCTC 22496 / NCIMB 10442 / H16 / Stanier 337) OX=381666 GN=H16_B2503 PE=4 SV=1	64.7461	36.98	7030.36	138.696	962.038	1317.54
Q0JZU5	3	1	16.2524	0.238903	0.798088	2.95404	0.18885	Ita	Suc	53332.9	Glyceraldehyde-3 dehydrogenase OS=Cupriavidus necator (strain ATCC 17699 / DSM 428 / KCTC 22496 / NCIMB 10442 / H16 / Stanier 337) OX=381666 GN=H16_B1947 PE=3 SV=1	229.687	466.985	83.3153	133.63	118.179	12.2322
Q0K8W6	1	1	5.9932	0.480068	0.82889	2.95605	0.0934975	Ita	Suc	16167.2	Ribonuclease H OS=Cupriavidus necator (strain ATCC 17699 / DSM 428 / KCTC 22496 / NCIMB 10442 / H16 / Stanier 337) OX=381666 GN=rnhA PE=3 SV=1	171.881	7.61272	19.9726	24.419	43.0584	0
[truncated: 698 more rows]
[truncated: 78 more columns]

## Sheet: short
Accession	Peptide count	Unique peptides	Confidence score	Anova (p)	q Value	Max fold change	Power	Highest mean condition	Lowest mean condition	Mass	Description	gonner1	gonner2	gonner3	gonner7	gonner8	gonner9	Spalte1	Spalte2	Spalte3	Spalte4	Spalte5	Spalte6	Spalte7	Spalte8	Spalte9	Spalte10	Spalte11	Spalte12	Spalte13	Spalte14	Spalte15	Spalte16	Spalte17	Spalte18	Spalte19	Spalte20	Spalte21	Spalte22	Spalte23	Spalte24	Spalte25	Spalte26	Spalte27	Spalte28	Spalte29	Spalte30	Spalte31	Spalte32
[truncated: 85 more rows]
[truncated: 78 more columns]

[truncated: 2 more sheets: info, Tabelle5]
