# Supplementary material for: Pseudomonadal itaconate degradation gene cluster encodes enzymes for methylsuccinate utilization
Source: Commun Biol. 2025 Jul 24;8:1099. doi: 10.1038/s42003-025-08538-2 (PMC12290011; doi:10.1038/s42003-025-08538-2)
Supplement: Supplementary file 5 — Supplementary Data 2 [file 42003_2025_8538_MOESM5_ESM.xlsx]

## Sheet: QIPoutput
												Normalized abundance
												Suc			Msuc
Accession	Peptide count	Unique peptides	Confidence score	Anova (p)	q Value	Max fold change	Power	Highest mean condition	Lowest mean condition	Mass	Description	gonner7	gonner8	gonner9	gonner10	gonner11	gonner12
Q0KD30	2	1	11.309	4.11601e-06	0.0032046	Infinity	1	Suc	Msuc	16714.8	Glycine zipper 2TM domain-containing protein OS=Cupriavidus necator (strain ATCC 17699 / DSM 428 / KCTC 22496 / NCIMB 10442 / H16 / Stanier 337) OX=381666 GN=H16_A0946 PE=4 SV=1	112.986	199.175	144.947	0	0	0
Q7WXT8	10	6	52.9814	0.0142657	0.153703	7.11904	0.866873	Msuc	Suc	80767.6	Putative TonB-dependent outer membrane receptor OS=Cupriavidus necator (strain ATCC 17699 / DSM 428 / KCTC 22496 / NCIMB 10442 / H16 / Stanier 337) OX=381666 GN=PHG028 PE=3 SV=1	89.1985	89.1806	97.2344	617.746	248.87	1095.49
Q0KBV4	24	16	201.548	5.58107e-05	0.0144842	14.342	1	Suc	Msuc	19966.6	Phasin OS=Cupriavidus necator (strain ATCC 17699 / DSM 428 / KCTC 22496 / NCIMB 10442 / H16 / Stanier 337) OX=381666 GN=phaP1 PE=4 SV=1	22028.2	16881.4	27775.9	1464.46	1613.24	1571.97
Q0K5T7	2	1	12.271	0.373901	0.49677	Infinity	0.122249	Msuc	Suc	11890.7	Cytochrome c553 OS=Cupriavidus necator (strain ATCC 17699 / DSM 428 / KCTC 22496 / NCIMB 10442 / H16 / Stanier 337) OX=381666 GN=H16_A3576 PE=4 SV=1	0	0	0	0	0	3.27018
Q0K8W8	1	1	9.6036	0.130992	0.335481	Infinity	0.308127	Suc	Msuc	28423	Hydroxyacylglutathione hydrolase OS=Cupriavidus necator (strain ATCC 17699 / DSM 428 / KCTC 22496 / NCIMB 10442 / H16 / Stanier 337) OX=381666 GN=gloB2 PE=3 SV=1	14.0514	4.68534	0	0	0	0
Q0K338	23	19	218.348	0.000129591	0.0252238	15.3089	1	Suc	Msuc	38629.4	TRAP-type transporter_ periplasmic component OS=Cupriavidus necator (strain ATCC 17699 / DSM 428 / KCTC 22496 / NCIMB 10442 / H16 / Stanier 337) OX=381666 GN=H16_B0794 PE=4 SV=1	40465.9	75808.9	57455.8	3864.12	3969.13	3515.1
Q0KCF9	5	1	30.3934	0.0245721	0.178795	5.3613	0.748136	Suc	Msuc	61260.9	Single-stranded-DNA-specific exonuclease RecJ OS=Cupriavidus necator (strain ATCC 17699 / DSM 428 / KCTC 22496 / NCIMB 10442 / H16 / Stanier 337) OX=381666 GN=cJ PE=3 SV=1	167665	396239	731480	89614	76858.8	75144.7
Q0KF25	34	28	262.929	0.0025277	0.0760971	8.9926	0.997819	Suc	Msuc	52303.5	Adenosylhomocysteinase OS=Cupriavidus necator (strain ATCC 17699 / DSM 428 / KCTC 22496 / NCIMB 10442 / H16 / Stanier 337) OX=381666 GN=ahcY PE=3 SV=1	27150.3	36578.2	16345.9	2642.84	4284.47	1977.17
Q0K1T4	2	2	10.5594	0.0120582	0.151989	11.8584	0.895656	Suc	Msuc	13362	5-Carboxymethyl-2-hydroxymuconate isomerase OS=Cupriavidus necator (strain ATCC 17699 / DSM 428 / KCTC 22496 / NCIMB 10442 / H16 / Stanier 337) OX=381666 GN=H16_B1250 PE=4 SV=1	9.192	5.07293	4.18819	0	1.55612	0
Q0KE92	5	4	23.8049	0.00131143	0.060061	37.1899	0.999885	Msuc	Suc	13819.1	Uncharacterized protein OS=Cupriavidus necator (strain ATCC 17699 / DSM 428 / KCTC 22496 / NCIMB 10442 / H16 / Stanier 337) OX=381666 GN=H16_A0529 PE=4 SV=1	37.2458	12.9191	55.768	1568.88	909.965	1460.78
Q0JZC8	4	3	31.3859	0.552655	0.591044	1.43294	0.0800325	Msuc	Suc	41821.5	Predicted acyl-CoA transferase/carnitine dehydratase OS=Cupriavidus necator (strain ATCC 17699 / DSM 428 / KCTC 22496 / NCIMB 10442 / H16 / Stanier 337) OX=381666 GN=H16_B2114 PE=4 SV=1	74.0985	288.309	38.865	132.453	73.6743	368.873
Q0K0L7	8	7	66.9278	0.000906618	0.051075	7903.62	0.999987	Suc	Msuc	12998.7	Helix-turn-helix XRE-family like protein OS=Cupriavidus necator (strain ATCC 17699 / DSM 428 / KCTC 22496 / NCIMB 10442 / H16 / Stanier 337) OX=381666 GN=H16_B1672 PE=4 SV=1	13867.3	6212.69	52739.2	0	8.27503	0.938374
Q0K8B8	1	1	5.6867	0.0224921	0.175116	7.07904	0.76976	Msuc	Suc	19026.4	Uncharacterized protein OS=Cupriavidus necator (strain ATCC 17699 / DSM 428 / KCTC 22496 / NCIMB 10442 / H16 / Stanier 337) OX=381666 GN=H16_A2673 PE=4 SV=1	74.4787	413.687	512.113	2164.12	2084.6	2832.3
Q0JY56	9	5	72.8732	0.00710776	0.117742	14.6515	0.959432	Suc	Msuc	15806.1	PhnB-like domain-containing protein OS=Cupriavidus necator (strain ATCC 17699 / DSM 428 / KCTC 22496 / NCIMB 10442 / H16 / Stanier 337) OX=381666 GN=phnB2 PE=4 SV=1	1958.24	5300.69	5158.82	105.802	466.384	275.353
Q0JZC6	18	13	145.36	0.202579	0.408454	2.24526	0.218218	Suc	Msuc	34380.9	Probable extra-cytoplasmic solute receptor OS=Cupriavidus necator (strain ATCC 17699 / DSM 428 / KCTC 22496 / NCIMB 10442 / H16 / Stanier 337) OX=381666 GN=H16_B2116 PE=3 SV=1	697.188	1023.63	616.95	47.0959	577.648	416.462
Q7WWU8	5	1	41.9144	0.141545	0.345695	Infinity	0.290888	Msuc	Suc	39848.9	chloromuconate cycloisomerase OS=Cupriavidus necator (strain ATCC 17699 / DSM 428 / KCTC 22496 / NCIMB 10442 / H16 / Stanier 337) OX=381666 GN=catB2 PE=3 SV=1	0	0	0	1.07362	0.580574	0
Q0K995	26	17	205.428	0.000891969	0.051075	3.93258	0.999988	Suc	Msuc	48032.7	ABC-type transporter_ periplasmic component: CUT1 family OS=Cupriavidus necator (strain ATCC 17699 / DSM 428 / KCTC 22496 / NCIMB 10442 / H16 / Stanier 337) OX=381666 GN=H16_A2330 PE=3 SV=1	5443.5	4151.1	4074.72	940.015	1435.95	1099.95
Q0K725	37	26	225.815	0.000918416	0.051075	4.84362	0.999986	Msuc	Suc	21193.2	Uncharacterized YceI-like periplasmic protein OS=Cupriavidus necator (strain ATCC 17699 / DSM 428 / KCTC 22496 / NCIMB 10442 / H16 / Stanier 337) OX=381666 GN=H16_A3121 PE=4 SV=1	20222.2	12065.6	15816.7	79293.9	63596.9	90109.1
Q0K8M8	7	5	39.7448	0.625705	0.630212	1.06719	0.0698906	Suc	Msuc	52252.7	Trypsin-like serine protease_ typically periplasmic_ contains C-terminal PDZ domain OS=Cupriavidus necator (strain ATCC 17699 / DSM 428 / KCTC 22496 / NCIMB 10442 / H16 / Stanier 337) OX=381666 GN=H16_A2560 PE=4 SV=1	1988.84	1970.31	1841.04	1697.98	2454	1283.04
Q0K201	5	4	25.7401	0.013197	0.153703	15.4171	0.880715	Msuc	Suc	39995.5	Metallo-beta-lactamase OS=Cupriavidus necator (strain ATCC 17699 / DSM 428 / KCTC 22496 / NCIMB 10442 / H16 / Stanier 337) OX=381666 GN=H16_B1182 PE=4 SV=1	428.544	720.783	136.636	7987.58	2378.12	9460.09
P31891	61	48	436.904	0.154645	0.356273	1.80854	0.271847	Msuc	Suc	69308.6	Uptake hydrogenase large subunit OS=Cupriavidus necator (strain ATCC 17699 / DSM 428 / KCTC 22496 / NCIMB 10442 / H16 / Stanier 337) OX=381666 GN=hoxG PE=1 SV=4	16621.8	4081.44	10397.8	21238.7	15930.8	19077.9
Q0K788	4	4	25.814	0.00574219	0.112235	535.618	0.974686	Msuc	Suc	6560.72	Uncharacterized protein OS=Cupriavidus necator (strain ATCC 17699 / DSM 428 / KCTC 22496 / NCIMB 10442 / H16 / Stanier 337) OX=381666 GN=H16_A3058 PE=4 SV=1	9.49717	0	0	593.947	4112.23	380.675
Q0JZI5	8	6	55.9702	0.00141517	0.0612114	22.8213	0.999828	Suc	Msuc	51963.3	Succinate-semialdehyde dehydrogenase (NADP+) OS=Cupriavidus necator (strain ATCC 17699 / DSM 428 / KCTC 22496 / NCIMB 10442 / H16 / Stanier 337) OX=381666 GN=gabD4 PE=4 SV=1	956.407	639.854	623.067	13.5179	33.1909	50.5393
P31892	11	8	81.8165	0.0052999	0.112235	2.40138	0.979122	Msuc	Suc	40270.7	Uptake hydrogenase small subunit OS=Cupriavidus necator (strain ATCC 17699 / DSM 428 / KCTC 22496 / NCIMB 10442 / H16 / Stanier 337) OX=381666 GN=hoxK PE=1 SV=1	933.586	1207.76	1087.47	2695.76	1950.72	3107.16
Q0K792	7	6	48.6279	0.000736864	0.051075	6.61365	0.999997	Msuc	Suc	7466.44	Cold shock protein_ DNA-binding OS=Cupriavidus necator (strain ATCC 17699 / DSM 428 / KCTC 22496 / NCIMB 10442 / H16 / Stanier 337) OX=381666 GN=H16_A3054 PE=4 SV=1	1362.31	1978.99	2517.42	10526.9	13512.7	14707.9
Q0JZ59	23	14	103.487	0.0437087	0.240088	2.51783	0.59428	Msuc	Suc	13495.7	Copper resistance protein C OS=Cupriavidus necator (strain ATCC 17699 / DSM 428 / KCTC 22496 / NCIMB 10442 / H16 / Stanier 337) OX=381666 GN=copC PE=3 SV=1	48901.7	131918	129381	267219	209305	304511
Q0K3C0	3	2	18.1053	0.215881	0.417365	1.37867	0.206587	Suc	Msuc	43724.8	Predicted acyl-CoA transferase/carnitine dehydratase OS=Cupriavidus necator (strain ATCC 17699 / DSM 428 / KCTC 22496 / NCIMB 10442 / H16 / Stanier 337) OX=381666 GN=H16_B0707 PE=4 SV=1	56.1312	51.8118	62.7718	46.6068	23.8475	53.3712
Q0K4W6	5	4	27.8415	0.0211093	0.171342	3.64632	0.784786	Suc	Msuc	14674.7	Organic hydroperoxide resistance protein OS=Cupriavidus necator (strain ATCC 17699 / DSM 428 / KCTC 22496 / NCIMB 10442 / H16 / Stanier 337) OX=381666 GN=ohr PE=3 SV=1	3920.62	7640.31	2969.71	1852.71	981.762	1150.55
Q0K5U4	5	4	50.0192	0.645618	0.641145	1.10527	0.0676019	Msuc	Suc	15627.9	Sulfur oxidation protein (SoxY) OS=Cupriavidus necator (strain ATCC 17699 / DSM 428 / KCTC 22496 / NCIMB 10442 / H16 / Stanier 337) OX=381666 GN=soxY PE=4 SV=1	408.975	1210.82	371.432	768.333	475.689	956.821
Q0K4U6	3	2	37.4035	0.00351237	0.0911539	121.992	0.993317	Suc	Msuc	7531.53	Dodecin domain-containing protein OS=Cupriavidus necator (strain ATCC 17699 / DSM 428 / KCTC 22496 / NCIMB 10442 / H16 / Stanier 337) OX=381666 GN=H16_B0177 PE=4 SV=1	5722.96	4138.3	37814.7	114.296	163.714	112.801
Q0K7G8	15	10	115.243	0.00769519	0.12227	8.94426	0.952335	Suc	Msuc	24397.8	Predicted periplasmic or secreted protein OS=Cupriavidus necator (strain ATCC 17699 / DSM 428 / KCTC 22496 / NCIMB 10442 / H16 / Stanier 337) OX=381666 GN=H16_A2977 PE=4 SV=1	16472.3	21076	13618.3	3118.23	1939.5	662.877
Q0KBX3	23	16	220.24	0.00111287	0.0577632	8.12584	0.999954	Msuc	Suc	34913	Probable extra-cytoplasmic solute receptor OS=Cupriavidus necator (strain ATCC 17699 / DSM 428 / KCTC 22496 / NCIMB 10442 / H16 / Stanier 337) OX=381666 GN=H16_A1360 PE=3 SV=1	2854.17	4513.84	3763.61	42301.7	20681	27471
Q0K3N6	9	7	81.4374	0.00119715	0.058254	9.9763	0.99993	Msuc	Suc	41429.3	Acetyl-CoA synthetase OS=Cupriavidus necator (strain ATCC 17699 / DSM 428 / KCTC 22496 / NCIMB 10442 / H16 / Stanier 337) OX=381666 GN=H16_B0591 PE=4 SV=1	91.6896	59.8831	73.1902	1119.9	487.943	634.461
Q0KDX0	5	1	27.3064	0.0151402	0.153703	43.0006	0.855715	Suc	Msuc	56298.3	Type VI secretion system contractile sheath large subunit OS=Cupriavidus necator (strain ATCC 17699 / DSM 428 / KCTC 22496 / NCIMB 10442 / H16 / Stanier 337) OX=381666 GN=H16_A0653 PE=4 SV=1	363.452	233.364	340.153	0	0	21.7897
Q0K4W3	2	1	12.0288	0.0518417	0.250697	16.5176	0.546824	Msuc	Suc	12430	Uncharacterized protein OS=Cupriavidus necator (strain ATCC 17699 / DSM 428 / KCTC 22496 / NCIMB 10442 / H16 / Stanier 337) OX=381666 GN=H16_B0160 PE=4 SV=1	0	1.51744	266.299	2611.05	881.615	931.024
Q0K8N9	4	3	25.9704	0.00570236	0.112235	5.33049	0.975098	Suc	Msuc	21098	Elongation factor P OS=Cupriavidus necator (strain ATCC 17699 / DSM 428 / KCTC 22496 / NCIMB 10442 / H16 / Stanier 337) OX=381666 GN=efp PE=3 SV=1	2576.25	1285.93	1509.25	330.635	211.07	465.974
Q0K2N7	6	3	53.5947	0.0461784	0.240088	43.3476	0.578996	Msuc	Suc	34509.2	Predicted iron-dependent peroxidase OS=Cupriavidus necator (strain ATCC 17699 / DSM 428 / KCTC 22496 / NCIMB 10442 / H16 / Stanier 337) OX=381666 GN=H16_B0946 PE=4 SV=1	0.24798	29.893	2.50584	94.1119	1236.07	84.9796
Q0KA09	13	7	68.3249	0.0047525	0.112126	3.63021	0.984166	Suc	Msuc	130126	Chromosome partition protein Smc OS=Cupriavidus necator (strain ATCC 17699 / DSM 428 / KCTC 22496 / NCIMB 10442 / H16 / Stanier 337) OX=381666 GN=smc PE=3 SV=1	13297.9	16227.4	17899	3399.27	6397.96	3266.56
Q0K5B6	14	9	60.6996	0.00178332	0.0659124	12.3798	0.999479	Msuc	Suc	7163.1	Cold-shock protein_ DNA-binding OS=Cupriavidus necator (strain ATCC 17699 / DSM 428 / KCTC 22496 / NCIMB 10442 / H16 / Stanier 337) OX=381666 GN=H16_B0002 PE=4 SV=1	1476.49	4538.27	2712.94	46267.5	30761.3	31018.8
Q0K7X3	9	4	48.1168	0.0847456	0.284398	1.84763	0.414012	Suc	Msuc	11642.3	Uncharacterized conserved protein OS=Cupriavidus necator (strain ATCC 17699 / DSM 428 / KCTC 22496 / NCIMB 10442 / H16 / Stanier 337) OX=381666 GN=H16_A2820 PE=3 SV=1	11450.1	23204.9	12598.2	10233.9	8636.49	6704.74
Q0K0R1	10	8	82.1832	0.122034	0.327662	3.47314	0.324339	Suc	Msuc	13020	EF-hand domain-containing protein OS=Cupriavidus necator (strain ATCC 17699 / DSM 428 / KCTC 22496 / NCIMB 10442 / H16 / Stanier 337) OX=381666 GN=H16_B1628 PE=4 SV=1	4559.81	17321.1	22508.1	7179.59	3116.14	2484.95
Q0K459	4	2	22.0481	0.0126532	0.153703	76.5489	0.88783	Msuc	Suc	30161.5	Transcriptional regulator_ IclR-family OS=Cupriavidus necator (strain ATCC 17699 / DSM 428 / KCTC 22496 / NCIMB 10442 / H16 / Stanier 337) OX=381666 GN=H16_B0417 PE=4 SV=1	1.15163	37.5055	22.4275	1254.53	625.302	2796.13
Q0K5U3	16	14	129.772	0.0465526	0.240088	3.82693	0.57675	Msuc	Suc	11203.1	Cytochrome c551/c552 OS=Cupriavidus necator (strain ATCC 17699 / DSM 428 / KCTC 22496 / NCIMB 10442 / H16 / Stanier 337) OX=381666 GN=H16_A3570 PE=4 SV=1	1176.92	4155.35	4346.62	9024.45	8746.04	19269.9
Q0KCH0	6	4	33.6111	0.00158881	0.0651051	8.60045	0.999695	Msuc	Suc	11874.4	Iron-binding protein IscA OS=Cupriavidus necator (strain ATCC 17699 / DSM 428 / KCTC 22496 / NCIMB 10442 / H16 / Stanier 337) OX=381666 GN=iscA PE=3 SV=1	146.951	377.778	281.589	1956.73	2570.48	2407.49
Q0KC18	6	5	54.4315	0.0771833	0.274704	2.045	0.43845	Msuc	Suc	46985.3	O-Acetylhomoserine sulfhydrylase OS=Cupriavidus necator (strain ATCC 17699 / DSM 428 / KCTC 22496 / NCIMB 10442 / H16 / Stanier 337) OX=381666 GN=metY1 PE=3 SV=1	685.596	518.021	368.025	979.507	1541.4	693.113
Q7WWT7	14	5	124.115	0.115395	0.322666	2.65949	0.337437	Suc	Msuc	39796.8	chloromuconate cycloisomerase OS=Cupriavidus necator (strain ATCC 17699 / DSM 428 / KCTC 22496 / NCIMB 10442 / H16 / Stanier 337) OX=381666 GN=catB1 PE=3 SV=1	399.673	799.041	823.671	102.396	580.119	77.9269
Q0KED9	14	12	94.4562	0.0168103	0.153703	2.70039	0.834905	Suc	Msuc	16109.7	Large ribosomal subunit protein uL13 OS=Cupriavidus necator (strain ATCC 17699 / DSM 428 / KCTC 22496 / NCIMB 10442 / H16 / Stanier 337) OX=381666 GN=rplM PE=3 SV=1	10249.5	5586.88	4748.01	2578.4	2358.03	2686.31
Q0K5U8	5	4	46.3227	0.832344	0.736405	1.50634	0.0536292	Suc	Msuc	23993.2	Sulfur oxidation protein (SoxX) OS=Cupriavidus necator (strain ATCC 17699 / DSM 428 / KCTC 22496 / NCIMB 10442 / H16 / Stanier 337) OX=381666 GN=soxX PE=4 SV=1	287.161	35.733	156.173	78.0536	84.9616	155.02
Q0K7Z7	15	15	94.8702	0.418303	0.515313	1.25547	0.108587	Msuc	Suc	31075.2	Thioredoxin domain-containing protein OS=Cupriavidus necator (strain ATCC 17699 / DSM 428 / KCTC 22496 / NCIMB 10442 / H16 / Stanier 337) OX=381666 GN=H16_A2795 PE=3 SV=1	2651.36	3442.86	1935.38	3076	2452.1	4552.86
Q0K7A8	1	1	4.1782	0.438047	0.523082	1.53347	0.103326	Msuc	Suc	42380.3	Quinolinate synthase OS=Cupriavidus necator (strain ATCC 17699 / DSM 428 / KCTC 22496 / NCIMB 10442 / H16 / Stanier 337) OX=381666 GN=nadA PE=3 SV=1	134.658	146.987	66.8683	236.832	78.3515	219.249
Q0KEZ8	24	19	197.488	0.00675407	0.114315	7.67629	0.963571	Msuc	Suc	47384.4	Omega-amino acid-pyruvate aminotransferase OS=Cupriavidus necator (strain ATCC 17699 / DSM 428 / KCTC 22496 / NCIMB 10442 / H16 / Stanier 337) OX=381666 GN=aptA PE=3 SV=1	6097.77	11042.9	3244.44	33040.1	58352.1	65090.1
Q0KBN3	9	6	58.4736	0.0318413	0.2006	2.42142	0.681045	Msuc	Suc	49224.5	Putative peptidase_ M20D subfamily OS=Cupriavidus necator (strain ATCC 17699 / DSM 428 / KCTC 22496 / NCIMB 10442 / H16 / Stanier 337) OX=381666 GN=abgB PE=4 SV=1	696.999	619.193	1226.46	1724.89	1595.79	2836.16
Q0KBZ1	8	8	50.4599	0.015314	0.153703	12.1337	0.853518	Msuc	Suc	7548.96	Large ribosomal subunit protein bL35 OS=Cupriavidus necator (strain ATCC 17699 / DSM 428 / KCTC 22496 / NCIMB 10442 / H16 / Stanier 337) OX=381666 GN=rpmI PE=3 SV=1	3846.66	5132.12	5897.39	88857.5	16026.1	75620
Q0KEL4	3	3	25.2304	0.370931	0.49677	3.61874	0.123266	Suc	Msuc	12116	Hypothetical membrane associated protein OS=Cupriavidus necator (strain ATCC 17699 / DSM 428 / KCTC 22496 / NCIMB 10442 / H16 / Stanier 337) OX=381666 GN=H16_A0407 PE=4 SV=1	2651.92	4479.64	29806.4	3305.53	2529.88	4372.02
Q0JY94	3	2	17.5181	0.00628234	0.112235	109.504	0.968901	Suc	Msuc	24104.2	Intracellular protease/amidase OS=Cupriavidus necator (strain ATCC 17699 / DSM 428 / KCTC 22496 / NCIMB 10442 / H16 / Stanier 337) OX=381666 GN=H16_B2498 PE=4 SV=1	462.152	627.182	996.023	4.54794	14.4958	0
Q0K2Q3	3	2	19.9028	0.0173728	0.153703	3.6654	0.828059	Msuc	Suc	12923	DUF2880 domain-containing protein OS=Cupriavidus necator (strain ATCC 17699 / DSM 428 / KCTC 22496 / NCIMB 10442 / H16 / Stanier 337) OX=381666 GN=H16_B0930 PE=4 SV=1	2668.97	4610.27	8001.35	24625.3	15289.5	16094.7
Q0K3E6	17	16	127.517	0.851201	0.743635	1.1849	0.0528451	Msuc	Suc	48474.8	2-Methylcitrate dehydratase OS=Cupriavidus necator (strain ATCC 17699 / DSM 428 / KCTC 22496 / NCIMB 10442 / H16 / Stanier 337) OX=381666 GN=prpD2 PE=3 SV=1	1145.88	1353.25	1037.01	706.759	1250.49	2232.72
Q0KBP1;A0A212MH47	13	9	86.3898	0.493057	0.55465	1.44318	0.0907896	Msuc	Suc	41075	Beta-ketothiolase BktB OS=Cupriavidus necator (strain ATCC 17699 / DSM 428 / KCTC 22496 / NCIMB 10442 / H16 / Stanier 337) OX=381666 GN=bktB PE=1 SV=1	12368.9	12905.5	14418.2	24471.1	8577.46	24234.9
Q0K4P0	5	4	19.9565	0.00400817	0.0975198	59.6467	0.990082	Suc	Msuc	64882.7	Methyl-accepting chemotaxis protein OS=Cupriavidus necator (strain ATCC 17699 / DSM 428 / KCTC 22496 / NCIMB 10442 / H16 / Stanier 337) OX=381666 GN=H16_B0233 PE=4 SV=1	180.12	314.847	1151.45	4.19111	14.3507	9.06102
Q0K3F1	14	11	116.054	0.0162385	0.153703	11.3504	0.841952	Msuc	Suc	44786.3	Acyl-CoA dehydrogenase OS=Cupriavidus necator (strain ATCC 17699 / DSM 428 / KCTC 22496 / NCIMB 10442 / H16 / Stanier 337) OX=381666 GN=H16_B0676 PE=3 SV=1	69.8694	27.0759	129.725	582.916	404.176	1585.69
Q0K1G6	15	10	119.651	0.895717	0.75769	1.28574	0.0513849	Msuc	Suc	43480.5	Acetyl-CoA acetyltransferase OS=Cupriavidus necator (strain ATCC 17699 / DSM 428 / KCTC 22496 / NCIMB 10442 / H16 / Stanier 337) OX=381666 GN=H16_B1369 PE=3 SV=1	99.5494	0.87696	8.651	2.94242	132.376	4.92649
Q0KA16	24	16	150.508	0.0566251	0.257401	3.23054	0.522374	Msuc	Suc	27383.7	Small ribosomal subunit protein uS2 OS=Cupriavidus necator (strain ATCC 17699 / DSM 428 / KCTC 22496 / NCIMB 10442 / H16 / Stanier 337) OX=381666 GN=rpsB PE=3 SV=1	1862.69	6459.99	10760.3	19725.4	18448.9	23474.1
Q0KFB2	1	1	4.6222	0.0232818	0.178017	11.04	0.761412	Suc	Msuc	15521.6	Uncharacterized conserved protein OS=Cupriavidus necator (strain ATCC 17699 / DSM 428 / KCTC 22496 / NCIMB 10442 / H16 / Stanier 337) OX=381666 GN=H16_A0157 PE=3 SV=1	805.872	465.804	1717.08	20.7215	140.271	109.729
Q0K9R7	6	2	34.1646	0.24326	0.426907	2.9981	0.18579	Suc	Msuc	20456.5	DUF5666 domain-containing protein OS=Cupriavidus necator (strain ATCC 17699 / DSM 428 / KCTC 22496 / NCIMB 10442 / H16 / Stanier 337) OX=381666 GN=H16_A2157 PE=4 SV=1	633.589	169.721	91.1163	8.7074	47.4582	242.165
Q0KEG0	5	3	24.2696	0.0469505	0.240488	18.5902	0.574382	Suc	Msuc	86264.5	3-hydroxyacyl-CoA dehydrogenase OS=Cupriavidus necator (strain ATCC 17699 / DSM 428 / KCTC 22496 / NCIMB 10442 / H16 / Stanier 337) OX=381666 GN=H16_A0461 PE=4 SV=1	772.725	197.074	183.049	0.533082	49.6442	11.8367
Q0K2M0	3	2	20.9137	0.117079	0.322666	9.19712	0.334021	Msuc	Suc	44866.2	ABC-type transporter_ periplasmic component OS=Cupriavidus necator (strain ATCC 17699 / DSM 428 / KCTC 22496 / NCIMB 10442 / H16 / Stanier 337) OX=381666 GN=H16_B0963 PE=4 SV=1	48.3869	0	137.495	870.644	592.684	246.246
Q0KDS2	73	55	597.092	0.0323851	0.2006	3.53674	0.676506	Msuc	Suc	80197.9	Aerobic-type carbon monoxide dehydrogenase homolog_ large subunit OS=Cupriavidus necator (strain ATCC 17699 / DSM 428 / KCTC 22496 / NCIMB 10442 / H16 / Stanier 337) OX=381666 GN=coxL2 PE=4 SV=1	2307.53	8460.47	6578.55	26187	15226	19937.3
Q0JZV8	5	3	35.103	0.0243438	0.178795	28.041	0.750453	Suc	Msuc	15675	Phasin domain-containing protein OS=Cupriavidus necator (strain ATCC 17699 / DSM 428 / KCTC 22496 / NCIMB 10442 / H16 / Stanier 337) OX=381666 GN=H16_B1934 PE=4 SV=1	370.12	3141.26	1799.57	107.04	71.8621	10.4975
Q0KEM7	3	3	14.4833	0.0123186	0.152236	3.58765	0.892227	Suc	Msuc	20733.5	Putative intracellular protease/amidase/DJ-1/PfpI family OS=Cupriavidus necator (strain ATCC 17699 / DSM 428 / KCTC 22496 / NCIMB 10442 / H16 / Stanier 337) OX=381666 GN=thiJ PE=3 SV=1	4605.63	6464.53	7837.24	1221.31	1284.52	2764.3
Q0JY54	7	5	44.5583	0.0292138	0.199517	3.13969	0.70387	Msuc	Suc	20136	Conserved hypothetical transmembrane protein OS=Cupriavidus necator (strain ATCC 17699 / DSM 428 / KCTC 22496 / NCIMB 10442 / H16 / Stanier 337) OX=381666 GN=H16_B2538 PE=4 SV=1	2952.35	5757.72	7878.69	15654.9	12077.1	24351.5
Q0KEY8	27	21	157.959	0.0152934	0.153703	1.83092	0.853777	Suc	Msuc	30455.5	3-Hydroxyacyl-CoA dehydrogenase OS=Cupriavidus necator (strain ATCC 17699 / DSM 428 / KCTC 22496 / NCIMB 10442 / H16 / Stanier 337) OX=381666 GN=paaH1 PE=1 SV=1	24831.6	35232.5	24844.4	17912.6	13106.9	15355.2
Q0JZR9	2	1	10.2159	0.329747	0.491562	3.47267	0.13899	Msuc	Suc	33657.3	Probable extra-cytoplasmic solute receptor OS=Cupriavidus necator (strain ATCC 17699 / DSM 428 / KCTC 22496 / NCIMB 10442 / H16 / Stanier 337) OX=381666 GN=H16_B1973 PE=3 SV=1	2.39988	4.59013	2.61625	1.50381	15.7218	16.1338
Q0KEE2	17	12	128.376	0.00617064	0.112235	4.09649	0.970128	Suc	Msuc	37819.1	Dihydroorotase OS=Cupriavidus necator (strain ATCC 17699 / DSM 428 / KCTC 22496 / NCIMB 10442 / H16 / Stanier 337) OX=381666 GN=pyrC PE=3 SV=1	2380.63	2740.38	3173.56	385.978	961.482	677.342
Q0K3E9	13	10	86.8783	0.0215636	0.173079	4.6355	0.779791	Msuc	Suc	34244.6	Probable extra-cytoplasmic solute receptor OS=Cupriavidus necator (strain ATCC 17699 / DSM 428 / KCTC 22496 / NCIMB 10442 / H16 / Stanier 337) OX=381666 GN=H16_B0678 PE=3 SV=1	555.549	542.58	547.392	2836.7	1055.24	3735.88
Q0KBG3	7	2	30.4572	0.0560796	0.257401	363.685	0.525049	Suc	Msuc	74918.4	3-hydroxyacyl-CoA dehydrogenase OS=Cupriavidus necator (strain ATCC 17699 / DSM 428 / KCTC 22496 / NCIMB 10442 / H16 / Stanier 337) OX=381666 GN=H16_A1526 PE=1 SV=1	165.158	75.6602	1.51911	0.10898	0.38579	0.17157
Q0KEG8	7	4	34.7915	0.0252032	0.180133	3.22659	0.741801	Suc	Msuc	68475.9	Aspartate--tRNA(Asp/Asn) ligase OS=Cupriavidus necator (strain ATCC 17699 / DSM 428 / KCTC 22496 / NCIMB 10442 / H16 / Stanier 337) OX=381666 GN=aspS PE=3 SV=1	1258.36	2327.13	1036.66	673.074	307.137	452.31
Q0K147	1	1	4.9747	0.0626506	0.262246	Infinity	0.49458	Suc	Msuc	83073.8	Outer membrane receptor_ TonB dependent OS=Cupriavidus necator (strain ATCC 17699 / DSM 428 / KCTC 22496 / NCIMB 10442 / H16 / Stanier 337) OX=381666 GN=H16_B1489 PE=3 SV=1	2.20579	120.98	4.88794	0	0	0
Q0K9K7	8	4	48.8688	0.0738846	0.27447	13.4612	0.450035	Suc	Msuc	59405.2	Malate synthase OS=Cupriavidus necator (strain ATCC 17699 / DSM 428 / KCTC 22496 / NCIMB 10442 / H16 / Stanier 337) OX=381666 GN=aceB PE=3 SV=1	10578.6	899.68	1044.58	429.964	276.616	223.717
Q0K5G4	3	2	19.9384	0.0257299	0.182114	104.526	0.736593	Suc	Msuc	42074.7	Putative peptidoglycan binding domain OS=Cupriavidus necator (strain ATCC 17699 / DSM 428 / KCTC 22496 / NCIMB 10442 / H16 / Stanier 337) OX=381666 GN=H16_A3701 PE=4 SV=1	146.049	124.481	1844.7	0	0	20.2365
Q0KCT4	13	5	74.3018	0.0769623	0.274704	20.7783	0.439207	Suc	Msuc	77843.3	Polyribonucleotide nucleotidyltransferase OS=Cupriavidus necator (strain ATCC 17699 / DSM 428 / KCTC 22496 / NCIMB 10442 / H16 / Stanier 337) OX=381666 GN=pnp PE=3 SV=1	830.357	61.7809	48.1435	26.0178	12.1444	7.0907
Q0KA19	36	28	298.615	0.967988	0.778074	1.10724	0.0501295	Suc	Msuc	20855.1	Ribosome-recycling factor OS=Cupriavidus necator (strain ATCC 17699 / DSM 428 / KCTC 22496 / NCIMB 10442 / H16 / Stanier 337) OX=381666 GN=frr PE=3 SV=1	54902.1	169327	169110	109792	84088.4	161363
Q0K9V3	3	1	16.228	0.0119992	0.151989	38.2702	0.896434	Msuc	Suc	10014.3	Acyl-CoA-binding protein OS=Cupriavidus necator (strain ATCC 17699 / DSM 428 / KCTC 22496 / NCIMB 10442 / H16 / Stanier 337) OX=381666 GN=H16_A2119 PE=4 SV=1	15.1048	10.4065	167.851	4016.88	2464.88	918.269
Q0K605	20	17	154.726	0.198034	0.40468	1.80248	0.222462	Suc	Msuc	12534.5	Large ribosomal subunit protein bL12 OS=Cupriavidus necator (strain ATCC 17699 / DSM 428 / KCTC 22496 / NCIMB 10442 / H16 / Stanier 337) OX=381666 GN=rplL PE=3 SV=1	32608.9	74761.6	64948.6	18945.6	21856.2	54799.6
Q0K6M8	2	1	10.2246	0.811541	0.727927	2.12506	0.0546132	Msuc	Suc	44490.3	Cell division protein FtsA OS=Cupriavidus necator (strain ATCC 17699 / DSM 428 / KCTC 22496 / NCIMB 10442 / H16 / Stanier 337) OX=381666 GN=ftsA PE=3 SV=1	0	2.40769	0	0	5.11648	0
Q0K513	23	19	151.105	0.0206276	0.170851	15.7429	0.790146	Suc	Msuc	13562.1	Ferredoxin OS=Cupriavidus necator (strain ATCC 17699 / DSM 428 / KCTC 22496 / NCIMB 10442 / H16 / Stanier 337) OX=381666 GN=H16_B0105 PE=4 SV=1	21142.5	99408.8	138815	2162.95	8979.84	5332.34
Q0JZ37	3	1	26.485	5.57231e-05	0.0144842	15.8721	1	Msuc	Suc	7326.3	Cold shock protein_ DNA-binding OS=Cupriavidus necator (strain ATCC 17699 / DSM 428 / KCTC 22496 / NCIMB 10442 / H16 / Stanier 337) OX=381666 GN=H16_B2205 PE=4 SV=1	105.099	76.4831	110.796	1266.29	1588.61	1785.78
Q0KDL4	19	13	169.749	0.193939	0.398403	1.32349	0.226413	Suc	Msuc	37666.7	ABC-type transporter_ periplasmic component: FeTfamily OS=Cupriavidus necator (strain ATCC 17699 / DSM 428 / KCTC 22496 / NCIMB 10442 / H16 / Stanier 337) OX=381666 GN=H16_A0759 PE=4 SV=1	17898.6	21779.7	19407.8	12220.1	11348.4	21075.6
Q0K829	6	4	42.4658	0.231929	0.424876	1.62215	0.193935	Suc	Msuc	7203.17	Tautomerase OS=Cupriavidus necator (strain ATCC 17699 / DSM 428 / KCTC 22496 / NCIMB 10442 / H16 / Stanier 337) OX=381666 GN=H16_A2763 PE=3 SV=1	555.395	876.86	453.632	197.529	678.8	286.253
Q0KET8	6	6	39.508	0.242289	0.426784	2.24349	0.186465	Msuc	Suc	27921.6	2_3-bisphosphoglycerate-dependent phosphoglycerate mutase OS=Cupriavidus necator (strain ATCC 17699 / DSM 428 / KCTC 22496 / NCIMB 10442 / H16 / Stanier 337) OX=381666 GN=gpmA PE=3 SV=1	1499.32	13286.3	10391.6	27032.3	8753.11	20699.3
Q0KAG0	3	1	17.43	0.00263897	0.0760971	Infinity	0.997444	Suc	Msuc	39514.2	Glutaminase-asparaginase (Amidohydrolase) OS=Cupriavidus necator (strain ATCC 17699 / DSM 428 / KCTC 22496 / NCIMB 10442 / H16 / Stanier 337) OX=381666 GN=ansA PE=3 SV=1	204.901	26.5362	442.263	0	0	0
Q0K2K2	5	2	31.374	0.0170134	0.153703	7.43064	0.832424	Msuc	Suc	45328	4-Aminobutyrate aminotransferase OS=Cupriavidus necator (strain ATCC 17699 / DSM 428 / KCTC 22496 / NCIMB 10442 / H16 / Stanier 337) OX=381666 GN=gabT PE=3 SV=1	92.0685	42.3909	101.528	474.781	1022.87	255.883
Q0KDS3	17	14	108.376	0.0252187	0.180133	2.29092	0.741647	Msuc	Suc	16696.9	Aerobic-type carbon monoxide dehydrogenase homolog_ 2Fe-2S iron-sulfur subunit OS=Cupriavidus necator (strain ATCC 17699 / DSM 428 / KCTC 22496 / NCIMB 10442 / H16 / Stanier 337) OX=381666 GN=coxS2 PE=4 SV=1	3404.16	5872.64	8014.82	13409.5	12101.4	14102.7
Q0KDI4	50	38	348.641	0.96506	0.778074	1.02431	0.0501543	Suc	Msuc	20591.6	DUF2059 domain-containing protein OS=Cupriavidus necator (strain ATCC 17699 / DSM 428 / KCTC 22496 / NCIMB 10442 / H16 / Stanier 337) OX=381666 GN=H16_A0790 PE=4 SV=1	43425	167901	115069	52620.4	78898.9	187129
Q0KBM7	11	9	72.6135	0.540305	0.582638	1.22398	0.0820564	Suc	Msuc	18430	Alkyl hydroperoxide reductase AhpD OS=Cupriavidus necator (strain ATCC 17699 / DSM 428 / KCTC 22496 / NCIMB 10442 / H16 / Stanier 337) OX=381666 GN=ahpD PE=3 SV=1	5746.28	3845.33	2751.67	4226.21	2239.61	3618.74
Q0K3N7	15	12	98.2679	0.0157739	0.153703	3.22874	0.847737	Msuc	Suc	14295.2	Predicted nucleic-acid-binding protein containing a Zn-ribbon OS=Cupriavidus necator (strain ATCC 17699 / DSM 428 / KCTC 22496 / NCIMB 10442 / H16 / Stanier 337) OX=381666 GN=H16_B0590 PE=4 SV=1	3285.44	1942.82	1866.97	5398.7	6312.95	11197
Q0K642	31	25	184.962	0.00240232	0.0760971	6.24548	0.9982	Suc	Msuc	13724	Small ribosomal subunit protein uS13 OS=Cupriavidus necator (strain ATCC 17699 / DSM 428 / KCTC 22496 / NCIMB 10442 / H16 / Stanier 337) OX=381666 GN=rpsM PE=3 SV=1	19477.1	35223.8	39301.6	5404.4	3656.11	5990.77
Q0KF45	2	1	17.7152	0.629485	0.632383	1.30287	0.0694418	Msuc	Suc	23826.2	Orotate phosphoribosyltransferase OS=Cupriavidus necator (strain ATCC 17699 / DSM 428 / KCTC 22496 / NCIMB 10442 / H16 / Stanier 337) OX=381666 GN=pyrE PE=3 SV=1	13.6817	11.2166	4.50741	6.04371	32.2683	0
Q0K4R3	4	2	21.2404	0.0052776	0.112235	32.657	0.979337	Suc	Msuc	18166.8	Phosphohistidine phosphatase SixA OS=Cupriavidus necator (strain ATCC 17699 / DSM 428 / KCTC 22496 / NCIMB 10442 / H16 / Stanier 337) OX=381666 GN=H16_B0210 PE=4 SV=1	441.924	261.997	1367.77	18.9897	9.67587	34.7724
Q0K769	7	5	32.4131	0.0237268	0.178795	8.29782	0.756784	Suc	Msuc	37486	Phosphoribosylformylglycinamidine cyclo-ligase OS=Cupriavidus necator (strain ATCC 17699 / DSM 428 / KCTC 22496 / NCIMB 10442 / H16 / Stanier 337) OX=381666 GN=purM PE=3 SV=1	2360.08	1181.11	1232.61	41.1004	306.024	228.183
Q0K2I3	7	5	43.8603	0.113454	0.320875	9.424	0.341459	Suc	Msuc	52525.9	Methanethiol oxidase OS=Cupriavidus necator (strain ATCC 17699 / DSM 428 / KCTC 22496 / NCIMB 10442 / H16 / Stanier 337) OX=381666 GN=H16_B1000 PE=3 SV=1	561.747	1385.31	8265.53	161.192	522.577	399.909
Q0K4T2	4	4	28.5333	0.178973	0.388141	2.14428	0.241982	Msuc	Suc	12044.8	Conserved hypothetical membrane associated protein OS=Cupriavidus necator (strain ATCC 17699 / DSM 428 / KCTC 22496 / NCIMB 10442 / H16 / Stanier 337) OX=381666 GN=H16_B0191 PE=4 SV=1	114.693	732.591	943.194	1388.5	1109.33	1341.46
Q0K8C9	21	15	201.959	0.507731	0.564718	1.17954	0.087898	Msuc	Suc	43608.3	Transcriptional regulator_ MocR family OS=Cupriavidus necator (strain ATCC 17699 / DSM 428 / KCTC 22496 / NCIMB 10442 / H16 / Stanier 337) OX=381666 GN=H16_A2662 PE=4 SV=1	2236.3	3463.35	3859.63	5006.17	3108.43	3160.95
P14611;A0A481XS98	36	28	290.092	0.0665252	0.266982	6.05629	0.478243	Suc	Msuc	40720.1	Acetyl-CoA acetyltransferase OS=Cupriavidus necator (strain ATCC 17699 / DSM 428 / KCTC 22496 / NCIMB 10442 / H16 / Stanier 337) OX=381666 GN=phaA PE=1 SV=1	45829.9	8139.1	8383.91	3151.35	4344.27	2799.94
Q0KEH7	6	4	53.7105	0.00188535	0.0659124	330.663	0.999333	Suc	Msuc	15292.9	Uncharacterized protein conserved in bacteria OS=Cupriavidus necator (strain ATCC 17699 / DSM 428 / KCTC 22496 / NCIMB 10442 / H16 / Stanier 337) OX=381666 GN=H16_A0444 PE=4 SV=1	261.404	257.827	1118.81	0.780158	4.17364	0
Q0K695	11	10	69.8628	0.863742	0.746374	1.03522	0.0523789	Suc	Msuc	13234.9	Phosphoribosyl-ATP pyrophosphatase OS=Cupriavidus necator (strain ATCC 17699 / DSM 428 / KCTC 22496 / NCIMB 10442 / H16 / Stanier 337) OX=381666 GN=hisE PE=3 SV=1	8310.92	13287.3	9720.52	9672.72	12844.4	7736.04
Q0K502	13	12	83.1964	0.0242522	0.178795	3.35163	0.751387	Suc	Msuc	18505.9	Ferric uptake regulation protein OS=Cupriavidus necator (strain ATCC 17699 / DSM 428 / KCTC 22496 / NCIMB 10442 / H16 / Stanier 337) OX=381666 GN=fur PE=3 SV=1	3150.32	1698	1248.32	616.39	413.747	788.87
Q0KEI4	20	12	143.677	0.0784237	0.274704	2.39168	0.434246	Msuc	Suc	27655.6	Carbon monoxide dehydrogenase homolog_ medium chain OS=Cupriavidus necator (strain ATCC 17699 / DSM 428 / KCTC 22496 / NCIMB 10442 / H16 / Stanier 337) OX=381666 GN=coxM1 PE=4 SV=1	4361.52	6563.14	9513.3	25523.7	9930.34	13427
Q0KDM7	13	7	63.6783	0.0446302	0.240088	3.12837	0.588481	Suc	Msuc	19247.1	Inorganic pyrophosphatase OS=Cupriavidus necator (strain ATCC 17699 / DSM 428 / KCTC 22496 / NCIMB 10442 / H16 / Stanier 337) OX=381666 GN=ppa PE=3 SV=1	6019.63	3358.07	4179.47	633.369	1116.78	2583.47
Q0KBZ2	28	21	176.533	0.824744	0.73469	1.01424	0.053974	Suc	Msuc	16265.1	Translation initiation factor IF-3 OS=Cupriavidus necator (strain ATCC 17699 / DSM 428 / KCTC 22496 / NCIMB 10442 / H16 / Stanier 337) OX=381666 GN=infC PE=3 SV=1	5878.01	5585.97	3909.53	4982.11	7359.53	2815.96
Q0KBT6	25	21	264.959	0.357443	0.49677	1.27805	0.128071	Suc	Msuc	33509.7	ABC-type transporter_ periplasmic component OS=Cupriavidus necator (strain ATCC 17699 / DSM 428 / KCTC 22496 / NCIMB 10442 / H16 / Stanier 337) OX=381666 GN=H16_A1399 PE=4 SV=1	50212.1	69019.4	72771	75772.3	29783.8	44674.6
Q0JZG7	2	2	10.5293	0.136355	0.340329	2.32679	0.299135	Suc	Msuc	31324.4	Hypothetical membrane associated protein OS=Cupriavidus necator (strain ATCC 17699 / DSM 428 / KCTC 22496 / NCIMB 10442 / H16 / Stanier 337) OX=381666 GN=H16_B2075 PE=4 SV=1	297.506	243.643	474.314	142.373	42.8611	251.188
Q0K357	42	31	291.548	0.00668985	0.114315	3.19749	0.964311	Msuc	Suc	35256.9	Probable extra-cytoplasmic solute receptor OS=Cupriavidus necator (strain ATCC 17699 / DSM 428 / KCTC 22496 / NCIMB 10442 / H16 / Stanier 337) OX=381666 GN=H16_B0775 PE=3 SV=1	2422.16	2772.45	2062.07	6994.99	10791.6	5416.64
Q0KDV1	3	3	20.2244	0.143188	0.345695	2.31025	0.288366	Suc	Msuc	27119.2	Transcriptional repressor-molybdenum-binding protein OS=Cupriavidus necator (strain ATCC 17699 / DSM 428 / KCTC 22496 / NCIMB 10442 / H16 / Stanier 337) OX=381666 GN=H16_A0672 PE=3 SV=1	721.444	2567.99	1799.55	925.359	685.652	591.77
Q0K5T5	5	3	41.5812	0.146099	0.346533	3.70911	0.283996	Msuc	Suc	20584.2	Phosphoheptose isomerase OS=Cupriavidus necator (strain ATCC 17699 / DSM 428 / KCTC 22496 / NCIMB 10442 / H16 / Stanier 337) OX=381666 GN=gmhA2 PE=3 SV=1	240.607	2285.26	47.9975	2814.27	1156.31	5576.15
Q0JY90	4	2	25.8957	0.0702706	0.273091	17.3589	0.463456	Msuc	Suc	30130.2	ABC-type transporter_ periplasmic component OS=Cupriavidus necator (strain ATCC 17699 / DSM 428 / KCTC 22496 / NCIMB 10442 / H16 / Stanier 337) OX=381666 GN=H16_B2502 PE=4 SV=1	1040.75	449.655	501.456	24549.9	1123.28	8903.44
Q0KCU2	40	27	305.019	0.046564	0.240088	4.65876	0.576682	Suc	Msuc	36649.7	Ketol-acid reductoisomerase (NADP(+)) OS=Cupriavidus necator (strain ATCC 17699 / DSM 428 / KCTC 22496 / NCIMB 10442 / H16 / Stanier 337) OX=381666 GN=ilvC PE=3 SV=1	41947.4	134444	71485	12944.4	33607	6655.04
Q0KBZ9	4	3	28.6782	0.0465378	0.240088	10.9292	0.576839	Suc	Msuc	22475	Succinyl-CoA:3-ketoacid-coenzyme A transferase subunit B OS=Cupriavidus necator (strain ATCC 17699 / DSM 428 / KCTC 22496 / NCIMB 10442 / H16 / Stanier 337) OX=381666 GN=H16_A1332 PE=3 SV=1	2903.73	355.916	549.286	57.2483	88.9329	202.327
Q0K0Z5	4	3	35.1393	0.020463	0.170851	26.9904	0.791992	Msuc	Suc	34093.2	Probable extra-cytoplasmic solute receptor OS=Cupriavidus necator (strain ATCC 17699 / DSM 428 / KCTC 22496 / NCIMB 10442 / H16 / Stanier 337) OX=381666 GN=H16_B1542 PE=3 SV=1	41.8143	50.9611	4.16494	613.739	309.681	1693.04
P39185	16	11	94.5614	0.0233219	0.178017	9.79513	0.760993	Suc	Msuc	93916.2	Periplasmic nitrate reductase OS=Cupriavidus necator (strain ATCC 17699 / DSM 428 / KCTC 22496 / NCIMB 10442 / H16 / Stanier 337) OX=381666 GN=napA PE=1 SV=2	1738.02	3748.66	9289.12	761.495	528.14	218.848
Q0K672	8	4	39.8031	0.931635	0.767993	1.12369	0.0505923	Msuc	Suc	175769	Glutamate synthase [NADPH]_ Glutamate synthase amidotransferase domain OS=Cupriavidus necator (strain ATCC 17699 / DSM 428 / KCTC 22496 / NCIMB 10442 / H16 / Stanier 337) OX=381666 GN=gltB1 PE=3 SV=1	1278.08	1058.12	536.568	1675.07	1108.15	444.885
Q0JYS3	1	1	5.0099	0.179841	0.388654	5.54887	0.241026	Suc	Msuc	20216.2	Transcriptional regulator_ SoxR-family OS=Cupriavidus necator (strain ATCC 17699 / DSM 428 / KCTC 22496 / NCIMB 10442 / H16 / Stanier 337) OX=381666 GN=H16_B2319 PE=4 SV=1	129.647	201.84	14.0363	0	56.8676	5.40149
Q0KDI6	14	11	130.037	0.131806	0.33646	4.09085	0.306729	Suc	Msuc	23550.7	Outer membrane protein or related peptidoglycan-associated (Lipo)protein OS=Cupriavidus necator (strain ATCC 17699 / DSM 428 / KCTC 22496 / NCIMB 10442 / H16 / Stanier 337) OX=381666 GN=H16_A0788 PE=4 SV=1	10191.9	66946.2	49894.4	13484.8	11453	6115.04
Q0K565	3	2	15.8139	0.0269888	0.189303	52.4646	0.724429	Suc	Msuc	36099	Probable extra-cytoplasmic solute receptor OS=Cupriavidus necator (strain ATCC 17699 / DSM 428 / KCTC 22496 / NCIMB 10442 / H16 / Stanier 337) OX=381666 GN=H16_B0053 PE=3 SV=1	941.96	113.286	176.04	0	7.7838	15.6851
Q9X6U2	6	5	45.5395	0.0112407	0.149213	8.46257	0.90645	Suc	Msuc	27055.9	D-beta-hydroxybutyrate dehydrogenase OS=Cupriavidus necator (strain ATCC 17699 / DSM 428 / KCTC 22496 / NCIMB 10442 / H16 / Stanier 337) OX=381666 GN=hbdH1 PE=3 SV=2	2845.36	2423.75	1528.23	95.3822	188.458	519.385
Q0K9U7	6	4	40.5312	0.191202	0.395915	2.55529	0.229124	Msuc	Suc	27653.6	ABC-type transporter_ periplasmic component: MUTfamily OS=Cupriavidus necator (strain ATCC 17699 / DSM 428 / KCTC 22496 / NCIMB 10442 / H16 / Stanier 337) OX=381666 GN=H16_A2125 PE=3 SV=1	928.401	1226.95	1335.43	5737.72	1238.58	1943.67
Q9ZHI5;Q0KD73	5	3	43.6711	0.0311114	0.2006	2.7054	0.687235	Msuc	Suc	13621.6	Aspartate 1-decarboxylase OS=Cupriavidus necator (strain ATCC 17699 / DSM 428 / KCTC 22496 / NCIMB 10442 / H16 / Stanier 337) OX=381666 GN=panD PE=3 SV=1	2413.58	5606.04	4903.43	8892.78	10187.4	15881.9
Q0JYB9	22	14	163.406	0.000835784	0.051075	4.5284	0.999992	Suc	Msuc	59720.9	Exoenzymes regulatory protein aepA OS=Cupriavidus necator (strain ATCC 17699 / DSM 428 / KCTC 22496 / NCIMB 10442 / H16 / Stanier 337) OX=381666 GN=H16_B2473 PE=4 SV=1	3019.36	3214.76	3771.91	571.17	968.15	670.298
Q0K635	13	8	121.249	0.0223158	0.175116	3.03909	0.771646	Suc	Msuc	12981	Large ribosomal subunit protein uL18 OS=Cupriavidus necator (strain ATCC 17699 / DSM 428 / KCTC 22496 / NCIMB 10442 / H16 / Stanier 337) OX=381666 GN=rplR PE=3 SV=1	10018.6	4058.29	6070.01	2759.66	1749.16	2120.45
Q0K8J8	1	1	5.4096	0.0026172	0.0760971	233.749	0.99752	Suc	Msuc	20258.2	Hypothetical membrane associated protein OS=Cupriavidus necator (strain ATCC 17699 / DSM 428 / KCTC 22496 / NCIMB 10442 / H16 / Stanier 337) OX=381666 GN=H16_A2590 PE=4 SV=1	194.134	407.448	660.478	5.3992	0	0
Q0K6U0	3	2	15.4112	0.571521	0.606223	1.51438	0.0771258	Suc	Msuc	18288.3	GP29 like protein (Of Bacteriophage phiE125) OS=Cupriavidus necator (strain ATCC 17699 / DSM 428 / KCTC 22496 / NCIMB 10442 / H16 / Stanier 337) OX=381666 GN=H16_A3206 PE=4 SV=1	11.5364	0	16.5365	0	18.5375	0
Q0K6W8	9	8	31.888	0.0955008	0.296614	27.2689	0.383567	Msuc	Suc	18567.1	Probable histone H1-like protein (Alanine/lysin-rich protein) OS=Cupriavidus necator (strain ATCC 17699 / DSM 428 / KCTC 22496 / NCIMB 10442 / H16 / Stanier 337) OX=381666 GN=H16_A3178 PE=3 SV=1	2025.04	7001.61	9257.27	241765	7560.87	249257
Q0KBZ3	14	6	80.1142	0.0593042	0.257401	6.93848	0.509632	Suc	Msuc	72151	Threonine--tRNA ligase OS=Cupriavidus necator (strain ATCC 17699 / DSM 428 / KCTC 22496 / NCIMB 10442 / H16 / Stanier 337) OX=381666 GN=thrS PE=3 SV=1	18780.7	7333.84	3261.49	754.237	3085.68	393.877
Q0K7K1	10	7	54.2824	0.555288	0.593045	1.39052	0.0796136	Suc	Msuc	21725.2	Outer membrane protein peptidoglycan-associated(Lipo)proteins OS=Cupriavidus necator (strain ATCC 17699 / DSM 428 / KCTC 22496 / NCIMB 10442 / H16 / Stanier 337) OX=381666 GN=H16_A2944 PE=4 SV=1	1899.97	5606.92	5967.22	3055.07	1503.35	5131.56
Q0K5H6	20	14	166.985	0.00343818	0.0911539	3.54539	0.993747	Msuc	Suc	41789.6	TRAP-type transporter_ periplasmic component OS=Cupriavidus necator (strain ATCC 17699 / DSM 428 / KCTC 22496 / NCIMB 10442 / H16 / Stanier 337) OX=381666 GN=H16_A3688 PE=4 SV=1	4492.93	3604.48	3726.1	19268.7	10253.5	12396.7
Q0JYN2	32	29	240.113	0.0501932	0.247334	4.44824	0.555803	Msuc	Suc	44822.6	Flagellin OS=Cupriavidus necator (strain ATCC 17699 / DSM 428 / KCTC 22496 / NCIMB 10442 / H16 / Stanier 337) OX=381666 GN=fliC PE=3 SV=1	7440.04	12986.6	18103.8	23549	45576.3	102267
Q0K861	10	7	69.2259	0.00981711	0.143816	6.52865	0.925217	Suc	Msuc	30115.5	GTP cyclohydrolase FolE2 OS=Cupriavidus necator (strain ATCC 17699 / DSM 428 / KCTC 22496 / NCIMB 10442 / H16 / Stanier 337) OX=381666 GN=folE2 PE=3 SV=1	494.676	1367.75	826.633	192.154	75.7527	143.98
Q0K7N2	18	14	140.365	0.0304554	0.2006	3.11001	0.692896	Suc	Msuc	35367.7	Aspartate carbamoyltransferase OS=Cupriavidus necator (strain ATCC 17699 / DSM 428 / KCTC 22496 / NCIMB 10442 / H16 / Stanier 337) OX=381666 GN=pyrB PE=3 SV=1	5347.16	8689.71	4857.06	991.462	2522.96	2560.77
Q0K5E7	10	7	67.2823	0.0211271	0.171342	7.95461	0.78459	Suc	Msuc	33283.2	Probable extra-cytoplasmic solute receptor_putative component of transport system_ tripartite tricarboxylate transport (TTT) family OS=Cupriavidus necator (strain ATCC 17699 / DSM 428 / KCTC 22496 / NCIMB 10442 / H16 / Stanier 337) OX=381666 GN=H16_A3718 PE=3 SV=1	4414.01	18511.4	20971.7	1660.64	2255.2	1602.6
Q0JZU9	7	5	57.1954	0.017363	0.153703	6.14231	0.828177	Suc	Msuc	29431.2	Putative non-heme chloroperoxidase OS=Cupriavidus necator (strain ATCC 17699 / DSM 428 / KCTC 22496 / NCIMB 10442 / H16 / Stanier 337) OX=381666 GN=H16_B1943 PE=4 SV=1	4281.24	10883.3	5259.19	1819.9	1024.14	481.043
Q0K685	6	5	44.7747	0.432069	0.519521	3.7657	0.104872	Suc	Msuc	44517.4	UDP-N-acetylglucosamine 1-carboxyvinyltransferase OS=Cupriavidus necator (strain ATCC 17699 / DSM 428 / KCTC 22496 / NCIMB 10442 / H16 / Stanier 337) OX=381666 GN=murA PE=3 SV=1	1986.98	495.432	106.393	299.607	231.864	155.999
Q0K0K0	2	2	19.1163	0.164854	0.368823	103.292	0.258536	Msuc	Suc	7813.69	Antibiotic/siderophore biosynthesis protein OS=Cupriavidus necator (strain ATCC 17699 / DSM 428 / KCTC 22496 / NCIMB 10442 / H16 / Stanier 337) OX=381666 GN=mbtH PE=4 SV=1	0.867768	0.668939	4.16973	4.416	578.327	6.68551
Q0KAL0	1	1	4.8831	1	0.780911	1	1	---	---	38428.7	Predicted glycosyltransferase OS=Cupriavidus necator (strain ATCC 17699 / DSM 428 / KCTC 22496 / NCIMB 10442 / H16 / Stanier 337) OX=381666 GN=H16_A1858 PE=4 SV=1	0	0	0	0	0	0
Q0K313	3	2	17.4317	0.0392236	0.22538	6.43859	0.624273	Msuc	Suc	43496.3	2-amino-3-ketobutyrate coenzyme A ligase OS=Cupriavidus necator (strain ATCC 17699 / DSM 428 / KCTC 22496 / NCIMB 10442 / H16 / Stanier 337) OX=381666 GN=kbl PE=1 SV=1	1068.32	806.153	207.747	3226.09	2182.78	7997.66
Q7WWU0	14	8	112.912	0.0310565	0.2006	4.07544	0.687705	Msuc	Suc	35364.2	Putative NagM-like protein OS=Cupriavidus necator (strain ATCC 17699 / DSM 428 / KCTC 22496 / NCIMB 10442 / H16 / Stanier 337) OX=381666 GN=nagM5 PE=3 SV=1	1114.82	1308.35	750.732	4194.05	1939.31	6801.7
Q0KA18	5	4	36.0153	0.456981	0.536638	1.17785	0.0986829	Msuc	Suc	25329.4	Uridylate kinase OS=Cupriavidus necator (strain ATCC 17699 / DSM 428 / KCTC 22496 / NCIMB 10442 / H16 / Stanier 337) OX=381666 GN=pyrH PE=3 SV=1	445.833	12.6197	55.6048	372.762	138.363	94.3593
Q0KDK2	11	10	79.3547	0.193875	0.398403	2.13374	0.226476	Suc	Msuc	29242.7	ABC-type transporter_ periplasmic component: PAAT family OS=Cupriavidus necator (strain ATCC 17699 / DSM 428 / KCTC 22496 / NCIMB 10442 / H16 / Stanier 337) OX=381666 GN=H16_A0772 PE=4 SV=1	2388.55	1882.97	1164.56	608.088	1780.47	159.118
Q0K1X6	3	2	11.4399	0.0112216	0.149213	87.6648	0.906703	Suc	Msuc	14132.1	Endoribonuclease OS=Cupriavidus necator (strain ATCC 17699 / DSM 428 / KCTC 22496 / NCIMB 10442 / H16 / Stanier 337) OX=381666 GN=H16_B1208 PE=4 SV=1	179.366	867.201	140.593	3.48762	10.0544	0
Q0K7W6	15	11	147.873	0.332533	0.492067	1.96304	0.137822	Suc	Msuc	17789	Peptidoglycan-associated lipoprotein OS=Cupriavidus necator (strain ATCC 17699 / DSM 428 / KCTC 22496 / NCIMB 10442 / H16 / Stanier 337) OX=381666 GN=opcL PE=3 SV=1	2056.42	7751.9	8302.16	2215.07	2567.95	4442.69
Q0KDH1	4	2	22.6747	0.139889	0.345695	3.29695	0.293472	Suc	Msuc	34143.2	D-beta-D-heptose 7-phophosphate kinase OS=Cupriavidus necator (strain ATCC 17699 / DSM 428 / KCTC 22496 / NCIMB 10442 / H16 / Stanier 337) OX=381666 GN=hldA PE=4 SV=1	998.712	405.036	884.317	52.9758	7.31889	633.701
Q0K958	10	6	69.5394	0.0620004	0.261598	10.6647	0.497434	Suc	Msuc	15335.6	Nucleoside diphosphate kinase OS=Cupriavidus necator (strain ATCC 17699 / DSM 428 / KCTC 22496 / NCIMB 10442 / H16 / Stanier 337) OX=381666 GN=ndk PE=3 SV=1	8775.7	893.753	1350.23	249.757	247.149	536.383
Q0KCT9	4	2	35.3682	0.285159	0.45928	2.00712	0.160233	Msuc	Suc	17720	Uncharacterized protein containing LysM domain OS=Cupriavidus necator (strain ATCC 17699 / DSM 428 / KCTC 22496 / NCIMB 10442 / H16 / Stanier 337) OX=381666 GN=H16_A1040 PE=4 SV=1	181.636	156.913	519.673	936.535	225.368	560.651
Q0JZL7	1	1	7.2381	0.185646	0.394475	15.5555	0.23481	Suc	Msuc	7325.21	Cold shock protein_ DNA-binding OS=Cupriavidus necator (strain ATCC 17699 / DSM 428 / KCTC 22496 / NCIMB 10442 / H16 / Stanier 337) OX=381666 GN=H16_B2025 PE=4 SV=1	4.1754	232.408	88.7401	0	6.15583	14.7579
Q0K9E7	14	10	109.143	0.437442	0.523082	1.27738	0.103481	Suc	Msuc	10947.7	Small ribosomal subunit protein bS18 OS=Cupriavidus necator (strain ATCC 17699 / DSM 428 / KCTC 22496 / NCIMB 10442 / H16 / Stanier 337) OX=381666 GN=rpsR PE=3 SV=1	12874.9	21259	19939.2	20947.9	6392.07	14991.3
Q0K9U4	8	6	55.7106	0.0773931	0.274704	4.27498	0.437733	Suc	Msuc	39273.3	L-Alanine-DL-glutamate epimerase OS=Cupriavidus necator (strain ATCC 17699 / DSM 428 / KCTC 22496 / NCIMB 10442 / H16 / Stanier 337) OX=381666 GN=menC PE=4 SV=1	945.428	3306.73	5155.12	938.67	525.446	736.425
Q0K3C3	2	2	9.6274	0.0740225	0.27447	14.3548	0.449539	Msuc	Suc	41524.3	Acyl-CoA dehydrogenase OS=Cupriavidus necator (strain ATCC 17699 / DSM 428 / KCTC 22496 / NCIMB 10442 / H16 / Stanier 337) OX=381666 GN=H16_B0704 PE=4 SV=1	20.7333	7.19659	2136.59	2670.36	24657.2	3743.84
Q0K0K1	4	2	21.4799	0.532737	0.579695	14.5094	0.0833467	Suc	Msuc	39223.1	Pyoverdine biosynthesis regulatory protein OS=Cupriavidus necator (strain ATCC 17699 / DSM 428 / KCTC 22496 / NCIMB 10442 / H16 / Stanier 337) OX=381666 GN=H16_B1688 PE=4 SV=1	176.232	0	11.6571	6.20183	6.74759	0
Q4W8C9	1	1	4.1293	0.178526	0.388141	556.738	0.242476	Msuc	Suc	31784.4	3-hydroxybutyrate-oligomer hydrolase OS=Cupriavidus necator (strain ATCC 17699 / DSM 428 / KCTC 22496 / NCIMB 10442 / H16 / Stanier 337) OX=381666 GN=phaZc PE=1 SV=2	2.58425	0.8158	0	0	1407.14	485.8
Q0K629	15	12	85.0814	0.0335335	0.205576	3.67767	0.66712	Suc	Msuc	13391.7	Large ribosomal subunit protein uL14 OS=Cupriavidus necator (strain ATCC 17699 / DSM 428 / KCTC 22496 / NCIMB 10442 / H16 / Stanier 337) OX=381666 GN=rplN PE=3 SV=1	12409.2	8298.78	20647.8	5370.96	1823.69	4050.46
Q0K479	2	2	10.1637	0.0799261	0.274832	5.62023	0.429261	Suc	Msuc	40002.4	Acyl-CoA dehydrogenase OS=Cupriavidus necator (strain ATCC 17699 / DSM 428 / KCTC 22496 / NCIMB 10442 / H16 / Stanier 337) OX=381666 GN=H16_B0396 PE=3 SV=1	638.939	841.671	3735.85	153.563	226.484	548.11
Q0K5J1	10	5	53.3662	0.636658	0.636583	1.35344	0.0686089	Suc	Msuc	33448.5	Ornithine cyclodeaminase OS=Cupriavidus necator (strain ATCC 17699 / DSM 428 / KCTC 22496 / NCIMB 10442 / H16 / Stanier 337) OX=381666 GN=H16_A3673 PE=4 SV=1	712.713	993.064	284.431	610.523	315.773	544.185
Q0KEA4	2	2	11.0096	0.331429	0.491562	1.27719	0.138283	Msuc	Suc	15190.1	Lactoylglutathione lyase OS=Cupriavidus necator (strain ATCC 17699 / DSM 428 / KCTC 22496 / NCIMB 10442 / H16 / Stanier 337) OX=381666 GN=gloA1 PE=3 SV=1	347.559	730.489	730.654	806.305	637.681	866.072
Q0JYD5	6	3	38.4393	0.014675	0.153703	75.9082	0.861629	Suc	Msuc	28947	Possibly glyoxylate utilization OS=Cupriavidus necator (strain ATCC 17699 / DSM 428 / KCTC 22496 / NCIMB 10442 / H16 / Stanier 337) OX=381666 GN=H16_B2457 PE=4 SV=1	118.989	1413.29	2127.37	17.6265	9.36508	21.22
Q0K9L1	10	9	69.063	0.0538175	0.255889	21.6834	0.536446	Suc	Msuc	29912.9	Non-heme haloperoxidase OS=Cupriavidus necator (strain ATCC 17699 / DSM 428 / KCTC 22496 / NCIMB 10442 / H16 / Stanier 337) OX=381666 GN=H16_A2213 PE=4 SV=1	19987.3	35267.7	1852.04	359.768	645.355	1628.55
Q0KBB7	3	1	16.3382	0.00918794	0.140691	Infinity	0.933422	Suc	Msuc	18479	Sortase or related acyltransferase OS=Cupriavidus necator (strain ATCC 17699 / DSM 428 / KCTC 22496 / NCIMB 10442 / H16 / Stanier 337) OX=381666 GN=H16_A1572 PE=4 SV=1	679.405	13.2204	228.699	0	0	0
Q0KBV9	1	1	10.4508	0.347625	0.49677	1.49959	0.131771	Suc	Msuc	24077.8	ATP-dependent protease HslVU (ClpYQ)_ peptidase subunit OS=Cupriavidus necator (strain ATCC 17699 / DSM 428 / KCTC 22496 / NCIMB 10442 / H16 / Stanier 337) OX=381666 GN=hslV PE=4 SV=1	11503.6	27303.7	27404.7	18434.3	10068.5	15650.4
Q0K7F8	29	23	213.856	0.0446526	0.240088	3.42133	0.588341	Suc	Msuc	59525	Dihydroxy-acid dehydratase OS=Cupriavidus necator (strain ATCC 17699 / DSM 428 / KCTC 22496 / NCIMB 10442 / H16 / Stanier 337) OX=381666 GN=ilvD PE=3 SV=1	3323.43	3751.98	1888.72	940.613	1339.82	339.632
Q0KA86	1	1	4.4077	0.915446	0.763102	1.39753	0.0509078	Suc	Msuc	19685	Uncharacterized protein OS=Cupriavidus necator (strain ATCC 17699 / DSM 428 / KCTC 22496 / NCIMB 10442 / H16 / Stanier 337) OX=381666 GN=H16_A1984 PE=4 SV=1	473.225	76.7825	10.4444	6.77881	275.141	119.11
Q0K7N1	10	8	75.1315	0.0670007	0.267165	3.38223	0.476313	Suc	Msuc	18961.5	Pyrimidine operon attenuation protein/uracil phosphoribosyltransferase OS=Cupriavidus necator (strain ATCC 17699 / DSM 428 / KCTC 22496 / NCIMB 10442 / H16 / Stanier 337) OX=381666 GN=H16_A2914 PE=4 SV=1	3736.28	9472.69	4102.22	3176.46	1232.23	709.587
Q0KEJ4	3	1	13.1776	0.189202	0.395283	6.61897	0.231142	Msuc	Suc	56899	L-threonine dehydratase OS=Cupriavidus necator (strain ATCC 17699 / DSM 428 / KCTC 22496 / NCIMB 10442 / H16 / Stanier 337) OX=381666 GN=ilvA PE=3 SV=1	18.0884	406.442	1277.59	3652.49	468.995	7144.77
Q0KBW3	6	5	27.392	0.429406	0.518329	1.19386	0.105573	Suc	Msuc	23433.8	Response regulator_ NarL-family OS=Cupriavidus necator (strain ATCC 17699 / DSM 428 / KCTC 22496 / NCIMB 10442 / H16 / Stanier 337) OX=381666 GN=H16_A1372 PE=4 SV=1	5308.58	5212.33	5264.04	4535.81	2345.47	6340.5
Q0KDZ1	2	1	10.1428	0.000742285	0.051075	135.743	0.999997	Msuc	Suc	32488.2	NADPH:quinone reductase or related Zn-dependent oxidoreductase OS=Cupriavidus necator (strain ATCC 17699 / DSM 428 / KCTC 22496 / NCIMB 10442 / H16 / Stanier 337) OX=381666 GN=H16_A0632 PE=4 SV=1	50.8077	193.317	244.285	13782.2	21349.4	31166.6
Q0KCK9	11	10	98.5297	0.689035	0.663937	1.09816	0.0632168	Suc	Msuc	13707.8	Cytochrome c553 OS=Cupriavidus necator (strain ATCC 17699 / DSM 428 / KCTC 22496 / NCIMB 10442 / H16 / Stanier 337) OX=381666 GN=H16_A1121 PE=4 SV=1	246.469	3670.71	7631.62	1695.8	2840.74	5979.92
Q0K693	16	14	104.024	0.0823014	0.278597	1.947	0.421608	Suc	Msuc	27193.8	Imidazole glycerol phosphate synthase subunit HisF OS=Cupriavidus necator (strain ATCC 17699 / DSM 428 / KCTC 22496 / NCIMB 10442 / H16 / Stanier 337) OX=381666 GN=hisF PE=3 SV=1	3619.65	7433.23	3842.18	1907.94	2571.65	3170.67
Q0KE68	5	4	55.7593	0.0593169	0.257401	6.85157	0.509574	Suc	Msuc	16806.4	Cyclic pyranopterin monophosphate synthase OS=Cupriavidus necator (strain ATCC 17699 / DSM 428 / KCTC 22496 / NCIMB 10442 / H16 / Stanier 337) OX=381666 GN=moaC PE=3 SV=1	627.647	2469.69	3583.81	365.975	99.3194	509.832
Q0K1B9	3	2	15.8751	0.142243	0.345695	2.64317	0.289813	Suc	Msuc	25897.6	Nitroreductase OS=Cupriavidus necator (strain ATCC 17699 / DSM 428 / KCTC 22496 / NCIMB 10442 / H16 / Stanier 337) OX=381666 GN=H16_B1416 PE=4 SV=1	2601.2	1027.19	611.915	472.674	452.382	679.196
Q0K494	2	1	10.3755	0.373901	0.49677	Infinity	0.122249	Suc	Msuc	41169.9	Acetyl-CoA acetyltransferase OS=Cupriavidus necator (strain ATCC 17699 / DSM 428 / KCTC 22496 / NCIMB 10442 / H16 / Stanier 337) OX=381666 GN=H16_B0381 PE=3 SV=1	1.66462	0	0	0	0	0
Q0JZQ1	2	1	11.2569	1	0.780911	1	1	---	---	11991.7	SnoaL-like domain-containing protein OS=Cupriavidus necator (strain ATCC 17699 / DSM 428 / KCTC 22496 / NCIMB 10442 / H16 / Stanier 337) OX=381666 GN=H16_B1991 PE=4 SV=1	0	0	0	0	0	0
Q0K7W5	5	3	27.3589	0.0314831	0.2006	6.41891	0.684069	Suc	Msuc	48738.6	Tol-Pal system protein TolB OS=Cupriavidus necator (strain ATCC 17699 / DSM 428 / KCTC 22496 / NCIMB 10442 / H16 / Stanier 337) OX=381666 GN=tolB PE=3 SV=1	246.383	934.447	964.815	64.6692	189.219	80.3813
Q0K8H5	11	10	83.6073	0.0539012	0.255889	4.78695	0.536015	Suc	Msuc	43625.4	Tryptophan synthase beta chain OS=Cupriavidus necator (strain ATCC 17699 / DSM 428 / KCTC 22496 / NCIMB 10442 / H16 / Stanier 337) OX=381666 GN=trpB PE=3 SV=1	5566.46	4400.23	1320.86	706.777	392.072	1259.13
Q0K8S0	1	1	0	0.0884793	0.285839	26.5633	0.402918	Suc	Msuc	15948.2	Hypothetical membrane associated protein OS=Cupriavidus necator (strain ATCC 17699 / DSM 428 / KCTC 22496 / NCIMB 10442 / H16 / Stanier 337) OX=381666 GN=H16_A2513 PE=4 SV=1	45.2098	15.9629	471.976	0.00332517	17.7557	2.31189
Q0KD12	2	2	10.88	0.0492778	0.245937	7.11923	0.560922	Msuc	Suc	11437.1	Uncharacterized protein OS=Cupriavidus necator (strain ATCC 17699 / DSM 428 / KCTC 22496 / NCIMB 10442 / H16 / Stanier 337) OX=381666 GN=H16_A0966 PE=4 SV=1	904.708	194.225	46.4422	4093.8	1517.43	2542.96
Q0K1X1	7	5	39.6654	0.0303591	0.2006	3.13877	0.693734	Suc	Msuc	22052.6	2-dehydro-3-deoxy-phosphogluconate aldolase OS=Cupriavidus necator (strain ATCC 17699 / DSM 428 / KCTC 22496 / NCIMB 10442 / H16 / Stanier 337) OX=381666 GN=eda PE=3 SV=1	5068.28	11450.8	5573.61	3381.4	1554.22	2103.02
Q0KCH9	9	8	57.3175	0.058495	0.257401	2.6914	0.513413	Msuc	Suc	43363.6	Aminotransferase OS=Cupriavidus necator (strain ATCC 17699 / DSM 428 / KCTC 22496 / NCIMB 10442 / H16 / Stanier 337) OX=381666 GN=tyrB1 PE=3 SV=1	1391.76	1876.75	638.361	5017.58	2296.37	3201.01
Q0KF56	1	1	4.8208	0.188555	0.395283	4.62227	0.231802	Suc	Msuc	15424.6	VOC domain-containing protein OS=Cupriavidus necator (strain ATCC 17699 / DSM 428 / KCTC 22496 / NCIMB 10442 / H16 / Stanier 337) OX=381666 GN=H16_A0213 PE=4 SV=1	62.5467	106.598	671.454	13.7444	161.937	6.17733
P27746	5	2	28.6869	0.155126	0.356273	2.69653	0.271191	Suc	Msuc	36301.8	Acetoin:2_6-dichlorophenolindophenol oxidoreductase subunit beta OS=Cupriavidus necator (strain ATCC 17699 / DSM 428 / KCTC 22496 / NCIMB 10442 / H16 / Stanier 337) OX=381666 GN=acoB PE=1 SV=3	1604.6	795.002	356.691	528.559	266.996	226.609
Q0K8S3	1	1	6.7016	0.0053588	0.112235	223.028	0.978549	Suc	Msuc	14797.7	Uncharacterized protein OS=Cupriavidus necator (strain ATCC 17699 / DSM 428 / KCTC 22496 / NCIMB 10442 / H16 / Stanier 337) OX=381666 GN=H16_A2510 PE=4 SV=1	745.909	93.4487	134.745	0	0	4.36762
Q0K949	2	2	11.9124	0.0603513	0.259183	13.5901	0.504823	Suc	Msuc	34203.7	NADPH:quinone oxidoreductase OS=Cupriavidus necator (strain ATCC 17699 / DSM 428 / KCTC 22496 / NCIMB 10442 / H16 / Stanier 337) OX=381666 GN=H16_A2377 PE=4 SV=1	4339.59	13271.1	5780.37	1260.22	444.358	16.6018
Q0KD78	6	6	78.6335	0.0978041	0.298632	2.76134	0.37761	Suc	Msuc	14411.8	Large ribosomal subunit protein bL19 OS=Cupriavidus necator (strain ATCC 17699 / DSM 428 / KCTC 22496 / NCIMB 10442 / H16 / Stanier 337) OX=381666 GN=rplS PE=3 SV=1	3090.66	817.688	2309.19	669.624	835.836	746.178
Q0K7L5	17	12	114.574	0.0895221	0.287535	9.36647	0.399923	Msuc	Suc	85846.4	Arginine/lysine/ornithine decarboxylase OS=Cupriavidus necator (strain ATCC 17699 / DSM 428 / KCTC 22496 / NCIMB 10442 / H16 / Stanier 337) OX=381666 GN=ldcC PE=3 SV=1	386.64	323.388	208.615	1497.61	484.227	6622.61
Q0K710	9	4	52.5889	0.905099	0.760174	1.24485	0.0511452	Msuc	Suc	45888.4	Gamma-glutamyl phosphate reductase OS=Cupriavidus necator (strain ATCC 17699 / DSM 428 / KCTC 22496 / NCIMB 10442 / H16 / Stanier 337) OX=381666 GN=proA PE=3 SV=1	302.123	34.1434	96.6044	70.8258	420.537	47.4945
Q0KD11	4	3	20.3948	0.0897428	0.287535	1.48519	0.399295	Msuc	Suc	35107.5	Aspartyl/Asparaginyl beta-hydroxylase OS=Cupriavidus necator (strain ATCC 17699 / DSM 428 / KCTC 22496 / NCIMB 10442 / H16 / Stanier 337) OX=381666 GN=aspH PE=4 SV=1	10007.7	13840.6	11872	20017.1	12976	20058.3
Q0K6W4	12	3	76.8488	0.680155	0.657006	1.11774	0.06405	Msuc	Suc	75116.1	Outer membrane receptor_ TonB dependent OS=Cupriavidus necator (strain ATCC 17699 / DSM 428 / KCTC 22496 / NCIMB 10442 / H16 / Stanier 337) OX=381666 GN=H16_A3182 PE=3 SV=1	844.98	2075.27	935.741	1611.82	911.388	1786.78
Q0K1T6	10	10	81.8245	0.0873561	0.285691	3.98699	0.406193	Msuc	Suc	15863	Bacterial DNA-binding protein_ histone-like OS=Cupriavidus necator (strain ATCC 17699 / DSM 428 / KCTC 22496 / NCIMB 10442 / H16 / Stanier 337) OX=381666 GN=H16_B1248 PE=3 SV=1	1461	1460.53	4650.06	13387.9	3306.21	13493.8
Q0KCT5	10	5	62.525	0.0455794	0.240088	3.71319	0.582628	Msuc	Suc	10272.9	Small ribosomal subunit protein uS15 OS=Cupriavidus necator (strain ATCC 17699 / DSM 428 / KCTC 22496 / NCIMB 10442 / H16 / Stanier 337) OX=381666 GN=rpsO PE=3 SV=1	4538.13	11142.6	23523.5	52106.4	31505.3	61961.1
Q0K3P6	12	9	92.0853	0.0105384	0.146515	4.26814	0.915728	Msuc	Suc	43944.3	Cation/multidrug efflux system outer membrane porin OS=Cupriavidus necator (strain ATCC 17699 / DSM 428 / KCTC 22496 / NCIMB 10442 / H16 / Stanier 337) OX=381666 GN=acrC8 PE=3 SV=1	798.104	428.395	1129.12	2946.82	2583.57	4523.71
Q0K938	14	10	85.1558	0.695308	0.668327	1.06828	0.0626471	Suc	Msuc	34962.2	Multifunctional fusion protein OS=Cupriavidus necator (strain ATCC 17699 / DSM 428 / KCTC 22496 / NCIMB 10442 / H16 / Stanier 337) OX=381666 GN=cR PE=3 SV=1	3067.85	2482.25	2047.82	1487.11	2082.22	3543
Q0KBX1	13	7	73.0093	0.0282797	0.196051	49.9525	0.712359	Suc	Msuc	49953.8	Cytosine deaminase or related metal-dependent hydrolase OS=Cupriavidus necator (strain ATCC 17699 / DSM 428 / KCTC 22496 / NCIMB 10442 / H16 / Stanier 337) OX=381666 GN=H16_A1363 PE=4 SV=1	1513.11	3035.84	4141.79	0	173.98	0
Q0KFA8	19	17	175.362	0.0875355	0.285691	2.17864	0.405666	Suc	Msuc	23455.1	Thiol:disulfide interchange protein OS=Cupriavidus necator (strain ATCC 17699 / DSM 428 / KCTC 22496 / NCIMB 10442 / H16 / Stanier 337) OX=381666 GN=H16_A0161 PE=3 SV=1	15144.3	24887.3	9515.54	9835.31	5491.62	7415.23
Q0K6A8	11	8	94.4967	0.411931	0.513146	1.72848	0.110384	Suc	Msuc	23903.7	Stringent starvation protein A (Glutathione S-transferase) OS=Cupriavidus necator (strain ATCC 17699 / DSM 428 / KCTC 22496 / NCIMB 10442 / H16 / Stanier 337) OX=381666 GN=sspA PE=3 SV=1	519.951	612.83	133.395	139.53	515.18	77.8269
Q0K5B8	5	4	28.3541	0.0356121	0.21328	10.2732	0.650787	Msuc	Suc	5223.28	Large ribosomal subunit protein bL34 OS=Cupriavidus necator (strain ATCC 17699 / DSM 428 / KCTC 22496 / NCIMB 10442 / H16 / Stanier 337) OX=381666 GN=rpmH PE=3 SV=1	2285.14	5658.67	1253.43	15946.9	11030.1	67507.9
Q0K9V9	5	3	32.4626	0.0113074	0.149213	142.387	0.905569	Suc	Msuc	40133.8	Alanine racemase OS=Cupriavidus necator (strain ATCC 17699 / DSM 428 / KCTC 22496 / NCIMB 10442 / H16 / Stanier 337) OX=381666 GN=alr PE=3 SV=1	1667.7	473.612	150.505	0	1.44374	14.6519
Q0K8F2	34	25	203.22	0.163496	0.367897	2.1455	0.260238	Msuc	Suc	19245	Hypothetical membrane associated protein OS=Cupriavidus necator (strain ATCC 17699 / DSM 428 / KCTC 22496 / NCIMB 10442 / H16 / Stanier 337) OX=381666 GN=H16_A2637 PE=4 SV=1	31805.1	153514	183967	294514	190589	307199
Q0KES8	12	9	77.1292	0.0484747	0.243798	2.50588	0.565493	Msuc	Suc	45797.9	Cytochrome c oxidase subunit 2 OS=Cupriavidus necator (strain ATCC 17699 / DSM 428 / KCTC 22496 / NCIMB 10442 / H16 / Stanier 337) OX=381666 GN=ctaC PE=3 SV=1	1507.05	1985.9	1994.21	4449.86	2515.47	6784.83
Q0K5L8	4	2	20.8285	0.013552	0.153703	62.6375	0.876095	Suc	Msuc	28170.3	ATPase involved in chromosome partitioning OS=Cupriavidus necator (strain ATCC 17699 / DSM 428 / KCTC 22496 / NCIMB 10442 / H16 / Stanier 337) OX=381666 GN=parA2 PE=4 SV=1	452.168	221.564	61.0555	6.29333	5.43745	0
P27749	9	6	103.924	0.0774901	0.274704	8.16515	0.437402	Suc	Msuc	12023.8	Uncharacterized protein H16_B0147 OS=Cupriavidus necator (strain ATCC 17699 / DSM 428 / KCTC 22496 / NCIMB 10442 / H16 / Stanier 337) OX=381666 GN=H16_B0147 PE=4 SV=1	3299.91	24197.2	30969.8	1771.87	4062.51	1326.16
Q0K273	3	2	34.2901	0.398988	0.508015	1.35897	0.114194	Msuc	Suc	18846	Superoxide dismutase [Cu-Zn] OS=Cupriavidus necator (strain ATCC 17699 / DSM 428 / KCTC 22496 / NCIMB 10442 / H16 / Stanier 337) OX=381666 GN=H16_B1110 PE=3 SV=1	796.998	2747.76	3356.36	2233.07	3808.35	3337
Q0KEQ8	2	1	8.6795	0.0462474	0.240088	2.56693	0.57858	Suc	Msuc	24418	Maleylacetoacetate isomerase OS=Cupriavidus necator (strain ATCC 17699 / DSM 428 / KCTC 22496 / NCIMB 10442 / H16 / Stanier 337) OX=381666 GN=H16_A0362 PE=3 SV=1	1695.48	3281.77	3389.76	987.945	675.951	1595.64
Q0KEY7	1	1	5.9966	0.0393693	0.22538	32.4693	0.62325	Suc	Msuc	15100.2	Hypothetical membrane associated protein OS=Cupriavidus necator (strain ATCC 17699 / DSM 428 / KCTC 22496 / NCIMB 10442 / H16 / Stanier 337) OX=381666 GN=H16_A0283 PE=4 SV=1	1128.93	3013.56	10887.3	3.98027	454.883	4.02867
Q0K0P0	4	3	39.4605	0.156003	0.356367	1.74777	0.270005	Suc	Msuc	11473.8	Histone-like nucleoid-structuring protein OS=Cupriavidus necator (strain ATCC 17699 / DSM 428 / KCTC 22496 / NCIMB 10442 / H16 / Stanier 337) OX=381666 GN=H16_B1649 PE=4 SV=1	52.345	76.2814	93.0115	29.8214	72.2282	24.762
Q0K5R9	3	2	20.0937	0.289105	0.461247	24.5986	0.158136	Msuc	Suc	29908.3	Enoyl-CoA hydratase OS=Cupriavidus necator (strain ATCC 17699 / DSM 428 / KCTC 22496 / NCIMB 10442 / H16 / Stanier 337) OX=381666 GN=H16_A3594 PE=3 SV=1	0	0	8.78798	0	178.365	37.8069
Q0K621	9	6	76.3675	0.490806	0.55461	2.09138	0.0912487	Suc	Msuc	11762.7	Large ribosomal subunit protein uL23 OS=Cupriavidus necator (strain ATCC 17699 / DSM 428 / KCTC 22496 / NCIMB 10442 / H16 / Stanier 337) OX=381666 GN=rplW PE=3 SV=1	11955.3	1723.76	3116.55	4231.65	1973.5	1825.76
Q79IN9	7	4	64.7765	0.0646232	0.263422	30.3531	0.486124	Msuc	Suc	18567.2	HoxI OS=Cupriavidus necator (strain ATCC 17699 / DSM 428 / KCTC 22496 / NCIMB 10442 / H16 / Stanier 337) OX=381666 GN=hoxI PE=4 SV=1	1689.11	306.621	233.744	29009	1335.66	37327
Q0KCX7	15	11	114.918	0.0785579	0.274704	48.4632	0.433796	Suc	Msuc	83122.7	Malic enzyme (NADP) OS=Cupriavidus necator (strain ATCC 17699 / DSM 428 / KCTC 22496 / NCIMB 10442 / H16 / Stanier 337) OX=381666 GN=maeB PE=3 SV=1	13014.8	255.934	1103.76	25.3365	159.335	111.934
Q0KBN2	12	8	75.4265	0.0632885	0.262333	1.9384	0.491813	Msuc	Suc	43932.6	Acetylornithine deacetylase OS=Cupriavidus necator (strain ATCC 17699 / DSM 428 / KCTC 22496 / NCIMB 10442 / H16 / Stanier 337) OX=381666 GN=argE1 PE=4 SV=1	4627.36	9154.86	9470.74	14138.4	11863.3	19071.7
Q0KA57	1	1	4.4244	0.274859	0.449572	8.16987	0.165934	Msuc	Suc	15767.9	Molecular chaperone_ HSP20 family OS=Cupriavidus necator (strain ATCC 17699 / DSM 428 / KCTC 22496 / NCIMB 10442 / H16 / Stanier 337) OX=381666 GN=ibpA3 PE=3 SV=1	23424.1	24141.7	39183.7	107111	17435.2	584185
Q0K5Y1	15	10	111.591	0.142965	0.345695	2.3134	0.288706	Suc	Msuc	21180.8	Ca2+ sensor (EF-Hand superfamily) OS=Cupriavidus necator (strain ATCC 17699 / DSM 428 / KCTC 22496 / NCIMB 10442 / H16 / Stanier 337) OX=381666 GN=H16_A3531 PE=4 SV=1	12350	37841.9	34809.5	7439.2	15029.3	14274.6
Q0K801	8	7	58.1021	0.0677414	0.267722	4.43814	0.473338	Suc	Msuc	11716.1	Uncharacterized protein OS=Cupriavidus necator (strain ATCC 17699 / DSM 428 / KCTC 22496 / NCIMB 10442 / H16 / Stanier 337) OX=381666 GN=H16_A2791 PE=4 SV=1	7918.17	5581.28	6188.54	264.857	3978.11	193.123
Q0K865	6	4	40.5211	0.234624	0.425489	1.64656	0.191942	Msuc	Suc	15979.5	Uncharacterized conserved protein OS=Cupriavidus necator (strain ATCC 17699 / DSM 428 / KCTC 22496 / NCIMB 10442 / H16 / Stanier 337) OX=381666 GN=H16_A2727 PE=4 SV=1	575.275	1469.79	929.001	1993.68	937.94	1965.34
Q0K8J6	2	2	10.5556	0.269365	0.447145	20.2381	0.169118	Msuc	Suc	40494.6	Ferredoxin--NADP reductase 2 OS=Cupriavidus necator (strain ATCC 17699 / DSM 428 / KCTC 22496 / NCIMB 10442 / H16 / Stanier 337) OX=381666 GN=H16_A2592 PE=3 SV=1	271.057	284.512	575.109	882.821	327.533	21672.4
Q0K967	6	4	38.2683	0.128724	0.335481	4.4476	0.312084	Msuc	Suc	8798.2	RNA-binding protein Hfq OS=Cupriavidus necator (strain ATCC 17699 / DSM 428 / KCTC 22496 / NCIMB 10442 / H16 / Stanier 337) OX=381666 GN=hfq PE=3 SV=1	465.094	883.095	745.099	6270.45	791.37	2248.29
Q0K6Z3	13	8	69.3098	0.40376	0.511145	2.24326	0.112764	Suc	Msuc	84518.6	Malic enzyme (NAD-binding) OS=Cupriavidus necator (strain ATCC 17699 / DSM 428 / KCTC 22496 / NCIMB 10442 / H16 / Stanier 337) OX=381666 GN=maeA PE=3 SV=1	925.648	632.25	129.803	261.42	404.431	86.4928
Q0KA12	3	1	19.2897	0.409913	0.513095	13.7922	0.110964	Suc	Msuc	20273.2	Peptide deformylase OS=Cupriavidus necator (strain ATCC 17699 / DSM 428 / KCTC 22496 / NCIMB 10442 / H16 / Stanier 337) OX=381666 GN=dmf PE=3 SV=1	0.706755	0	0	0	0.051243	0
Q0K687	35	22	280.975	0.0531477	0.255427	2.67686	0.539918	Suc	Msuc	48091.5	Histidinol dehydrogenase OS=Cupriavidus necator (strain ATCC 17699 / DSM 428 / KCTC 22496 / NCIMB 10442 / H16 / Stanier 337) OX=381666 GN=hisD PE=3 SV=1	22743.6	12433.9	9064	6794.02	6385.35	3348.02
Q0K8Y3	6	4	49.8753	0.780771	0.709316	1.24239	0.0563066	Msuc	Suc	18266.1	Predicted RNA-binding protein containing KH domain OS=Cupriavidus necator (strain ATCC 17699 / DSM 428 / KCTC 22496 / NCIMB 10442 / H16 / Stanier 337) OX=381666 GN=H16_A2449 PE=4 SV=1	695.008	759.731	1090.91	823.828	545.048	1793.82
Q0K6R2	9	7	65.8912	0.00194714	0.0659124	12.1536	0.999233	Suc	Msuc	45393.4	Ribonucleoside-diphosphate reductase subunit beta OS=Cupriavidus necator (strain ATCC 17699 / DSM 428 / KCTC 22496 / NCIMB 10442 / H16 / Stanier 337) OX=381666 GN=nrdB PE=3 SV=1	553.837	739.157	640.578	59.2712	75.8443	23.9789
Q0K8N7	2	2	9.9901	0.116546	0.322666	Infinity	0.335095	Suc	Msuc	15302.7	Holo-[acyl-carrier-protein] synthase OS=Cupriavidus necator (strain ATCC 17699 / DSM 428 / KCTC 22496 / NCIMB 10442 / H16 / Stanier 337) OX=381666 GN=acpS PE=3 SV=1	40.0818	30.3208	0	0	0	0
Q0K802	11	11	98.4792	0.238097	0.425489	1.47329	0.189426	Msuc	Suc	12141.7	Peptidyl-prolyl cis-trans isomerase OS=Cupriavidus necator (strain ATCC 17699 / DSM 428 / KCTC 22496 / NCIMB 10442 / H16 / Stanier 337) OX=381666 GN=H16_A2790 PE=3 SV=1	10656.9	14835.3	13459	25238.2	11663	20485.2
Q0K689	14	9	97.6469	0.886197	0.755694	1.59212	0.051652	Suc	Msuc	21615.4	Imidazoleglycerol-phosphate dehydratase OS=Cupriavidus necator (strain ATCC 17699 / DSM 428 / KCTC 22496 / NCIMB 10442 / H16 / Stanier 337) OX=381666 GN=hisB PE=3 SV=1	79.7224	308.158	1270.23	95.3517	357.218	588.879
Q0K686	6	5	38.6827	0.237736	0.425489	44.7973	0.189685	Suc	Msuc	24005.8	ATP phosphoribosyltransferase OS=Cupriavidus necator (strain ATCC 17699 / DSM 428 / KCTC 22496 / NCIMB 10442 / H16 / Stanier 337) OX=381666 GN=hisG PE=3 SV=1	907.301	2.65909	19.5318	0	20.0327	0.716184
Q7WX38	4	2	22.0237	0.0133242	0.153703	213.664	0.879058	Suc	Msuc	15144.1	Uncharacterized protein OS=Cupriavidus necator (strain ATCC 17699 / DSM 428 / KCTC 22496 / NCIMB 10442 / H16 / Stanier 337) OX=381666 GN=PHG304 PE=4 SV=1	314.232	8393.21	2063.39	2.81156	20.4477	27.151
Q0K130	6	2	30.9859	0.0322448	0.2006	6.43934	0.677671	Suc	Msuc	43630.6	Putative peptidase_ M38 family OS=Cupriavidus necator (strain ATCC 17699 / DSM 428 / KCTC 22496 / NCIMB 10442 / H16 / Stanier 337) OX=381666 GN=H16_B1507 PE=4 SV=1	1563.33	4766.63	984.983	228.224	406.75	501.002
Q0KFB1	15	12	132.569	0.125991	0.330279	2.87165	0.316982	Suc	Msuc	11525.3	DUF1840 domain-containing protein OS=Cupriavidus necator (strain ATCC 17699 / DSM 428 / KCTC 22496 / NCIMB 10442 / H16 / Stanier 337) OX=381666 GN=H16_A0158 PE=4 SV=1	4125.73	18984.7	12357.8	4139.78	4088.45	4122.94
Q0JY13	5	3	35.5614	0.000274822	0.0427935	8.34663	1	Msuc	Suc	10684.1	Cold shock protein_ DNA-binding OS=Cupriavidus necator (strain ATCC 17699 / DSM 428 / KCTC 22496 / NCIMB 10442 / H16 / Stanier 337) OX=381666 GN=H16_B2579 PE=4 SV=1	1018.06	1775.27	1578.07	10849.6	12521.2	13115.6
Q0KEQ5	4	4	19.8835	0.0796811	0.274832	12.2535	0.430066	Msuc	Suc	48599.4	Predicted Zn-dependent peptidase OS=Cupriavidus necator (strain ATCC 17699 / DSM 428 / KCTC 22496 / NCIMB 10442 / H16 / Stanier 337) OX=381666 GN=H16_A0365 PE=3 SV=1	309.013	34.0412	67.4634	2170.69	200.533	2659.05
Q0KAC6	4	2	19.113	0.945965	0.772895	1.28893	0.0503695	Suc	Msuc	75032.1	Uncharacterized protein OS=Cupriavidus necator (strain ATCC 17699 / DSM 428 / KCTC 22496 / NCIMB 10442 / H16 / Stanier 337) OX=381666 GN=H16_A1944 PE=4 SV=1	2073.27	14929.6	13544.4	7282.01	7137.35	9280.4
Q0KEC6	6	2	24.4126	0.0828074	0.279096	10.8134	0.420013	Suc	Msuc	19900.7	Ysc84 actin-binding domain-containing protein OS=Cupriavidus necator (strain ATCC 17699 / DSM 428 / KCTC 22496 / NCIMB 10442 / H16 / Stanier 337) OX=381666 GN=H16_A0495 PE=4 SV=1	81.3793	442.583	1192.79	114.236	17.5586	26.9663
Q0KEA7	3	1	20.8687	0.137605	0.342285	Infinity	0.297108	Suc	Msuc	31422.1	Ribosomal RNA small subunit methyltransferase A OS=Cupriavidus necator (strain ATCC 17699 / DSM 428 / KCTC 22496 / NCIMB 10442 / H16 / Stanier 337) OX=381666 GN=rsmA PE=3 SV=1	9.73515	60.5908	0	0	0	0
Q0K643	4	3	32.6031	0.0140971	0.153703	18.5972	0.869042	Suc	Msuc	14034.1	Small ribosomal subunit protein uS11 OS=Cupriavidus necator (strain ATCC 17699 / DSM 428 / KCTC 22496 / NCIMB 10442 / H16 / Stanier 337) OX=381666 GN=rpsK PE=3 SV=1	20224.4	27508.7	132235	2175.24	4883.54	2618.37
Q0KE51	3	1	14.3837	0.439383	0.523873	34.0933	0.102986	Suc	Msuc	45025.9	N5-carboxyaminoimidazole ribonucleotide synthase OS=Cupriavidus necator (strain ATCC 17699 / DSM 428 / KCTC 22496 / NCIMB 10442 / H16 / Stanier 337) OX=381666 GN=purK PE=3 SV=1	0	17.0818	0.000921557	0.196777	0	0.304283
Q0K8S6	7	5	38.1355	0.354164	0.49677	1.57077	0.129287	Suc	Msuc	57279.6	Glycerol kinase OS=Cupriavidus necator (strain ATCC 17699 / DSM 428 / KCTC 22496 / NCIMB 10442 / H16 / Stanier 337) OX=381666 GN=glpK PE=3 SV=1	537.832	1074.43	375.295	266.833	329.199	669.304
Q0KER5	1	1	5.2661	0.156083	0.356367	Infinity	0.269897	Suc	Msuc	31508.9	Pirin-like protein OS=Cupriavidus necator (strain ATCC 17699 / DSM 428 / KCTC 22496 / NCIMB 10442 / H16 / Stanier 337) OX=381666 GN=H16_A0355 PE=3 SV=1	8.24475	0	1.97603	0	0	0
Q0K1G8	13	7	100.932	0.41697	0.51471	2.62659	0.108959	Suc	Msuc	43964.9	Acyl-CoA dehydrogenase OS=Cupriavidus necator (strain ATCC 17699 / DSM 428 / KCTC 22496 / NCIMB 10442 / H16 / Stanier 337) OX=381666 GN=H16_B1367 PE=3 SV=1	28.8331	366.837	233.128	7.4217	145.584	86.3915
Q0KF19	7	5	36.6294	0.00182168	0.0659124	1.96347	0.999427	Suc	Msuc	73021.9	Soluble lytic murein transglycosylase OS=Cupriavidus necator (strain ATCC 17699 / DSM 428 / KCTC 22496 / NCIMB 10442 / H16 / Stanier 337) OX=381666 GN=H16_A0250 PE=4 SV=1	2333.29	2169.15	1776.88	1010.93	1033.41	1153.73
Q0JYC2	1	1	5.4327	0.0398212	0.225502	9.69979	0.620098	Suc	Msuc	39101.2	Putative alcohol dehydrogenase class III OS=Cupriavidus necator (strain ATCC 17699 / DSM 428 / KCTC 22496 / NCIMB 10442 / H16 / Stanier 337) OX=381666 GN=H16_B2470 PE=3 SV=1	3407.35	614.049	853.716	125.222	51.2161	326.162
Q0KFA4	2	1	10.3739	1	0.780911	1	1	---	---	17440.6	Transcriptional regulator_ MerR-family OS=Cupriavidus necator (strain ATCC 17699 / DSM 428 / KCTC 22496 / NCIMB 10442 / H16 / Stanier 337) OX=381666 GN=H16_A0165 PE=4 SV=1	0	0	0	0	0	0
Q0K971	6	3	31.9012	0.0765615	0.274704	7.50201	0.440588	Suc	Msuc	41819	ATP phosphoribosyltransferase regulatory subunit OS=Cupriavidus necator (strain ATCC 17699 / DSM 428 / KCTC 22496 / NCIMB 10442 / H16 / Stanier 337) OX=381666 GN=hisZ PE=3 SV=1	583.437	163.397	307.404	0	140.527	0
Q0KAI7	6	6	35.4577	0.172395	0.3809	47.911	0.249448	Suc	Msuc	33280.2	Probable extra-cytoplasmic solute receptor OS=Cupriavidus necator (strain ATCC 17699 / DSM 428 / KCTC 22496 / NCIMB 10442 / H16 / Stanier 337) OX=381666 GN=H16_A1883 PE=3 SV=1	923.594	83.818	5.42405	0	12.0333	9.10664
P22319	1	1	5.9129	1	0.780911	1	1	---	---	23394.7	NAD-reducing hydrogenase HoxS subunit delta OS=Cupriavidus necator (strain ATCC 17699 / DSM 428 / KCTC 22496 / NCIMB 10442 / H16 / Stanier 337) OX=381666 GN=hoxY PE=1 SV=1	0	0	0	0	0	0
Q0K2P2	6	3	33.5943	0.681779	0.657759	2.39127	0.0638952	Suc	Msuc	31601.2	NAD-dependent beta-hydroxyacid dehydrogenase OS=Cupriavidus necator (strain ATCC 17699 / DSM 428 / KCTC 22496 / NCIMB 10442 / H16 / Stanier 337) OX=381666 GN=H16_B0941 PE=4 SV=1	1404.26	2016.36	15048.4	2540.38	1839.86	3343.29
P52992	26	21	190.046	0.716579	0.680373	1.4708	0.0608272	Msuc	Suc	50666.1	Dihydrolipoyl dehydrogenase OS=Cupriavidus necator (strain ATCC 17699 / DSM 428 / KCTC 22496 / NCIMB 10442 / H16 / Stanier 337) OX=381666 GN=odhL PE=3 SV=2	3983.3	2118.33	1002.32	561.575	9418.62	468.298
Q0K5Q7	6	4	76.2866	0.205475	0.408454	3.17285	0.215589	Suc	Msuc	15037	Transcription elongation factor GreA OS=Cupriavidus necator (strain ATCC 17699 / DSM 428 / KCTC 22496 / NCIMB 10442 / H16 / Stanier 337) OX=381666 GN=greA2 PE=4 SV=1	1138.75	8022.31	4614.58	1423.3	1458.51	1459.9
Q0K3U1	8	1	73.7249	0.461817	0.540272	1.94907	0.097555	Suc	Msuc	40460.5	chloromuconate cycloisomerase OS=Cupriavidus necator (strain ATCC 17699 / DSM 428 / KCTC 22496 / NCIMB 10442 / H16 / Stanier 337) OX=381666 GN=catB4 PE=3 SV=1	59.045	208.852	33.1676	24.7933	98.8665	30.8061
Q0KBD1	7	4	35.1584	0.0442305	0.240088	6.72679	0.590982	Suc	Msuc	28597.3	2-oxo-tetronate isomerase OS=Cupriavidus necator (strain ATCC 17699 / DSM 428 / KCTC 22496 / NCIMB 10442 / H16 / Stanier 337) OX=381666 GN=otnI PE=1 SV=1	449.394	111.303	106.878	55.1602	30.9486	13.1325
Q0KD42	9	7	52.4815	0.0583115	0.257401	4.23406	0.514279	Suc	Msuc	34808	Zinc-binding dehydrogenase OS=Cupriavidus necator (strain ATCC 17699 / DSM 428 / KCTC 22496 / NCIMB 10442 / H16 / Stanier 337) OX=381666 GN=H16_A0933 PE=4 SV=1	243.929	231.23	577.38	179.049	42.4886	27.0509
Q0K8M5	8	6	43.8681	0.0989261	0.298632	3.38235	0.374773	Suc	Msuc	22825.9	RNA polymerase sigma factor OS=Cupriavidus necator (strain ATCC 17699 / DSM 428 / KCTC 22496 / NCIMB 10442 / H16 / Stanier 337) OX=381666 GN=rpoE1 PE=3 SV=1	1169.69	1506.51	2541.36	218.9	82.8206	1240.86
Q0KDR7	107	83	819.433	0.904373	0.760174	1.0471	0.051163	Suc	Msuc	57386.1	Chaperonin GroEL OS=Cupriavidus necator (strain ATCC 17699 / DSM 428 / KCTC 22496 / NCIMB 10442 / H16 / Stanier 337) OX=381666 GN=groEL PE=3 SV=1	179506	67060.4	82036.3	124661	97257.3	91903
Q0K7R0	13	5	78.3122	0.758668	0.705812	1.32477	0.0577068	Msuc	Suc	50302.3	Phosphomannomutase OS=Cupriavidus necator (strain ATCC 17699 / DSM 428 / KCTC 22496 / NCIMB 10442 / H16 / Stanier 337) OX=381666 GN=manB2 PE=3 SV=1	6788.55	13293.4	5331.66	9090.7	20201.5	4374.88
Q0KF46	1	1	8.9614	0.164372	0.368804	2.06445	0.259138	Msuc	Suc	29707.6	Exodeoxyribonuclease III OS=Cupriavidus necator (strain ATCC 17699 / DSM 428 / KCTC 22496 / NCIMB 10442 / H16 / Stanier 337) OX=381666 GN=H16_A0223 PE=3 SV=1	0.877566	1201.14	4.34749	340.837	875.935	1273.69
Q0K144	6	3	46.2659	0.0594878	0.257401	7.725	0.508783	Suc	Msuc	11975.4	Transcription factor zinc-finger domain-containing protein OS=Cupriavidus necator (strain ATCC 17699 / DSM 428 / KCTC 22496 / NCIMB 10442 / H16 / Stanier 337) OX=381666 GN=H16_B1492 PE=4 SV=1	1446.29	11402.1	7879.37	511.281	839.472	1332.45
Q7WX78	1	1	4.6317	0.301203	0.472797	9.85777	0.151991	Msuc	Suc	15546.5	Hemerythrin-like domain-containing protein OS=Cupriavidus necator (strain ATCC 17699 / DSM 428 / KCTC 22496 / NCIMB 10442 / H16 / Stanier 337) OX=381666 GN=PHG264 PE=4 SV=1	0	255.167	100.415	2487.91	991.59	25.7477
Q0K4I0	10	7	53.9156	0.479228	0.545485	1.09227	0.0936775	Suc	Msuc	30735.5	ABC-type transporter_ periplasmic component: PhnT family OS=Cupriavidus necator (strain ATCC 17699 / DSM 428 / KCTC 22496 / NCIMB 10442 / H16 / Stanier 337) OX=381666 GN=phnD2 PE=3 SV=1	214.269	325.332	5553.29	1569.7	3004.26	1004.24
Q0K786	16	11	114.863	0.978137	0.778677	1.08542	0.0500604	Msuc	Suc	18138.8	UPF0234 protein H16_A3060 OS=Cupriavidus necator (strain ATCC 17699 / DSM 428 / KCTC 22496 / NCIMB 10442 / H16 / Stanier 337) OX=381666 GN=H16_A3060 PE=3 SV=1	650.772	1245.38	2138.36	658.294	1023.06	2697.79
Q0KCB0	11	7	55.9978	0.462157	0.540272	1.4905	0.0974766	Msuc	Suc	24777.1	TPR repeat OS=Cupriavidus necator (strain ATCC 17699 / DSM 428 / KCTC 22496 / NCIMB 10442 / H16 / Stanier 337) OX=381666 GN=H16_A1220 PE=4 SV=1	12526.3	23691	17831.1	16251.4	17823.7	46483.9
Q0K9J5	3	1	16.1836	0.0575497	0.257401	38.9254	0.517904	Msuc	Suc	14696.6	Gamma-glutamylcyclotransferase AIG2-like domain-containing protein OS=Cupriavidus necator (strain ATCC 17699 / DSM 428 / KCTC 22496 / NCIMB 10442 / H16 / Stanier 337) OX=381666 GN=H16_A2229 PE=4 SV=1	8.39881	0	1.86917	273.894	8.80045	116.991
Q0K7C1	10	7	70.8972	0.0303228	0.2006	3.46353	0.694052	Msuc	Suc	43101.6	Acetylornithine aminotransferase OS=Cupriavidus necator (strain ATCC 17699 / DSM 428 / KCTC 22496 / NCIMB 10442 / H16 / Stanier 337) OX=381666 GN=argD PE=3 SV=1	1147.14	697.727	1283.28	4202.82	1793.83	4837.8
Q0K9D5	27	23	163.589	0.353675	0.49677	1.95102	0.12947	Suc	Msuc	20446.4	Acyl carrier protein phosphodiesterase OS=Cupriavidus necator (strain ATCC 17699 / DSM 428 / KCTC 22496 / NCIMB 10442 / H16 / Stanier 337) OX=381666 GN=H16_A2290 PE=4 SV=1	19864	94872.2	52431.8	20610.9	29722.7	35348.9
Q0KCZ8	2	1	9.5818	0.85156	0.743635	1.48397	0.0528311	Msuc	Suc	25386	Uncharacterized protein OS=Cupriavidus necator (strain ATCC 17699 / DSM 428 / KCTC 22496 / NCIMB 10442 / H16 / Stanier 337) OX=381666 GN=H16_A0980 PE=4 SV=1	3.47195	0	0.981764	5.49495	1.11421	0
Q0K604	17	14	110.052	0.0147043	0.153703	8.38651	0.861255	Suc	Msuc	17991.8	Large ribosomal subunit protein uL10 OS=Cupriavidus necator (strain ATCC 17699 / DSM 428 / KCTC 22496 / NCIMB 10442 / H16 / Stanier 337) OX=381666 GN=rplJ PE=3 SV=1	8328.66	13946.8	28431.4	1125.9	1207.26	3713.08
Q0K661	3	3	36.7297	0.102155	0.302679	4.14949	0.366836	Suc	Msuc	11986.3	Iron-sulfur cluster assembly protein CyaY OS=Cupriavidus necator (strain ATCC 17699 / DSM 428 / KCTC 22496 / NCIMB 10442 / H16 / Stanier 337) OX=381666 GN=cyaY PE=3 SV=1	4706.5	11507	21310.6	739.405	6152.8	2150.86
Q0K6Y9	19	14	122.837	0.370643	0.49677	21.4156	0.123366	Msuc	Suc	29869.8	Orotidine 5'-phosphate decarboxylase OS=Cupriavidus necator (strain ATCC 17699 / DSM 428 / KCTC 22496 / NCIMB 10442 / H16 / Stanier 337) OX=381666 GN=pyrF PE=3 SV=1	0.586456	93.0914	76.8709	2190.28	1458.04	4.10028
Q0K755	4	4	25.9032	0.14348	0.345695	15.2439	0.287923	Suc	Msuc	51423	D-Lactate dehydrogenase (Cytochrome) OS=Cupriavidus necator (strain ATCC 17699 / DSM 428 / KCTC 22496 / NCIMB 10442 / H16 / Stanier 337) OX=381666 GN=dld PE=4 SV=1	592.773	21.8761	45.3508	6.6935	6.15986	30.4427
Q0K636	15	10	115.277	0.0729728	0.27447	3.96308	0.453347	Msuc	Suc	18239.5	Small ribosomal subunit protein uS5 OS=Cupriavidus necator (strain ATCC 17699 / DSM 428 / KCTC 22496 / NCIMB 10442 / H16 / Stanier 337) OX=381666 GN=rpsE PE=3 SV=1	5295.83	1360	2737.69	8168.5	6136.67	22922.1
Q0KB22	14	8	67.3965	0.114685	0.322346	1.56486	0.338898	Msuc	Suc	202575	DNA helicase OS=Cupriavidus necator (strain ATCC 17699 / DSM 428 / KCTC 22496 / NCIMB 10442 / H16 / Stanier 337) OX=381666 GN=H16_A1670 PE=4 SV=1	935.217	1260.13	587.283	1735.52	1342.77	1276.12
Q0KCT3	9	9	53.1446	0.0100716	0.143816	3.58673	0.921877	Msuc	Suc	35370.5	Putative Zn-dependent oxidoreductase OS=Cupriavidus necator (strain ATCC 17699 / DSM 428 / KCTC 22496 / NCIMB 10442 / H16 / Stanier 337) OX=381666 GN=H16_A1046 PE=4 SV=1	14152.9	26049.6	24995.3	91794	50785.7	91267
Q0K1I7	17	11	115.815	0.0993983	0.298632	5.31414	0.373592	Suc	Msuc	32409.6	Putative peptidase_ C56 family OS=Cupriavidus necator (strain ATCC 17699 / DSM 428 / KCTC 22496 / NCIMB 10442 / H16 / Stanier 337) OX=381666 GN=H16_B1347 PE=4 SV=1	4681.37	8889.11	1118.65	550.494	1474.26	739.412
Q0K7W0	18	13	118.52	0.0687545	0.270354	5.8168	0.469329	Suc	Msuc	45169.6	Serine hydroxymethyltransferase OS=Cupriavidus necator (strain ATCC 17699 / DSM 428 / KCTC 22496 / NCIMB 10442 / H16 / Stanier 337) OX=381666 GN=glyA PE=3 SV=1	26715.3	5468.25	4412.34	2065.7	2472.26	1753.45
Q0K492	3	2	15.0723	0.0621598	0.261598	18.0307	0.496731	Suc	Msuc	42257.9	Acyl-CoA dehydrogenase OS=Cupriavidus necator (strain ATCC 17699 / DSM 428 / KCTC 22496 / NCIMB 10442 / H16 / Stanier 337) OX=381666 GN=H16_B0383 PE=3 SV=1	501.858	76.029	403.981	0	44.5601	9.89527
Q7WXJ8	21	8	138.737	0.0218533	0.173615	7.41069	0.776636	Suc	Msuc	77942.6	Probable ferrisiderophore receptor protein_ TonB dependent OS=Cupriavidus necator (strain ATCC 17699 / DSM 428 / KCTC 22496 / NCIMB 10442 / H16 / Stanier 337) OX=381666 GN=PHG126 PE=3 SV=1	28842.5	60576.8	66003.3	6302.18	12694.7	1975.84
Q0K652	29	25	227.517	0.0786815	0.274704	4.06802	0.433382	Msuc	Suc	22853.1	Cytochrome c553 OS=Cupriavidus necator (strain ATCC 17699 / DSM 428 / KCTC 22496 / NCIMB 10442 / H16 / Stanier 337) OX=381666 GN=H16_A3451 PE=4 SV=1	2839.22	19317	12263.2	57312	21510.1	61196.6
Q0K5U7	7	4	32.5667	0.0744834	0.274704	7.70076	0.447887	Suc	Msuc	30396.4	SoxAX cytochrome complex subunit A OS=Cupriavidus necator (strain ATCC 17699 / DSM 428 / KCTC 22496 / NCIMB 10442 / H16 / Stanier 337) OX=381666 GN=soxA PE=3 SV=1	236.425	757.658	76.7979	38.3549	73.0399	27.6669
Q0KAF4	4	3	19.6824	0.853336	0.743635	1.17525	0.0527626	Suc	Msuc	26281.7	MOSC domain-protein OS=Cupriavidus necator (strain ATCC 17699 / DSM 428 / KCTC 22496 / NCIMB 10442 / H16 / Stanier 337) OX=381666 GN=H16_A1916 PE=4 SV=1	2647.77	8047.12	11066.4	3155.85	5479.84	9880.69
Q0KD59	1	1	6.3957	0.144304	0.345695	Infinity	0.286675	Msuc	Suc	26016.3	Probable transcriptional regulatory protein H16_A0916 OS=Cupriavidus necator (strain ATCC 17699 / DSM 428 / KCTC 22496 / NCIMB 10442 / H16 / Stanier 337) OX=381666 GN=H16_A0916 PE=3 SV=1	0	0	0	1404.98	47.909	0
Q79IP6	11	9	56.5567	0.0923533	0.291107	2.01658	0.39201	Suc	Msuc	52947.1	Regulatory [NiFe] hydrogenase large subunit OS=Cupriavidus necator (strain ATCC 17699 / DSM 428 / KCTC 22496 / NCIMB 10442 / H16 / Stanier 337) OX=381666 GN=hoxC PE=3 SV=1	1537.87	823.174	1293.4	918.947	343.822	549.429
Q0KEQ3	18	14	160.768	0.113125	0.320875	2.71279	0.342151	Suc	Msuc	18359.1	Phosphopantetheine adenylyltransferase OS=Cupriavidus necator (strain ATCC 17699 / DSM 428 / KCTC 22496 / NCIMB 10442 / H16 / Stanier 337) OX=381666 GN=coaD PE=3 SV=1	2534.61	2349.47	5571.21	843.267	2571.26	439.536
Q0K1G7	3	3	17.3332	0.988774	0.780911	1.17483	0.0500159	Msuc	Suc	46064.3	Acetyl-CoA hydrolase/transferase OS=Cupriavidus necator (strain ATCC 17699 / DSM 428 / KCTC 22496 / NCIMB 10442 / H16 / Stanier 337) OX=381666 GN=H16_B1368 PE=3 SV=1	41.185	17.3537	0.865104	12.492	56.3156	0.981464
Q0K808	3	1	13.3922	0.838937	0.740556	3.83939	0.0533435	Msuc	Suc	66842.7	Glutamine--tRNA ligase OS=Cupriavidus necator (strain ATCC 17699 / DSM 428 / KCTC 22496 / NCIMB 10442 / H16 / Stanier 337) OX=381666 GN=glnS PE=3 SV=1	19.4301	0	0	0	74.5996	0
Q0K7K5	2	1	11.5068	0.152919	0.356273	Infinity	0.274223	Suc	Msuc	78007.4	Ferredoxin OS=Cupriavidus necator (strain ATCC 17699 / DSM 428 / KCTC 22496 / NCIMB 10442 / H16 / Stanier 337) OX=381666 GN=H16_A2940 PE=4 SV=1	1087.65	0.0832153	23.0212	0	0	0
Q0K7J6	4	1	21.4361	0.00939661	0.140691	89.3608	0.930711	Msuc	Suc	60440	ABC-type transporter_ periplasmic component: PepT family OS=Cupriavidus necator (strain ATCC 17699 / DSM 428 / KCTC 22496 / NCIMB 10442 / H16 / Stanier 337) OX=381666 GN=H16_A2949 PE=4 SV=1	0	0	3.65168	201.417	22.3493	102.551
Q0KCR0	4	4	41.3889	0.0996407	0.298632	2.79026	0.372988	Msuc	Suc	17695.2	Acyl dehydratase OS=Cupriavidus necator (strain ATCC 17699 / DSM 428 / KCTC 22496 / NCIMB 10442 / H16 / Stanier 337) OX=381666 GN=H16_A1070 PE=4 SV=1	4682.43	602.477	1116.11	7347.49	3869.67	6643.34
Q0K828	3	2	21.734	0.0370707	0.220321	21.9153	0.639806	Suc	Msuc	27552.4	Ribulose-5-phosphate 4-epimerase or related epimerase/aldolase OS=Cupriavidus necator (strain ATCC 17699 / DSM 428 / KCTC 22496 / NCIMB 10442 / H16 / Stanier 337) OX=381666 GN=H16_A2764 PE=4 SV=1	1413.84	1103.96	1255.11	0	169.924	2.23421
Q0KEA9	5	4	23.979	0.571326	0.606223	1.29685	0.0771547	Msuc	Suc	53746.8	Chaperone SurA OS=Cupriavidus necator (strain ATCC 17699 / DSM 428 / KCTC 22496 / NCIMB 10442 / H16 / Stanier 337) OX=381666 GN=surA PE=3 SV=1	938.484	556.606	169.456	527.051	1211.49	420.122
Q0KEI3	46	33	330.198	0.531416	0.579695	1.37303	0.083576	Msuc	Suc	85349	Aerobic-type carbon monoxide dehydrogenase homolog_ large subunit OS=Cupriavidus necator (strain ATCC 17699 / DSM 428 / KCTC 22496 / NCIMB 10442 / H16 / Stanier 337) OX=381666 GN=coxL1 PE=4 SV=1	1366.43	4989.14	7860.37	2849.47	7877.4	8792.08
Q0K5Y2	4	4	22.9246	0.0708535	0.273091	13.7131	0.461237	Suc	Msuc	18312.4	Transcriptional regulator_ AsnC-family OS=Cupriavidus necator (strain ATCC 17699 / DSM 428 / KCTC 22496 / NCIMB 10442 / H16 / Stanier 337) OX=381666 GN=H16_A3530 PE=4 SV=1	731.378	46.1852	331.22	9.44669	7.63662	63.7723
Q0K830	2	1	10.8108	0.726335	0.686271	1.08298	0.0600486	Suc	Msuc	38190.1	L-threonine aldolase OS=Cupriavidus necator (strain ATCC 17699 / DSM 428 / KCTC 22496 / NCIMB 10442 / H16 / Stanier 337) OX=381666 GN=ltaA PE=3 SV=1	441.104	263.993	656.728	145.782	412.801	698.896
Q0K9E8	10	6	91.0653	0.802719	0.720844	1.12761	0.0550692	Suc	Msuc	15847.4	Large ribosomal subunit protein bL9 OS=Cupriavidus necator (strain ATCC 17699 / DSM 428 / KCTC 22496 / NCIMB 10442 / H16 / Stanier 337) OX=381666 GN=rplI PE=3 SV=1	442.597	319.361	1055.28	900.49	216.006	495.091
Q7WXF9	5	2	31.6476	0.32004	0.486666	1.08002	0.143193	Msuc	Suc	33067.9	SWIM-type domain-containing protein OS=Cupriavidus necator (strain ATCC 17699 / DSM 428 / KCTC 22496 / NCIMB 10442 / H16 / Stanier 337) OX=381666 GN=PHG175 PE=4 SV=1	127.94	52.0777	498.569	1.63069	729.206	2.05113
Q0K1A1	3	1	14.9141	0.313133	0.482763	1.68276	0.146317	Suc	Msuc	29341	Transcriptional regulator_ IclR-family OS=Cupriavidus necator (strain ATCC 17699 / DSM 428 / KCTC 22496 / NCIMB 10442 / H16 / Stanier 337) OX=381666 GN=H16_B1435 PE=4 SV=1	242.429	245.441	149.42	98.7133	274.524	5.47883
Q0KBM6	28	25	215.044	0.395015	0.505833	1.59683	0.115409	Suc	Msuc	20432.9	Thioredoxin peroxidase OS=Cupriavidus necator (strain ATCC 17699 / DSM 428 / KCTC 22496 / NCIMB 10442 / H16 / Stanier 337) OX=381666 GN=H16_A1460 PE=4 SV=1	914.142	12650.2	6862.4	11387.1	1402.22	2.77773
Q0K1F8	3	2	15.0378	0.041108	0.230255	126.674	0.6113	Msuc	Suc	77973.2	Aerobic-type carbon monoxide dehydrogenase homolog_ large subunit OS=Cupriavidus necator (strain ATCC 17699 / DSM 428 / KCTC 22496 / NCIMB 10442 / H16 / Stanier 337) OX=381666 GN=coxL6 PE=4 SV=1	26.4398	9.76299	0.945863	4171.41	455.347	79.0047
Q0K979	6	3	36.3762	0.128974	0.335481	4.34253	0.311643	Suc	Msuc	35191.1	Transaldolase OS=Cupriavidus necator (strain ATCC 17699 / DSM 428 / KCTC 22496 / NCIMB 10442 / H16 / Stanier 337) OX=381666 GN=tal PE=3 SV=1	302.739	608.782	872.884	211.434	9.94132	189.538
Q0K455	4	1	20.2496	0.0561898	0.257401	3.97382	0.524506	Msuc	Suc	49544.6	Aldehyde dehydrogenase_ NAD(P)-dependent OS=Cupriavidus necator (strain ATCC 17699 / DSM 428 / KCTC 22496 / NCIMB 10442 / H16 / Stanier 337) OX=381666 GN=H16_B0421 PE=4 SV=1	1513.44	3136.51	817.019	7300.88	3274.02	11149.9
Q0KA27	22	14	159.543	0.0762322	0.274704	4.34837	0.441728	Suc	Msuc	17141	3-hydroxyacyl-[acyl-carrier-protein] dehydratase FabZ OS=Cupriavidus necator (strain ATCC 17699 / DSM 428 / KCTC 22496 / NCIMB 10442 / H16 / Stanier 337) OX=381666 GN=fabZ PE=3 SV=1	4455.38	3451.23	17495.8	1887.92	1925.55	2028.35
Q0K6A1	5	2	27.2447	0.662265	0.646302	1.36072	0.0658262	Msuc	Suc	41288.8	Outer membrane protein (Porin) OS=Cupriavidus necator (strain ATCC 17699 / DSM 428 / KCTC 22496 / NCIMB 10442 / H16 / Stanier 337) OX=381666 GN=H16_A3402 PE=4 SV=1	565.621	115.461	772.52	240.748	489.494	1247.7
Q0KEH0	10	7	64.3629	0.271397	0.447145	1.6798	0.167928	Msuc	Suc	13569.8	Putative regulatory protein FmdB Zinc ribbon domain-containing protein OS=Cupriavidus necator (strain ATCC 17699 / DSM 428 / KCTC 22496 / NCIMB 10442 / H16 / Stanier 337) OX=381666 GN=H16_A0451 PE=4 SV=1	2059.26	4145.48	3348.4	5367.3	2769.26	7910.77
Q0K650	12	8	94.7533	0.118528	0.322666	2.94021	0.331132	Suc	Msuc	36690.1	Delta-aminolevulinic acid dehydratase OS=Cupriavidus necator (strain ATCC 17699 / DSM 428 / KCTC 22496 / NCIMB 10442 / H16 / Stanier 337) OX=381666 GN=hemB PE=3 SV=1	1787.74	715.38	2895.39	311.468	834.043	690.584
Q0K622	16	11	128.41	0.0543204	0.256316	2.49483	0.533868	Suc	Msuc	30233.7	Large ribosomal subunit protein uL2 OS=Cupriavidus necator (strain ATCC 17699 / DSM 428 / KCTC 22496 / NCIMB 10442 / H16 / Stanier 337) OX=381666 GN=rplB PE=3 SV=1	7973.26	5718.94	4916.98	3411.91	1144.82	2902.37
Q0K9B6	4	4	19.6571	0.269778	0.447145	1.49218	0.168875	Msuc	Suc	65656.6	Pseudouridine synthase OS=Cupriavidus necator (strain ATCC 17699 / DSM 428 / KCTC 22496 / NCIMB 10442 / H16 / Stanier 337) OX=381666 GN=H16_A2309 PE=3 SV=1	1851.8	2711.44	4851.98	5849.81	3031.94	5167.44
Q0K4Q9	1	1	0	0.0901617	0.287693	9.75089	0.398108	Suc	Msuc	34255.1	Transcriptional regulator_ LysR-family OS=Cupriavidus necator (strain ATCC 17699 / DSM 428 / KCTC 22496 / NCIMB 10442 / H16 / Stanier 337) OX=381666 GN=H16_B0214 PE=3 SV=1	2239.47	264.264	243.562	29.065	205.169	47.5145
Q0K8D7	5	1	26.8861	0.398053	0.508015	1.50078	0.114478	Suc	Msuc	71215.2	Chaperone protein HtpG OS=Cupriavidus necator (strain ATCC 17699 / DSM 428 / KCTC 22496 / NCIMB 10442 / H16 / Stanier 337) OX=381666 GN=htpG PE=3 SV=1	1462.3	306.09	1200.16	33.9395	296.861	1647.21
Q0KCB2	22	16	183.842	0.307155	0.479241	1.38768	0.149115	Msuc	Suc	18189.5	Peptidyl-prolyl cis-trans isomerase OS=Cupriavidus necator (strain ATCC 17699 / DSM 428 / KCTC 22496 / NCIMB 10442 / H16 / Stanier 337) OX=381666 GN=ppiB PE=3 SV=1	8850.86	15826.2	29974.9	20541.3	30964.9	24332.9
Q0KB76	2	1	10.0358	0.206864	0.409611	23.7407	0.214348	Suc	Msuc	17131.7	Transcriptional regulator_ AsnC-family OS=Cupriavidus necator (strain ATCC 17699 / DSM 428 / KCTC 22496 / NCIMB 10442 / H16 / Stanier 337) OX=381666 GN=H16_A1613 PE=4 SV=1	20.8061	482.116	5.19078	0.72177	18.7728	1.90804
Q0KD40	11	6	61.7284	0.216202	0.417365	2.19938	0.206319	Suc	Msuc	41158	ABC-type transporter_ periplasmic component OS=Cupriavidus necator (strain ATCC 17699 / DSM 428 / KCTC 22496 / NCIMB 10442 / H16 / Stanier 337) OX=381666 GN=H16_A0935 PE=3 SV=1	1965.12	588.245	1916.45	457.469	1224.67	350.163
Q0K5S8	11	8	69.3503	0.976987	0.778677	1.05627	0.0500669	Suc	Msuc	13110.2	Arsenate reductase OS=Cupriavidus necator (strain ATCC 17699 / DSM 428 / KCTC 22496 / NCIMB 10442 / H16 / Stanier 337) OX=381666 GN=arsC2 PE=3 SV=1	7752.05	25139.8	24643	22595.9	10268	21605.7
Q0KCW6	12	8	81.7792	0.0639564	0.262619	3.07722	0.488949	Suc	Msuc	49088.1	Guanine deaminase OS=Cupriavidus necator (strain ATCC 17699 / DSM 428 / KCTC 22496 / NCIMB 10442 / H16 / Stanier 337) OX=381666 GN=guaD PE=3 SV=1	1632.93	2745.93	2046.43	222.529	1237.64	627.847
Q0K8I3	14	9	105.454	0.0159216	0.153703	6.77913	0.845892	Suc	Msuc	43004.8	O-succinylhomoserine sulfhydrylase OS=Cupriavidus necator (strain ATCC 17699 / DSM 428 / KCTC 22496 / NCIMB 10442 / H16 / Stanier 337) OX=381666 GN=metB PE=3 SV=1	2194.62	3277.92	1312.87	128.107	544.563	328.256
Q0KD61	1	1	5.1242	0.92811	0.767903	1.47004	0.0506552	Msuc	Suc	34319.7	Oxygen-dependent coproporphyrinogen-III oxidase OS=Cupriavidus necator (strain ATCC 17699 / DSM 428 / KCTC 22496 / NCIMB 10442 / H16 / Stanier 337) OX=381666 GN=hemF PE=3 SV=1	0	0	6.818	0	10.0227	0
Q0KF89	23	21	161.098	0.0999004	0.298632	2.43434	0.372344	Suc	Msuc	54673.8	Adenosylmethionine-8-amino-7-oxononanoate aminotransferase OS=Cupriavidus necator (strain ATCC 17699 / DSM 428 / KCTC 22496 / NCIMB 10442 / H16 / Stanier 337) OX=381666 GN=bioA PE=3 SV=1	3569.34	2212.84	2077.19	383.477	1957.87	887.192
P22318	13	5	118.615	0.0101595	0.143816	12.4483	0.92072	Suc	Msuc	26857.5	NAD-reducing hydrogenase HoxS subunit gamma OS=Cupriavidus necator (strain ATCC 17699 / DSM 428 / KCTC 22496 / NCIMB 10442 / H16 / Stanier 337) OX=381666 GN=hoxU PE=1 SV=2	1809.84	3088.33	1420.29	46.8616	308.922	151.795
P22320	3	2	18.3093	0.699851	0.670466	1.50219	0.062244	Msuc	Suc	55205	NAD-reducing hydrogenase HoxS subunit beta OS=Cupriavidus necator (strain ATCC 17699 / DSM 428 / KCTC 22496 / NCIMB 10442 / H16 / Stanier 337) OX=381666 GN=hoxH PE=1 SV=3	313.282	136.271	83.2131	69.0986	478.35	252.866
P42721;Q0K1E0	3	3	18.9007	0.157134	0.356415	73.7676	0.268488	Suc	Msuc	54151.5	Ribulose bisphosphate carboxylase large chain_ plasmid OS=Cupriavidus necator (strain ATCC 17699 / DSM 428 / KCTC 22496 / NCIMB 10442 / H16 / Stanier 337) OX=381666 GN=cbbL2 PE=2 SV=3	1759.72	39.7684	10.9058	0.377716	19.7293	4.43486
Q0KA39	7	5	30.9854	0.00936785	0.140691	8.31378	0.931085	Msuc	Suc	18396.7	Hypothetical membrane associated protein OS=Cupriavidus necator (strain ATCC 17699 / DSM 428 / KCTC 22496 / NCIMB 10442 / H16 / Stanier 337) OX=381666 GN=H16_A2032 PE=4 SV=1	693.589	132.88	253.988	3344.09	2286.14	3352.45
Q0KDH0	5	2	24.9625	0.355174	0.49677	20.7993	0.128911	Suc	Msuc	37713.4	ADP-L-glycero-D-manno-heptose-6-epimerase OS=Cupriavidus necator (strain ATCC 17699 / DSM 428 / KCTC 22496 / NCIMB 10442 / H16 / Stanier 337) OX=381666 GN=hldD PE=3 SV=1	146.483	0	17.4469	0.991991	0	6.88952
Q0K5T6	2	2	11.0146	0.970973	0.778547	1.10547	0.0501065	Msuc	Suc	29586.3	Predicted periplasmic or secreted lipoprotein OS=Cupriavidus necator (strain ATCC 17699 / DSM 428 / KCTC 22496 / NCIMB 10442 / H16 / Stanier 337) OX=381666 GN=H16_A3577 PE=4 SV=1	2939.62	785.987	2606.54	567.961	2447.21	3984.83
Q0K548	7	7	43.0157	0.0379082	0.223592	2.40934	0.63367	Suc	Msuc	55267.9	AMP nucleosidase OS=Cupriavidus necator (strain ATCC 17699 / DSM 428 / KCTC 22496 / NCIMB 10442 / H16 / Stanier 337) OX=381666 GN=amn PE=3 SV=1	3692.75	2450.72	3864.18	771.506	1532.59	1849.6
Q0K9J4	21	18	137.164	0.124882	0.329765	2.51862	0.319013	Suc	Msuc	17548	Putative 4-hydroxy-4-methyl-2-oxoglutarate aldolase OS=Cupriavidus necator (strain ATCC 17699 / DSM 428 / KCTC 22496 / NCIMB 10442 / H16 / Stanier 337) OX=381666 GN=H16_A2230 PE=3 SV=1	3389.54	8099.33	8297.42	1906.69	4935.41	1013.89
Q0K5M7	17	12	145.73	0.091491	0.289935	5.28306	0.394387	Suc	Msuc	51059.4	ATP synthase subunit beta OS=Cupriavidus necator (strain ATCC 17699 / DSM 428 / KCTC 22496 / NCIMB 10442 / H16 / Stanier 337) OX=381666 GN=atpD PE=3 SV=1	5831.9	796.729	1562.92	402.045	423.094	725.393
Q0K9S2	2	1	15.4553	0.473904	0.5434	1.16248	0.0948337	Msuc	Suc	32287.7	Short chain dehydrogenase OS=Cupriavidus necator (strain ATCC 17699 / DSM 428 / KCTC 22496 / NCIMB 10442 / H16 / Stanier 337) OX=381666 GN=H16_A2152 PE=4 SV=1	40.1603	222.341	6.3637	45.6803	167.828	99.0427
Q0KBS2	3	2	18.7392	0.373901	0.49677	Infinity	0.122249	Suc	Msuc	42810.1	ABC-type transporter_ periplasmic component OS=Cupriavidus necator (strain ATCC 17699 / DSM 428 / KCTC 22496 / NCIMB 10442 / H16 / Stanier 337) OX=381666 GN=H16_A1414 PE=4 SV=1	12.1019	0	0	0	0	0
Q0KE31	40	35	258.23	0.287184	0.460067	1.52249	0.159151	Msuc	Suc	34150.5	Probable extra-cytoplasmic solute receptor OS=Cupriavidus necator (strain ATCC 17699 / DSM 428 / KCTC 22496 / NCIMB 10442 / H16 / Stanier 337) OX=381666 GN=H16_A0592 PE=3 SV=1	12619.7	4980	2690.11	13658.4	7473.74	9758.84
Q0JZL6	1	1	6.4613	0.00522502	0.112235	219.385	0.979843	Msuc	Suc	13498	Glycine zipper domain-containing protein OS=Cupriavidus necator (strain ATCC 17699 / DSM 428 / KCTC 22496 / NCIMB 10442 / H16 / Stanier 337) OX=381666 GN=H16_B2026 PE=4 SV=1	0	0	12.8909	966.035	1450.07	411.959
Q59106	15	9	87.5138	0.74827	0.699375	1.04112	0.0584208	Suc	Msuc	106396	2-oxoglutarate dehydrogenase E1 component OS=Cupriavidus necator (strain ATCC 17699 / DSM 428 / KCTC 22496 / NCIMB 10442 / H16 / Stanier 337) OX=381666 GN=odhA PE=3 SV=2	3215.02	15259.1	3750.47	6190.34	5150.4	10006.1
Q0KE52	11	8	88.4929	0.353517	0.49677	2.45798	0.12953	Suc	Msuc	17145	N5-carboxyaminoimidazole ribonucleotide mutase OS=Cupriavidus necator (strain ATCC 17699 / DSM 428 / KCTC 22496 / NCIMB 10442 / H16 / Stanier 337) OX=381666 GN=purE PE=3 SV=1	3283.52	2591.05	491.494	1036.95	983.443	569.565
Q0K8Y0	15	11	80.436	0.0784178	0.274704	3.05105	0.434266	Suc	Msuc	118886	Carbamoyl-phosphate synthase large chain OS=Cupriavidus necator (strain ATCC 17699 / DSM 428 / KCTC 22496 / NCIMB 10442 / H16 / Stanier 337) OX=381666 GN=carB2 PE=3 SV=1	1691.86	1311.41	2401.55	425.542	168.977	1176.94
Q0KAI4	4	1	20.8673	0.21787	0.418234	10.9533	0.204941	Msuc	Suc	29681.8	Transcriptional regulator_ IclR-family OS=Cupriavidus necator (strain ATCC 17699 / DSM 428 / KCTC 22496 / NCIMB 10442 / H16 / Stanier 337) OX=381666 GN=H16_A1886 PE=4 SV=1	41.8232	0.77415	15.9766	106.396	523.497	11.6884
Q0K7X5	3	2	19.7601	0.106213	0.310881	44.2753	0.357314	Suc	Msuc	43851.2	Glutaryl-CoA dehydrogenase OS=Cupriavidus necator (strain ATCC 17699 / DSM 428 / KCTC 22496 / NCIMB 10442 / H16 / Stanier 337) OX=381666 GN=gcdH PE=3 SV=1	1111.72	15.4845	228.36	0	10.3083	20.3084
Q0KCL0	7	5	68.9983	0.0161478	0.153703	7.57874	0.843076	Msuc	Suc	12358.2	Cytochrome c553 OS=Cupriavidus necator (strain ATCC 17699 / DSM 428 / KCTC 22496 / NCIMB 10442 / H16 / Stanier 337) OX=381666 GN=H16_A1120 PE=4 SV=1	824.241	4769.91	2119.5	21576.2	11989.8	24893.7
Q0K2X5	3	3	38.8	0.0121034	0.151989	12.6775	0.895061	Suc	Msuc	18274.9	Activator of Hsp90 ATPase homologue 1-like C-terminal domain-containing protein OS=Cupriavidus necator (strain ATCC 17699 / DSM 428 / KCTC 22496 / NCIMB 10442 / H16 / Stanier 337) OX=381666 GN=H16_B0857 PE=3 SV=1	6111.52	14108.5	16410.2	612.31	1981.5	295.58
Q0K697	4	3	21.9471	0.220145	0.418234	2.0462	0.203086	Suc	Msuc	13053.9	Diadenosine tetraphosphate (Ap4A) hydrolase or other HIT family hydrolase OS=Cupriavidus necator (strain ATCC 17699 / DSM 428 / KCTC 22496 / NCIMB 10442 / H16 / Stanier 337) OX=381666 GN=H16_A3406 PE=4 SV=1	286.03	193.404	591.185	365.764	91.6837	65.7764
Q0KD01	5	5	32.8592	0.350107	0.49677	2.37612	0.130819	Suc	Msuc	11754.4	Pilus assembly protein OS=Cupriavidus necator (strain ATCC 17699 / DSM 428 / KCTC 22496 / NCIMB 10442 / H16 / Stanier 337) OX=381666 GN=H16_A0977 PE=4 SV=1	1495.22	3059.94	9624.81	2322.55	365.237	3279.91
Q0K1U9	27	22	189.812	0.299879	0.471669	1.65202	0.152644	Msuc	Suc	9532.94	DNA-binding protein HU family OS=Cupriavidus necator (strain ATCC 17699 / DSM 428 / KCTC 22496 / NCIMB 10442 / H16 / Stanier 337) OX=381666 GN=hupB3 PE=3 SV=1	7877.45	60113.5	23631.4	51839.6	30135	69387.7
Q0K972	30	24	256.579	0.0496413	0.246173	2.28375	0.558877	Suc	Msuc	47162.5	Adenylosuccinate synthetase OS=Cupriavidus necator (strain ATCC 17699 / DSM 428 / KCTC 22496 / NCIMB 10442 / H16 / Stanier 337) OX=381666 GN=purA PE=3 SV=1	20180.3	26575.7	10695	9083.48	7796.48	8276.49
Q0K0P7;Q0KBR1	4	2	19.9887	0.00611384	0.112235	2.80115	0.970745	Msuc	Suc	39661.4	dTDP-glucose 4-6-dehydratase OS=Cupriavidus necator (strain ATCC 17699 / DSM 428 / KCTC 22496 / NCIMB 10442 / H16 / Stanier 337) OX=381666 GN=H16_B1642 PE=4 SV=1	1232.17	1973.67	1951.87	6027.91	4247.99	4171.62
Q0KCZ0	5	4	38.1802	0.024089	0.178795	6.6604	0.753055	Msuc	Suc	12454.2	DUF4168 domain-containing protein OS=Cupriavidus necator (strain ATCC 17699 / DSM 428 / KCTC 22496 / NCIMB 10442 / H16 / Stanier 337) OX=381666 GN=H16_A0988 PE=4 SV=1	298.206	202.485	707.468	4000.02	1094.46	2952.34
Q0K004	3	1	15.2006	0.000580496	0.051075	20.157	0.999999	Msuc	Suc	37859	Cobalamin biosynthesis protein_ putative cobalt chelatase OS=Cupriavidus necator (strain ATCC 17699 / DSM 428 / KCTC 22496 / NCIMB 10442 / H16 / Stanier 337) OX=381666 GN=cobS2 PE=4 SV=1	46.4535	37.6599	84.4962	1356.42	1286.52	755.725
Q0K371	7	4	44.5718	0.154161	0.356273	9.87773	0.272509	Suc	Msuc	31365.5	Enoyl-CoA hydratase OS=Cupriavidus necator (strain ATCC 17699 / DSM 428 / KCTC 22496 / NCIMB 10442 / H16 / Stanier 337) OX=381666 GN=H16_B0756 PE=1 SV=1	1970.59	245.358	163.153	0	27.3347	213.52
Q0JYL4	6	3	39.6812	0.598378	0.613806	2.22547	0.0733448	Suc	Msuc	32556.5	Cysteine synthase OS=Cupriavidus necator (strain ATCC 17699 / DSM 428 / KCTC 22496 / NCIMB 10442 / H16 / Stanier 337) OX=381666 GN=cysK4 PE=3 SV=1	78.0682	168.454	15.3078	38.4536	43.2392	35.959
Q0K3C1	6	4	45.0969	0.70477	0.672441	1.26807	0.0618165	Msuc	Suc	16810.3	Acyl dehydratase OS=Cupriavidus necator (strain ATCC 17699 / DSM 428 / KCTC 22496 / NCIMB 10442 / H16 / Stanier 337) OX=381666 GN=H16_B0706 PE=4 SV=1	338.322	53.8851	84.1998	412.026	88.9147	103.179
Q0KDK3	12	8	71.4932	0.637277	0.636583	1.28758	0.0685381	Msuc	Suc	33487.6	ABC-type transporter_ periplasmic component: PAAT family OS=Cupriavidus necator (strain ATCC 17699 / DSM 428 / KCTC 22496 / NCIMB 10442 / H16 / Stanier 337) OX=381666 GN=H16_A0771 PE=4 SV=1	1957.62	477.757	851.071	1344.36	612.031	2275.18
Q0K5W2	8	6	54.7571	0.0324643	0.2006	11.2409	0.67585	Suc	Msuc	13404	CENP-V/GFA domain-containing protein OS=Cupriavidus necator (strain ATCC 17699 / DSM 428 / KCTC 22496 / NCIMB 10442 / H16 / Stanier 337) OX=381666 GN=H16_A3550 PE=3 SV=1	1027.89	1821.58	1393.03	12.4688	212.191	152.757
Q0KBG1	2	2	10.9033	0.118449	0.322666	153.58	0.331289	Suc	Msuc	41456.4	Acetyl-CoA acetyltransferase OS=Cupriavidus necator (strain ATCC 17699 / DSM 428 / KCTC 22496 / NCIMB 10442 / H16 / Stanier 337) OX=381666 GN=H16_A1528 PE=3 SV=1	387.672	1.81747	17.606	0	1.30087	1.34984
Q0K8H1	17	10	133.062	0.318597	0.486372	21.7791	0.143837	Suc	Msuc	40990.2	Aspartate-semialdehyde dehydrogenase OS=Cupriavidus necator (strain ATCC 17699 / DSM 428 / KCTC 22496 / NCIMB 10442 / H16 / Stanier 337) OX=381666 GN=asd PE=3 SV=1	1554.31	13.4136	42.6432	4.20526	16.1371	53.5987
Q0K0K8	4	3	24.9144	0.37867	0.49816	1.6696	0.120645	Suc	Msuc	41163.8	Siderophore biosynthesis related protein/Acetyltransferase or N-acetylase of ribosomal proteins (CO) OS=Cupriavidus necator (strain ATCC 17699 / DSM 428 / KCTC 22496 / NCIMB 10442 / H16 / Stanier 337) OX=381666 GN=H16_B1681 PE=4 SV=1	125.539	117.454	23.8061	26.6434	131.917	1.23789
Q0K7L4	10	8	86.1988	0.0385728	0.22538	5.51831	0.628886	Suc	Msuc	21614.4	dCTP deaminase OS=Cupriavidus necator (strain ATCC 17699 / DSM 428 / KCTC 22496 / NCIMB 10442 / H16 / Stanier 337) OX=381666 GN=dcd PE=3 SV=1	3529.82	6627.48	1798.08	405.827	1427.6	333.065
Q0K6J8	9	7	58.8734	0.0188705	0.16145	2.60682	0.810247	Suc	Msuc	43344.9	Putative peptidase_ M20D subfamily OS=Cupriavidus necator (strain ATCC 17699 / DSM 428 / KCTC 22496 / NCIMB 10442 / H16 / Stanier 337) OX=381666 GN=hipO PE=4 SV=1	3455.67	1760.8	3550.48	1280.77	1063.65	1018.66
Q0K9N4	1	1	4.55	0.78442	0.710972	1.50583	0.0560905	Suc	Msuc	12456.8	Uncharacterized protein OS=Cupriavidus necator (strain ATCC 17699 / DSM 428 / KCTC 22496 / NCIMB 10442 / H16 / Stanier 337) OX=381666 GN=H16_A2190 PE=4 SV=1	7.20414	119.406	990.654	158.967	40.7585	542.235
Q0K620	16	11	127.883	0.178195	0.388141	3.48044	0.242843	Suc	Msuc	22955.4	Large ribosomal subunit protein uL4 OS=Cupriavidus necator (strain ATCC 17699 / DSM 428 / KCTC 22496 / NCIMB 10442 / H16 / Stanier 337) OX=381666 GN=rplD PE=3 SV=1	22467.5	3196.82	7147.09	4081.64	3092.78	2252.98
Q0K8F1	6	6	37.1504	0.241836	0.426784	1.64711	0.186781	Suc	Msuc	98033.2	Aconitate hydratase OS=Cupriavidus necator (strain ATCC 17699 / DSM 428 / KCTC 22496 / NCIMB 10442 / H16 / Stanier 337) OX=381666 GN=acnA PE=3 SV=1	68.0484	31.0473	85.3966	2.40396	5.40906	104.197
Q79IP7	3	3	21.224	0.0182273	0.159166	13.4228	0.81782	Msuc	Suc	37413.5	hydrogenase (acceptor) OS=Cupriavidus necator (strain ATCC 17699 / DSM 428 / KCTC 22496 / NCIMB 10442 / H16 / Stanier 337) OX=381666 GN=hoxB PE=3 SV=1	28.5117	177.773	114.585	2435.05	565.503	1306.42
Q0KFG3	10	10	81.8988	0.0399699	0.225502	9.51412	0.619068	Suc	Msuc	13742.2	Lactoylglutathione lyase or related lyase OS=Cupriavidus necator (strain ATCC 17699 / DSM 428 / KCTC 22496 / NCIMB 10442 / H16 / Stanier 337) OX=381666 GN=H16_A0106 PE=4 SV=1	4511.77	11532.1	12622	118.184	2211.52	683.281
Q0K790	6	4	28.6513	0.214576	0.417365	3.38612	0.207679	Msuc	Suc	45811.7	Isocitrate dehydrogenase [NADP] OS=Cupriavidus necator (strain ATCC 17699 / DSM 428 / KCTC 22496 / NCIMB 10442 / H16 / Stanier 337) OX=381666 GN=icd1 PE=4 SV=1	14.6098	3.80757	40.2431	46.242	18.5286	133.861
Q0KBY2	3	3	19.0259	0.411489	0.513146	1.77575	0.11051	Msuc	Suc	18752.9	DUF985 domain-containing protein OS=Cupriavidus necator (strain ATCC 17699 / DSM 428 / KCTC 22496 / NCIMB 10442 / H16 / Stanier 337) OX=381666 GN=H16_A1351 PE=4 SV=1	157.796	39.4018	110.331	74.5926	326.633	144.868
Q0K956	5	2	29.2438	0.436877	0.523082	2.26167	0.103626	Suc	Msuc	49187.5	23S rRNA (uracil(1939)-C(5))-methyltransferase RlmD OS=Cupriavidus necator (strain ATCC 17699 / DSM 428 / KCTC 22496 / NCIMB 10442 / H16 / Stanier 337) OX=381666 GN=rlmD PE=3 SV=1	573.932	76.198	88.0154	21.1906	62.4021	242.779
Q0K187	2	1	10.7884	0.123833	0.329765	Infinity	0.320954	Suc	Msuc	45818.3	Predicted acyl-CoA transferase/carnitine dehydratase OS=Cupriavidus necator (strain ATCC 17699 / DSM 428 / KCTC 22496 / NCIMB 10442 / H16 / Stanier 337) OX=381666 GN=H16_B1449 PE=4 SV=1	287.404	0	60.4616	0	0	0
Q0KF97	4	3	29.5907	0.0461686	0.240088	1.79965	0.579055	Msuc	Suc	40797.4	Acyl-CoA dehydrogenase_ short-chain specific OS=Cupriavidus necator (strain ATCC 17699 / DSM 428 / KCTC 22496 / NCIMB 10442 / H16 / Stanier 337) OX=381666 GN=H16_A0172 PE=3 SV=1	2817.72	2461.6	3542.84	7193.55	4261.49	4421.72
Q0K791	8	7	52.9243	0.1303	0.335481	5.57024	0.309324	Suc	Msuc	17426.4	VOC domain-containing protein OS=Cupriavidus necator (strain ATCC 17699 / DSM 428 / KCTC 22496 / NCIMB 10442 / H16 / Stanier 337) OX=381666 GN=H16_A3055 PE=4 SV=1	445.265	897.373	3890.48	210.709	635.078	93.691
Q0KF31	7	4	56.5686	0.216324	0.417365	3.05062	0.206218	Suc	Msuc	30179.7	Thiazole synthase OS=Cupriavidus necator (strain ATCC 17699 / DSM 428 / KCTC 22496 / NCIMB 10442 / H16 / Stanier 337) OX=381666 GN=thiG PE=3 SV=1	214.949	217.097	737.645	9.60319	239.415	134.408
Q0K8H2	32	18	215.109	0.385819	0.49974	1.41619	0.118306	Msuc	Suc	97663.8	Tfp pilus assembly protein FimV OS=Cupriavidus necator (strain ATCC 17699 / DSM 428 / KCTC 22496 / NCIMB 10442 / H16 / Stanier 337) OX=381666 GN=fimV PE=4 SV=1	2733.28	10594	13156.7	12250	8708.24	16548.2
Q0KEV2	9	3	68.9179	0.0165699	0.153703	4.05002	0.837858	Suc	Msuc	10147.4	Ubiquinone biosynthesis accessory factor UbiK OS=Cupriavidus necator (strain ATCC 17699 / DSM 428 / KCTC 22496 / NCIMB 10442 / H16 / Stanier 337) OX=381666 GN=ubiK PE=3 SV=1	5221.65	14812.7	6477.86	2441.19	2230.72	1874.3
Q0KBK5	38	31	327.328	0.121929	0.327662	1.98765	0.324539	Msuc	Suc	50676.6	Trigger factor OS=Cupriavidus necator (strain ATCC 17699 / DSM 428 / KCTC 22496 / NCIMB 10442 / H16 / Stanier 337) OX=381666 GN=tig PE=3 SV=1	4513.2	13926	5868.17	22591	11690	14033.5
Q0K933	4	3	33.5447	0.0315979	0.2006	53.8349	0.683096	Msuc	Suc	9493.38	Major surface protein 3 OS=Cupriavidus necator (strain ATCC 17699 / DSM 428 / KCTC 22496 / NCIMB 10442 / H16 / Stanier 337) OX=381666 GN=H16_A2393 PE=4 SV=1	21.5435	79.4079	35.8659	6472.65	291.999	600.89
Q0KB04	3	2	17.5205	0.874016	0.750473	1.13891	0.0520293	Msuc	Suc	15179.9	SRPBCC family protein OS=Cupriavidus necator (strain ATCC 17699 / DSM 428 / KCTC 22496 / NCIMB 10442 / H16 / Stanier 337) OX=381666 GN=H16_A1692 PE=4 SV=1	1123.46	34.0632	94.0124	1333.39	76.9946	14.9987
Q0KDC1	1	1	5.7373	0.0633453	0.262333	15.6332	0.491568	Msuc	Suc	34657.1	Lactamase B OS=Cupriavidus necator (strain ATCC 17699 / DSM 428 / KCTC 22496 / NCIMB 10442 / H16 / Stanier 337) OX=381666 GN=H16_A0853 PE=4 SV=1	100.729	573.343	492.027	14723.1	2389.42	1117.42
Q0K8J7	3	2	18.363	0.189387	0.395283	1.63068	0.230955	Suc	Msuc	12584.9	Ferredoxin OS=Cupriavidus necator (strain ATCC 17699 / DSM 428 / KCTC 22496 / NCIMB 10442 / H16 / Stanier 337) OX=381666 GN=H16_A2591 PE=4 SV=1	17623.1	29911.6	24507.8	19997.4	16947.8	7234.22
Q0K624	14	11	108.381	0.216442	0.417365	7.30746	0.20612	Suc	Msuc	11972.9	Large ribosomal subunit protein uL22 OS=Cupriavidus necator (strain ATCC 17699 / DSM 428 / KCTC 22496 / NCIMB 10442 / H16 / Stanier 337) OX=381666 GN=rplV PE=3 SV=1	1428.07	199.331	4749.43	109.195	313.844	449.608
Q0K9E5	4	2	16.5095	0.36556	0.49677	3.36383	0.125143	Suc	Msuc	14436.5	Small ribosomal subunit protein bS6 OS=Cupriavidus necator (strain ATCC 17699 / DSM 428 / KCTC 22496 / NCIMB 10442 / H16 / Stanier 337) OX=381666 GN=rpsF PE=3 SV=1	76.77	2.95334	9.762	0.787021	24.7724	1.04285
Q0KBX8	2	2	12.9809	0.00277206	0.0770799	7.65768	0.996951	Suc	Msuc	12621.1	Transcriptional regulator OS=Cupriavidus necator (strain ATCC 17699 / DSM 428 / KCTC 22496 / NCIMB 10442 / H16 / Stanier 337) OX=381666 GN=H16_A1355 PE=4 SV=1	937.256	1774.91	1601.29	166.057	120.291	276.936
Q0K7R7	3	1	19.9324	0.933151	0.767993	1.07281	0.0505662	Msuc	Suc	11940.6	Rhodanese-related sulfurtransferase OS=Cupriavidus necator (strain ATCC 17699 / DSM 428 / KCTC 22496 / NCIMB 10442 / H16 / Stanier 337) OX=381666 GN=pspE2 PE=4 SV=1	0	0.987903	0	0.878902	0.157732	0.0231972
Q0KEI2	3	3	32.7811	0.370903	0.49677	1.34514	0.123276	Msuc	Suc	17429.7	Aerobic-type carbon monoxide dehydrogenase homolog_ 2Fe-2S iron-sulfur subunit OS=Cupriavidus necator (strain ATCC 17699 / DSM 428 / KCTC 22496 / NCIMB 10442 / H16 / Stanier 337) OX=381666 GN=coxS1 PE=4 SV=1	1436.41	318.744	5429.26	2843.55	2537.44	4283.08
Q0KAI2	3	2	16.8405	0.469201	0.543284	3.66223	0.0958764	Suc	Msuc	26883	Short chain dehydrogenase OS=Cupriavidus necator (strain ATCC 17699 / DSM 428 / KCTC 22496 / NCIMB 10442 / H16 / Stanier 337) OX=381666 GN=H16_A1888 PE=4 SV=1	1.00824	5.17947	0	0	1.6896	0
Q0K5F4	6	4	31.5384	0.175197	0.384233	28.3883	0.246217	Suc	Msuc	68696.9	Phosphoenolpyruvate carboxykinase [GTP] OS=Cupriavidus necator (strain ATCC 17699 / DSM 428 / KCTC 22496 / NCIMB 10442 / H16 / Stanier 337) OX=381666 GN=pepck PE=3 SV=1	197.384	756.165	14434.6	147.471	20.8571	373.732
Q0K2B3	2	1	12.0548	0.373901	0.49677	Infinity	0.122249	Suc	Msuc	29042.1	Predicted hydrolase or acyltransferase (Alpha/beta hydrolase superfamily) OS=Cupriavidus necator (strain ATCC 17699 / DSM 428 / KCTC 22496 / NCIMB 10442 / H16 / Stanier 337) OX=381666 GN=mhpC PE=4 SV=1	0	0	22.9837	0	0	0
Q0KAH5	4	1	24.3387	0.102761	0.303054	30.4828	0.365385	Suc	Msuc	31842.9	Transcriptional regulator_ LysR-family OS=Cupriavidus necator (strain ATCC 17699 / DSM 428 / KCTC 22496 / NCIMB 10442 / H16 / Stanier 337) OX=381666 GN=H16_A1895 PE=3 SV=1	448.225	10.6337	524.269	2.83482	29.4058	0.0112543
Q0K9F8	9	8	70.8472	0.950813	0.775155	1.3703	0.0503061	Suc	Msuc	47091.2	homoserine dehydrogenase OS=Cupriavidus necator (strain ATCC 17699 / DSM 428 / KCTC 22496 / NCIMB 10442 / H16 / Stanier 337) OX=381666 GN=thrA PE=3 SV=1	4579.77	1018.6	920.419	1705.94	1281.73	1769.53
Q0KBJ0	23	18	151.596	0.00378184	0.0949814	4.9065	0.991634	Msuc	Suc	70570.2	Peptidyl-prolyl cis-trans isomerase OS=Cupriavidus necator (strain ATCC 17699 / DSM 428 / KCTC 22496 / NCIMB 10442 / H16 / Stanier 337) OX=381666 GN=H16_A1499 PE=4 SV=1	887.025	1638.57	1691.41	6056.91	5411.23	9222.6
Q0KFR7	19	16	151.966	0.00727749	0.118042	3.5747	0.957408	Suc	Msuc	41277.5	Beta sliding clamp OS=Cupriavidus necator (strain ATCC 17699 / DSM 428 / KCTC 22496 / NCIMB 10442 / H16 / Stanier 337) OX=381666 GN=dnaN PE=3 SV=1	5553.28	7003.62	4832.29	1281.93	1133.57	2449.02
Q0K7H2	17	15	129.875	0.0619173	0.261598	15.5364	0.497801	Suc	Msuc	11709.2	ATPase OS=Cupriavidus necator (strain ATCC 17699 / DSM 428 / KCTC 22496 / NCIMB 10442 / H16 / Stanier 337) OX=381666 GN=H16_A2973 PE=4 SV=1	1046.82	7027.12	18905.8	663.751	628.473	444.321
Q0K646	26	20	154.747	0.110652	0.32026	3.05633	0.347432	Msuc	Suc	15049.6	Large ribosomal subunit protein bL17 OS=Cupriavidus necator (strain ATCC 17699 / DSM 428 / KCTC 22496 / NCIMB 10442 / H16 / Stanier 337) OX=381666 GN=rplQ PE=3 SV=1	17538.6	41233.5	24276.6	142641	32632.7	78551
Q0K1A0	4	3	27.3551	0.226203	0.418658	54.5183	0.198289	Suc	Msuc	47167.6	2-Methylcitrate dehydratase OS=Cupriavidus necator (strain ATCC 17699 / DSM 428 / KCTC 22496 / NCIMB 10442 / H16 / Stanier 337) OX=381666 GN=prpD3 PE=3 SV=1	69.6168	76.5094	6858.92	83.0266	19.861	25.6021
Q0JYZ2	8	6	46.2369	0.225822	0.418658	1.80934	0.198585	Suc	Msuc	42548.3	Glycosyl hydrolase OS=Cupriavidus necator (strain ATCC 17699 / DSM 428 / KCTC 22496 / NCIMB 10442 / H16 / Stanier 337) OX=381666 GN=H16_B2250 PE=4 SV=1	481.874	954.601	1476.59	34.668	80.9408	1494.41
Q0KC14	9	9	59.9196	0.635745	0.636583	4.30781	0.0687136	Msuc	Suc	39619.5	Chorismate synthase OS=Cupriavidus necator (strain ATCC 17699 / DSM 428 / KCTC 22496 / NCIMB 10442 / H16 / Stanier 337) OX=381666 GN=aroC PE=3 SV=2	1248.1	26.1915	14.4707	5453.57	62.0832	36.0768
Q0K613	14	11	91.0366	0.134914	0.339934	1.25274	0.301502	Msuc	Suc	11677.6	Small ribosomal subunit protein uS10 OS=Cupriavidus necator (strain ATCC 17699 / DSM 428 / KCTC 22496 / NCIMB 10442 / H16 / Stanier 337) OX=381666 GN=rpsJ PE=3 SV=1	9244.2	10889.4	10275.3	15381.9	10807.9	11904.7
Q0KCG5	4	2	28.3518	0.0284544	0.196051	37.4845	0.710755	Msuc	Suc	7387.27	Fe-S assembly protein IscX OS=Cupriavidus necator (strain ATCC 17699 / DSM 428 / KCTC 22496 / NCIMB 10442 / H16 / Stanier 337) OX=381666 GN=H16_A1165 PE=4 SV=1	0.806862	0	14.581	422.862	114.981	38.9639
Q0K9F3	5	4	25.0402	0.168419	0.375717	2.51861	0.254166	Suc	Msuc	16489.8	Uncharacterized protein OS=Cupriavidus necator (strain ATCC 17699 / DSM 428 / KCTC 22496 / NCIMB 10442 / H16 / Stanier 337) OX=381666 GN=H16_A2271 PE=4 SV=1	964.028	2377.32	4259.76	710.358	997.273	1310.35
Q0K1N6	4	1	20.7158	0.138566	0.343576	Infinity	0.295569	Suc	Msuc	33428.1	Transcriptional regulator_ LysR-family OS=Cupriavidus necator (strain ATCC 17699 / DSM 428 / KCTC 22496 / NCIMB 10442 / H16 / Stanier 337) OX=381666 GN=H16_B1298 PE=3 SV=1	532.989	0	35.7487	0	0	0
Q0K7E9	3	3	16.7013	0.257285	0.437116	1.95935	0.176499	Suc	Msuc	36472.5	Sulfate adenylyltransferase subunit 2 OS=Cupriavidus necator (strain ATCC 17699 / DSM 428 / KCTC 22496 / NCIMB 10442 / H16 / Stanier 337) OX=381666 GN=cysD PE=3 SV=1	690.213	1570.85	459.261	86.3925	184.731	1117.26
Q0KE53	3	1	17.5562	0.130088	0.335481	11.9909	0.309693	Suc	Msuc	33453.3	Phosphoribosylaminoimidazole-succinocarboxamide synthase OS=Cupriavidus necator (strain ATCC 17699 / DSM 428 / KCTC 22496 / NCIMB 10442 / H16 / Stanier 337) OX=381666 GN=purC PE=3 SV=1	950.322	23.7592	110.638	0	0	90.462
Q0K644	9	6	50.9334	0.0508602	0.249045	3.17443	0.552133	Msuc	Suc	23363.5	Small ribosomal subunit protein uS4 OS=Cupriavidus necator (strain ATCC 17699 / DSM 428 / KCTC 22496 / NCIMB 10442 / H16 / Stanier 337) OX=381666 GN=rpsD PE=3 SV=1	2329.07	1441.65	1744.11	4030.14	3253.12	10223.2
Q59097	24	16	146.344	0.0580826	0.257401	2.16594	0.515363	Msuc	Suc	100707	Pyruvate dehydrogenase E1 component OS=Cupriavidus necator (strain ATCC 17699 / DSM 428 / KCTC 22496 / NCIMB 10442 / H16 / Stanier 337) OX=381666 GN=pdhA PE=3 SV=1	26422.7	40583.2	57422.5	119758	60820.9	88926.3
Q0JZP1	7	3	37.0052	0.0139692	0.153703	3.28289	0.870692	Suc	Msuc	33771.1	Probable extra-cytoplasmic solute receptor OS=Cupriavidus necator (strain ATCC 17699 / DSM 428 / KCTC 22496 / NCIMB 10442 / H16 / Stanier 337) OX=381666 GN=H16_B2001 PE=3 SV=1	794.735	537.908	474.175	117.721	157.183	275.47
Q0K254	4	1	20.0396	0.587427	0.606568	1.2098	0.0748381	Msuc	Suc	52231.8	Microcystinase C OS=Cupriavidus necator (strain ATCC 17699 / DSM 428 / KCTC 22496 / NCIMB 10442 / H16 / Stanier 337) OX=381666 GN=H16_B1129 PE=3 SV=1	41.384	1277.5	326.921	165.228	729.858	1096.01
Q0JZF6	3	2	14.7459	0.191044	0.395915	1.60932	0.229282	Msuc	Suc	23853.7	Response regulator-like LuxR-type HTH DNA-binding protein OS=Cupriavidus necator (strain ATCC 17699 / DSM 428 / KCTC 22496 / NCIMB 10442 / H16 / Stanier 337) OX=381666 GN=H16_B2086 PE=4 SV=1	587.916	892.822	930.437	1058.02	886.054	1936.27
Q0K625	9	8	66.4994	0.384193	0.498858	1.86875	0.118832	Msuc	Suc	29805.2	Small ribosomal subunit protein uS3 OS=Cupriavidus necator (strain ATCC 17699 / DSM 428 / KCTC 22496 / NCIMB 10442 / H16 / Stanier 337) OX=381666 GN=rpsC PE=3 SV=1	1748.18	1182.03	1911.91	1869.42	1396.63	5782.63
Q0K611	34	20	264.666	0.0515911	0.250697	6.8752	0.548169	Msuc	Suc	77670.7	Elongation factor G OS=Cupriavidus necator (strain ATCC 17699 / DSM 428 / KCTC 22496 / NCIMB 10442 / H16 / Stanier 337) OX=381666 GN=fusA PE=3 SV=1	1152.28	1530.74	1024.4	13057	1975.88	10456.4
Q0K726	2	2	9.9385	0.96272	0.778074	2.28803	0.0501757	Msuc	Suc	53643.9	SAM-dependent methyltransferase OS=Cupriavidus necator (strain ATCC 17699 / DSM 428 / KCTC 22496 / NCIMB 10442 / H16 / Stanier 337) OX=381666 GN=phcB PE=4 SV=1	66.7321	2.95545	4.83803	4.93196	0.650202	164.935
Q0KFB0	5	2	28.3555	0.895913	0.75769	3.34051	0.0513797	Suc	Msuc	64896	Arginine--tRNA ligase OS=Cupriavidus necator (strain ATCC 17699 / DSM 428 / KCTC 22496 / NCIMB 10442 / H16 / Stanier 337) OX=381666 GN=argS PE=3 SV=1	14.1484	0	0	3.08892	1.14647	0
Q0KCJ3	25	20	187.499	0.937471	0.769921	1.28195	0.0504952	Suc	Msuc	20033.5	Protein GrpE OS=Cupriavidus necator (strain ATCC 17699 / DSM 428 / KCTC 22496 / NCIMB 10442 / H16 / Stanier 337) OX=381666 GN=grpE PE=3 SV=1	8679.51	42764.5	73464.9	35498.2	23672.2	38266.2
Q0JZ03	16	14	134.378	0.182849	0.391312	7.7377	0.237769	Suc	Msuc	24616.2	Thioredoxin peroxidase OS=Cupriavidus necator (strain ATCC 17699 / DSM 428 / KCTC 22496 / NCIMB 10442 / H16 / Stanier 337) OX=381666 GN=H16_B2239 PE=3 SV=1	1570.28	17337.7	31608.8	884.657	2831.3	2812.71
Q0K832	7	4	49.552	0.316851	0.484656	1.8566	0.144622	Msuc	Suc	8500.82	Predicted redox protein_ regulator of disulfide-bond formation OS=Cupriavidus necator (strain ATCC 17699 / DSM 428 / KCTC 22496 / NCIMB 10442 / H16 / Stanier 337) OX=381666 GN=H16_A2760 PE=3 SV=1	554.371	1931	1827.56	1204.68	2475.42	4327.29
Q0K943	32	26	321.157	0.0706701	0.273091	1.48088	0.461933	Suc	Msuc	37440.2	ABC-type transporter_ periplasmic component OS=Cupriavidus necator (strain ATCC 17699 / DSM 428 / KCTC 22496 / NCIMB 10442 / H16 / Stanier 337) OX=381666 GN=H16_A2383 PE=4 SV=1	5432.52	4166.41	3511.39	2810.23	2549.87	3492.95
Q0K6L5	13	12	93.0795	0.144118	0.345695	1.9339	0.286956	Suc	Msuc	14368.6	Transcriptional regulator MraZ OS=Cupriavidus necator (strain ATCC 17699 / DSM 428 / KCTC 22496 / NCIMB 10442 / H16 / Stanier 337) OX=381666 GN=mraZ PE=3 SV=1	10407.6	22937	28222.6	8522.72	10555.8	12757.2
Q0K5K4	60	52	518.218	0.134026	0.339445	3.47308	0.302978	Suc	Msuc	43178.6	ABC-type transporter_ periplasmic component OS=Cupriavidus necator (strain ATCC 17699 / DSM 428 / KCTC 22496 / NCIMB 10442 / H16 / Stanier 337) OX=381666 GN=H16_A3660 PE=4 SV=1	96456.7	203855	175101	70217.3	61991.6	4676.2
Q0K757	42	25	353.982	0.136382	0.340329	1.42757	0.299091	Suc	Msuc	70021.3	Chaperone protein DnaK OS=Cupriavidus necator (strain ATCC 17699 / DSM 428 / KCTC 22496 / NCIMB 10442 / H16 / Stanier 337) OX=381666 GN=dnaK PE=3 SV=1	18264.9	24063.1	28719	17679.9	12384.7	19703.3
P22317	21	15	156.882	0.574467	0.606526	1.14473	0.076691	Msuc	Suc	67753.2	NAD-reducing hydrogenase HoxS subunit alpha OS=Cupriavidus necator (strain ATCC 17699 / DSM 428 / KCTC 22496 / NCIMB 10442 / H16 / Stanier 337) OX=381666 GN=hoxF PE=1 SV=1	774.397	650.383	684.224	1029.31	570.877	814.04
Q0K7B1	5	5	30.2343	0.134284	0.339445	2.63407	0.302548	Suc	Msuc	6416.57	Large ribosomal subunit protein bL33 OS=Cupriavidus necator (strain ATCC 17699 / DSM 428 / KCTC 22496 / NCIMB 10442 / H16 / Stanier 337) OX=381666 GN=rpmG PE=3 SV=1	3501.44	9704.53	12746.3	1748	4041.33	4063.2
Q0K3E8	16	12	116.225	0.169717	0.376457	1.8294	0.252608	Msuc	Suc	32226.7	N-terminal of MaoC-like dehydratase domain-containing protein OS=Cupriavidus necator (strain ATCC 17699 / DSM 428 / KCTC 22496 / NCIMB 10442 / H16 / Stanier 337) OX=381666 GN=H16_B0679 PE=4 SV=1	1578.16	1268.05	2465.38	4479.87	1755.29	3481.87
Q0KCU7	8	4	51.8492	0.120849	0.327662	3.53285	0.326605	Msuc	Suc	27398.1	DUF3106 domain-containing protein OS=Cupriavidus necator (strain ATCC 17699 / DSM 428 / KCTC 22496 / NCIMB 10442 / H16 / Stanier 337) OX=381666 GN=H16_A1032 PE=4 SV=1	157.308	119.215	718.215	2240.59	749.949	523.721
Q0K8L9	5	5	29.5397	0.186217	0.394475	3.60564	0.234214	Suc	Msuc	34893.8	Beta-ketoacyl-[acyl-carrier-protein] synthase III OS=Cupriavidus necator (strain ATCC 17699 / DSM 428 / KCTC 22496 / NCIMB 10442 / H16 / Stanier 337) OX=381666 GN=fabH PE=3 SV=1	587.095	104.171	110.124	36.2067	41.2927	144.761
Q0K628	10	7	51.5568	0.0880665	0.285691	2.41794	0.404115	Msuc	Suc	10609.2	Small ribosomal subunit protein uS17 OS=Cupriavidus necator (strain ATCC 17699 / DSM 428 / KCTC 22496 / NCIMB 10442 / H16 / Stanier 337) OX=381666 GN=rpsQ PE=3 SV=1	1613.54	1705.3	1952.87	4022.75	2055.19	6668.74
Q0KBN9	3	3	18.8677	0.604688	0.617581	1.02042	0.0725134	Msuc	Suc	44618.7	Cystathionine beta-lyase OS=Cupriavidus necator (strain ATCC 17699 / DSM 428 / KCTC 22496 / NCIMB 10442 / H16 / Stanier 337) OX=381666 GN=metC PE=3 SV=1	43.4173	0.791246	0	1.50408	5.7643	37.8427
Q0KCC2	8	5	44.5813	0.975394	0.778677	1.43638	0.0500765	Suc	Msuc	20554.5	FKBP-type peptidyl-prolyl cis-trans isomerase 2 OS=Cupriavidus necator (strain ATCC 17699 / DSM 428 / KCTC 22496 / NCIMB 10442 / H16 / Stanier 337) OX=381666 GN=slpA PE=4 SV=1	49.3254	95.3357	472.356	168.605	76.8724	184.086
Q0K8S8	16	8	130.778	0.281732	0.456974	1.98041	0.162092	Suc	Msuc	32220.8	Formyltetrahydrofolate deformylase OS=Cupriavidus necator (strain ATCC 17699 / DSM 428 / KCTC 22496 / NCIMB 10442 / H16 / Stanier 337) OX=381666 GN=purU PE=3 SV=1	1551.85	1207.53	398.635	546.773	684.059	363.795
Q0K6X1	41	26	271.21	0.523299	0.576271	1.24696	0.0850112	Msuc	Suc	17371.9	Thiol peroxidase OS=Cupriavidus necator (strain ATCC 17699 / DSM 428 / KCTC 22496 / NCIMB 10442 / H16 / Stanier 337) OX=381666 GN=tpx PE=3 SV=1	24564.4	58408.8	54261.1	70029.3	35417.3	65678.5
Q0K076	2	1	12.5102	0.308351	0.480008	2.81957	0.148548	Suc	Msuc	33616.6	Transcriptional regulator_ LysR-family OS=Cupriavidus necator (strain ATCC 17699 / DSM 428 / KCTC 22496 / NCIMB 10442 / H16 / Stanier 337) OX=381666 GN=H16_B1816 PE=3 SV=1	312.621	442.513	4.0157	0	269.243	0
Q0KC07	8	5	47.1028	0.288373	0.461022	5.90987	0.158522	Msuc	Suc	62287.6	Electron transfer flavoprotein-ubiquinone oxidoreductase OS=Cupriavidus necator (strain ATCC 17699 / DSM 428 / KCTC 22496 / NCIMB 10442 / H16 / Stanier 337) OX=381666 GN=fixC PE=4 SV=1	292.061	855.946	88.4144	6114.71	943.926	248.457
P40289	3	1	13.6745	0.0806654	0.274832	5.68596	0.42685	Msuc	Suc	29438.7	Putative tyrosine-protein phosphatase H16_A0669 OS=Cupriavidus necator (strain ATCC 17699 / DSM 428 / KCTC 22496 / NCIMB 10442 / H16 / Stanier 337) OX=381666 GN=H16_A0669 PE=3 SV=2	150.902	240.64	187.732	2033.01	1004.18	256.535
Q0K626	20	16	117.927	0.111489	0.320304	5.5005	0.345628	Msuc	Suc	15590.2	Large ribosomal subunit protein uL16 OS=Cupriavidus necator (strain ATCC 17699 / DSM 428 / KCTC 22496 / NCIMB 10442 / H16 / Stanier 337) OX=381666 GN=rplP PE=3 SV=1	22134.4	11036.8	10094.3	156315	16841.2	64825.2
Q0K0Q8	6	3	36.8903	0.151713	0.355779	12.3855	0.275905	Suc	Msuc	32759.9	Phosphotransacetylase OS=Cupriavidus necator (strain ATCC 17699 / DSM 428 / KCTC 22496 / NCIMB 10442 / H16 / Stanier 337) OX=381666 GN=pta1 PE=3 SV=1	1424.78	124.974	71.9956	1.32507	108.26	21.3546
Q0KA03	8	6	64.9606	0.408149	0.512186	1.21891	0.111475	Msuc	Suc	12805.8	Arsenate reductase or related protein (Glutaredoxin family) OS=Cupriavidus necator (strain ATCC 17699 / DSM 428 / KCTC 22496 / NCIMB 10442 / H16 / Stanier 337) OX=381666 GN=arsC1 PE=3 SV=1	4813.99	7311.41	5941.69	8432.26	5164.95	8424.87
P59927	9	3	67.6018	0.103706	0.304688	1.91728	0.36314	Suc	Msuc	20451.7	Single-stranded DNA-binding protein OS=Cupriavidus necator (strain ATCC 17699 / DSM 428 / KCTC 22496 / NCIMB 10442 / H16 / Stanier 337) OX=381666 GN=ssb PE=3 SV=1	1479.89	1517.37	2201.35	995.97	1275.15	440.317
Q0KC50	2	2	10.9177	0.201935	0.408454	4.39455	0.218811	Suc	Msuc	10631.2	GYD domain-containing protein OS=Cupriavidus necator (strain ATCC 17699 / DSM 428 / KCTC 22496 / NCIMB 10442 / H16 / Stanier 337) OX=381666 GN=H16_A1281 PE=4 SV=1	62.9494	134.298	617.778	26.6117	111.342	47.5091
Q0KCY5	13	8	71.119	0.0869867	0.285691	5.41782	0.407281	Msuc	Suc	27579.3	Membrane protein OS=Cupriavidus necator (strain ATCC 17699 / DSM 428 / KCTC 22496 / NCIMB 10442 / H16 / Stanier 337) OX=381666 GN=H16_A0993 PE=4 SV=1	20.6382	74.1165	2841.22	7845.63	2815.34	5245.63
Q0K306	2	1	12.1793	0.235893	0.425489	2.57089	0.191016	Suc	Msuc	23775.5	Glutamine cyclotransferase OS=Cupriavidus necator (strain ATCC 17699 / DSM 428 / KCTC 22496 / NCIMB 10442 / H16 / Stanier 337) OX=381666 GN=H16_B0826 PE=4 SV=1	140.928	7.05362	100.12	0	96.5041	0
Q0K7J7	3	1	9.8165	0.0694031	0.271533	3.08903	0.466798	Msuc	Suc	29259.4	Transcriptional regulator_ IclR-family OS=Cupriavidus necator (strain ATCC 17699 / DSM 428 / KCTC 22496 / NCIMB 10442 / H16 / Stanier 337) OX=381666 GN=H16_A2948 PE=4 SV=1	13427	2839.31	2190.54	17180.9	14889.8	24943.2
Q0K5G5	1	1	5.9362	0.192658	0.397871	4.67003	0.227675	Suc	Msuc	19487.4	Peptide deformylase OS=Cupriavidus necator (strain ATCC 17699 / DSM 428 / KCTC 22496 / NCIMB 10442 / H16 / Stanier 337) OX=381666 GN=def PE=3 SV=1	639.988	407.749	104.851	39.1033	207.702	0
Q0K8K8	23	13	139.117	0.0550991	0.256877	2.39055	0.529927	Msuc	Suc	112264	Ribonuclease E OS=Cupriavidus necator (strain ATCC 17699 / DSM 428 / KCTC 22496 / NCIMB 10442 / H16 / Stanier 337) OX=381666 GN=cafA2 PE=3 SV=1	2028.15	1898.93	4658.49	7829.49	4528.61	8166.13
Q0K7B2	14	12	81.1211	0.263486	0.442116	2.63703	0.172642	Msuc	Suc	8764.11	Large ribosomal subunit protein bL28 OS=Cupriavidus necator (strain ATCC 17699 / DSM 428 / KCTC 22496 / NCIMB 10442 / H16 / Stanier 337) OX=381666 GN=rpmB PE=3 SV=1	8250.86	9498.52	10000.3	46612.1	7201.81	19362.7
Q0K3E5	1	1	5.8302	1	0.780911	1	1	---	---	43018.8	Predicted acyl-CoA transferase/carnitine dehydratase OS=Cupriavidus necator (strain ATCC 17699 / DSM 428 / KCTC 22496 / NCIMB 10442 / H16 / Stanier 337) OX=381666 GN=H16_B0682 PE=4 SV=1	0	0	0	0	0	0
Q0KCM8	13	9	128.542	0.341306	0.496691	1.32022	0.134249	Suc	Msuc	53618.7	3-Hydroxyacyl-CoA dehydrogenase OS=Cupriavidus necator (strain ATCC 17699 / DSM 428 / KCTC 22496 / NCIMB 10442 / H16 / Stanier 337) OX=381666 GN=paaH2 PE=4 SV=1	1768.05	1090.78	1609.04	739.116	849.218	1795.87
Q0K7D7	9	5	70.1377	0.867842	0.749085	2.72405	0.0522359	Suc	Msuc	60889.7	Aminotransferase OS=Cupriavidus necator (strain ATCC 17699 / DSM 428 / KCTC 22496 / NCIMB 10442 / H16 / Stanier 337) OX=381666 GN=asdA PE=3 SV=1	5086.28	310.163	325.878	856.361	468.582	775.722
Q0K7I8	4	3	23.7877	0.000726084	0.051075	2.42788	0.999997	Msuc	Suc	7381.27	DUF3460 domain-containing protein OS=Cupriavidus necator (strain ATCC 17699 / DSM 428 / KCTC 22496 / NCIMB 10442 / H16 / Stanier 337) OX=381666 GN=H16_A2957 PE=4 SV=1	1887.07	2412.1	2441.56	5114.08	5942.9	5308.71
Q0KCP3	4	2	26.3169	0.32724	0.491562	8.18731	0.140055	Suc	Msuc	22552	Urease accessory protein UreG OS=Cupriavidus necator (strain ATCC 17699 / DSM 428 / KCTC 22496 / NCIMB 10442 / H16 / Stanier 337) OX=381666 GN=ureG PE=3 SV=1	25.7067	0	7.57812	4.06541	0	0
Q0K071	8	3	64.0441	0.102245	0.302679	32.4243	0.366621	Suc	Msuc	35433.2	Probable extra-cytoplasmic solute receptor OS=Cupriavidus necator (strain ATCC 17699 / DSM 428 / KCTC 22496 / NCIMB 10442 / H16 / Stanier 337) OX=381666 GN=H16_B1821 PE=3 SV=1	568.766	12.1559	72.3475	7.29661	12.4088	0.442058
Q0K8F3;Q0KAG4	7	4	42.2758	0.0548042	0.256877	21.2258	0.531413	Suc	Msuc	43726.9	Citrate synthase OS=Cupriavidus necator (strain ATCC 17699 / DSM 428 / KCTC 22496 / NCIMB 10442 / H16 / Stanier 337) OX=381666 GN=prpC2 PE=3 SV=1	11596.6	9225.3	721.027	83.487	805.379	126.075
Q0K163	2	1	9.8937	0.499731	0.557414	48.0356	0.0894531	Suc	Msuc	42769.6	Metal-dependent amidase/aminoacylase/carboxypeptidase OS=Cupriavidus necator (strain ATCC 17699 / DSM 428 / KCTC 22496 / NCIMB 10442 / H16 / Stanier 337) OX=381666 GN=H16_B1473 PE=4 SV=1	1048.71	3.31177	2.86466	2.27845	2.71358	16.9685
Q0KDX2	7	2	31.6309	0.230498	0.423251	57.9834	0.195007	Suc	Msuc	97852.9	ATP-dependent protease Clp_ ATPase subunit OS=Cupriavidus necator (strain ATCC 17699 / DSM 428 / KCTC 22496 / NCIMB 10442 / H16 / Stanier 337) OX=381666 GN=clpC1 PE=3 SV=1	0.10983	10.5593	119.921	1.27564	0.680212	0.296342
Q0KDH6	25	16	172.073	0.0672573	0.267165	2.447	0.475278	Msuc	Suc	61690	30S ribosomal protein S1 OS=Cupriavidus necator (strain ATCC 17699 / DSM 428 / KCTC 22496 / NCIMB 10442 / H16 / Stanier 337) OX=381666 GN=rpsA PE=3 SV=1	1673.01	1419.97	3748.13	4910.94	3730.43	8098.81
Q0K100;Q0K2K1	13	8	71.07	0.222601	0.418658	10.2593	0.201117	Msuc	Suc	51854.3	Succinate-semialdehyde dehydrogenase (NADP+) OS=Cupriavidus necator (strain ATCC 17699 / DSM 428 / KCTC 22496 / NCIMB 10442 / H16 / Stanier 337) OX=381666 GN=gabD3 PE=3 SV=1	341.804	726.411	307.678	10763.2	277.626	3074.9
Q0KB43	8	6	36.2506	0.205138	0.408454	2.59912	0.215892	Suc	Msuc	34403.8	Probable extra-cytoplasmic solute receptor OS=Cupriavidus necator (strain ATCC 17699 / DSM 428 / KCTC 22496 / NCIMB 10442 / H16 / Stanier 337) OX=381666 GN=H16_A1646 PE=3 SV=1	960.627	1736.65	1322.65	28.2698	503.453	1014.93
Q0KEY1	12	8	83.6816	0.153517	0.356273	3.26101	0.273396	Suc	Msuc	48357.1	ABC-type transporter_ periplasmic component: HAAT family OS=Cupriavidus necator (strain ATCC 17699 / DSM 428 / KCTC 22496 / NCIMB 10442 / H16 / Stanier 337) OX=381666 GN=H16_A0289 PE=4 SV=1	2791.72	2197.89	508.253	398.849	730.969	556.122
Q0KE54	9	8	60.9821	0.281147	0.456974	4.29217	0.162413	Suc	Msuc	38675.1	Fructose-1_6-bisphosphate aldolase OS=Cupriavidus necator (strain ATCC 17699 / DSM 428 / KCTC 22496 / NCIMB 10442 / H16 / Stanier 337) OX=381666 GN=fba PE=3 SV=1	555.35	95.9751	1473.62	123.708	80.3003	291.066
Q0K487	1	1	5.5293	0.373901	0.49677	Infinity	0.122249	Msuc	Suc	25821.7	3-Hydroxyacyl-CoA dehydrogenase OS=Cupriavidus necator (strain ATCC 17699 / DSM 428 / KCTC 22496 / NCIMB 10442 / H16 / Stanier 337) OX=381666 GN=H16_B0388 PE=3 SV=1	0	0	0	0	0	6.5272
Q0JYY6	11	7	94.9402	0.542431	0.583315	1.37946	0.0817009	Msuc	Suc	11379.2	H-NS-like DNA-binding protein OS=Cupriavidus necator (strain ATCC 17699 / DSM 428 / KCTC 22496 / NCIMB 10442 / H16 / Stanier 337) OX=381666 GN=H16_B2256 PE=3 SV=1	7200.62	16310.3	20232.1	32582.4	10447.2	17312.2
Q0KAI5	11	9	98.8685	0.587226	0.606568	1.37766	0.0748661	Msuc	Suc	28853.2	Enoyl-CoA hydratase/carnithine racemase OS=Cupriavidus necator (strain ATCC 17699 / DSM 428 / KCTC 22496 / NCIMB 10442 / H16 / Stanier 337) OX=381666 GN=H16_A1885 PE=3 SV=1	1128.23	86.9911	479.29	1542.59	303.961	487.903
Q0K351	2	1	10.8407	0.056271	0.257401	3.75441	0.524107	Msuc	Suc	17878.6	Transcriptional regulator OS=Cupriavidus necator (strain ATCC 17699 / DSM 428 / KCTC 22496 / NCIMB 10442 / H16 / Stanier 337) OX=381666 GN=H16_B0781 PE=4 SV=1	38.1036	42.032	169.793	475.551	176.379	286.404
Q0KBV8	17	13	112.205	0.00619839	0.112235	2.74196	0.969824	Suc	Msuc	62509.7	Dihydrolipoyl dehydrogenase OS=Cupriavidus necator (strain ATCC 17699 / DSM 428 / KCTC 22496 / NCIMB 10442 / H16 / Stanier 337) OX=381666 GN=pdhL PE=3 SV=1	5916.65	3551.87	4412.05	1633.45	1366.94	2061.89
Q0KBR2	6	3	46.7636	0.652765	0.642406	1.46008	0.0668247	Suc	Msuc	15468.3	Molecular chaperone_ HSP20 family OS=Cupriavidus necator (strain ATCC 17699 / DSM 428 / KCTC 22496 / NCIMB 10442 / H16 / Stanier 337) OX=381666 GN=ibpA2 PE=3 SV=1	596.95	2730.05	1395.76	1065.13	755.268	1414.2
Q0K8Q2	2	2	15.7218	0.408006	0.512186	3.50416	0.111516	Suc	Msuc	23258	TonB-like protein_ links inner and outer membranes OS=Cupriavidus necator (strain ATCC 17699 / DSM 428 / KCTC 22496 / NCIMB 10442 / H16 / Stanier 337) OX=381666 GN=H16_A2532 PE=3 SV=1	300.344	2052.64	5201.11	1113.87	296.208	745.676
Q0KCM3	2	2	14.368	0.324826	0.491066	3.17409	0.141094	Msuc	Suc	42875.3	Zinc-carboxypeptidase OS=Cupriavidus necator (strain ATCC 17699 / DSM 428 / KCTC 22496 / NCIMB 10442 / H16 / Stanier 337) OX=381666 GN=H16_A1107 PE=4 SV=1	6746.28	10431	13655.4	12987	9538.12	75340.5
Q0K5J5	6	6	31.2949	0.831874	0.736405	1.09942	0.05365	Suc	Msuc	7027.86	Copper chaperone_ heavy metal ion binding OS=Cupriavidus necator (strain ATCC 17699 / DSM 428 / KCTC 22496 / NCIMB 10442 / H16 / Stanier 337) OX=381666 GN=copZ PE=4 SV=1	545.274	1322.88	885.493	839.679	537.262	1127.69
Q0K3E0	46	38	328.972	0.0916092	0.289935	1.94134	0.39406	Msuc	Suc	32231.8	Short-chain dehydrogenase OS=Cupriavidus necator (strain ATCC 17699 / DSM 428 / KCTC 22496 / NCIMB 10442 / H16 / Stanier 337) OX=381666 GN=H16_B0687 PE=3 SV=1	1352.2	3531.69	1089.53	4075.44	3838.39	3682.61
Q0K784	4	3	28.277	0.256379	0.437116	29.0976	0.177075	Suc	Msuc	11657	Pyrimidine/purine nucleoside phosphorylase OS=Cupriavidus necator (strain ATCC 17699 / DSM 428 / KCTC 22496 / NCIMB 10442 / H16 / Stanier 337) OX=381666 GN=ppnP PE=3 SV=2	2598.16	34.9158	48.6546	6.98078	59.7336	25.449
Q0KEP8	7	3	41.9356	0.0324257	0.2006	5.09443	0.676169	Suc	Msuc	34409.7	Ribose-phosphate pyrophosphokinase OS=Cupriavidus necator (strain ATCC 17699 / DSM 428 / KCTC 22496 / NCIMB 10442 / H16 / Stanier 337) OX=381666 GN=prsA PE=3 SV=1	44.2791	37.8328	34.5382	1.96101	4.04096	16.8956
Q0KC02	4	2	16.1257	0.407165	0.512186	5.39311	0.111761	Suc	Msuc	15292.5	Predicted thioesterase OS=Cupriavidus necator (strain ATCC 17699 / DSM 428 / KCTC 22496 / NCIMB 10442 / H16 / Stanier 337) OX=381666 GN=H16_A1329 PE=4 SV=1	1911.62	242.395	55.6562	35.7849	276.235	97.701
Q0KCS5	16	9	104.599	0.897717	0.757836	1.00762	0.0513319	Suc	Msuc	47991.8	NADH-quinone oxidoreductase subunit F OS=Cupriavidus necator (strain ATCC 17699 / DSM 428 / KCTC 22496 / NCIMB 10442 / H16 / Stanier 337) OX=381666 GN=nuoF PE=3 SV=1	857.07	1454	1124.76	713.393	1605.2	1091.24
Q0K1X2	3	2	16.6229	0.0349569	0.212313	226.383	0.655847	Suc	Msuc	33384.5	2-Keto-3-deoxygluconate kinase OS=Cupriavidus necator (strain ATCC 17699 / DSM 428 / KCTC 22496 / NCIMB 10442 / H16 / Stanier 337) OX=381666 GN=kdgK PE=4 SV=1	984.096	40.3019	18.9074	0	0	4.60859
Q0JZG4	2	2	15.8952	0.156883	0.356415	4.11278	0.268823	Suc	Msuc	11100.5	Transposase or inactivated derivative OS=Cupriavidus necator (strain ATCC 17699 / DSM 428 / KCTC 22496 / NCIMB 10442 / H16 / Stanier 337) OX=381666 GN=H16_B2078 PE=4 SV=1	7302.56	970.01	2667.92	1743.72	279.613	636.789
Q0K7K9	16	12	107.392	0.109492	0.318087	2.93829	0.349962	Msuc	Suc	24558.4	Formate dehydrogenase iron-sulfur subunit OS=Cupriavidus necator (strain ATCC 17699 / DSM 428 / KCTC 22496 / NCIMB 10442 / H16 / Stanier 337) OX=381666 GN=fdhB1 PE=4 SV=1	378.261	1139.05	2621.25	5575.53	4399.2	2185.55
Q0K610	23	16	208.22	0.204103	0.408454	2.52314	0.216828	Msuc	Suc	17631.7	Small ribosomal subunit protein uS7 OS=Cupriavidus necator (strain ATCC 17699 / DSM 428 / KCTC 22496 / NCIMB 10442 / H16 / Stanier 337) OX=381666 GN=rpsG PE=3 SV=1	4252.65	17199.4	18901.7	55490.9	13568.2	32759.1
A0A481XSF4;P14697	6	5	40.9283	0.141657	0.345695	9.96938	0.290715	Suc	Msuc	26541.1	PhaB1 OS=Cupriavidus necator (strain ATCC 17699 / DSM 428 / KCTC 22496 / NCIMB 10442 / H16 / Stanier 337) OX=381666 GN=phaB1 PE=3 SV=1	3343.4	101.396	2596.63	8.23741	9.85812	587.903
Q0K0M3	1	1	6.3243	0.249878	0.432628	1.33966	0.181303	Msuc	Suc	26211.1	Chitooligosaccharide deacetylase OS=Cupriavidus necator (strain ATCC 17699 / DSM 428 / KCTC 22496 / NCIMB 10442 / H16 / Stanier 337) OX=381666 GN=H16_B1666 PE=4 SV=1	924.937	1380.21	2229	2255.8	2013.49	1804.94
Q0K999	15	9	145.439	0.539431	0.582502	1.14797	0.0822036	Msuc	Suc	26274.9	Glycerophosphoryl diester phosphodiesterase OS=Cupriavidus necator (strain ATCC 17699 / DSM 428 / KCTC 22496 / NCIMB 10442 / H16 / Stanier 337) OX=381666 GN=ugpQ PE=4 SV=1	14523.2	41834.1	34329.7	40556.2	32604.3	30945.1
Q7WXI8	7	1	72.8685	0.890934	0.755694	1.30628	0.0515161	Suc	Msuc	18601	Outer membrane lipoprotein BamD-like domain-containing protein OS=Cupriavidus necator (strain ATCC 17699 / DSM 428 / KCTC 22496 / NCIMB 10442 / H16 / Stanier 337) OX=381666 GN=PHG146 PE=4 SV=1	16.4905	71.2138	85.7507	32.0975	42.1662	58.5214
Q0KFJ3	1	1	5.7848	0.0728593	0.27447	4.96955	0.453763	Suc	Msuc	16584	Transcriptional regulator_ MarR-family OS=Cupriavidus necator (strain ATCC 17699 / DSM 428 / KCTC 22496 / NCIMB 10442 / H16 / Stanier 337) OX=381666 GN=H16_A0076 PE=4 SV=1	3880.19	1656.07	1023.61	924.957	96.984	298.07
Q0K8X7	2	1	10.2238	0.00634283	0.112235	8.36543	0.968231	Msuc	Suc	14938.2	Putative translation initiation inhibitor_ yjgH family OS=Cupriavidus necator (strain ATCC 17699 / DSM 428 / KCTC 22496 / NCIMB 10442 / H16 / Stanier 337) OX=381666 GN=abmE PE=4 SV=1	29.4578	28.4222	21.313	99.9233	205.264	357.297
Q0KFJ7	15	11	130.932	0.0983036	0.298632	3.03333	0.376342	Suc	Msuc	29915.2	2-Keto-4-pentenoate hydratase/2-oxohepta-3-ene-1_7-dioic acid hydratase OS=Cupriavidus necator (strain ATCC 17699 / DSM 428 / KCTC 22496 / NCIMB 10442 / H16 / Stanier 337) OX=381666 GN=H16_A0072 PE=4 SV=1	3750.21	4464.93	1263.72	789.836	1719.61	615.457
Q0K1K2	1	1	4.7869	0.189862	0.395283	Infinity	0.230472	Suc	Msuc	55626.3	Acyl-CoA dehydrogenase OS=Cupriavidus necator (strain ATCC 17699 / DSM 428 / KCTC 22496 / NCIMB 10442 / H16 / Stanier 337) OX=381666 GN=H16_B1332 PE=3 SV=1	0	14.8654	3848.5	0	0	0
Q0KEU2	16	12	139.59	0.0389423	0.22538	4.71105	0.626258	Suc	Msuc	18506.2	Bacterioferritin OS=Cupriavidus necator (strain ATCC 17699 / DSM 428 / KCTC 22496 / NCIMB 10442 / H16 / Stanier 337) OX=381666 GN=bfr2 PE=3 SV=1	2620.58	1089.75	5160.12	608.657	632.374	641.873
Q0KCC5	12	9	67.9431	0.0864753	0.285691	1.74864	0.408798	Msuc	Suc	44654.2	Uncharacterized lipoprotein OS=Cupriavidus necator (strain ATCC 17699 / DSM 428 / KCTC 22496 / NCIMB 10442 / H16 / Stanier 337) OX=381666 GN=H16_A1205 PE=4 SV=1	956.795	1717.85	2317.44	2923.82	2497.84	3307.69
Q0K2K7	10	7	86.964	0.319998	0.486666	2.22011	0.143212	Msuc	Suc	19917.7	Activator of osmoprotectant transporter OS=Cupriavidus necator (strain ATCC 17699 / DSM 428 / KCTC 22496 / NCIMB 10442 / H16 / Stanier 337) OX=381666 GN=H16_B0976 PE=4 SV=1	839.067	4901.03	16333.3	25380.6	4412.7	19212.1
Q0K7K0	5	4	26.9335	0.250052	0.432628	1.8062	0.181188	Suc	Msuc	76915.4	Methionine--tRNA ligase OS=Cupriavidus necator (strain ATCC 17699 / DSM 428 / KCTC 22496 / NCIMB 10442 / H16 / Stanier 337) OX=381666 GN=metG PE=3 SV=1	736.104	427.97	479.025	513.412	65.9282	330.36
Q0K1U7	4	4	30.626	0.0166147	0.153703	4.74326	0.837307	Suc	Msuc	17529.1	CreA protein OS=Cupriavidus necator (strain ATCC 17699 / DSM 428 / KCTC 22496 / NCIMB 10442 / H16 / Stanier 337) OX=381666 GN=H16_B1237 PE=4 SV=1	430.484	264.687	164.029	96.2918	46.0649	38.7844
Q0JZA6	4	2	24.383	0.0161994	0.153703	4.9207	0.842435	Suc	Msuc	17332.6	Activator of Hsp90 ATPase homologue 1-like C-terminal domain-containing protein OS=Cupriavidus necator (strain ATCC 17699 / DSM 428 / KCTC 22496 / NCIMB 10442 / H16 / Stanier 337) OX=381666 GN=H16_B2136 PE=3 SV=1	647.776	689.617	230.632	84.3364	128.329	105.993
Q0K9R4	3	2	17.4835	0.384	0.498858	6.0446	0.118894	Suc	Msuc	17228.8	Bacterioferritin OS=Cupriavidus necator (strain ATCC 17699 / DSM 428 / KCTC 22496 / NCIMB 10442 / H16 / Stanier 337) OX=381666 GN=H16_A2160 PE=4 SV=1	26.2305	36.2825	611.259	4.74673	49.1738	57.5463
Q0KDI3	4	3	27.3441	0.464655	0.541326	1.58582	0.0969037	Suc	Msuc	44311.5	Phosphoserine aminotransferase OS=Cupriavidus necator (strain ATCC 17699 / DSM 428 / KCTC 22496 / NCIMB 10442 / H16 / Stanier 337) OX=381666 GN=serC PE=3 SV=1	1139.84	402.217	340.445	156.768	564.775	465.541
Q0JZC9	4	3	34.5267	0.0756556	0.274704	2.55355	0.44374	Msuc	Suc	28369.2	Citrate lyase beta subunit OS=Cupriavidus necator (strain ATCC 17699 / DSM 428 / KCTC 22496 / NCIMB 10442 / H16 / Stanier 337) OX=381666 GN=citE4 PE=4 SV=1	289.649	110.618	167.826	722.163	275.149	453.339
Q0KBB6	21	11	146.853	0.931408	0.767993	1.12279	0.0505962	Suc	Msuc	30239.1	Mg-dependent DNase OS=Cupriavidus necator (strain ATCC 17699 / DSM 428 / KCTC 22496 / NCIMB 10442 / H16 / Stanier 337) OX=381666 GN=H16_A1573 PE=3 SV=1	14836.3	42201.7	22992.9	20703.5	24229.9	26345.6
Q0K5K9	14	13	113.929	0.870817	0.74999	1.08804	0.0521351	Suc	Msuc	41091.4	ABC-type transporter_ periplasmic component OS=Cupriavidus necator (strain ATCC 17699 / DSM 428 / KCTC 22496 / NCIMB 10442 / H16 / Stanier 337) OX=381666 GN=H16_A3655 PE=4 SV=1	1797.99	396.314	500.137	848.207	1143.35	484.867
Q0JYJ7	4	2	24.2353	0.581155	0.606526	2.05202	0.075723	Msuc	Suc	14959.1	Hypothetical membrane associated protein OS=Cupriavidus necator (strain ATCC 17699 / DSM 428 / KCTC 22496 / NCIMB 10442 / H16 / Stanier 337) OX=381666 GN=H16_B2395 PE=4 SV=1	13.8077	229.258	25.9512	358.214	180.349	13.4643
Q0KF99	18	15	140.492	0.827904	0.735822	2.72851	0.0538286	Suc	Msuc	41373.4	Acetyl-CoA acetyltransferase OS=Cupriavidus necator (strain ATCC 17699 / DSM 428 / KCTC 22496 / NCIMB 10442 / H16 / Stanier 337) OX=381666 GN=H16_A0170 PE=3 SV=1	2146.93	49.2675	277.179	329.431	501.927	75.1373
Q0K707	10	7	60.5926	0.133126	0.338719	5.7897	0.304488	Suc	Msuc	150360	Leucine--tRNA ligase OS=Cupriavidus necator (strain ATCC 17699 / DSM 428 / KCTC 22496 / NCIMB 10442 / H16 / Stanier 337) OX=381666 GN=leuS PE=3 SV=1	3344.41	4190.5	513.589	398.032	912.794	79.3144
Q0K705	10	6	78.4825	0.535342	0.579695	1.29082	0.0828981	Suc	Msuc	27518.4	4-hydroxy-tetrahydrodipicolinate reductase OS=Cupriavidus necator (strain ATCC 17699 / DSM 428 / KCTC 22496 / NCIMB 10442 / H16 / Stanier 337) OX=381666 GN=dapB PE=3 SV=1	1691.59	1097.9	657.608	928.491	1413.86	328.122
Q0KBU8	3	3	19.9539	0.495116	0.55465	4.78058	0.0903734	Suc	Msuc	51050.1	Glycolate oxidase subunit GlcD OS=Cupriavidus necator (strain ATCC 17699 / DSM 428 / KCTC 22496 / NCIMB 10442 / H16 / Stanier 337) OX=381666 GN=glcD3 PE=4 SV=1	21.9086	11.5719	0	0	4.07825	2.92518
Q0K6Z0	5	3	35.0081	0.66753	0.649647	1.22178	0.0652896	Suc	Msuc	17512.9	Putative competence-damage protein OS=Cupriavidus necator (strain ATCC 17699 / DSM 428 / KCTC 22496 / NCIMB 10442 / H16 / Stanier 337) OX=381666 GN=H16_A3156 PE=4 SV=1	630.639	1533.61	1389.72	1056.25	848.289	1004.31
Q0K5P4	8	8	79.701	0.912985	0.763066	1.05026	0.0509617	Msuc	Suc	13021.5	Glycine cleavage system H protein OS=Cupriavidus necator (strain ATCC 17699 / DSM 428 / KCTC 22496 / NCIMB 10442 / H16 / Stanier 337) OX=381666 GN=gcvH PE=3 SV=1	1031.11	1727.25	2910.56	3209.6	1494.58	1249.65
Q0K932	23	21	109.716	0.61572	0.6236	1.10362	0.0711092	Msuc	Suc	11899.7	Thioredoxin OS=Cupriavidus necator (strain ATCC 17699 / DSM 428 / KCTC 22496 / NCIMB 10442 / H16 / Stanier 337) OX=381666 GN=H16_A2394 PE=3 SV=1	22638.5	76606.8	40782.9	59652.2	39301.2	55583.9
Q0K8H0	14	11	109.633	0.22662	0.418658	2.09675	0.197967	Suc	Msuc	38560.3	3-isopropylmalate dehydrogenase OS=Cupriavidus necator (strain ATCC 17699 / DSM 428 / KCTC 22496 / NCIMB 10442 / H16 / Stanier 337) OX=381666 GN=leuB3 PE=3 SV=1	4584.67	1330.56	1988.6	850.368	2304.7	614.502
Q0KF33	1	1	4.806	0.122047	0.327662	1504.89	0.324314	Suc	Msuc	42311.7	Thiamine biosynthesis oxidoreductase OS=Cupriavidus necator (strain ATCC 17699 / DSM 428 / KCTC 22496 / NCIMB 10442 / H16 / Stanier 337) OX=381666 GN=thiO PE=4 SV=1	140.219	0	208.583	0.157318	0.0744617	0
Q0KCC6	14	12	89.5659	0.284994	0.45928	1.29518	0.160322	Msuc	Suc	31412.3	4-hydroxy-tetrahydrodipicolinate synthase OS=Cupriavidus necator (strain ATCC 17699 / DSM 428 / KCTC 22496 / NCIMB 10442 / H16 / Stanier 337) OX=381666 GN=dapA PE=3 SV=1	8620.65	4692.46	4097.75	7866.13	6204.87	8479.21
Q0K5R4	8	3	52.4529	0.116469	0.322666	4.66375	0.33525	Suc	Msuc	29433.4	Hydroxypyruvate isomerase OS=Cupriavidus necator (strain ATCC 17699 / DSM 428 / KCTC 22496 / NCIMB 10442 / H16 / Stanier 337) OX=381666 GN=hyi2 PE=3 SV=1	969.902	1087.85	1175.97	8.96057	481.073	203.34
Q0K3P7	2	2	9.4751	0.780689	0.709316	1.127	0.0563116	Suc	Msuc	43527.2	Acyl-CoA dehydrogenase OS=Cupriavidus necator (strain ATCC 17699 / DSM 428 / KCTC 22496 / NCIMB 10442 / H16 / Stanier 337) OX=381666 GN=H16_B0580 PE=3 SV=1	1555.07	58.741	28.1437	456.593	1000.33	0
Q0KFA2	10	1	58.3428	0.205335	0.408454	31.8127	0.215715	Suc	Msuc	43052.4	Isovaleryl-CoA dehydrogenase OS=Cupriavidus necator (strain ATCC 17699 / DSM 428 / KCTC 22496 / NCIMB 10442 / H16 / Stanier 337) OX=381666 GN=ivd1 PE=3 SV=1	464.033	2.81793	300.96	0	16.893	7.24232
Q0K277	7	4	51.2012	0.579909	0.606526	1.11131	0.0759014	Suc	Msuc	8939.25	Uncharacterized protein OS=Cupriavidus necator (strain ATCC 17699 / DSM 428 / KCTC 22496 / NCIMB 10442 / H16 / Stanier 337) OX=381666 GN=H16_B1106 PE=4 SV=1	2509.35	2338.93	3281.02	1725.66	1558.6	4030.77
Q0KA25	38	29	203.004	0.272226	0.447145	1.49251	0.167447	Msuc	Suc	19916.7	Hypothetical outer membrane protein OS=Cupriavidus necator (strain ATCC 17699 / DSM 428 / KCTC 22496 / NCIMB 10442 / H16 / Stanier 337) OX=381666 GN=H16_A2046 PE=3 SV=1	9059.23	30644.8	30937.3	41286	30199	33948.1
Q0K7Z0	5	4	28.1019	0.272159	0.447145	1.68635	0.167486	Msuc	Suc	24081.1	Pyridoxine/pyridoxamine 5'-phosphate oxidase OS=Cupriavidus necator (strain ATCC 17699 / DSM 428 / KCTC 22496 / NCIMB 10442 / H16 / Stanier 337) OX=381666 GN=pdxH PE=3 SV=1	453.857	292.305	199.322	716.854	265.934	611.627
Q0K633	19	15	109.866	0.595745	0.611911	1.38983	0.0736979	Msuc	Suc	14155.5	Small ribosomal subunit protein uS8 OS=Cupriavidus necator (strain ATCC 17699 / DSM 428 / KCTC 22496 / NCIMB 10442 / H16 / Stanier 337) OX=381666 GN=rpsH PE=3 SV=1	3743.31	3992.61	15647.6	3534.88	13155.5	15808.7
Q0K4V7	2	1	10.8318	0.182948	0.391312	75.6051	0.237662	Suc	Msuc	29465.2	Potassium channel protein OS=Cupriavidus necator (strain ATCC 17699 / DSM 428 / KCTC 22496 / NCIMB 10442 / H16 / Stanier 337) OX=381666 GN=H16_B0166 PE=4 SV=1	6.15297	3.24052	404.71	0.420234	1.1105	3.94646
Q0K8Y7	4	2	21.9448	0.535089	0.579695	58.3384	0.0829415	Suc	Msuc	47878.4	Phosphoglucosamine mutase OS=Cupriavidus necator (strain ATCC 17699 / DSM 428 / KCTC 22496 / NCIMB 10442 / H16 / Stanier 337) OX=381666 GN=glmM PE=3 SV=1	150.309	0	0	0	0	2.57649
Q0K5I0	19	18	130.291	0.1865	0.394475	5.73504	0.23392	Suc	Msuc	9786.28	DNA-binding protein HU family OS=Cupriavidus necator (strain ATCC 17699 / DSM 428 / KCTC 22496 / NCIMB 10442 / H16 / Stanier 337) OX=381666 GN=hupB2 PE=3 SV=1	12386.7	48720	3423.95	4267.55	2752.38	4232.05
Q0K8W6	1	1	5.9932	0.890862	0.755694	9.29656	0.0515181	Msuc	Suc	16167.2	Ribonuclease H OS=Cupriavidus necator (strain ATCC 17699 / DSM 428 / KCTC 22496 / NCIMB 10442 / H16 / Stanier 337) OX=381666 GN=rnhA PE=3 SV=1	24.419	43.0584	0	627.307	0	0
Q0K6M6	1	1	6.424	0.117127	0.322666	33.3671	0.333924	Suc	Msuc	35095	D-alanine--D-alanine ligase OS=Cupriavidus necator (strain ATCC 17699 / DSM 428 / KCTC 22496 / NCIMB 10442 / H16 / Stanier 337) OX=381666 GN=ddl PE=3 SV=1	3063.3	54.8068	265.381	6.99302	43.0042	51.4047
Q0K962	8	5	52.0407	0.0653187	0.263634	26.8335	0.483211	Suc	Msuc	46711.3	4-hydroxy-3-methylbut-2-en-1-yl diphosphate synthase (flavodoxin) OS=Cupriavidus necator (strain ATCC 17699 / DSM 428 / KCTC 22496 / NCIMB 10442 / H16 / Stanier 337) OX=381666 GN=ispG PE=3 SV=1	378.336	46.5891	17.0047	0	16.4693	0
Q0K262	4	4	36.5791	0.493995	0.55465	1.60831	0.0905997	Msuc	Suc	11095.7	ABM domain-containing protein OS=Cupriavidus necator (strain ATCC 17699 / DSM 428 / KCTC 22496 / NCIMB 10442 / H16 / Stanier 337) OX=381666 GN=H16_B1121 PE=4 SV=1	2375.65	952.626	1125.11	4003.32	903.979	2255.12
Q0JYF8	8	4	46.9542	0.274828	0.449572	1.70348	0.165951	Suc	Msuc	19734.5	Type VI secretion system contractile sheath small subunit OS=Cupriavidus necator (strain ATCC 17699 / DSM 428 / KCTC 22496 / NCIMB 10442 / H16 / Stanier 337) OX=381666 GN=H16_B2434 PE=4 SV=1	1286.01	2304.74	959.496	1208.39	353.611	1109.15
Q0K885	14	10	107.671	0.0956244	0.296614	6.54639	0.383242	Suc	Msuc	22983.2	Molybdopterin biosynthesis protein OS=Cupriavidus necator (strain ATCC 17699 / DSM 428 / KCTC 22496 / NCIMB 10442 / H16 / Stanier 337) OX=381666 GN=mog PE=4 SV=1	1725.38	7342.14	807.141	347.371	862.083	298.96
Q0KDR8	29	20	216.673	0.125384	0.329797	4.86064	0.318091	Suc	Msuc	10464.1	Co-chaperonin GroES OS=Cupriavidus necator (strain ATCC 17699 / DSM 428 / KCTC 22496 / NCIMB 10442 / H16 / Stanier 337) OX=381666 GN=groES PE=3 SV=1	15336.7	75020.4	128670	9710.9	21721.1	13629.5
Q0KCP0	4	2	24.2805	0.207763	0.409611	3.43018	0.213551	Suc	Msuc	26152.9	Glutathione S-transferase OS=Cupriavidus necator (strain ATCC 17699 / DSM 428 / KCTC 22496 / NCIMB 10442 / H16 / Stanier 337) OX=381666 GN=H16_A1090 PE=3 SV=1	126.05	108.607	638.619	18.6904	47.4052	188.491
Q0K797	1	1	6.3908	0.225847	0.418658	2.67507	0.198566	Msuc	Suc	17450	Deoxyuridine 5'-triphosphate nucleotidohydrolase OS=Cupriavidus necator (strain ATCC 17699 / DSM 428 / KCTC 22496 / NCIMB 10442 / H16 / Stanier 337) OX=381666 GN=dut PE=4 SV=1	123.008	1335.77	2206.09	4102.28	1309.58	4391.91
Q0K3K4	1	1	7.1219	0.347203	0.49677	9.58602	0.131934	Msuc	Suc	20972	Amidase related to nicotinamidase OS=Cupriavidus necator (strain ATCC 17699 / DSM 428 / KCTC 22496 / NCIMB 10442 / H16 / Stanier 337) OX=381666 GN=H16_B0623 PE=4 SV=1	79.3929	195.103	2.26831	2369.11	24.5162	259.443
Q0JZW1	18	12	101.335	0.337695	0.494849	1.8679	0.1357	Msuc	Suc	82328.4	Isocitrate dehydrogenase [NADP] OS=Cupriavidus necator (strain ATCC 17699 / DSM 428 / KCTC 22496 / NCIMB 10442 / H16 / Stanier 337) OX=381666 GN=icd2 PE=3 SV=1	200.761	2249.52	1925.26	3293.33	1185.34	3694.39
Q0KE56;P50319;P50320	12	9	83.654	0.064089	0.262619	5.75435	0.488385	Suc	Msuc	41613	Phosphoglycerate kinase OS=Cupriavidus necator (strain ATCC 17699 / DSM 428 / KCTC 22496 / NCIMB 10442 / H16 / Stanier 337) OX=381666 GN=pgk PE=3 SV=1	935.5	286.075	307.328	111.972	135.727	17.996
Q0KBZ0	4	3	36.4108	0.000422806	0.051075	5.31527	1	Suc	Msuc	13512.9	Large ribosomal subunit protein bL20 OS=Cupriavidus necator (strain ATCC 17699 / DSM 428 / KCTC 22496 / NCIMB 10442 / H16 / Stanier 337) OX=381666 GN=rplT PE=3 SV=1	923.44	1080.59	839.028	135.398	182.228	217.258
Q0K919	6	4	38.1214	0.419695	0.515396	2.32559	0.108201	Suc	Msuc	27690.5	Enoyl-[acyl-carrier-protein] reductase [NADH] OS=Cupriavidus necator (strain ATCC 17699 / DSM 428 / KCTC 22496 / NCIMB 10442 / H16 / Stanier 337) OX=381666 GN=fabI1 PE=3 SV=1	144.438	92.535	15.0469	15.4801	76.4826	16.4055
Q0K632	17	14	96.4588	0.997967	0.780911	1.0781	0.0500005	Msuc	Suc	11707.6	Small ribosomal subunit protein uS14 OS=Cupriavidus necator (strain ATCC 17699 / DSM 428 / KCTC 22496 / NCIMB 10442 / H16 / Stanier 337) OX=381666 GN=rpsN PE=3 SV=1	16575	27055.2	22371	19845.1	13242.7	38068.1
Q0KF39	35	25	290.01	0.124948	0.329765	2.0699	0.318891	Suc	Msuc	42372.8	S-adenosylmethionine synthase OS=Cupriavidus necator (strain ATCC 17699 / DSM 428 / KCTC 22496 / NCIMB 10442 / H16 / Stanier 337) OX=381666 GN=metK PE=3 SV=1	18352.5	25255	11002.9	6661.51	14711.3	5010.41
Q0KEF0	3	1	14.3056	0.373901	0.49677	Infinity	0.122249	Suc	Msuc	47504.2	Glutamate dehydrogenase OS=Cupriavidus necator (strain ATCC 17699 / DSM 428 / KCTC 22496 / NCIMB 10442 / H16 / Stanier 337) OX=381666 GN=gdhA1 PE=3 SV=1	54.3878	0	0	0	0	0
Q0KFL2	11	7	64.3371	0.497593	0.555825	1.25439	0.0898774	Msuc	Suc	39645	DUF4382 domain-containing protein OS=Cupriavidus necator (strain ATCC 17699 / DSM 428 / KCTC 22496 / NCIMB 10442 / H16 / Stanier 337) OX=381666 GN=H16_A0057 PE=4 SV=1	749.645	1363.46	3358.5	2502.96	1389.23	2971.34
Q0KE18	1	1	14.5738	0.338133	0.494849	2.96041	0.135523	Suc	Msuc	7560.62	UPF0434 protein H16_A0605 OS=Cupriavidus necator (strain ATCC 17699 / DSM 428 / KCTC 22496 / NCIMB 10442 / H16 / Stanier 337) OX=381666 GN=H16_A0605 PE=3 SV=1	154.415	1078.85	1404.26	93.4701	355.926	441.535
Q0KBD7	3	2	20.9624	0.775207	0.707564	2.18393	0.0566443	Suc	Msuc	18483.6	Predicted phosphatase homolog to the C-terminal domain of histone macroH2A1 OS=Cupriavidus necator (strain ATCC 17699 / DSM 428 / KCTC 22496 / NCIMB 10442 / H16 / Stanier 337) OX=381666 GN=H16_A1552 PE=4 SV=1	258.907	3109.29	4207.85	1115.74	1377.5	975.747
Q0KB40	4	2	16.2607	0.822972	0.734615	1.15694	0.0540568	Msuc	Suc	17969	3-Demethylubiquinone-9 3-methyltransferase OS=Cupriavidus necator (strain ATCC 17699 / DSM 428 / KCTC 22496 / NCIMB 10442 / H16 / Stanier 337) OX=381666 GN=H16_A1649 PE=4 SV=1	816.845	441.685	1631.81	1404.6	412.064	1527.28
Q0KBF5	7	5	48.7195	0.473623	0.5434	1.26775	0.0948955	Msuc	Suc	31631.5	Ribulose-5-phosphate 4-epimerase or aldolase OS=Cupriavidus necator (strain ATCC 17699 / DSM 428 / KCTC 22496 / NCIMB 10442 / H16 / Stanier 337) OX=381666 GN=H16_A1534 PE=4 SV=1	330.663	1371.47	2013.63	2116.4	1253.76	1340.5
Q0K368	4	2	22.3183	0.481355	0.546309	5.26797	0.0932226	Suc	Msuc	40743.7	Acetyl-CoA acetyltransferase OS=Cupriavidus necator (strain ATCC 17699 / DSM 428 / KCTC 22496 / NCIMB 10442 / H16 / Stanier 337) OX=381666 GN=H16_B0759 PE=3 SV=1	2406.72	406.577	37.8976	120.29	391.932	29.0102
Q0K278	15	11	149.766	0.310729	0.480008	2.54264	0.147431	Suc	Msuc	43947.9	Putative peptidase_ M20A subfamily OS=Cupriavidus necator (strain ATCC 17699 / DSM 428 / KCTC 22496 / NCIMB 10442 / H16 / Stanier 337) OX=381666 GN=H16_B1105 PE=4 SV=1	2253.33	297.721	1093.82	196.334	973.311	263.849
Q0KET5	3	1	38.0746	0.17304	0.3809	Infinity	0.248698	Suc	Msuc	18916.2	Protein-export protein SecB OS=Cupriavidus necator (strain ATCC 17699 / DSM 428 / KCTC 22496 / NCIMB 10442 / H16 / Stanier 337) OX=381666 GN=secB PE=3 SV=1	559.738	1.35302	1.93657	0	0	0
Q0K5M8	4	4	27.0146	0.819236	0.732298	1.20669	0.0542344	Msuc	Suc	14556.6	ATP synthase epsilon chain OS=Cupriavidus necator (strain ATCC 17699 / DSM 428 / KCTC 22496 / NCIMB 10442 / H16 / Stanier 337) OX=381666 GN=atpC PE=3 SV=1	159.185	155.031	1032.02	363.675	1240.02	20.799
Q0KCD8	10	6	61.8562	0.153152	0.356273	2.21766	0.2739	Msuc	Suc	18520.2	Carbonic anhydrase / acetyltransferase OS=Cupriavidus necator (strain ATCC 17699 / DSM 428 / KCTC 22496 / NCIMB 10442 / H16 / Stanier 337) OX=381666 GN=H16_A1192 PE=4 SV=1	3748.19	10142.5	11293.8	28126.6	9893.86	17830.2
Q0KF82	4	4	29.2162	0.0805395	0.274832	3.92906	0.427258	Msuc	Suc	17206.6	Uncharacterized conserved protein containing prolyl-tRNA synthetase domain OS=Cupriavidus necator (strain ATCC 17699 / DSM 428 / KCTC 22496 / NCIMB 10442 / H16 / Stanier 337) OX=381666 GN=H16_A0187 PE=4 SV=1	170.904	347.252	424.374	2179.98	447.908	1075.37
Q0K6J5	14	11	135.285	0.986643	0.780911	1.0507	0.0500225	Suc	Msuc	27957.3	Putative enoyl-CoA hydratase OS=Cupriavidus necator (strain ATCC 17699 / DSM 428 / KCTC 22496 / NCIMB 10442 / H16 / Stanier 337) OX=381666 GN=H16_A3307 PE=3 SV=1	990.038	520.928	1092.61	793.405	933.319	751.229
Q0K1D0	2	2	11.563	0.0769693	0.274704	29.4532	0.439183	Suc	Msuc	18313	Carboxymuconolactone decarboxylase-like domain-containing protein OS=Cupriavidus necator (strain ATCC 17699 / DSM 428 / KCTC 22496 / NCIMB 10442 / H16 / Stanier 337) OX=381666 GN=H16_B1405 PE=4 SV=1	1015.96	106.825	29.1188	0	39.1096	0
Q0KB16	14	9	121.791	0.130709	0.335481	5.55087	0.308615	Suc	Msuc	19694.6	NADPH-dependent FMN reductase OS=Cupriavidus necator (strain ATCC 17699 / DSM 428 / KCTC 22496 / NCIMB 10442 / H16 / Stanier 337) OX=381666 GN=H16_A1676 PE=4 SV=1	9475.26	20834	19692.8	4919.75	4012.37	75.8488
Q0KF61	6	1	50.05	0.257699	0.437116	2.56413	0.176237	Msuc	Suc	32501.8	Acetylglutamate kinase OS=Cupriavidus necator (strain ATCC 17699 / DSM 428 / KCTC 22496 / NCIMB 10442 / H16 / Stanier 337) OX=381666 GN=argB PE=3 SV=1	38.9342	35.8447	0.984071	99.9727	64.3312	29.9627
Q0KBA5	2	1	11.3321	0.393899	0.505235	3503.87	0.115754	Suc	Msuc	22443.4	Carboxymuconolactone decarboxylase-like domain-containing protein OS=Cupriavidus necator (strain ATCC 17699 / DSM 428 / KCTC 22496 / NCIMB 10442 / H16 / Stanier 337) OX=381666 GN=H16_A1584 PE=4 SV=1	0	0	1246.96	0	0.35588	0
Q0KD60	13	9	70.6676	0.0576977	0.257401	13.6377	0.517196	Suc	Msuc	44857.3	Phosphoribosylamine--glycine ligase OS=Cupriavidus necator (strain ATCC 17699 / DSM 428 / KCTC 22496 / NCIMB 10442 / H16 / Stanier 337) OX=381666 GN=purD PE=3 SV=1	11605.2	957.998	4588.79	968.937	89.6137	199.138
Q0K7G5	7	3	55.1355	0.728622	0.686366	2.35078	0.059871	Suc	Msuc	35614.6	Probable extra-cytoplasmic solute receptor OS=Cupriavidus necator (strain ATCC 17699 / DSM 428 / KCTC 22496 / NCIMB 10442 / H16 / Stanier 337) OX=381666 GN=H16_A2980 PE=3 SV=1	18.3562	132.431	9.23152	11.0605	34.727	22.2832
Q0K721	2	1	18.6704	0.580649	0.606526	2.5172	0.0757953	Msuc	Suc	23417.8	Glutathione S-transferase OS=Cupriavidus necator (strain ATCC 17699 / DSM 428 / KCTC 22496 / NCIMB 10442 / H16 / Stanier 337) OX=381666 GN=H16_A3125 PE=4 SV=1	13.8559	0	0	30.7237	0	4.15453
Q0K660	5	4	27.2341	0.234876	0.425489	3.1081	0.191758	Suc	Msuc	45522.7	Diaminopimelate decarboxylase OS=Cupriavidus necator (strain ATCC 17699 / DSM 428 / KCTC 22496 / NCIMB 10442 / H16 / Stanier 337) OX=381666 GN=lysA2 PE=3 SV=1	534.929	240.256	1709.84	209.636	103.524	486.373
Q0KF69	14	8	85.7256	0.383509	0.498858	1.80857	0.119054	Msuc	Suc	49448.8	ATP-dependent protease ATPase subunit HslU OS=Cupriavidus necator (strain ATCC 17699 / DSM 428 / KCTC 22496 / NCIMB 10442 / H16 / Stanier 337) OX=381666 GN=hslU PE=3 SV=1	4929.2	1556.51	3922.92	2625.06	5123.64	11076.1
Q0K7E1	3	2	15.1997	0.200887	0.408366	27.7424	0.219782	Suc	Msuc	30718.3	3-Hydroxyisobutyrate dehydrogenase OS=Cupriavidus necator (strain ATCC 17699 / DSM 428 / KCTC 22496 / NCIMB 10442 / H16 / Stanier 337) OX=381666 GN=H16_A3004 PE=4 SV=1	503.534	17.9394	8.3513	9.28839	2.74166	7.06797
Q0KD81	10	8	64.6708	0.23389	0.425489	1.76545	0.192481	Suc	Msuc	9245.65	Small ribosomal subunit protein bS16 OS=Cupriavidus necator (strain ATCC 17699 / DSM 428 / KCTC 22496 / NCIMB 10442 / H16 / Stanier 337) OX=381666 GN=rpsP PE=3 SV=1	13.3337	6.92991	31.4511	0	29.2927	0
Q0K6I5	3	1	17.9351	0.428894	0.518329	2.85756	0.105709	Suc	Msuc	25313.9	Ribulose-phosphate 3-epimerase OS=Cupriavidus necator (strain ATCC 17699 / DSM 428 / KCTC 22496 / NCIMB 10442 / H16 / Stanier 337) OX=381666 GN=rpe PE=3 SV=1	1538.99	483.832	110.765	444.522	241.662	60.4617
Q0K6Z8	6	5	53.168	0.278575	0.453744	1.53341	0.163838	Suc	Msuc	15718.5	VOC domain-containing protein OS=Cupriavidus necator (strain ATCC 17699 / DSM 428 / KCTC 22496 / NCIMB 10442 / H16 / Stanier 337) OX=381666 GN=H16_A3148 PE=4 SV=1	1536.66	2698.66	1402.06	1353.62	600.192	1722.56
Q0KAV5	3	1	14.0093	0.243892	0.426907	170.693	0.185353	Msuc	Suc	37658.9	Ferritin-like domain-containing protein OS=Cupriavidus necator (strain ATCC 17699 / DSM 428 / KCTC 22496 / NCIMB 10442 / H16 / Stanier 337) OX=381666 GN=H16_A1749 PE=4 SV=1	0	29.8598	0	1770.98	0	3325.89
Q0K1R8	2	1	17.3778	0.123266	0.329765	19.2334	0.322015	Suc	Msuc	12125.9	Thioredoxin OS=Cupriavidus necator (strain ATCC 17699 / DSM 428 / KCTC 22496 / NCIMB 10442 / H16 / Stanier 337) OX=381666 GN=trxA PE=4 SV=1	25.5708	322.466	678.917	0	23.566	29.8283
Q0K7U4	1	1	5.7018	0.0351778	0.212313	14.1527	0.654131	Suc	Msuc	8963.92	Uncharacterized protein OS=Cupriavidus necator (strain ATCC 17699 / DSM 428 / KCTC 22496 / NCIMB 10442 / H16 / Stanier 337) OX=381666 GN=H16_A2850 PE=4 SV=1	363.178	1788.85	1272.52	10.7913	147.982	83.1981
Q0K722	11	4	74.9607	0.015756	0.153703	7.03353	0.847961	Msuc	Suc	50710.2	Adenylosuccinate lyase OS=Cupriavidus necator (strain ATCC 17699 / DSM 428 / KCTC 22496 / NCIMB 10442 / H16 / Stanier 337) OX=381666 GN=purB PE=3 SV=1	836.271	337.42	1342.05	7741.69	6922.26	3030.61
Q0K7Q2	9	6	63.3158	0.589041	0.607428	1.43791	0.0746139	Msuc	Suc	29382.4	Putative glucose-1-phosphate cytidylyltransferase OS=Cupriavidus necator (strain ATCC 17699 / DSM 428 / KCTC 22496 / NCIMB 10442 / H16 / Stanier 337) OX=381666 GN=rfbF PE=4 SV=1	277.865	358.832	179.745	528.257	152.162	493.553
Q0JZ46	12	5	65.7795	0.927397	0.767903	1.65056	0.0506683	Msuc	Suc	58104.9	Hypothetical secreted protein containing a LysM domain OS=Cupriavidus necator (strain ATCC 17699 / DSM 428 / KCTC 22496 / NCIMB 10442 / H16 / Stanier 337) OX=381666 GN=H16_B2196 PE=4 SV=1	676.362	509.224	197.642	1399.21	41.1654	842.723
Q0KED1	3	3	14.4367	0.601166	0.615854	1.53607	0.0729749	Suc	Msuc	45830.5	Tyrosine--tRNA ligase OS=Cupriavidus necator (strain ATCC 17699 / DSM 428 / KCTC 22496 / NCIMB 10442 / H16 / Stanier 337) OX=381666 GN=tyrS PE=3 SV=1	31.3764	286.565	229.662	25.4713	53.7826	277.242
Q0KFG6	2	1	11.8633	0.14114	0.345695	Infinity	0.291516	Msuc	Suc	51244.1	tRNA modification GTPase MnmE OS=Cupriavidus necator (strain ATCC 17699 / DSM 428 / KCTC 22496 / NCIMB 10442 / H16 / Stanier 337) OX=381666 GN=mnmE PE=3 SV=2	0	0	0	42.2112	0.0555382	5.83527
Q0JYY7	7	4	45.9586	0.262306	0.441368	3.00253	0.173365	Suc	Msuc	15332.5	Lactoylglutathione lyase OS=Cupriavidus necator (strain ATCC 17699 / DSM 428 / KCTC 22496 / NCIMB 10442 / H16 / Stanier 337) OX=381666 GN=gloA5 PE=4 SV=1	9004.68	4203.08	1136.41	1361.24	1634.03	1782.08
Q0K961	9	6	55.4285	0.97669	0.778677	1.1235	0.0500686	Suc	Msuc	32909.2	DUF4115 domain-containing protein OS=Cupriavidus necator (strain ATCC 17699 / DSM 428 / KCTC 22496 / NCIMB 10442 / H16 / Stanier 337) OX=381666 GN=H16_A2365 PE=4 SV=1	10726.4	41170.8	22816.4	25873.2	17456.7	23170.8
Q0K7E2	17	12	140.323	0.350538	0.49677	2.10847	0.130655	Msuc	Suc	41873	ABC-type transporter_ periplasmic component: HAAT family OS=Cupriavidus necator (strain ATCC 17699 / DSM 428 / KCTC 22496 / NCIMB 10442 / H16 / Stanier 337) OX=381666 GN=H16_A3003 PE=4 SV=1	1128.66	1216.1	1976.29	5986.13	1947.42	1177.24
Q0KBZ8	11	10	73.296	0.473028	0.5434	1.2122	0.0950264	Msuc	Suc	16981.5	Predicted metal-binding protein OS=Cupriavidus necator (strain ATCC 17699 / DSM 428 / KCTC 22496 / NCIMB 10442 / H16 / Stanier 337) OX=381666 GN=H16_A1333 PE=4 SV=1	5814.69	13037.1	11333.3	13828.9	8910.16	13851.4
Q0K5M4	18	17	174.937	0.372306	0.49677	1.72713	0.122794	Msuc	Suc	19156.9	ATP synthase subunit delta OS=Cupriavidus necator (strain ATCC 17699 / DSM 428 / KCTC 22496 / NCIMB 10442 / H16 / Stanier 337) OX=381666 GN=atpH PE=3 SV=1	4932.98	11837.7	1296.27	4911.88	18252.5	8039.74
Q0K952	2	1	17.2299	0.22417	0.418658	12.4627	0.199877	Suc	Msuc	29954.2	Metallopeptidase_ M23B subfamily OS=Cupriavidus necator (strain ATCC 17699 / DSM 428 / KCTC 22496 / NCIMB 10442 / H16 / Stanier 337) OX=381666 GN=H16_A2374 PE=4 SV=1	16.9221	502.65	971.507	4.28892	31.4061	83.9483
Q0K4Z4	8	2	48.3058	0.173188	0.3809	2.37607	0.248525	Msuc	Suc	77602.6	Elongation factor G OS=Cupriavidus necator (strain ATCC 17699 / DSM 428 / KCTC 22496 / NCIMB 10442 / H16 / Stanier 337) OX=381666 GN=fusA PE=3 SV=1	427.47	46.9709	171.585	407.679	331.696	795.628
Q7WXG8	8	7	52.7882	0.0866446	0.285691	2.73807	0.408295	Msuc	Suc	12172.8	Uncharacterized protein OS=Cupriavidus necator (strain ATCC 17699 / DSM 428 / KCTC 22496 / NCIMB 10442 / H16 / Stanier 337) OX=381666 GN=PHG166 PE=4 SV=1	2140.56	2086.91	792.792	2800.34	3427.82	7517.65
Q0KBU3	8	6	64.0043	0.350895	0.49677	2.28968	0.130519	Msuc	Suc	9610.92	Uncharacterized protein OS=Cupriavidus necator (strain ATCC 17699 / DSM 428 / KCTC 22496 / NCIMB 10442 / H16 / Stanier 337) OX=381666 GN=H16_A1392 PE=4 SV=1	1417.6	1206.7	2385.44	2323.92	7816.98	1329.8
Q0K6X0	10	6	68.3988	0.253232	0.436192	2.11373	0.1791	Msuc	Suc	34389	Carbohydrate kinase_ PfkB family OS=Cupriavidus necator (strain ATCC 17699 / DSM 428 / KCTC 22496 / NCIMB 10442 / H16 / Stanier 337) OX=381666 GN=H16_A3176 PE=4 SV=1	141.152	5.98353	1.80543	23.3998	167.74	123.683
Q0K188	7	3	40.3409	0.52425	0.576504	1.46151	0.0848406	Msuc	Suc	35361.3	Probable extra-cytoplasmic solute receptor OS=Cupriavidus necator (strain ATCC 17699 / DSM 428 / KCTC 22496 / NCIMB 10442 / H16 / Stanier 337) OX=381666 GN=H16_B1448 PE=3 SV=1	164.938	617.498	1899.56	1066.28	451.624	2401.87
Q0KBI0	6	6	39.4878	0.635041	0.636583	1.88368	0.0687945	Suc	Msuc	46975.5	Glutamyl/Aspartyl-tRNA(Gln/Asp) amidotransferasesubunit A OS=Cupriavidus necator (strain ATCC 17699 / DSM 428 / KCTC 22496 / NCIMB 10442 / H16 / Stanier 337) OX=381666 GN=gatA3 PE=4 SV=1	395.871	27.8377	3.67907	40.3123	81.2943	105.283
Q0K7H3	10	4	55.1711	0.357323	0.49677	1.32796	0.128116	Suc	Msuc	67042	Outer membrane cobalamin receptor_ TonB dependent(BtuB) OS=Cupriavidus necator (strain ATCC 17699 / DSM 428 / KCTC 22496 / NCIMB 10442 / H16 / Stanier 337) OX=381666 GN=btuB PE=3 SV=1	964.212	1156.37	1669.91	554.744	1448.76	850.857
Q0KAR5	1	1	5.0654	0.223266	0.418658	1.89334	0.20059	Msuc	Suc	26102	Glutathione S-transferase OS=Cupriavidus necator (strain ATCC 17699 / DSM 428 / KCTC 22496 / NCIMB 10442 / H16 / Stanier 337) OX=381666 GN=H16_A1801 PE=3 SV=1	643.543	177.855	69.099	474.941	389.383	821.692
Q0KEN2	12	10	93.1168	0.47567	0.5434	1.28689	0.0944475	Suc	Msuc	23008	Lipopolysaccharide export system protein LptA OS=Cupriavidus necator (strain ATCC 17699 / DSM 428 / KCTC 22496 / NCIMB 10442 / H16 / Stanier 337) OX=381666 GN=lptA PE=3 SV=1	6022.49	2842.59	5713.99	3989.53	2922.97	4416.45
Q0K959	1	1	10.6378	0.754903	0.704516	1.00453	0.0579611	Suc	Msuc	42915.2	Dual-specificity RNA methyltransferase RlmN OS=Cupriavidus necator (strain ATCC 17699 / DSM 428 / KCTC 22496 / NCIMB 10442 / H16 / Stanier 337) OX=381666 GN=rlmN PE=3 SV=1	45.084	24.9864	17.5129	6.44908	31.3393	49.3995
Q0K7K4	2	2	10.8334	0.247312	0.429798	9.21817	0.183021	Msuc	Suc	20622.9	DUF3306 domain-containing protein OS=Cupriavidus necator (strain ATCC 17699 / DSM 428 / KCTC 22496 / NCIMB 10442 / H16 / Stanier 337) OX=381666 GN=H16_A2941 PE=4 SV=1	22.2921	96.0405	131.153	2043.74	181.555	74.5003
Q0K8J9	5	3	20.927	0.740708	0.69314	1.72368	0.0589631	Suc	Msuc	45636.3	Nicotinate phosphoribosyltransferase OS=Cupriavidus necator (strain ATCC 17699 / DSM 428 / KCTC 22496 / NCIMB 10442 / H16 / Stanier 337) OX=381666 GN=pncB PE=3 SV=1	1406.76	155.189	463.749	263.149	305.633	606.435
Q0K0V6	31	23	247.203	0.888295	0.755694	1.18961	0.0515911	Msuc	Suc	88609.8	5-methyltetrahydropteroyltriglutamate--homocysteine methyltransferase OS=Cupriavidus necator (strain ATCC 17699 / DSM 428 / KCTC 22496 / NCIMB 10442 / H16 / Stanier 337) OX=381666 GN=metE PE=3 SV=1	1598.31	2540.31	2655.63	1302.16	2138.49	4641.87
Q0K5U6	10	3	67.3529	0.407198	0.512186	2.00173	0.111752	Msuc	Suc	15583.1	Conserved hypothetical secreted protein OS=Cupriavidus necator (strain ATCC 17699 / DSM 428 / KCTC 22496 / NCIMB 10442 / H16 / Stanier 337) OX=381666 GN=H16_A3567 PE=4 SV=1	234.878	5067.01	2710.43	3527.33	1698.4	10812.8
Q0K6C0	4	1	20.3723	0.663043	0.646302	1.33914	0.0657462	Suc	Msuc	9497.88	Antitoxin OS=Cupriavidus necator (strain ATCC 17699 / DSM 428 / KCTC 22496 / NCIMB 10442 / H16 / Stanier 337) OX=381666 GN=stbD PE=3 SV=1	7.5332	561.664	308.027	179.06	319.536	156.467
Q7WWU7	2	1	10.581	0.453336	0.535589	2.56606	0.099548	Msuc	Suc	35049.1	Putative 2-nitropropane dioxygenase OS=Cupriavidus necator (strain ATCC 17699 / DSM 428 / KCTC 22496 / NCIMB 10442 / H16 / Stanier 337) OX=381666 GN=PHG395 PE=4 SV=1	712.746	2336.35	1.83491	6971.8	347.39	509.691
Q0K953	13	7	73.6408	0.82754	0.735822	1.0426	0.0538452	Msuc	Suc	44046.4	RNA polymerase sigma factor RpoS OS=Cupriavidus necator (strain ATCC 17699 / DSM 428 / KCTC 22496 / NCIMB 10442 / H16 / Stanier 337) OX=381666 GN=rpoS PE=3 SV=1	883.932	1247.8	2465.07	2785.17	1633.39	374.057
Q0K673	4	3	22.39	0.861822	0.746316	1.65079	0.0524474	Suc	Msuc	53943	Glutamate synthase [NADPH] small chain OS=Cupriavidus necator (strain ATCC 17699 / DSM 428 / KCTC 22496 / NCIMB 10442 / H16 / Stanier 337) OX=381666 GN=gltD PE=4 SV=1	485.754	114.453	43.8016	71.3771	215.846	102.897
Q0K6F9	10	9	78.8464	0.291566	0.46164	1.96825	0.156853	Msuc	Suc	13741.8	Glutaredoxin OS=Cupriavidus necator (strain ATCC 17699 / DSM 428 / KCTC 22496 / NCIMB 10442 / H16 / Stanier 337) OX=381666 GN=H16_A3343 PE=3 SV=1	923.929	15115.3	17611.6	28084.8	12660.1	25488.5
Q0K5T1	5	4	26.4555	0.328583	0.491562	5.66818	0.139483	Suc	Msuc	24165	Hydroxyacylglutathione hydrolase OS=Cupriavidus necator (strain ATCC 17699 / DSM 428 / KCTC 22496 / NCIMB 10442 / H16 / Stanier 337) OX=381666 GN=gloB3 PE=4 SV=1	354.616	10.9027	36.1097	15.3418	55.5149	0
Q0K7L2	1	1	12.0049	0.177907	0.388141	2.59957	0.243164	Suc	Msuc	13008.8	Hypothetical membrane associated protein OS=Cupriavidus necator (strain ATCC 17699 / DSM 428 / KCTC 22496 / NCIMB 10442 / H16 / Stanier 337) OX=381666 GN=H16_A2933 PE=4 SV=1	116763	289414	578184	124500	137577	116586
Q7WXB2	1	1	5.2701	0.238275	0.425489	2.19109	0.189299	Msuc	Suc	12046.7	Uncharacterized protein OS=Cupriavidus necator (strain ATCC 17699 / DSM 428 / KCTC 22496 / NCIMB 10442 / H16 / Stanier 337) OX=381666 GN=PHG224 PE=4 SV=1	45.3661	1018.05	0	1221.16	841.548	267.347
Q0KCS6	4	3	41.9167	0.0485361	0.243798	3.91465	0.565141	Msuc	Suc	18426.1	NADH dehydrogenase chain E OS=Cupriavidus necator (strain ATCC 17699 / DSM 428 / KCTC 22496 / NCIMB 10442 / H16 / Stanier 337) OX=381666 GN=nuoE PE=3 SV=1	126.046	210.346	217.098	978.411	911.954	276.36
Q0K760	3	1	15.0779	0.203035	0.408454	1836.23	0.217801	Suc	Msuc	25183	ABC-type transporter_ ATPase component OS=Cupriavidus necator (strain ATCC 17699 / DSM 428 / KCTC 22496 / NCIMB 10442 / H16 / Stanier 337) OX=381666 GN=H16_A3086 PE=4 SV=1	206.998	0	4.17447	0	0.106076	0.00892731
Q0K6A5	10	7	78.1614	0.223914	0.418658	1.64473	0.200078	Suc	Msuc	22075.9	Ubiquinol-cytochrome c reductase iron-sulfur subunit OS=Cupriavidus necator (strain ATCC 17699 / DSM 428 / KCTC 22496 / NCIMB 10442 / H16 / Stanier 337) OX=381666 GN=qcrA PE=3 SV=1	996.271	1430.8	1613.37	133.753	2183.48	139.373
P40117;Q04539	3	1	17.3101	0.869131	0.749367	1.97159	0.0521919	Suc	Msuc	25672.3	Ribulose-phosphate 3-epimerase 1 OS=Cupriavidus necator (strain ATCC 17699 / DSM 428 / KCTC 22496 / NCIMB 10442 / H16 / Stanier 337) OX=381666 GN=rpe1 PE=3 SV=1	99.7656	28.2485	2.84792	45.5988	13.6053	7.16965
Q0KD27	2	1	8.7482	0.627909	0.631615	2.09808	0.0696281	Suc	Msuc	25447.7	Ribonuclease PH OS=Cupriavidus necator (strain ATCC 17699 / DSM 428 / KCTC 22496 / NCIMB 10442 / H16 / Stanier 337) OX=381666 GN=rph PE=3 SV=1	28354.7	5370.83	3213.42	3627.54	9192.22	4786.33
Q0K6X4	5	2	27.6926	0.0930409	0.292092	14.8411	0.390134	Suc	Msuc	50459.8	Biotin carboxylase OS=Cupriavidus necator (strain ATCC 17699 / DSM 428 / KCTC 22496 / NCIMB 10442 / H16 / Stanier 337) OX=381666 GN=accC2 PE=4 SV=1	549.783	50.832	37.7087	6.90566	33.7704	2.33446
Q0K606	26	17	161.923	0.0183991	0.159166	2.83858	0.815786	Suc	Msuc	152952	DNA-directed RNA polymerase subunit beta OS=Cupriavidus necator (strain ATCC 17699 / DSM 428 / KCTC 22496 / NCIMB 10442 / H16 / Stanier 337) OX=381666 GN=rpoB PE=3 SV=1	1409.74	1204.04	2434.86	527.424	464.705	786.453
Q0KD63	3	1	19.9457	0.968936	0.778074	1.04723	0.0501219	Suc	Msuc	26154.9	Ribosomal silencing factor RsfS OS=Cupriavidus necator (strain ATCC 17699 / DSM 428 / KCTC 22496 / NCIMB 10442 / H16 / Stanier 337) OX=381666 GN=rsfS PE=3 SV=1	82.5683	319.649	71.7209	174.455	42.0611	236.047
Q0K9J7	2	2	12.1839	0.328723	0.491562	12.2006	0.139423	Suc	Msuc	47679.7	Isocitrate lyase OS=Cupriavidus necator (strain ATCC 17699 / DSM 428 / KCTC 22496 / NCIMB 10442 / H16 / Stanier 337) OX=381666 GN=iclB PE=4 SV=1	987.935	12.6415	85.5944	56.6896	25.4441	6.89207
Q0KDU6	13	9	87.3748	0.761485	0.705812	1.00778	0.0575194	Suc	Msuc	27193.2	ABC-type transporter_ periplasmic component: MolT family OS=Cupriavidus necator (strain ATCC 17699 / DSM 428 / KCTC 22496 / NCIMB 10442 / H16 / Stanier 337) OX=381666 GN=modA PE=3 SV=1	555.548	2516.98	1535.81	1196.52	1865.21	1511.05
Q0K7Y3	10	9	85.4278	0.095076	0.296614	2.40315	0.384685	Msuc	Suc	38928.3	Peptidase M29 OS=Cupriavidus necator (strain ATCC 17699 / DSM 428 / KCTC 22496 / NCIMB 10442 / H16 / Stanier 337) OX=381666 GN=H16_A2810 PE=4 SV=1	464.101	1943.28	689.562	2240.43	1744.31	3457.67
Q0KFD0	4	2	19.4793	0.275469	0.449625	1.51768	0.165587	Msuc	Suc	33980.7	Ferritin-like domain-containing protein OS=Cupriavidus necator (strain ATCC 17699 / DSM 428 / KCTC 22496 / NCIMB 10442 / H16 / Stanier 337) OX=381666 GN=H16_A0139 PE=4 SV=1	365.559	35.4991	38.3885	311.421	184.515	171.005
Q0K448	2	1	8.1022	0.0877401	0.285691	3.32863	0.405067	Msuc	Suc	26546.1	Putative fumarylpyruvate hydrolase OS=Cupriavidus necator (strain ATCC 17699 / DSM 428 / KCTC 22496 / NCIMB 10442 / H16 / Stanier 337) OX=381666 GN=H16_B0428 PE=4 SV=1	1813	1524.4	2219.76	11991.3	3365.14	3141.29
Q0KF06	7	2	34.3645	0.254183	0.436862	564.595	0.178484	Suc	Msuc	66413.4	Glutamine--fructose-6-phosphate aminotransferase [isomerizing] OS=Cupriavidus necator (strain ATCC 17699 / DSM 428 / KCTC 22496 / NCIMB 10442 / H16 / Stanier 337) OX=381666 GN=glmS PE=3 SV=1	207.91	0	2.26819	0.008075	0.11806	0.24613
Q0KFI6	1	1	5.0653	0.441819	0.525004	3.87092	0.102371	Msuc	Suc	38906.2	Outer membrane protein (Porin) OS=Cupriavidus necator (strain ATCC 17699 / DSM 428 / KCTC 22496 / NCIMB 10442 / H16 / Stanier 337) OX=381666 GN=H16_A0083 PE=4 SV=1	45.6298	26.8813	68.0491	15.5989	327.463	201.035
Q0JY61	14	10	84.7062	0.341227	0.496691	2.46606	0.13428	Msuc	Suc	49511.1	Argininosuccinate synthase OS=Cupriavidus necator (strain ATCC 17699 / DSM 428 / KCTC 22496 / NCIMB 10442 / H16 / Stanier 337) OX=381666 GN=argG PE=3 SV=1	998.494	128.126	257.211	244.967	1100.01	2067.63
Q0KEL9	13	7	106.326	0.180707	0.388654	2.28535	0.24008	Suc	Msuc	18666.4	Single-stranded DNA-binding protein OS=Cupriavidus necator (strain ATCC 17699 / DSM 428 / KCTC 22496 / NCIMB 10442 / H16 / Stanier 337) OX=381666 GN=H16_A0402 PE=3 SV=1	25564	83039.8	90675.9	34652.2	31985.7	20560.8
Q0KC00	2	1	10.3482	0.391072	0.503266	215.416	0.116636	Suc	Msuc	25125.8	Succinyl-CoA:3-ketoacid-coenzyme A transferase subunit A OS=Cupriavidus necator (strain ATCC 17699 / DSM 428 / KCTC 22496 / NCIMB 10442 / H16 / Stanier 337) OX=381666 GN=H16_A1331 PE=3 SV=1	312.003	0.557495	0.213605	0.291119	0.0545371	1.1063
Q0JZX1	1	1	4.7017	0.373901	0.49677	Infinity	0.122249	Suc	Msuc	24535.2	Hydrolase isochorismatase family OS=Cupriavidus necator (strain ATCC 17699 / DSM 428 / KCTC 22496 / NCIMB 10442 / H16 / Stanier 337) OX=381666 GN=H16_B1921 PE=4 SV=1	0	14.1876	0	0	0	0
Q0K7B0	3	1	15.4886	0.150542	0.3541	Infinity	0.277557	Suc	Msuc	58654.1	L-aspartate oxidase OS=Cupriavidus necator (strain ATCC 17699 / DSM 428 / KCTC 22496 / NCIMB 10442 / H16 / Stanier 337) OX=381666 GN=nadB PE=3 SV=1	65.7344	6.8927	0	0	0	0
Q0K8L5	2	1	16.0626	0.241856	0.426784	3.62364	0.186767	Msuc	Suc	21510.6	7-methyl-GTP pyrophosphatase OS=Cupriavidus necator (strain ATCC 17699 / DSM 428 / KCTC 22496 / NCIMB 10442 / H16 / Stanier 337) OX=381666 GN=H16_A2573 PE=3 SV=1	480.02	210.138	25.184	850.619	173.534	1567.99
Q0KA41	3	1	20.9442	0.213041	0.417365	39.5759	0.208977	Suc	Msuc	52122.8	Inosine-5'-monophosphate dehydrogenase OS=Cupriavidus necator (strain ATCC 17699 / DSM 428 / KCTC 22496 / NCIMB 10442 / H16 / Stanier 337) OX=381666 GN=guaB PE=3 SV=1	14.6162	68.1674	0	0	0	2.09177
Q0K5M5	20	14	150.454	0.180492	0.388654	2.03264	0.240315	Suc	Msuc	55647.4	ATP synthase subunit alpha OS=Cupriavidus necator (strain ATCC 17699 / DSM 428 / KCTC 22496 / NCIMB 10442 / H16 / Stanier 337) OX=381666 GN=atpA PE=3 SV=1	2977.37	1921.4	4267.32	1857.63	2142.64	509.179
Q7WRQ5	4	2	21.2509	0.701233	0.67071	1.56669	0.0621229	Suc	Msuc	37856.7	Putative integrase/recombinase OS=Cupriavidus necator (strain ATCC 17699 / DSM 428 / KCTC 22496 / NCIMB 10442 / H16 / Stanier 337) OX=381666 GN=PHG040 PE=4 SV=1	1988.14	199.936	335.266	1120.85	80.8539	408.919
Q0K815	3	2	21.4413	0.853351	0.743635	1.0271	0.052762	Msuc	Suc	82089.2	Catalase-peroxidase OS=Cupriavidus necator (strain ATCC 17699 / DSM 428 / KCTC 22496 / NCIMB 10442 / H16 / Stanier 337) OX=381666 GN=katG PE=3 SV=1	1260.5	1657.47	1968.82	2842.43	1175.65	1001.13
Q0K8F9	20	18	128.23	0.24611	0.429627	2.3225	0.183835	Suc	Msuc	65053.8	Succinate dehydrogenase flavoprotein subunit OS=Cupriavidus necator (strain ATCC 17699 / DSM 428 / KCTC 22496 / NCIMB 10442 / H16 / Stanier 337) OX=381666 GN=sdhA PE=3 SV=1	3109.38	712.845	1033.05	382.016	1006.05	702.465
Q7WX55	6	5	65.0874	0.560527	0.596186	2.35534	0.0787932	Msuc	Suc	15510.5	Histone-like protein OS=Cupriavidus necator (strain ATCC 17699 / DSM 428 / KCTC 22496 / NCIMB 10442 / H16 / Stanier 337) OX=381666 GN=PHG287 PE=3 SV=1	1530.1	544.991	1178.67	4398.86	370.675	2894.19
Q0K9B8	6	2	31.2172	0.321228	0.48752	1.70371	0.142667	Msuc	Suc	55079.4	Transcription termination/antitermination protein NusA OS=Cupriavidus necator (strain ATCC 17699 / DSM 428 / KCTC 22496 / NCIMB 10442 / H16 / Stanier 337) OX=381666 GN=nusA PE=3 SV=1	350.404	181.252	948.923	852.234	406.975	1263.27
Q0K740	3	2	17.8816	0.149316	0.352281	132.912	0.279306	Suc	Msuc	28558.6	Pyrroline-5-carboxylate reductase OS=Cupriavidus necator (strain ATCC 17699 / DSM 428 / KCTC 22496 / NCIMB 10442 / H16 / Stanier 337) OX=381666 GN=proC PE=3 SV=1	640.877	0.947933	106.597	0	5.63095	0
Q0KE19	3	2	24.1324	0.548946	0.588694	73.157	0.08063	Suc	Msuc	28555.7	3-deoxy-manno-octulosonate cytidylyltransferase OS=Cupriavidus necator (strain ATCC 17699 / DSM 428 / KCTC 22496 / NCIMB 10442 / H16 / Stanier 337) OX=381666 GN=kdsB PE=3 SV=1	658.386	0.432506	1.40548	2.85461	6.17014	0
Q0K8M0	5	4	44.8045	0.205652	0.408454	1.95441	0.21543	Suc	Msuc	31874.7	Malonyl CoA-acyl carrier protein transacylase OS=Cupriavidus necator (strain ATCC 17699 / DSM 428 / KCTC 22496 / NCIMB 10442 / H16 / Stanier 337) OX=381666 GN=fabD PE=3 SV=1	3417.98	9966.05	5951.65	1793.21	5782.21	2317.92
Q0KF71;Q0K6B7	45	39	268.467	0.621622	0.626911	1.07178	0.070383	Suc	Msuc	34380.1	Probable extra-cytoplasmic solute receptor OS=Cupriavidus necator (strain ATCC 17699 / DSM 428 / KCTC 22496 / NCIMB 10442 / H16 / Stanier 337) OX=381666 GN=H16_A0198 PE=3 SV=1	30400.3	31916.2	23561.2	31489.5	23767.4	24869.3
Q0K0Q9	4	2	40.1093	0.351738	0.49677	14.7295	0.130199	Suc	Msuc	42279.2	Acetate kinase OS=Cupriavidus necator (strain ATCC 17699 / DSM 428 / KCTC 22496 / NCIMB 10442 / H16 / Stanier 337) OX=381666 GN=ackA PE=3 SV=1	1403.92	710.022	6.5884	54.0774	2.07062	87.8172
Q0K8T7	12	12	88.7471	0.605232	0.617581	1.99459	0.0724427	Suc	Msuc	20954.8	Amidase related to nicotinamidase_Isochorismatase family OS=Cupriavidus necator (strain ATCC 17699 / DSM 428 / KCTC 22496 / NCIMB 10442 / H16 / Stanier 337) OX=381666 GN=H16_A2496 PE=4 SV=1	8235.37	7958.54	972.053	4522.41	2659.57	1424.27
Q0KDN9	27	19	196.811	0.146435	0.346533	3.49527	0.2835	Suc	Msuc	45680	Glutamate-1-semialdehyde 2_1-aminomutase OS=Cupriavidus necator (strain ATCC 17699 / DSM 428 / KCTC 22496 / NCIMB 10442 / H16 / Stanier 337) OX=381666 GN=hemL PE=3 SV=1	10249.7	5823.93	1729.14	834.2	3008.6	1250.59
Q0KDM0	4	3	24.0772	0.13008	0.335481	3.27115	0.309707	Msuc	Suc	35510.2	Thioredoxin reductase OS=Cupriavidus necator (strain ATCC 17699 / DSM 428 / KCTC 22496 / NCIMB 10442 / H16 / Stanier 337) OX=381666 GN=H16_A0753 PE=3 SV=1	92.6068	182.484	28.5378	615.16	188.23	189.824
Q0K4P6	34	25	211.262	0.668626	0.649665	1.08361	0.0651794	Suc	Msuc	11387	H-NS-like DNA-binding protein OS=Cupriavidus necator (strain ATCC 17699 / DSM 428 / KCTC 22496 / NCIMB 10442 / H16 / Stanier 337) OX=381666 GN=H16_B0227 PE=3 SV=1	3895.59	1625.85	4794.83	3360.07	5612.97	547.234
Q0K8G6	4	1	20.7854	0.467209	0.542107	2.15474	0.0963243	Suc	Msuc	28218.8	ABC-type transporter_ ATPase component: HAAT family OS=Cupriavidus necator (strain ATCC 17699 / DSM 428 / KCTC 22496 / NCIMB 10442 / H16 / Stanier 337) OX=381666 GN=livG1 PE=4 SV=1	4089.11	577.988	1036.98	1434.66	796.936	415.627
Q0JY89	8	4	59.8177	0.240396	0.426784	4.88069	0.187792	Msuc	Suc	19085	DUF2271 domain-containing protein OS=Cupriavidus necator (strain ATCC 17699 / DSM 428 / KCTC 22496 / NCIMB 10442 / H16 / Stanier 337) OX=381666 GN=H16_B2503 PE=4 SV=1	138.696	962.038	1317.54	8019.06	3243.64	540.148
Q0K3Q9	7	6	38.3998	0.573117	0.606526	2.62646	0.0768896	Suc	Msuc	93810.6	Aconitate hydratase B OS=Cupriavidus necator (strain ATCC 17699 / DSM 428 / KCTC 22496 / NCIMB 10442 / H16 / Stanier 337) OX=381666 GN=acnB PE=3 SV=1	206.602	54.8483	14.0396	31.4844	51.3362	22.0696
Q0KDL8	17	10	94.6454	0.86095	0.746316	1.02549	0.0524789	Msuc	Suc	23034.2	Outer-membrane lipoprotein carrier protein OS=Cupriavidus necator (strain ATCC 17699 / DSM 428 / KCTC 22496 / NCIMB 10442 / H16 / Stanier 337) OX=381666 GN=lolA PE=3 SV=1	5252	13187.1	15055.3	13536.6	6961.28	13850.3
Q0KEE0	5	4	43.2199	0.220782	0.418234	1.35721	0.202572	Suc	Msuc	15207.4	Predicted redox protein_ regulator of disulfide-bond formation OS=Cupriavidus necator (strain ATCC 17699 / DSM 428 / KCTC 22496 / NCIMB 10442 / H16 / Stanier 337) OX=381666 GN=H16_A0481 PE=4 SV=1	2004.06	1289.45	1554.13	1021.6	1647.4	902.762
Q0K3B4	2	1	8.8951	0.220447	0.418234	35.8689	0.202843	Suc	Msuc	27027.8	Short-chain alcohol dehydrogenase OS=Cupriavidus necator (strain ATCC 17699 / DSM 428 / KCTC 22496 / NCIMB 10442 / H16 / Stanier 337) OX=381666 GN=H16_B0713 PE=3 SV=1	12.791	64.4054	0	0	2.15218	0
Q0K520	2	1	14.1274	0.112312	0.320304	6.46844	0.343869	Suc	Msuc	17441.7	YbaK/aminoacyl-tRNA synthetase-associated domain-containing protein OS=Cupriavidus necator (strain ATCC 17699 / DSM 428 / KCTC 22496 / NCIMB 10442 / H16 / Stanier 337) OX=381666 GN=H16_B0098 PE=4 SV=1	252.21	475.624	1381.91	7.97244	318.187	0
Q0KEY9	6	4	46.1479	0.522133	0.575802	1.26594	0.0852212	Suc	Msuc	15799.9	Diadenosine tetraphosphate (Ap4A) hydrolase OS=Cupriavidus necator (strain ATCC 17699 / DSM 428 / KCTC 22496 / NCIMB 10442 / H16 / Stanier 337) OX=381666 GN=H16_A0281 PE=4 SV=1	1222.97	2701.19	1628.5	2059.01	817.729	1509.47
Q0K6R1	9	6	49.961	0.241139	0.426784	7.36549	0.187269	Suc	Msuc	108715	Ribonucleoside-diphosphate reductase OS=Cupriavidus necator (strain ATCC 17699 / DSM 428 / KCTC 22496 / NCIMB 10442 / H16 / Stanier 337) OX=381666 GN=nrdA PE=3 SV=1	269.543	10.7033	56.4245	13.5018	13.3491	18.8582
Q0K5E3	4	4	37.049	0.14072	0.345695	4.16253	0.29217	Suc	Msuc	14892.3	Thioesterase domain-containing protein OS=Cupriavidus necator (strain ATCC 17699 / DSM 428 / KCTC 22496 / NCIMB 10442 / H16 / Stanier 337) OX=381666 GN=H16_A3722 PE=4 SV=1	2097.78	8603.73	1402.84	183.727	2589.27	134.93
Q0KA97;Q0KF92	18	11	125.328	0.331172	0.491562	3.60253	0.13839	Suc	Msuc	58764.8	Acetyl/propionyl-CoA carboxylase_carboxyltransferase subunit OS=Cupriavidus necator (strain ATCC 17699 / DSM 428 / KCTC 22496 / NCIMB 10442 / H16 / Stanier 337) OX=381666 GN=H16_A1973 PE=4 SV=1	2618.62	918.833	188.469	475.405	477.138	81.7074
Q0KE98	2	1	10.9512	0.226921	0.418658	6.27888	0.197734	Suc	Msuc	39205.2	Glycine--tRNA ligase alpha subunit OS=Cupriavidus necator (strain ATCC 17699 / DSM 428 / KCTC 22496 / NCIMB 10442 / H16 / Stanier 337) OX=381666 GN=glyQ PE=3 SV=1	913.31	477.072	71.457	0	120.13	112.688
Q0K9Z5	1	1	5.0296	1	0.780911	1	1	---	---	55354.9	Long-chain-fatty-acid--CoA ligase OS=Cupriavidus necator (strain ATCC 17699 / DSM 428 / KCTC 22496 / NCIMB 10442 / H16 / Stanier 337) OX=381666 GN=H16_A2076 PE=4 SV=1	0	0	0	0	0	0
Q0K7M5	1	1	4.9789	1	0.780911	1	1	---	---	35546.7	Porphobilinogen deaminase OS=Cupriavidus necator (strain ATCC 17699 / DSM 428 / KCTC 22496 / NCIMB 10442 / H16 / Stanier 337) OX=381666 GN=hemC PE=3 SV=1	0	0	0	0	0	0
Q0KE64	1	1	4.9811	1	0.780911	1	1	---	---	16301.4	SnoaL-like domain-containing protein OS=Cupriavidus necator (strain ATCC 17699 / DSM 428 / KCTC 22496 / NCIMB 10442 / H16 / Stanier 337) OX=381666 GN=H16_A0558 PE=4 SV=1	0	0	0	0	0	0
Q0KEJ9	1	1	5.8246	1	0.780911	1	1	---	---	35162.7	ABC-type transporter_ ATPase component OS=Cupriavidus necator (strain ATCC 17699 / DSM 428 / KCTC 22496 / NCIMB 10442 / H16 / Stanier 337) OX=381666 GN=H16_A0422 PE=4 SV=1	0	0	0	0	0	0
Q0K8P8	9	8	65.0337	0.14487	0.345986	2.45176	0.285825	Msuc	Suc	14975.1	Uncharacterized protein_ possibly involved in utilization of glycolate and propanediol OS=Cupriavidus necator (strain ATCC 17699 / DSM 428 / KCTC 22496 / NCIMB 10442 / H16 / Stanier 337) OX=381666 GN=H16_A2536 PE=4 SV=1	581.993	1465.1	644.877	3335.4	940.616	2324.05
Q0KC17	9	6	71.3502	0.855844	0.743635	1.02372	0.0526674	Suc	Msuc	16895.5	CBS domain-containing protein OS=Cupriavidus necator (strain ATCC 17699 / DSM 428 / KCTC 22496 / NCIMB 10442 / H16 / Stanier 337) OX=381666 GN=H16_A1314 PE=4 SV=1	6957.29	2970.39	2302.48	4818.96	2878.88	4248.98
Q0K3N5	5	3	25.6658	0.270885	0.447145	1.58105	0.168227	Msuc	Suc	14943.1	Uncharacterized protein OS=Cupriavidus necator (strain ATCC 17699 / DSM 428 / KCTC 22496 / NCIMB 10442 / H16 / Stanier 337) OX=381666 GN=H16_B0592 PE=4 SV=1	2844.97	5080.26	12624.7	14012	11338.8	7139.53
Q0KDH9	1	1	5.1408	0.373901	0.49677	Infinity	0.122249	Suc	Msuc	46587.1	3-phosphoshikimate 1-carboxyvinyltransferase OS=Cupriavidus necator (strain ATCC 17699 / DSM 428 / KCTC 22496 / NCIMB 10442 / H16 / Stanier 337) OX=381666 GN=aroA PE=3 SV=1	0	0.0665147	0	0	0	0
Q0K7K7	1	1	5.2733	1	0.780911	1	1	---	---	7456.55	Formate dehydrogenase OS=Cupriavidus necator (strain ATCC 17699 / DSM 428 / KCTC 22496 / NCIMB 10442 / H16 / Stanier 337) OX=381666 GN=H16_A2938 PE=4 SV=1	0	0	0	0	0	0
Q0K5N1	4	3	30.8994	0.208943	0.410799	7.35194	0.212513	Suc	Msuc	39720.3	Uroporphyrinogen decarboxylase OS=Cupriavidus necator (strain ATCC 17699 / DSM 428 / KCTC 22496 / NCIMB 10442 / H16 / Stanier 337) OX=381666 GN=hemE PE=3 SV=2	2615.36	1031.24	122.185	11.065	296.041	205.518
Q0K5H1	3	2	20.1881	0.898421	0.757836	2.64703	0.0513134	Suc	Msuc	25832.4	Response regulator containing a Fis-type DNA-binding domain_ NtrX OS=Cupriavidus necator (strain ATCC 17699 / DSM 428 / KCTC 22496 / NCIMB 10442 / H16 / Stanier 337) OX=381666 GN=ntrX PE=4 SV=1	50.5259	111.403	0.209532	20.6407	11.0747	29.5374
Q0K974	5	2	37.9518	0.378328	0.49816	2.04642	0.120759	Suc	Msuc	21467.3	Putative NADH-flavin reductase OS=Cupriavidus necator (strain ATCC 17699 / DSM 428 / KCTC 22496 / NCIMB 10442 / H16 / Stanier 337) OX=381666 GN=H16_A2352 PE=4 SV=1	309.752	1288.84	1713.61	213.393	418.923	986.22
Q0KCH2	1	1	6.884	0.922267	0.76551	16.8777	0.0507666	Suc	Msuc	45414.7	Cysteine desulfurase IscS OS=Cupriavidus necator (strain ATCC 17699 / DSM 428 / KCTC 22496 / NCIMB 10442 / H16 / Stanier 337) OX=381666 GN=iscS PE=3 SV=1	595.175	0	1.35309	3.59931	17.8449	13.8999
Q0K8N6	23	13	171.527	0.647294	0.641499	1.10949	0.0674176	Suc	Msuc	28092.9	Pyridoxine 5'-phosphate synthase OS=Cupriavidus necator (strain ATCC 17699 / DSM 428 / KCTC 22496 / NCIMB 10442 / H16 / Stanier 337) OX=381666 GN=pdxJ PE=3 SV=1	795.947	9878.56	2733.32	4801.63	3594.88	3688.21
Q0K4U3	3	3	16.3745	0.135701	0.340329	9.38511	0.300205	Msuc	Suc	35240.9	Hemagglutinin transmembrane protein OS=Cupriavidus necator (strain ATCC 17699 / DSM 428 / KCTC 22496 / NCIMB 10442 / H16 / Stanier 337) OX=381666 GN=H16_B0180 PE=4 SV=1	6.51162	5.01539	1.95577	107.697	9.57051	9.26958
Q0KBK4	14	12	129.954	0.44984	0.532266	2.41598	0.100391	Suc	Msuc	23552	ATP-dependent Clp protease proteolytic subunit OS=Cupriavidus necator (strain ATCC 17699 / DSM 428 / KCTC 22496 / NCIMB 10442 / H16 / Stanier 337) OX=381666 GN=clpP PE=3 SV=1	20171.3	8993.81	2030.95	7390.46	2797.22	2724.69
Q0KBY7	7	3	50.1512	0.378716	0.49816	1.3978	0.12063	Msuc	Suc	14003	Integration host factor subunit alpha OS=Cupriavidus necator (strain ATCC 17699 / DSM 428 / KCTC 22496 / NCIMB 10442 / H16 / Stanier 337) OX=381666 GN=ihfA PE=3 SV=1	1099.47	1815.84	4317.06	3590.87	2105.57	4412.96
Q0KEC9	3	2	27.1411	0.379235	0.49816	2.0913	0.120457	Suc	Msuc	23372.9	Phospholipid-binding protein OS=Cupriavidus necator (strain ATCC 17699 / DSM 428 / KCTC 22496 / NCIMB 10442 / H16 / Stanier 337) OX=381666 GN=H16_A0492 PE=4 SV=1	3337.83	617.004	2629.46	600.665	1534.8	1012.95
Q0K8Y1	16	14	97.9245	0.431349	0.519521	1.37886	0.105061	Msuc	Suc	17030.2	Transcription elongation factor GreA OS=Cupriavidus necator (strain ATCC 17699 / DSM 428 / KCTC 22496 / NCIMB 10442 / H16 / Stanier 337) OX=381666 GN=greA1 PE=3 SV=1	1180.15	11966.2	6425.35	7167.71	6389.09	13429.8
Q0KCY2	4	4	21.1865	0.112072	0.320304	3.04688	0.34438	Suc	Msuc	50373.3	FAD/FMN-containing dehydrogenase OS=Cupriavidus necator (strain ATCC 17699 / DSM 428 / KCTC 22496 / NCIMB 10442 / H16 / Stanier 337) OX=381666 GN=H16_A0996 PE=3 SV=1	149.536	271.569	695.163	117.517	111.055	137.793
Q0JZU5	3	1	16.2524	0.290823	0.46164	1.91154	0.157238	Msuc	Suc	53332.9	Glyceraldehyde-3 dehydrogenase OS=Cupriavidus necator (strain ATCC 17699 / DSM 428 / KCTC 22496 / NCIMB 10442 / H16 / Stanier 337) OX=381666 GN=H16_B1947 PE=3 SV=1	133.63	118.179	12.2322	254.461	102.768	147.496
Q0JY55	1	1	5.2788	0.372476	0.49677	Infinity	0.122735	Msuc	Suc	7766.6	Protein SlyX homolog OS=Cupriavidus necator (strain ATCC 17699 / DSM 428 / KCTC 22496 / NCIMB 10442 / H16 / Stanier 337) OX=381666 GN=slyX PE=3 SV=1	0	0	0	0.0128352	0	164.143
Q0K670	2	1	11.5648	0.373901	0.49677	Infinity	0.122249	Suc	Msuc	42763.2	Deoxyguanosinetriphosphate triphosphohydrolase-like protein OS=Cupriavidus necator (strain ATCC 17699 / DSM 428 / KCTC 22496 / NCIMB 10442 / H16 / Stanier 337) OX=381666 GN=dgt PE=3 SV=1	301.025	0	0	0	0	0
Q0KE75	18	15	123.259	0.936622	0.769921	1.56739	0.0505088	Suc	Msuc	41311.4	Succinate--CoA ligase [ADP-forming] subunit beta OS=Cupriavidus necator (strain ATCC 17699 / DSM 428 / KCTC 22496 / NCIMB 10442 / H16 / Stanier 337) OX=381666 GN=sucC PE=3 SV=1	3112.36	11086.1	45768.4	7060.24	23596.5	7602.27
Q0K4U8	3	3	19.8005	0.257182	0.437116	1.72339	0.176564	Msuc	Suc	25049.3	Dienelactone hydrolase or related enzyme OS=Cupriavidus necator (strain ATCC 17699 / DSM 428 / KCTC 22496 / NCIMB 10442 / H16 / Stanier 337) OX=381666 GN=H16_B0175 PE=4 SV=1	18.2225	157.991	90.259	181.222	150.224	127.79
Q0JZM9	4	3	30.4747	0.284797	0.45928	1.4078	0.160428	Msuc	Suc	44623.7	Amidase OS=Cupriavidus necator (strain ATCC 17699 / DSM 428 / KCTC 22496 / NCIMB 10442 / H16 / Stanier 337) OX=381666 GN=H16_B2013 PE=4 SV=1	1818.92	2363.33	1497.62	2755.66	1689.97	3550.48
Q0K5U5	9	6	77.2821	0.920891	0.765183	1.05303	0.0507941	Suc	Msuc	11304	Sulfur oxidation protein (SoxZ) OS=Cupriavidus necator (strain ATCC 17699 / DSM 428 / KCTC 22496 / NCIMB 10442 / H16 / Stanier 337) OX=381666 GN=soxZ PE=4 SV=1	2717.01	9889.19	13800.1	4054.77	10013.1	11008.6
Q0K619	15	10	129.594	0.446335	0.528923	1.43717	0.101248	Suc	Msuc	22754.2	Large ribosomal subunit protein uL3 OS=Cupriavidus necator (strain ATCC 17699 / DSM 428 / KCTC 22496 / NCIMB 10442 / H16 / Stanier 337) OX=381666 GN=rplC PE=3 SV=1	29953.9	11095.9	14731.4	19146.8	6578.06	13088.3
Q0K7M0	11	9	62.7911	0.207813	0.409611	2.17407	0.213507	Suc	Msuc	51729	Argininosuccinate lyase OS=Cupriavidus necator (strain ATCC 17699 / DSM 428 / KCTC 22496 / NCIMB 10442 / H16 / Stanier 337) OX=381666 GN=argH PE=3 SV=1	1935.8	883.008	547.874	497.351	254.529	796.683
Q0K738	14	9	131.244	0.0605873	0.259183	2.6979	0.503752	Msuc	Suc	18091.8	Metalloregulation DNA-binding stress protein OS=Cupriavidus necator (strain ATCC 17699 / DSM 428 / KCTC 22496 / NCIMB 10442 / H16 / Stanier 337) OX=381666 GN=H16_A3108 PE=3 SV=1	3727.18	5524.49	5625.47	20310.8	13171.4	6654.81
Q0K8Y6	2	1	8.7378	1	0.780911	1	1	---	---	33442.2	Dihydropteroate synthase OS=Cupriavidus necator (strain ATCC 17699 / DSM 428 / KCTC 22496 / NCIMB 10442 / H16 / Stanier 337) OX=381666 GN=folP PE=3 SV=1	0	0	0	0	0	0
Q0KCU4	14	12	111.039	0.641201	0.638388	1.03519	0.0680937	Msuc	Suc	64870.1	Acetolactate synthase OS=Cupriavidus necator (strain ATCC 17699 / DSM 428 / KCTC 22496 / NCIMB 10442 / H16 / Stanier 337) OX=381666 GN=ilvB PE=3 SV=1	1448.32	821.674	219.383	1035.12	770.624	771.247
Q0K703	10	7	81.0496	0.112047	0.320304	2.48495	0.344433	Suc	Msuc	16686.8	Ferric uptake regulation protein OS=Cupriavidus necator (strain ATCC 17699 / DSM 428 / KCTC 22496 / NCIMB 10442 / H16 / Stanier 337) OX=381666 GN=fur PE=3 SV=1	5148.22	1444.5	2741.84	1194.16	967.193	1595.08
Q0K029	6	4	40.1511	0.693377	0.667295	1.47826	0.0628208	Msuc	Suc	22644.4	Cysteine dioxygenase type I OS=Cupriavidus necator (strain ATCC 17699 / DSM 428 / KCTC 22496 / NCIMB 10442 / H16 / Stanier 337) OX=381666 GN=cdo PE=3 SV=1	179.28	388.064	449.995	19.545	1211.25	273.097
Q0K783	12	11	81.8491	0.655974	0.644036	1.20442	0.0664831	Suc	Msuc	34963.8	Ornithine carbamoyltransferase OS=Cupriavidus necator (strain ATCC 17699 / DSM 428 / KCTC 22496 / NCIMB 10442 / H16 / Stanier 337) OX=381666 GN=argF PE=3 SV=1	5614.51	2234.75	2275.21	4347.72	3099.01	959.377
Q0K0Q0	2	2	9.8594	0.124194	0.329765	6.18591	0.320284	Suc	Msuc	42400.7	Predicted pyridoxal phosphate-dependent enzyme apparently involved in regulation of cell wall biogen OS=Cupriavidus necator (strain ATCC 17699 / DSM 428 / KCTC 22496 / NCIMB 10442 / H16 / Stanier 337) OX=381666 GN=H16_B1639 PE=3 SV=1	237.55	35.0528	94.8177	35.2593	22.5639	1.57322
Q0K016	4	2	23.2737	0.647622	0.641499	1.09281	0.0673817	Suc	Msuc	24881.6	Transcriptional regulator OS=Cupriavidus necator (strain ATCC 17699 / DSM 428 / KCTC 22496 / NCIMB 10442 / H16 / Stanier 337) OX=381666 GN=H16_B1876 PE=4 SV=1	715.447	956.496	635.985	1022.77	491.28	597.867
Q0K704	2	1	11.4313	0.410813	0.513146	1.24474	0.110704	Msuc	Suc	22272.3	Outer membrane protein assembly factor BamE OS=Cupriavidus necator (strain ATCC 17699 / DSM 428 / KCTC 22496 / NCIMB 10442 / H16 / Stanier 337) OX=381666 GN=bamE PE=3 SV=1	20.8153	68.1067	481.694	123.582	372.707	213.98
Q0KF35	3	2	20.649	0.415763	0.51471	1.46245	0.109297	Msuc	Suc	64737.5	Acyl-CoA dehydrogenase_ short-chain specific (Probable AidB protein) OS=Cupriavidus necator (strain ATCC 17699 / DSM 428 / KCTC 22496 / NCIMB 10442 / H16 / Stanier 337) OX=381666 GN=aidB PE=3 SV=1	147.279	88.9667	78.7378	80.6624	233.018	146.967
Q0KDN6	3	2	17.926	0.113749	0.320875	1.8998	0.340842	Suc	Msuc	13591.7	Type IV pilus response regulator PilH OS=Cupriavidus necator (strain ATCC 17699 / DSM 428 / KCTC 22496 / NCIMB 10442 / H16 / Stanier 337) OX=381666 GN=pilH PE=4 SV=1	727.851	388.625	652.511	358.603	403.218	169.324
Q0K781	16	8	82.0185	0.145506	0.346441	2.46474	0.284876	Msuc	Suc	9417.9	Small ribosomal subunit protein bS20 OS=Cupriavidus necator (strain ATCC 17699 / DSM 428 / KCTC 22496 / NCIMB 10442 / H16 / Stanier 337) OX=381666 GN=rpsT PE=3 SV=1	15855.6	13950.2	31440.3	90728.1	26404.1	33823.2
Q0K0Q4	6	4	37.3339	0.914422	0.763066	3.24105	0.05093	Suc	Msuc	10642.9	Hypothetical membrane associated protein OS=Cupriavidus necator (strain ATCC 17699 / DSM 428 / KCTC 22496 / NCIMB 10442 / H16 / Stanier 337) OX=381666 GN=H16_B1635 PE=4 SV=1	12.4558	2674.26	324.816	344.128	467.805	117.252
Q0KEI7	1	1	5.1378	1	0.780911	1	1	---	---	19881.1	Carbon monoxide dehydrogenase homolog_ subunit G OS=Cupriavidus necator (strain ATCC 17699 / DSM 428 / KCTC 22496 / NCIMB 10442 / H16 / Stanier 337) OX=381666 GN=coxG1 PE=4 SV=1	0	0	0	0	0	0
Q0KCH1	16	13	157.099	0.333072	0.492067	1.71995	0.137597	Msuc	Suc	14283.2	Iron-sulfur cluster assembly scaffold protein IscU OS=Cupriavidus necator (strain ATCC 17699 / DSM 428 / KCTC 22496 / NCIMB 10442 / H16 / Stanier 337) OX=381666 GN=iscU PE=3 SV=1	3000.55	26465.3	11858.1	31378.6	11172.6	28524.1
P27748	1	1	11.0254	0.788334	0.713688	1.74971	0.0558634	Msuc	Suc	38291	Acetoin catabolism protein X OS=Cupriavidus necator (strain ATCC 17699 / DSM 428 / KCTC 22496 / NCIMB 10442 / H16 / Stanier 337) OX=381666 GN=acoX PE=4 SV=2	0	0	1578.39	6.91115	2754.82	0
Q0K609	9	6	55.2025	0.670703	0.650297	1.46577	0.0649719	Msuc	Suc	14012.3	Small ribosomal subunit protein uS12 OS=Cupriavidus necator (strain ATCC 17699 / DSM 428 / KCTC 22496 / NCIMB 10442 / H16 / Stanier 337) OX=381666 GN=rpsL PE=3 SV=1	10933.6	2431.19	6084.7	17232.3	2843.15	8433.13
Q0KA02	6	5	35.3434	0.16252	0.366762	2.49748	0.261473	Suc	Msuc	41641.9	Succinyl-diaminopimelate desuccinylase OS=Cupriavidus necator (strain ATCC 17699 / DSM 428 / KCTC 22496 / NCIMB 10442 / H16 / Stanier 337) OX=381666 GN=dapE PE=3 SV=1	232.518	397.841	89.8086	103.521	92.0996	92.737
Q0K7P5	27	22	202.318	0.219239	0.418234	3.11885	0.203821	Suc	Msuc	38957.5	GDP-mannose 4_6-dehydratase OS=Cupriavidus necator (strain ATCC 17699 / DSM 428 / KCTC 22496 / NCIMB 10442 / H16 / Stanier 337) OX=381666 GN=gmd PE=3 SV=1	8117.81	7230.18	1394.48	4284.3	938.509	145.343
P31902	2	2	12.2201	0.257474	0.437116	5.58161	0.176379	Suc	Msuc	38939.6	Hydrogenase maturation factor HypB OS=Cupriavidus necator (strain ATCC 17699 / DSM 428 / KCTC 22496 / NCIMB 10442 / H16 / Stanier 337) OX=381666 GN=hypB PE=3 SV=2	516.573	30.1839	85.9215	65.4668	43.4276	4.45619
Q0KA43	5	2	34.3292	0.290819	0.46164	72.5609	0.157241	Suc	Msuc	60084.7	GMP synthase [glutamine-hydrolyzing] OS=Cupriavidus necator (strain ATCC 17699 / DSM 428 / KCTC 22496 / NCIMB 10442 / H16 / Stanier 337) OX=381666 GN=guaA PE=3 SV=1	163.294	1.13208	1.12153	0	0	2.28151
Q0KBG9	24	17	183.795	0.432395	0.519521	1.49769	0.104786	Suc	Msuc	45518.8	ABC-type transporter_ periplasmic component: HAAT family OS=Cupriavidus necator (strain ATCC 17699 / DSM 428 / KCTC 22496 / NCIMB 10442 / H16 / Stanier 337) OX=381666 GN=H16_A1520 PE=4 SV=1	6432	2232.1	6790.57	1800.7	1887.88	6630.39
Q0KD14	4	3	24.8848	0.360904	0.49677	1.62111	0.126809	Msuc	Suc	18567.2	Carboxymuconolactone decarboxylase-like domain-containing protein OS=Cupriavidus necator (strain ATCC 17699 / DSM 428 / KCTC 22496 / NCIMB 10442 / H16 / Stanier 337) OX=381666 GN=H16_A0964 PE=4 SV=1	1141.96	7575.81	11416	16107.4	10278.8	6252.97
Q0KCG6	7	4	57.3991	0.260358	0.43971	2.47869	0.17457	Suc	Msuc	12786.1	2Fe-2S ferredoxin OS=Cupriavidus necator (strain ATCC 17699 / DSM 428 / KCTC 22496 / NCIMB 10442 / H16 / Stanier 337) OX=381666 GN=fdx PE=3 SV=1	2857.15	1409.07	6623.51	1722.87	2374.33	296.127
Q0KA33	42	33	339.534	0.310428	0.480008	1.39519	0.147572	Suc	Msuc	87462.5	Phosphoenolpyruvate synthase OS=Cupriavidus necator (strain ATCC 17699 / DSM 428 / KCTC 22496 / NCIMB 10442 / H16 / Stanier 337) OX=381666 GN=ppsA PE=3 SV=1	4704.01	3262.9	4536.71	1199.1	7261.27	501.579
Q0K929	12	10	89.1606	0.0653526	0.263634	8.35299	0.483071	Suc	Msuc	9847.28	Large ribosomal subunit protein bL31B OS=Cupriavidus necator (strain ATCC 17699 / DSM 428 / KCTC 22496 / NCIMB 10442 / H16 / Stanier 337) OX=381666 GN=rpmE2 PE=3 SV=1	12411	1560.02	8911.57	1966.19	428.305	344.955
Q0K8Q6	12	8	81.9559	0.117755	0.322666	1.76061	0.332668	Suc	Msuc	54838.3	Fumarate hydratase class I OS=Cupriavidus necator (strain ATCC 17699 / DSM 428 / KCTC 22496 / NCIMB 10442 / H16 / Stanier 337) OX=381666 GN=fumA PE=3 SV=1	3839.73	2302.21	3655.7	1057.76	2374.67	2132.48
Q0K823	4	2	27.2437	0.373901	0.49677	Infinity	0.122249	Suc	Msuc	95535.1	Alanine--tRNA ligase OS=Cupriavidus necator (strain ATCC 17699 / DSM 428 / KCTC 22496 / NCIMB 10442 / H16 / Stanier 337) OX=381666 GN=alaS PE=3 SV=1	0	0	33.6677	0	0	0
Q0KF83	10	6	76.869	0.299554	0.471669	1.49328	0.152805	Msuc	Suc	32972.6	hydroxymethylglutaryl-CoA lyase OS=Cupriavidus necator (strain ATCC 17699 / DSM 428 / KCTC 22496 / NCIMB 10442 / H16 / Stanier 337) OX=381666 GN=H16_A0186 PE=3 SV=1	6144.94	23124.7	19434.2	26298.2	17708.9	28721.3
Q0KCM6	10	6	68.062	0.270852	0.447145	1.53165	0.168246	Suc	Msuc	43211.4	Aspartate/tyrosine/aromatic aminotransferase OS=Cupriavidus necator (strain ATCC 17699 / DSM 428 / KCTC 22496 / NCIMB 10442 / H16 / Stanier 337) OX=381666 GN=H16_A1104 PE=4 SV=1	1397.77	714.246	808.862	332.1	635.223	939.697
Q0K9K3	14	12	89.0558	0.580249	0.606526	1.50595	0.0758526	Msuc	Suc	28279.1	Zn-dependent protease with chaperone function OS=Cupriavidus necator (strain ATCC 17699 / DSM 428 / KCTC 22496 / NCIMB 10442 / H16 / Stanier 337) OX=381666 GN=htpX1 PE=3 SV=1	1904.06	317.89	81.3151	326.279	426.274	2716.06
Q0K680	13	5	90.0743	0.370703	0.49677	1.95771	0.123345	Suc	Msuc	22999.4	ABC-type transporter_ auxilary periplasmic component involved in toluene tolerance OS=Cupriavidus necator (strain ATCC 17699 / DSM 428 / KCTC 22496 / NCIMB 10442 / H16 / Stanier 337) OX=381666 GN=ttg2D PE=4 SV=1	388.179	1931.7	1155.18	619.498	1066.48	89.0917
Q0KD76	2	1	17.7824	0.471277	0.5434	3.05404	0.0954136	Suc	Msuc	31778.1	tRNA uridine(34) hydroxylase OS=Cupriavidus necator (strain ATCC 17699 / DSM 428 / KCTC 22496 / NCIMB 10442 / H16 / Stanier 337) OX=381666 GN=trhO PE=3 SV=1	157.304	80.7519	989.297	86.2427	100.123	215.513
Q0K7U5	4	3	25.6442	0.0158087	0.153703	5.3263	0.847302	Suc	Msuc	21844	Riboflavin synthase alpha chain OS=Cupriavidus necator (strain ATCC 17699 / DSM 428 / KCTC 22496 / NCIMB 10442 / H16 / Stanier 337) OX=381666 GN=ribC PE=4 SV=1	1278.17	825.484	397.315	100.017	173.606	195.929
Q0K6N6	1	1	11.3962	0.214886	0.417365	Infinity	0.207418	Suc	Msuc	16476.5	Putative 7_8-Dihydro-8-oxoguanine-triphosphatase OS=Cupriavidus necator (strain ATCC 17699 / DSM 428 / KCTC 22496 / NCIMB 10442 / H16 / Stanier 337) OX=381666 GN=H16_A3261 PE=3 SV=1	90.3357	2.3582	0	0	0	0
Q0KCM0	2	1	12.6022	0.387791	0.500699	400.824	0.117675	Suc	Msuc	33790.1	Probable extra-cytoplasmic solute receptor OS=Cupriavidus necator (strain ATCC 17699 / DSM 428 / KCTC 22496 / NCIMB 10442 / H16 / Stanier 337) OX=381666 GN=H16_A1110 PE=3 SV=1	60.8769	0	0	0.0179545	0.128839	0.0050856
Q0KEW9	1	1	6.8842	0.823715	0.734615	1.05462	0.054022	Suc	Msuc	22798	Predicted hydrolase of the alpha/beta superfamily OS=Cupriavidus necator (strain ATCC 17699 / DSM 428 / KCTC 22496 / NCIMB 10442 / H16 / Stanier 337) OX=381666 GN=H16_A0301 PE=4 SV=1	156.955	59.6193	205.623	233.327	42.4112	124.591
Q0K203	6	4	38.5514	0.0990896	0.298632	14.196	0.374364	Suc	Msuc	28427.5	2_4-dihydroxyhept-2-ene-1_7-dioic acid aldolase OS=Cupriavidus necator (strain ATCC 17699 / DSM 428 / KCTC 22496 / NCIMB 10442 / H16 / Stanier 337) OX=381666 GN=hpaI2 PE=4 SV=1	808.963	63.242	55.9391	14.3578	31.2608	19.7621
Q0KCX0	3	3	24.6417	0.251453	0.434087	1.77411	0.180263	Suc	Msuc	12873.5	5-hydroxyisourate hydrolase OS=Cupriavidus necator (strain ATCC 17699 / DSM 428 / KCTC 22496 / NCIMB 10442 / H16 / Stanier 337) OX=381666 GN=H16_A1009 PE=3 SV=1	335.072	433.289	660.113	446.273	286.26	72.6473
Q7WXK4	1	1	5.6456	0.913706	0.763066	1.2089	0.0509458	Suc	Msuc	27482.7	Putative aldolase OS=Cupriavidus necator (strain ATCC 17699 / DSM 428 / KCTC 22496 / NCIMB 10442 / H16 / Stanier 337) OX=381666 GN=PHG120 PE=4 SV=1	534.963	156.477	878.053	232.979	366.119	699.186
Q0KEJ1	1	1	5.4324	0.419679	0.515396	4.94734	0.108205	Msuc	Suc	52408.7	Trehalose-6-phosphate synthase OS=Cupriavidus necator (strain ATCC 17699 / DSM 428 / KCTC 22496 / NCIMB 10442 / H16 / Stanier 337) OX=381666 GN=H16_A0430 PE=3 SV=1	1788.6	1614.54	1756.3	22349.1	1786.71	1389.74
Q0K700	41	38	342.037	0.953551	0.775762	1.31104	0.0502729	Suc	Msuc	35960.2	Glyceraldehyde-3-phosphate dehydrogenase OS=Cupriavidus necator (strain ATCC 17699 / DSM 428 / KCTC 22496 / NCIMB 10442 / H16 / Stanier 337) OX=381666 GN=gapA PE=3 SV=1	28963.8	5560.19	4971.61	10498.6	13121.1	6505.62
Q0K631	34	25	221.91	0.361475	0.49677	1.39448	0.126602	Msuc	Suc	20233.7	Large ribosomal subunit protein uL5 OS=Cupriavidus necator (strain ATCC 17699 / DSM 428 / KCTC 22496 / NCIMB 10442 / H16 / Stanier 337) OX=381666 GN=rplE PE=3 SV=1	19822.4	13576.3	13728	24272.2	12586.8	28858
Q0K8X8	2	1	15.1152	0.532747	0.579695	1.41533	0.083345	Msuc	Suc	41278	Carbamoyl-phosphate synthase small chain OS=Cupriavidus necator (strain ATCC 17699 / DSM 428 / KCTC 22496 / NCIMB 10442 / H16 / Stanier 337) OX=381666 GN=carA PE=3 SV=1	156.574	51.1981	187.658	262.712	216.026	80.926
Q0K3G2	9	1	42.6952	0.428745	0.518329	1.80735	0.105749	Suc	Msuc	43723.4	Acyl-CoA dehydrogenase OS=Cupriavidus necator (strain ATCC 17699 / DSM 428 / KCTC 22496 / NCIMB 10442 / H16 / Stanier 337) OX=381666 GN=H16_B0665 PE=3 SV=1	79.1847	405.361	236.273	72.2991	234.871	91.6562
Q0K8R9	1	1	6.9148	0.262473	0.441368	5.70588	0.173262	Suc	Msuc	7296.19	Uncharacterized protein OS=Cupriavidus necator (strain ATCC 17699 / DSM 428 / KCTC 22496 / NCIMB 10442 / H16 / Stanier 337) OX=381666 GN=H16_A2514 PE=4 SV=1	8124.38	412.359	1681.01	814.018	74.458	902.265
Q0K8G3	45	35	414.306	0.890956	0.755694	1.23099	0.0515155	Suc	Msuc	39000.7	ABC-type transporter_ periplasmic component: HAAT family OS=Cupriavidus necator (strain ATCC 17699 / DSM 428 / KCTC 22496 / NCIMB 10442 / H16 / Stanier 337) OX=381666 GN=livK1 PE=3 SV=1	73503.1	9982.29	23651.7	36273.1	20731.1	30029.3
Q0K1X3	1	1	5.896	0.373901	0.49677	Infinity	0.122249	Suc	Msuc	46951.1	Amino acid aldolase or racemase OS=Cupriavidus necator (strain ATCC 17699 / DSM 428 / KCTC 22496 / NCIMB 10442 / H16 / Stanier 337) OX=381666 GN=H16_B1211 PE=3 SV=1	73.6966	0	0	0	0	0
Q0KD52	2	1	9.3931	0.875063	0.750473	11.3236	0.0519953	Suc	Msuc	27100.5	Maleate isomerase OS=Cupriavidus necator (strain ATCC 17699 / DSM 428 / KCTC 22496 / NCIMB 10442 / H16 / Stanier 337) OX=381666 GN=maiA PE=3 SV=1	31.7596	3309.87	0	127.601	0	167.502
Q0KAH8	1	1	6.1178	0.402811	0.510775	3.97577	0.113046	Suc	Msuc	42971.1	Formate-dependent phosphoribosylglycinamide formyltransferase OS=Cupriavidus necator (strain ATCC 17699 / DSM 428 / KCTC 22496 / NCIMB 10442 / H16 / Stanier 337) OX=381666 GN=purT PE=3 SV=2	2220.06	834.662	41.5125	0	521.377	257.401
Q0KE13	16	10	147.289	0.637753	0.636583	1.0801	0.0684839	Suc	Msuc	21667.2	Superoxide dismutase OS=Cupriavidus necator (strain ATCC 17699 / DSM 428 / KCTC 22496 / NCIMB 10442 / H16 / Stanier 337) OX=381666 GN=sodA PE=3 SV=1	16980.2	7235.32	5272.92	4789.64	20398.4	2113.54
Q0KD57	2	1	13.1874	0.256094	0.437116	10.3581	0.177256	Msuc	Suc	24202	Uracil phosphoribosyltransferase OS=Cupriavidus necator (strain ATCC 17699 / DSM 428 / KCTC 22496 / NCIMB 10442 / H16 / Stanier 337) OX=381666 GN=upp PE=3 SV=1	17.3244	2.33742	1.62144	7.89919	7.91642	204.638
Q0KEK9	4	4	20.6587	0.730563	0.686949	1.13451	0.0597217	Suc	Msuc	12690.2	Lipoprotein OS=Cupriavidus necator (strain ATCC 17699 / DSM 428 / KCTC 22496 / NCIMB 10442 / H16 / Stanier 337) OX=381666 GN=H16_A0412 PE=4 SV=1	204.193	1751.52	208.006	326.536	513.858	1066.78
Q0K7N3	15	12	116.058	0.576352	0.606526	3.76483	0.0764157	Suc	Msuc	48070.8	Dihydroorotase OS=Cupriavidus necator (strain ATCC 17699 / DSM 428 / KCTC 22496 / NCIMB 10442 / H16 / Stanier 337) OX=381666 GN=pyrX PE=4 SV=1	1991.46	6381.42	190.167	598.888	482.337	1193.26
Q0K3W5	1	1	4.6178	0.373901	0.49677	Infinity	0.122249	Suc	Msuc	34660.2	Probable extra-cytoplasmic solute receptor OS=Cupriavidus necator (strain ATCC 17699 / DSM 428 / KCTC 22496 / NCIMB 10442 / H16 / Stanier 337) OX=381666 GN=H16_B0512 PE=3 SV=1	2894.29	0	0	0	0	0
Q0KDN0	3	1	16.3473	0.019391	0.1641	14.8623	0.804202	Suc	Msuc	27007.6	Short chain dehydrogenase OS=Cupriavidus necator (strain ATCC 17699 / DSM 428 / KCTC 22496 / NCIMB 10442 / H16 / Stanier 337) OX=381666 GN=H16_A0743 PE=4 SV=1	12.971	3.13894	7.5945	0	0	1.59494
Q0K6X5	2	2	11.4674	0.428711	0.518329	1.30825	0.105758	Msuc	Suc	16065.7	Biotin carboxyl carrier protein of acetyl-CoA carboxylase OS=Cupriavidus necator (strain ATCC 17699 / DSM 428 / KCTC 22496 / NCIMB 10442 / H16 / Stanier 337) OX=381666 GN=accB PE=4 SV=1	227.608	6210.84	5796.43	5928.15	4329.98	5748.16
Q0KCU3	3	2	15.9887	0.0734935	0.27447	2.29515	0.45145	Suc	Msuc	17985.8	Acetolactate synthase small subunit OS=Cupriavidus necator (strain ATCC 17699 / DSM 428 / KCTC 22496 / NCIMB 10442 / H16 / Stanier 337) OX=381666 GN=ilvH PE=3 SV=1	4850.07	4354.97	5965.33	2129.55	937.166	3543.03
Q0K3E4	18	11	172.498	0.285623	0.45928	3.54597	0.159984	Msuc	Suc	43436.2	Acyl-CoA dehydrogenase OS=Cupriavidus necator (strain ATCC 17699 / DSM 428 / KCTC 22496 / NCIMB 10442 / H16 / Stanier 337) OX=381666 GN=H16_B0683 PE=3 SV=1	65.7163	18.4417	67.8222	47.2317	76.5464	415.138
Q0K6Q5	8	6	53.3236	0.0473859	0.241132	2.17557	0.571814	Msuc	Suc	50294.9	Signal recognition particle protein OS=Cupriavidus necator (strain ATCC 17699 / DSM 428 / KCTC 22496 / NCIMB 10442 / H16 / Stanier 337) OX=381666 GN=ffh PE=3 SV=1	1359.01	795.873	1972.89	3091.29	2316.05	3572.91
Q0K515	1	1	5.7041	0.197657	0.40468	2.34186	0.222821	Suc	Msuc	50031	Fumarate hydratase class II OS=Cupriavidus necator (strain ATCC 17699 / DSM 428 / KCTC 22496 / NCIMB 10442 / H16 / Stanier 337) OX=381666 GN=fumC PE=3 SV=1	216.164	96.6885	123.582	131.683	46.9541	7.72555
Q0KER4	1	1	5.4872	0.669217	0.649665	1.48632	0.0651201	Suc	Msuc	37926.4	Anthranilate phosphoribosyltransferase OS=Cupriavidus necator (strain ATCC 17699 / DSM 428 / KCTC 22496 / NCIMB 10442 / H16 / Stanier 337) OX=381666 GN=trpD2 PE=4 SV=1	101.993	38.1033	0	44.9911	11.8098	37.4567
Q0K2R2	2	1	11.7354	0.526575	0.578244	1.1506	0.0844263	Msuc	Suc	17370.9	Flavodoxin OS=Cupriavidus necator (strain ATCC 17699 / DSM 428 / KCTC 22496 / NCIMB 10442 / H16 / Stanier 337) OX=381666 GN=H16_B0920 PE=4 SV=1	90.4564	0	72.0929	20.9445	111.561	54.5234
Q0K733	5	3	23.3983	0.776243	0.70768	3.30172	0.0565806	Msuc	Suc	42624.5	Queuine tRNA-ribosyltransferase OS=Cupriavidus necator (strain ATCC 17699 / DSM 428 / KCTC 22496 / NCIMB 10442 / H16 / Stanier 337) OX=381666 GN=tgt PE=3 SV=1	95.0548	993.063	185.152	3896.5	241.425	66.0572
Q0K5N8	4	4	41.2702	0.517854	0.572706	3.55717	0.0860004	Suc	Msuc	16807.8	YMGG-like Gly-zipper domain-containing protein OS=Cupriavidus necator (strain ATCC 17699 / DSM 428 / KCTC 22496 / NCIMB 10442 / H16 / Stanier 337) OX=381666 GN=H16_A3626 PE=4 SV=1	131.589	528.069	2625.48	325.721	277.293	320.515
Q0KDG1	6	4	35.9871	0.49215	0.55465	1.33255	0.0909741	Msuc	Suc	28584.1	Lipoprotein OS=Cupriavidus necator (strain ATCC 17699 / DSM 428 / KCTC 22496 / NCIMB 10442 / H16 / Stanier 337) OX=381666 GN=H16_A0813 PE=3 SV=1	48.1126	300.408	705.866	706.945	212.475	485.607
Q0K6N4	13	9	104.394	0.854824	0.743635	1.06029	0.0527059	Suc	Msuc	43003.8	Arginine biosynthesis bifunctional protein ArgJ OS=Cupriavidus necator (strain ATCC 17699 / DSM 428 / KCTC 22496 / NCIMB 10442 / H16 / Stanier 337) OX=381666 GN=argJ PE=3 SV=1	3754.9	860.338	2255.97	1816.84	2786.76	1876.87
Q0JZE7	7	5	42.0603	0.0967346	0.298632	11.4795	0.380353	Suc	Msuc	72679.3	Outer membrane receptor_ TonB dependent OS=Cupriavidus necator (strain ATCC 17699 / DSM 428 / KCTC 22496 / NCIMB 10442 / H16 / Stanier 337) OX=381666 GN=fepA PE=3 SV=1	202.91	1483.96	3242.08	13.7747	355.63	59.9671
Q0K7P9	13	8	71.89	0.376351	0.49816	1.69969	0.121421	Suc	Msuc	39980.3	NAD dependent sugar epimerase OS=Cupriavidus necator (strain ATCC 17699 / DSM 428 / KCTC 22496 / NCIMB 10442 / H16 / Stanier 337) OX=381666 GN=H16_A2896 PE=4 SV=1	991.085	240.03	718.286	173.798	818.958	154.163
Q0K486	2	1	13.8613	0.879077	0.751286	3.83308	0.0518677	Suc	Msuc	28099.2	Enoyl-CoA hydratase OS=Cupriavidus necator (strain ATCC 17699 / DSM 428 / KCTC 22496 / NCIMB 10442 / H16 / Stanier 337) OX=381666 GN=H16_B0389 PE=3 SV=1	640.531	2.43517	15.9354	52.999	10.6209	108.279
Q0K6A3	4	4	30.0993	0.291724	0.46164	1.68935	0.156771	Suc	Msuc	26832.3	Nif3-like dinuclear metal center hexameric protein OS=Cupriavidus necator (strain ATCC 17699 / DSM 428 / KCTC 22496 / NCIMB 10442 / H16 / Stanier 337) OX=381666 GN=H16_A3400 PE=3 SV=1	2947.07	9460.81	5982	3179.62	3498.27	4207.91
Q0K4W8	1	1	7.0831	0.465061	0.541326	3.31239	0.0968113	Suc	Msuc	14126.7	OsmC family peroxiredoxin OS=Cupriavidus necator (strain ATCC 17699 / DSM 428 / KCTC 22496 / NCIMB 10442 / H16 / Stanier 337) OX=381666 GN=H16_B0150 PE=4 SV=1	2713.11	615.044	57.05	433.023	587.068	1.89048
Q0KCA5	6	5	44.7926	0.850334	0.743635	1.21683	0.0528789	Suc	Msuc	44905.3	Aspartokinase OS=Cupriavidus necator (strain ATCC 17699 / DSM 428 / KCTC 22496 / NCIMB 10442 / H16 / Stanier 337) OX=381666 GN=lysC PE=3 SV=1	1555.83	581.655	92.347	769.473	227.715	835.309
Q7WXF7	7	5	27.0809	0.912857	0.763066	1.20078	0.0509646	Suc	Msuc	15561.7	Putative histone-like protein OS=Cupriavidus necator (strain ATCC 17699 / DSM 428 / KCTC 22496 / NCIMB 10442 / H16 / Stanier 337) OX=381666 GN=PHG177 PE=4 SV=1	8972.52	4723.12	1814.79	5867.19	2259.96	4789.79
Q0KD94	8	5	38.0111	0.503845	0.561199	1.02964	0.0886471	Msuc	Suc	132951	Reverse transcriptase like protein OS=Cupriavidus necator (strain ATCC 17699 / DSM 428 / KCTC 22496 / NCIMB 10442 / H16 / Stanier 337) OX=381666 GN=rvt PE=4 SV=1	173.664	1740.07	323.481	711.017	864.962	727.555
Q0KCM7	6	5	39.3987	0.309477	0.480008	2.06798	0.148018	Msuc	Suc	23701.4	Glutathione S-transferase OS=Cupriavidus necator (strain ATCC 17699 / DSM 428 / KCTC 22496 / NCIMB 10442 / H16 / Stanier 337) OX=381666 GN=H16_A1103 PE=4 SV=1	96.2818	21.531	18.2828	134.15	117.921	29.3712
Q0K5T8	21	15	167.587	0.0431493	0.239962	2.19943	0.597858	Suc	Msuc	45100.5	Uncharacterized NAD(FAD)-dependent dehydrogenase OS=Cupriavidus necator (strain ATCC 17699 / DSM 428 / KCTC 22496 / NCIMB 10442 / H16 / Stanier 337) OX=381666 GN=hcaD PE=4 SV=1	13775	10524.5	5984.31	5081.62	4397.9	4289.43
Q7WXQ8	2	1	10.7402	0.246984	0.429798	3.68249	0.183242	Suc	Msuc	16965.7	Putative transposase OS=Cupriavidus necator (strain ATCC 17699 / DSM 428 / KCTC 22496 / NCIMB 10442 / H16 / Stanier 337) OX=381666 GN=PHG060 PE=4 SV=1	7874.8	808.366	2873.51	268.336	1252.49	1617.45
Q0K2D8	1	1	5.2376	0.0740317	0.27447	10.0249	0.449506	Msuc	Suc	27514.7	Hypothetical membrane associated protein OS=Cupriavidus necator (strain ATCC 17699 / DSM 428 / KCTC 22496 / NCIMB 10442 / H16 / Stanier 337) OX=381666 GN=H16_B1045 PE=4 SV=1	7.69683	43.9234	0	157.444	70.4663	289.576
Q0KBX0	2	2	14.3778	0.222922	0.418658	47.6998	0.200863	Suc	Msuc	9824.19	DUF1488 domain-containing protein OS=Cupriavidus necator (strain ATCC 17699 / DSM 428 / KCTC 22496 / NCIMB 10442 / H16 / Stanier 337) OX=381666 GN=H16_A1365 PE=4 SV=1	2.44697	25.5914	514.866	2.86265	1.45832	7.06071
Q0KF75	31	28	224.091	0.490154	0.55461	1.36816	0.0913825	Msuc	Suc	25197.2	RNA polymerase-binding transcription factor DksA OS=Cupriavidus necator (strain ATCC 17699 / DSM 428 / KCTC 22496 / NCIMB 10442 / H16 / Stanier 337) OX=381666 GN=dksA1 PE=3 SV=1	5124.41	66915	57450.8	91823.4	55888.5	29451.6
Q0KBZ5	5	3	26.6931	0.0795881	0.274832	3.71365	0.430373	Msuc	Suc	14923	Putative translation initiation inhibitor_yjgFfamily OS=Cupriavidus necator (strain ATCC 17699 / DSM 428 / KCTC 22496 / NCIMB 10442 / H16 / Stanier 337) OX=381666 GN=tdcF PE=4 SV=1	112.307	355.319	160.992	379.273	1461.68	493.518
Q7WXE7	1	1	6.0197	0.47244	0.5434	2.79934	0.0951561	Suc	Msuc	15680	Ribonuclease VapC OS=Cupriavidus necator (strain ATCC 17699 / DSM 428 / KCTC 22496 / NCIMB 10442 / H16 / Stanier 337) OX=381666 GN=mvpA PE=3 SV=1	36.2527	0	38.0305	0	26.5359	0
Q0K6J2	6	6	33.5627	0.476126	0.5434	2.77263	0.094348	Suc	Msuc	28135.2	ABC-type transporter_ periplasmic component: PAAT family OS=Cupriavidus necator (strain ATCC 17699 / DSM 428 / KCTC 22496 / NCIMB 10442 / H16 / Stanier 337) OX=381666 GN=H16_A3310 PE=4 SV=1	2346.4	915.978	11224.3	1178.16	996.264	3050.47
Q0KCA9	14	11	95.0991	0.662257	0.646302	8.4818	0.0658271	Suc	Msuc	51935.6	Cysteine--tRNA ligase OS=Cupriavidus necator (strain ATCC 17699 / DSM 428 / KCTC 22496 / NCIMB 10442 / H16 / Stanier 337) OX=381666 GN=cysS PE=3 SV=1	2665.63	84.8769	26.9671	54.6516	198.714	74.098
Q0KE20	19	14	123.365	0.844904	0.743294	1.00614	0.0530957	Suc	Msuc	24315.8	Adenylate kinase OS=Cupriavidus necator (strain ATCC 17699 / DSM 428 / KCTC 22496 / NCIMB 10442 / H16 / Stanier 337) OX=381666 GN=adk PE=3 SV=1	2500.05	6111.22	4472.3	5953.67	1488.88	5561.13
Q0K8L4	3	2	23.9947	0.372961	0.49677	2.04324	0.122569	Msuc	Suc	26254.3	Predicted methyltransferase OS=Cupriavidus necator (strain ATCC 17699 / DSM 428 / KCTC 22496 / NCIMB 10442 / H16 / Stanier 337) OX=381666 GN=H16_A2574 PE=4 SV=1	903.551	647.18	46.2332	960.25	1949.94	352.796
Q0KCB6	12	10	74.5802	0.943956	0.772895	1.15832	0.0503976	Msuc	Suc	29993	Inositol-1-monophosphatase OS=Cupriavidus necator (strain ATCC 17699 / DSM 428 / KCTC 22496 / NCIMB 10442 / H16 / Stanier 337) OX=381666 GN=suhB PE=3 SV=1	2974.36	4052.21	1634.17	1805.19	6293.71	1933.04
Q0JZU7	2	2	8.6913	0.585401	0.606568	1.50935	0.0751215	Msuc	Suc	48706.4	Glutamate dehydrogenase OS=Cupriavidus necator (strain ATCC 17699 / DSM 428 / KCTC 22496 / NCIMB 10442 / H16 / Stanier 337) OX=381666 GN=gdhA2 PE=3 SV=1	0	74.2191	32.6396	18.3891	132.213	10.6852
Q0K5Z4	2	2	10.3833	0.583744	0.606568	1.06755	0.0753551	Suc	Msuc	10239.5	DUF1488 domain-containing protein OS=Cupriavidus necator (strain ATCC 17699 / DSM 428 / KCTC 22496 / NCIMB 10442 / H16 / Stanier 337) OX=381666 GN=H16_A3518 PE=4 SV=1	69.5883	122.759	110.455	128.983	11.044	143.614
Q0KEB1	5	3	19.0585	0.236594	0.425489	1.8786	0.190508	Msuc	Suc	38633.8	Predicted phosphotransferase to Ser/Thr protein kinases OS=Cupriavidus necator (strain ATCC 17699 / DSM 428 / KCTC 22496 / NCIMB 10442 / H16 / Stanier 337) OX=381666 GN=H16_A0510 PE=4 SV=1	5259.36	16932.8	3056.19	14149.3	8962.83	24319.5
Q0KB15	2	2	11.2592	0.424573	0.518024	1.58191	0.106867	Msuc	Suc	20362.6	Transcriptional regulator_ AraC-family OS=Cupriavidus necator (strain ATCC 17699 / DSM 428 / KCTC 22496 / NCIMB 10442 / H16 / Stanier 337) OX=381666 GN=H16_A1677 PE=4 SV=1	5021.45	1586.03	1649.65	4849.72	6425.98	1786.33
Q0KFC0	2	2	11.5326	0.586518	0.606568	1.20335	0.0749649	Msuc	Suc	19313.7	Rhodanese-related sulfurtransferase OS=Cupriavidus necator (strain ATCC 17699 / DSM 428 / KCTC 22496 / NCIMB 10442 / H16 / Stanier 337) OX=381666 GN=pspE1 PE=4 SV=1	112.317	16.3937	171.986	71.2505	89.3922	201.201
Q0K857	6	6	31.2618	0.401967	0.510537	1.7895	0.113297	Suc	Msuc	41010.4	Phenylpropionate dioxygenase or related ring-hydroxylating dioxygenase_ large terminal subunit OS=Cupriavidus necator (strain ATCC 17699 / DSM 428 / KCTC 22496 / NCIMB 10442 / H16 / Stanier 337) OX=381666 GN=H16_A2735 PE=4 SV=1	6981.24	31082.7	6947.5	4927.18	19287.3	938.634
Q0K7C3	4	4	26.38	0.336055	0.494596	8.36536	0.136368	Suc	Msuc	37343.1	Nucleoside-diphosphate-sugar epimerase OS=Cupriavidus necator (strain ATCC 17699 / DSM 428 / KCTC 22496 / NCIMB 10442 / H16 / Stanier 337) OX=381666 GN=H16_A3023 PE=4 SV=1	3347.76	136.202	183.23	185.931	162.83	89.6174
Q0K2Q2	1	1	12.8478	0.237959	0.425489	19.3036	0.189525	Suc	Msuc	18265.4	DUF1579 domain-containing protein OS=Cupriavidus necator (strain ATCC 17699 / DSM 428 / KCTC 22496 / NCIMB 10442 / H16 / Stanier 337) OX=381666 GN=H16_B0931 PE=4 SV=1	1689.55	1699.39	22.8236	23.7882	92.1915	60.7626
Q0K467	2	2	8.7733	0.203136	0.408454	2.33423	0.217709	Msuc	Suc	12551.2	Uncharacterized protein OS=Cupriavidus necator (strain ATCC 17699 / DSM 428 / KCTC 22496 / NCIMB 10442 / H16 / Stanier 337) OX=381666 GN=H16_B0408 PE=4 SV=1	373.706	32.429	0.751875	288.82	287.005	373.942
Q0KBH4	5	4	38.906	0.661786	0.646302	1.16786	0.0658756	Msuc	Suc	11076.2	BolA family transcriptional regulator OS=Cupriavidus necator (strain ATCC 17699 / DSM 428 / KCTC 22496 / NCIMB 10442 / H16 / Stanier 337) OX=381666 GN=H16_A1515 PE=3 SV=1	4811.53	1809.39	1592.05	5066.1	2163.42	2362.06
Q0K231	2	2	10.7568	0.18696	0.394475	3.88677	0.233442	Suc	Msuc	40744.5	Mannose-6-phosphate isomerase OS=Cupriavidus necator (strain ATCC 17699 / DSM 428 / KCTC 22496 / NCIMB 10442 / H16 / Stanier 337) OX=381666 GN=H16_B1152 PE=3 SV=1	259.499	37.7644	48.2587	34.286	24.3313	30.2798
Q0K7A0	10	8	60.3267	0.862717	0.746316	3.15199	0.0524154	Msuc	Suc	108783	Isoleucine--tRNA ligase OS=Cupriavidus necator (strain ATCC 17699 / DSM 428 / KCTC 22496 / NCIMB 10442 / H16 / Stanier 337) OX=381666 GN=ileS PE=3 SV=1	345.157	189.786	292.327	141.43	100.42	2365.7
Q0K8M3	7	7	53.96	0.734502	0.689819	2.00062	0.0594229	Suc	Msuc	42956.7	3-oxoacyl-[acyl-carrier-protein] synthase 2 OS=Cupriavidus necator (strain ATCC 17699 / DSM 428 / KCTC 22496 / NCIMB 10442 / H16 / Stanier 337) OX=381666 GN=fabF PE=3 SV=1	1976.75	62.0537	75.5485	509.991	372.701	174.157
Q0KFA9	3	2	14.5495	0.556309	0.593321	2.20528	0.0794525	Suc	Msuc	26342	Cell division protein ftsN OS=Cupriavidus necator (strain ATCC 17699 / DSM 428 / KCTC 22496 / NCIMB 10442 / H16 / Stanier 337) OX=381666 GN=H16_A0160 PE=4 SV=1	212.013	20.2196	67.2454	22.3291	71.0645	42.4067
Q0KF49	3	3	18.6464	0.963496	0.778074	2.51107	0.0501684	Suc	Msuc	34252.8	N-acetyl-gamma-glutamyl-phosphate reductase OS=Cupriavidus necator (strain ATCC 17699 / DSM 428 / KCTC 22496 / NCIMB 10442 / H16 / Stanier 337) OX=381666 GN=argC1 PE=3 SV=1	597.629	74.904	9.94403	40.831	99.6675	131.288
Q0KF10	3	3	34.6904	0.440659	0.524593	1.20558	0.102663	Msuc	Suc	15405.6	Dihydroneopterin aldolase OS=Cupriavidus necator (strain ATCC 17699 / DSM 428 / KCTC 22496 / NCIMB 10442 / H16 / Stanier 337) OX=381666 GN=folB PE=4 SV=1	2045.12	1942.1	879.77	233.891	5511.19	122.455
P31638;Q0K2Z8	12	9	91.3102	0.615373	0.6236	1.96337	0.0711525	Suc	Msuc	73172.4	Acetyl-coenzyme A synthetase OS=Cupriavidus necator (strain ATCC 17699 / DSM 428 / KCTC 22496 / NCIMB 10442 / H16 / Stanier 337) OX=381666 GN=acsA PE=3 SV=1	2553.25	295.526	578.032	781.629	212.065	751.671
Q7WXF1	1	1	5.9982	0.651373	0.642406	10.5579	0.0669743	Suc	Msuc	18108.8	Putative regulatory protein OS=Cupriavidus necator (strain ATCC 17699 / DSM 428 / KCTC 22496 / NCIMB 10442 / H16 / Stanier 337) OX=381666 GN=PHG183 PE=4 SV=1	1071.69	19.7325	0	99.3077	4.06695	0
Q0K1B2	1	1	4.4615	1	0.780911	1	1	---	---	7129.3	Uncharacterized protein OS=Cupriavidus necator (strain ATCC 17699 / DSM 428 / KCTC 22496 / NCIMB 10442 / H16 / Stanier 337) OX=381666 GN=H16_B1423 PE=4 SV=1	0	0	0	0	0	0
Q0KFA0	15	11	126.209	0.0851793	0.284626	3.50836	0.412692	Suc	Msuc	25137.3	carbonic anhydrase OS=Cupriavidus necator (strain ATCC 17699 / DSM 428 / KCTC 22496 / NCIMB 10442 / H16 / Stanier 337) OX=381666 GN=can PE=3 SV=1	3111.75	8810.92	3710.68	1364.64	2635.97	455.421
Q0KBJ7	2	1	15.1472	0.58411	0.606568	42.0922	0.0753033	Suc	Msuc	23997.2	Fragmented acyl-CoA synthetase OS=Cupriavidus necator (strain ATCC 17699 / DSM 428 / KCTC 22496 / NCIMB 10442 / H16 / Stanier 337) OX=381666 GN=H16_A1491 PE=4 SV=1	0	0	179.614	0	4.26715	0
Q0K7Y5	7	3	35.8778	0.415167	0.51471	3.66635	0.109465	Msuc	Suc	46809.3	BEC protein-catalyzes hydroxylation of indole to indoxyl / Acyl-CoA dehydrogenase OS=Cupriavidus necator (strain ATCC 17699 / DSM 428 / KCTC 22496 / NCIMB 10442 / H16 / Stanier 337) OX=381666 GN=H16_A2808 PE=4 SV=1	1.8961	0	22.5424	5.60998	2.90149	81.0887
Q0K8F5	19	13	179.042	0.0725484	0.27447	3.28131	0.454905	Suc	Msuc	35159.4	Malate dehydrogenase OS=Cupriavidus necator (strain ATCC 17699 / DSM 428 / KCTC 22496 / NCIMB 10442 / H16 / Stanier 337) OX=381666 GN=mdh PE=3 SV=1	681.672	2700.25	1186.67	329.999	607.6	454.71
Q0K905	3	1	17.5495	0.349423	0.49677	15.5586	0.13108	Suc	Msuc	32387	N-terminal of MaoC-like dehydratase domain-containing protein OS=Cupriavidus necator (strain ATCC 17699 / DSM 428 / KCTC 22496 / NCIMB 10442 / H16 / Stanier 337) OX=381666 GN=H16_A2424 PE=4 SV=1	2246.02	2512.72	15.4137	79.867	213.024	13.9594
Q0K3P0	2	1	9.8051	0.910405	0.762985	1.79579	0.05102	Suc	Msuc	19534.3	Predicted thioesterase OS=Cupriavidus necator (strain ATCC 17699 / DSM 428 / KCTC 22496 / NCIMB 10442 / H16 / Stanier 337) OX=381666 GN=H16_B0587 PE=4 SV=1	0	0	15143.5	0	8428.27	4.51996
Q0K6I0	2	2	11.711	0.264644	0.442648	1.90252	0.171939	Suc	Msuc	29218.7	Indole-3-glycerol phosphate synthase OS=Cupriavidus necator (strain ATCC 17699 / DSM 428 / KCTC 22496 / NCIMB 10442 / H16 / Stanier 337) OX=381666 GN=trpC PE=3 SV=1	1257.09	577.248	1679.07	189.109	569.971	1087.63
Q0K8R3	8	3	45.337	0.466188	0.541731	1.60099	0.0965551	Suc	Msuc	10209.3	Uncharacterized protein OS=Cupriavidus necator (strain ATCC 17699 / DSM 428 / KCTC 22496 / NCIMB 10442 / H16 / Stanier 337) OX=381666 GN=H16_A2520 PE=4 SV=1	265.777	1053.91	1017.16	249.258	266.907	943.458
Q0KDH5	5	4	43.5716	0.607104	0.61868	1.58547	0.0722006	Suc	Msuc	14775.9	Integration host factor subunit beta OS=Cupriavidus necator (strain ATCC 17699 / DSM 428 / KCTC 22496 / NCIMB 10442 / H16 / Stanier 337) OX=381666 GN=ihfB PE=3 SV=1	16.3827	0.944728	2464.5	20.001	1425.87	119.481
Q0KEZ7;Q0K5K0	7	5	38.5245	0.422139	0.516328	32.6983	0.107529	Suc	Msuc	54418.1	Methylmalonate-semialdehyde dehydrogenase OS=Cupriavidus necator (strain ATCC 17699 / DSM 428 / KCTC 22496 / NCIMB 10442 / H16 / Stanier 337) OX=381666 GN=mmsA1 PE=4 SV=1	485.444	7.69852	1.96615	9.17305	2.71077	3.25792
Q0K9B7	3	1	17.5376	0.154703	0.356273	5.02115	0.271768	Msuc	Suc	17996.5	Ribosome maturation factor RimP OS=Cupriavidus necator (strain ATCC 17699 / DSM 428 / KCTC 22496 / NCIMB 10442 / H16 / Stanier 337) OX=381666 GN=rimP PE=3 SV=1	0	45.2403	108.013	246.214	200.986	322.31
Q0KBH2	12	10	100.879	0.422443	0.516328	1.18978	0.107446	Suc	Msuc	17672.2	Peptide methionine sulfoxide reductase MsrB OS=Cupriavidus necator (strain ATCC 17699 / DSM 428 / KCTC 22496 / NCIMB 10442 / H16 / Stanier 337) OX=381666 GN=pmsR PE=3 SV=1	2536.63	3214.41	3006.89	1502.37	2350.35	3508.27
P50321;P50322	6	6	35.3114	0.801604	0.720674	1.84878	0.0551285	Suc	Msuc	36111	Glyceraldehyde-3-phosphate dehydrogenase_ chromosomal OS=Cupriavidus necator (strain ATCC 17699 / DSM 428 / KCTC 22496 / NCIMB 10442 / H16 / Stanier 337) OX=381666 GN=cbbGC PE=3 SV=1	1113.88	439.715	79.7723	150.701	400.615	332.165
Q0KF23	4	2	30.7934	0.286103	0.45928	49.4437	0.159727	Suc	Msuc	31006.2	Methylenetetrahydrofolate reductase OS=Cupriavidus necator (strain ATCC 17699 / DSM 428 / KCTC 22496 / NCIMB 10442 / H16 / Stanier 337) OX=381666 GN=H16_A0246 PE=3 SV=1	495.962	2.60433	8.53711	5.98712	1.52764	2.74142
Q0KDG7	23	18	178.852	0.0982123	0.298632	2.72876	0.376573	Suc	Msuc	32468.9	Cysteine synthase OS=Cupriavidus necator (strain ATCC 17699 / DSM 428 / KCTC 22496 / NCIMB 10442 / H16 / Stanier 337) OX=381666 GN=cysK1 PE=3 SV=1	4533.01	6718.79	1833.38	1126.82	1862.57	1805.89
Q0KCT2	1	1	7.605	0.700117	0.670466	3.07981	0.0622206	Msuc	Suc	25634.1	Triosephosphate isomerase OS=Cupriavidus necator (strain ATCC 17699 / DSM 428 / KCTC 22496 / NCIMB 10442 / H16 / Stanier 337) OX=381666 GN=tpiA PE=3 SV=1	55.476	0	9.7818	137.953	0	63.0292
Q0KEU7	2	2	13.3662	0.373901	0.49677	Infinity	0.122249	Suc	Msuc	35091.2	Glutathione synthetase OS=Cupriavidus necator (strain ATCC 17699 / DSM 428 / KCTC 22496 / NCIMB 10442 / H16 / Stanier 337) OX=381666 GN=gshB PE=3 SV=1	3.53692	0	0	0	0	0
Q0K4M9	5	3	29.0718	0.663262	0.646302	5.02548	0.0657237	Suc	Msuc	13927.3	Chemotaxis response regulator OS=Cupriavidus necator (strain ATCC 17699 / DSM 428 / KCTC 22496 / NCIMB 10442 / H16 / Stanier 337) OX=381666 GN=cheY1 PE=4 SV=1	19.5816	2728.62	1337.98	62.1109	201.002	549.979
Q0K6E5	3	2	16.795	0.186215	0.394475	3.97451	0.234216	Suc	Msuc	43363.2	Cation/multidrug efflux system_ mebrane-fusion component OS=Cupriavidus necator (strain ATCC 17699 / DSM 428 / KCTC 22496 / NCIMB 10442 / H16 / Stanier 337) OX=381666 GN=acrA6 PE=3 SV=1	476.005	503.785	1334.05	4.9226	323.598	253.648
Q0JZ32	3	1	19.5528	0.617746	0.62462	1.17911	0.070858	Suc	Msuc	44523.9	Predicted acyl-CoA transferase/carnitine dehydratase OS=Cupriavidus necator (strain ATCC 17699 / DSM 428 / KCTC 22496 / NCIMB 10442 / H16 / Stanier 337) OX=381666 GN=H16_B2210 PE=4 SV=1	52.9782	2418.62	3465.34	976.711	2007.73	2050.66
Q0K1R7	7	4	46.2976	0.26494	0.442648	1.54874	0.171759	Msuc	Suc	15883.9	Predicted dioxygenase of extradiol dioxygenase family OS=Cupriavidus necator (strain ATCC 17699 / DSM 428 / KCTC 22496 / NCIMB 10442 / H16 / Stanier 337) OX=381666 GN=H16_B1267 PE=4 SV=1	488.012	327.812	183.653	324.266	692.969	530.694
Q0KE45	9	6	48.33	0.169154	0.37628	3.00414	0.253281	Suc	Msuc	41605.6	ABC-type transporter_ periplasmic component: HAAT family OS=Cupriavidus necator (strain ATCC 17699 / DSM 428 / KCTC 22496 / NCIMB 10442 / H16 / Stanier 337) OX=381666 GN=H16_A0577 PE=4 SV=1	538.409	1887.19	392.931	174.468	283.879	479.87
Q0KEC0	6	5	37.5055	0.436729	0.523082	5.49953	0.103664	Suc	Msuc	56328.8	Bifunctional purine biosynthesis protein PurH OS=Cupriavidus necator (strain ATCC 17699 / DSM 428 / KCTC 22496 / NCIMB 10442 / H16 / Stanier 337) OX=381666 GN=purH PE=3 SV=1	633.678	11.0532	275.509	12.3719	120.159	34.7997
Q0K7P6	1	1	5.0608	0.969384	0.778074	8.48917	0.0501184	Suc	Msuc	29493.6	Nucleoside-diphosphate-sugar epimerase OS=Cupriavidus necator (strain ATCC 17699 / DSM 428 / KCTC 22496 / NCIMB 10442 / H16 / Stanier 337) OX=381666 GN=H16_A2899 PE=4 SV=1	335.832	0	4.13364	9.49475	3.41092	27.1413
Q0K4J3	11	8	56.1376	0.0808363	0.274832	1.432	0.426296	Msuc	Suc	67179.3	Dihydroxy-acid dehydratase OS=Cupriavidus necator (strain ATCC 17699 / DSM 428 / KCTC 22496 / NCIMB 10442 / H16 / Stanier 337) OX=381666 GN=ilvD PE=3 SV=1	782.24	591.211	487.127	749.274	954.572	960.498
Q0K8D1	10	7	52.8067	0.380066	0.49816	1.41022	0.120182	Msuc	Suc	16106.6	Putative translation initiation inhibitor (Endoribonuclease)_ YjgF-family OS=Cupriavidus necator (strain ATCC 17699 / DSM 428 / KCTC 22496 / NCIMB 10442 / H16 / Stanier 337) OX=381666 GN=H16_A2660 PE=4 SV=1	8998.93	30458.2	26288.6	37752.6	19659.1	35304.5
Q0KA06	6	5	47.6358	0.316045	0.484656	1.59884	0.144986	Msuc	Suc	43766.9	Aminotransferase_ class I and II OS=Cupriavidus necator (strain ATCC 17699 / DSM 428 / KCTC 22496 / NCIMB 10442 / H16 / Stanier 337) OX=381666 GN=H16_A2065 PE=4 SV=1	686.917	94.4589	536.583	832.833	491.298	783.076
Q0K7W8	2	1	16.381	0.106679	0.311075	10.2525	0.356251	Suc	Msuc	24344.4	7-cyano-7-deazaguanine synthase OS=Cupriavidus necator (strain ATCC 17699 / DSM 428 / KCTC 22496 / NCIMB 10442 / H16 / Stanier 337) OX=381666 GN=queC PE=3 SV=1	26.3437	5.45626	71.5621	0	5.45129	4.63031
Q0KBD6	6	6	44.727	0.727199	0.686271	2.0352	0.0599813	Suc	Msuc	40837.7	NAD-dependent 4-hydroxybutyrate dehydrogenase OS=Cupriavidus necator (strain ATCC 17699 / DSM 428 / KCTC 22496 / NCIMB 10442 / H16 / Stanier 337) OX=381666 GN=gbd PE=4 SV=1	1026.88	59.7135	35.4459	467.461	71.5707	12.2813
Q0KDM3	12	11	99.2312	0.36447	0.49677	1.49863	0.125529	Suc	Msuc	12319.3	Nitrogen regulatory protein PII OS=Cupriavidus necator (strain ATCC 17699 / DSM 428 / KCTC 22496 / NCIMB 10442 / H16 / Stanier 337) OX=381666 GN=H16_A0750 PE=3 SV=1	17066.7	45111.6	36522.4	12191.9	46135.2	7533.42
Q0K7T8	10	5	67.1615	0.389098	0.501556	1.71766	0.117259	Msuc	Suc	18854.3	Transcription antitermination protein NusB OS=Cupriavidus necator (strain ATCC 17699 / DSM 428 / KCTC 22496 / NCIMB 10442 / H16 / Stanier 337) OX=381666 GN=nusB PE=3 SV=1	385.723	624.259	1185.84	1029.78	2183.77	558.127
Q0K991	3	2	17.2515	0.336983	0.494849	1.60674	0.13599	Msuc	Suc	20413.7	DUF4124 domain-containing protein OS=Cupriavidus necator (strain ATCC 17699 / DSM 428 / KCTC 22496 / NCIMB 10442 / H16 / Stanier 337) OX=381666 GN=H16_A2334 PE=4 SV=1	12.1372	167.526	102.427	209.241	114.895	129.109
Q7WX99	2	1	14.6548	0.544469	0.584698	1.41533	0.081363	Msuc	Suc	25843.3	Activase of anaerobic class III ribonucleotide reductase OS=Cupriavidus necator (strain ATCC 17699 / DSM 428 / KCTC 22496 / NCIMB 10442 / H16 / Stanier 337) OX=381666 GN=nrdG PE=4 SV=1	1033.19	128.099	146.743	158.943	1692.35	0
Q0KCB1	9	6	62.0948	0.157477	0.356415	1.46395	0.26803	Suc	Msuc	20722.8	Peptidyl-prolyl cis-trans isomerase OS=Cupriavidus necator (strain ATCC 17699 / DSM 428 / KCTC 22496 / NCIMB 10442 / H16 / Stanier 337) OX=381666 GN=ppiA PE=3 SV=1	2425.7	1616.64	1745.15	1184.98	935.172	1833.17
Q0K886	14	10	142.748	0.67648	0.654268	1.25796	0.0644041	Suc	Msuc	23099.2	UPF0307 protein H16_A2706 OS=Cupriavidus necator (strain ATCC 17699 / DSM 428 / KCTC 22496 / NCIMB 10442 / H16 / Stanier 337) OX=381666 GN=H16_A2706 PE=3 SV=1	4392.29	11002.3	11669.2	6531.36	7396.9	7585.8
Q0KA17	12	6	79.1934	0.408084	0.512186	7.38926	0.111493	Suc	Msuc	31054.6	Elongation factor Ts OS=Cupriavidus necator (strain ATCC 17699 / DSM 428 / KCTC 22496 / NCIMB 10442 / H16 / Stanier 337) OX=381666 GN=tsf PE=3 SV=1	25.6358	1798.55	368.168	155.741	124.098	16.8552
P23537	1	1	6.1498	0.232686	0.425263	5.61093	0.193371	Suc	Msuc	9475.95	Phosphocarrier protein HPr OS=Cupriavidus necator (strain ATCC 17699 / DSM 428 / KCTC 22496 / NCIMB 10442 / H16 / Stanier 337) OX=381666 GN=phbH PE=3 SV=1	1658.41	64.7112	469.154	43.6859	339.678	7.35154
Q0K7N7	2	1	9.9182	0.189882	0.395283	51.4943	0.230453	Suc	Msuc	33808.3	dTDP-4-dehydrorhamnose reductase OS=Cupriavidus necator (strain ATCC 17699 / DSM 428 / KCTC 22496 / NCIMB 10442 / H16 / Stanier 337) OX=381666 GN=H16_A2908 PE=3 SV=1	8.6568	4.96707	705.978	0	0	13.9744
Q7WX56	2	1	10.3305	0.782881	0.710404	1.42349	0.0561812	Suc	Msuc	35976	Putative integrase/recombinase OS=Cupriavidus necator (strain ATCC 17699 / DSM 428 / KCTC 22496 / NCIMB 10442 / H16 / Stanier 337) OX=381666 GN=PHG286 PE=4 SV=1	241.289	6257.92	1798.9	1991.5	2596.78	1241.13
Q7WXF4	4	2	29.1879	0.907901	0.761706	1.05721	0.0510782	Suc	Msuc	11208.8	H-NS-like protein OS=Cupriavidus necator (strain ATCC 17699 / DSM 428 / KCTC 22496 / NCIMB 10442 / H16 / Stanier 337) OX=381666 GN=PHG180 PE=3 SV=1	81.7483	89.5577	4.90655	118.554	34.7008	13.4222
Q0KBM3	3	1	15.7074	0.373901	0.49677	Infinity	0.122249	Suc	Msuc	27403.6	Response regulator_ OmpR-family OS=Cupriavidus necator (strain ATCC 17699 / DSM 428 / KCTC 22496 / NCIMB 10442 / H16 / Stanier 337) OX=381666 GN=H16_A1463 PE=4 SV=1	0	1682.38	0	0	0	0
Q0K066	9	6	59.165	0.347292	0.49677	1.67637	0.1319	Msuc	Suc	43243.4	Acyl-CoA dehydrogenase OS=Cupriavidus necator (strain ATCC 17699 / DSM 428 / KCTC 22496 / NCIMB 10442 / H16 / Stanier 337) OX=381666 GN=H16_B1826 PE=3 SV=1	1085.67	4401.38	1684.22	6785.05	3130.21	2106.44
Q0K9V0	4	2	23.6561	0.790373	0.714083	5.03598	0.0557469	Suc	Msuc	24180.9	Arylesterase protein OS=Cupriavidus necator (strain ATCC 17699 / DSM 428 / KCTC 22496 / NCIMB 10442 / H16 / Stanier 337) OX=381666 GN=H16_A2122 PE=4 SV=1	10.1463	325.917	7.36376	9.90815	25.9116	32.375
Q0JZM3	2	2	21.178	0.594082	0.611008	1.26234	0.0739229	Msuc	Suc	7200.89	Uncharacterized protein OS=Cupriavidus necator (strain ATCC 17699 / DSM 428 / KCTC 22496 / NCIMB 10442 / H16 / Stanier 337) OX=381666 GN=H16_B2019 PE=4 SV=1	528.154	12207.6	6877.57	3289.93	16072.2	5396.51
Q0KDG0	29	20	260.848	0.442354	0.525004	2.84788	0.102237	Suc	Msuc	26755.4	Electron transfer flavoprotein beta-subunit OS=Cupriavidus necator (strain ATCC 17699 / DSM 428 / KCTC 22496 / NCIMB 10442 / H16 / Stanier 337) OX=381666 GN=fixA PE=3 SV=1	33441.4	5111.85	3904.84	6597.46	4523.54	3787.69
Q0K0L0	28	17	187.636	0.653489	0.642406	1.362	0.0667472	Suc	Msuc	84191.3	Outer membrane receptor_ TonB dependent OS=Cupriavidus necator (strain ATCC 17699 / DSM 428 / KCTC 22496 / NCIMB 10442 / H16 / Stanier 337) OX=381666 GN=fhuE PE=3 SV=1	2579.52	4929.65	20650.6	1835.19	16631.5	2208.54
Q0KCN9	4	2	26.377	0.323057	0.489342	31.6209	0.141864	Suc	Msuc	47072.1	FadE2-like Acyl-CoA dehydrogenase (ACAD) OS=Cupriavidus necator (strain ATCC 17699 / DSM 428 / KCTC 22496 / NCIMB 10442 / H16 / Stanier 337) OX=381666 GN=H16_A1091 PE=3 SV=1	804.76	2.06145	23.247	22.6879	3.56271	0
Q0K6J9	10	10	64.7324	0.495093	0.55465	1.18636	0.0903782	Msuc	Suc	58557	ABC-type transporter_ periplasmic component: PepT family OS=Cupriavidus necator (strain ATCC 17699 / DSM 428 / KCTC 22496 / NCIMB 10442 / H16 / Stanier 337) OX=381666 GN=H16_A3298 PE=3 SV=1	1289.6	611.745	713.371	1242.94	757.652	1101.41
Q0K729	11	8	78.4339	0.456294	0.536638	3.5169	0.098845	Suc	Msuc	36256.1	Response regulator OS=Cupriavidus necator (strain ATCC 17699 / DSM 428 / KCTC 22496 / NCIMB 10442 / H16 / Stanier 337) OX=381666 GN=H16_A3117 PE=4 SV=1	5077.87	411.031	603.781	364.086	668.751	699.566
Q0KED8	8	3	58.2027	0.496574	0.555484	5.02083	0.0900809	Suc	Msuc	14477.7	Small ribosomal subunit protein uS9 OS=Cupriavidus necator (strain ATCC 17699 / DSM 428 / KCTC 22496 / NCIMB 10442 / H16 / Stanier 337) OX=381666 GN=rpsI PE=3 SV=1	10465.6	193.435	780.785	1894.43	218.146	165.903
Q0K6K5	15	13	124.112	0.458729	0.537879	6.51726	0.0982726	Msuc	Suc	76575	Molybdopterin oxidoreductase OS=Cupriavidus necator (strain ATCC 17699 / DSM 428 / KCTC 22496 / NCIMB 10442 / H16 / Stanier 337) OX=381666 GN=H16_A3292 PE=3 SV=1	184.728	425.571	107.563	75.2667	4049.9	553.324
Q0K601	5	2	32.9366	0.31035	0.480008	15.2925	0.147608	Suc	Msuc	22070.1	Transcription termination/antitermination protein NusG OS=Cupriavidus necator (strain ATCC 17699 / DSM 428 / KCTC 22496 / NCIMB 10442 / H16 / Stanier 337) OX=381666 GN=nusG PE=3 SV=1	314.77	541.942	5.503	11.7134	23.6882	20.9798
Q0K630	21	17	182.871	0.988784	0.780911	1.02133	0.0500159	Suc	Msuc	10644.6	Large ribosomal subunit protein uL24 OS=Cupriavidus necator (strain ATCC 17699 / DSM 428 / KCTC 22496 / NCIMB 10442 / H16 / Stanier 337) OX=381666 GN=rplX PE=3 SV=1	22236.6	59204.5	53785.7	36252.2	28243.6	67907.2
Q0K623	12	11	56.6104	0.330791	0.491562	2.20678	0.13855	Msuc	Suc	10210.9	Small ribosomal subunit protein uS19 OS=Cupriavidus necator (strain ATCC 17699 / DSM 428 / KCTC 22496 / NCIMB 10442 / H16 / Stanier 337) OX=381666 GN=rpsS PE=3 SV=1	1415.09	2908.31	4152.8	11435.9	2030.96	5238.21
Q0K9E1	2	2	12.5569	0.877596	0.750844	2.68516	0.0519143	Suc	Msuc	12528.2	Lipoprotein OS=Cupriavidus necator (strain ATCC 17699 / DSM 428 / KCTC 22496 / NCIMB 10442 / H16 / Stanier 337) OX=381666 GN=H16_A2283 PE=4 SV=1	0.929573	734.337	955.437	28.2567	279.485	321.904
Q0KBH5	22	13	167.003	0.425161	0.518024	2.90439	0.106708	Suc	Msuc	28913	Peptidyl-prolyl cis-trans isomerase OS=Cupriavidus necator (strain ATCC 17699 / DSM 428 / KCTC 22496 / NCIMB 10442 / H16 / Stanier 337) OX=381666 GN=H16_A1514 PE=4 SV=1	2278.19	11791	32600.1	2731.37	2840	10497.2
Q0KE74	18	10	132.697	0.269763	0.447145	7.28766	0.168884	Suc	Msuc	31149.2	Succinate--CoA ligase [ADP-forming] subunit alpha OS=Cupriavidus necator (strain ATCC 17699 / DSM 428 / KCTC 22496 / NCIMB 10442 / H16 / Stanier 337) OX=381666 GN=sucD PE=3 SV=1	11238.5	594.681	957.549	517.886	437.352	799.882
Q0K954	2	1	9.1962	0.534382	0.579695	338.659	0.083063	Suc	Msuc	32048.2	Predicted 3'-5' exonuclease related to the exonuclease domain of PolB OS=Cupriavidus necator (strain ATCC 17699 / DSM 428 / KCTC 22496 / NCIMB 10442 / H16 / Stanier 337) OX=381666 GN=H16_A2372 PE=4 SV=1	1130.5	0	0	0	2.55311	0.785066
Q0K981	12	10	85.0299	0.97798	0.778677	1.00631	0.0500612	Suc	Msuc	10353.9	Probable Fe(2+)-trafficking protein OS=Cupriavidus necator (strain ATCC 17699 / DSM 428 / KCTC 22496 / NCIMB 10442 / H16 / Stanier 337) OX=381666 GN=H16_A2344 PE=3 SV=1	1435.31	1504.35	3777.73	3521.75	1860.64	1292.89
Q0KB69	1	1	5.8643	0.373901	0.49677	Infinity	0.122249	Suc	Msuc	23059.4	DnaJ-class molecular chaperone OS=Cupriavidus necator (strain ATCC 17699 / DSM 428 / KCTC 22496 / NCIMB 10442 / H16 / Stanier 337) OX=381666 GN=H16_A1620 PE=4 SV=1	0	0	543.839	0	0	0
Q0K864	4	3	24.1373	0.218377	0.418234	3.90948	0.204525	Suc	Msuc	8577.2	Small ribosomal subunit protein bS21 OS=Cupriavidus necator (strain ATCC 17699 / DSM 428 / KCTC 22496 / NCIMB 10442 / H16 / Stanier 337) OX=381666 GN=rpsU PE=3 SV=1	2077.71	247.421	413.889	257.582	270.015	173.013
Q7WXI2	2	1	12.1105	0.392343	0.504069	5.35917	0.116238	Suc	Msuc	47776.9	UvrD-like helicase ATP-binding domain-containing protein OS=Cupriavidus necator (strain ATCC 17699 / DSM 428 / KCTC 22496 / NCIMB 10442 / H16 / Stanier 337) OX=381666 GN=PHG152 PE=4 SV=1	527.536	21765.3	22832.3	4448.47	3883.42	88.2789
Q0JYS0	3	3	17.1	0.239715	0.426784	2.64682	0.188273	Suc	Msuc	24060.2	Predicted dithiol-disulfide isomerase OS=Cupriavidus necator (strain ATCC 17699 / DSM 428 / KCTC 22496 / NCIMB 10442 / H16 / Stanier 337) OX=381666 GN=frnE PE=4 SV=1	153.41	150.155	643.889	21.9934	265.513	70.4535
Q0K6X6	2	2	13.0165	0.303836	0.475971	1.82033	0.150707	Suc	Msuc	17997.3	3-dehydroquinate dehydratase OS=Cupriavidus necator (strain ATCC 17699 / DSM 428 / KCTC 22496 / NCIMB 10442 / H16 / Stanier 337) OX=381666 GN=aroQ1 PE=3 SV=1	586.49	1403.47	288.104	110.869	57.0247	1083.57
Q0KE61	26	22	180.064	0.773673	0.706992	1.38186	0.0567391	Msuc	Suc	34387.2	Branched-chain-amino-acid aminotransferase OS=Cupriavidus necator (strain ATCC 17699 / DSM 428 / KCTC 22496 / NCIMB 10442 / H16 / Stanier 337) OX=381666 GN=ilvE PE=3 SV=1	6340.51	11567.3	8497.75	6439.6	23749.9	6299.34
Q0KAF1	12	9	74.6086	0.715607	0.68028	1.58526	0.0609067	Suc	Msuc	50585.6	Putative Lactaldehyde dehydrogenase OS=Cupriavidus necator (strain ATCC 17699 / DSM 428 / KCTC 22496 / NCIMB 10442 / H16 / Stanier 337) OX=381666 GN=H16_A1919 PE=3 SV=1	865.252	95.6255	510.312	158.777	589.732	179.535
Q0KCW5	2	1	10.1655	0.519465	0.573672	32.4316	0.0857055	Suc	Msuc	38979.2	Adenine deaminase OS=Cupriavidus necator (strain ATCC 17699 / DSM 428 / KCTC 22496 / NCIMB 10442 / H16 / Stanier 337) OX=381666 GN=H16_A1014 PE=3 SV=1	0	52.0535	0	0	1.60502	0
Q0KCI8	2	1	11.5282	0.724818	0.685687	9.09782	0.0601674	Suc	Msuc	21538.3	Putative NADH dehydrogenase/NAD(P)H nitroreductase H16_A1142 OS=Cupriavidus necator (strain ATCC 17699 / DSM 428 / KCTC 22496 / NCIMB 10442 / H16 / Stanier 337) OX=381666 GN=nfnB1 PE=3 SV=1	49.9992	3997.75	0.843568	132.028	136.071	176.909
Q0K627	8	8	72.7791	0.465145	0.541326	1.25428	0.0967922	Msuc	Suc	7183.38	Large ribosomal subunit protein uL29 OS=Cupriavidus necator (strain ATCC 17699 / DSM 428 / KCTC 22496 / NCIMB 10442 / H16 / Stanier 337) OX=381666 GN=rpmC PE=3 SV=1	4055.86	35792.6	22817.4	29298.4	19619.3	29682.8
Q0KEE9	101	83	553.133	0.454397	0.53603	2.99012	0.0992947	Suc	Msuc	33135.4	ABC-type transporter_ periplasmic component: PAAT family OS=Cupriavidus necator (strain ATCC 17699 / DSM 428 / KCTC 22496 / NCIMB 10442 / H16 / Stanier 337) OX=381666 GN=H16_A0472 PE=4 SV=1	117142	150163	11075.7	39829.9	41493.1	11777.3
Q0K5I5	2	1	12.4029	0.955793	0.776775	2.62528	0.0502471	Suc	Msuc	13090.7	Putative pterin-4-alpha-carbinolamine dehydratase OS=Cupriavidus necator (strain ATCC 17699 / DSM 428 / KCTC 22496 / NCIMB 10442 / H16 / Stanier 337) OX=381666 GN=phhB PE=3 SV=1	0.74651	0	15.9872	4.27837	0.721764	1.37393
Q0K3E7	19	14	185.713	0.469619	0.543284	1.62915	0.095783	Msuc	Suc	28449.6	Citrate lyase beta subunit OS=Cupriavidus necator (strain ATCC 17699 / DSM 428 / KCTC 22496 / NCIMB 10442 / H16 / Stanier 337) OX=381666 GN=citE3 PE=4 SV=1	4245.1	5367.55	5514.86	8691.01	3139.55	12814.4
Q0K8L7	3	3	27.1633	0.772459	0.706992	1.3275	0.0568147	Msuc	Suc	6656.55	Large ribosomal subunit protein bL32 OS=Cupriavidus necator (strain ATCC 17699 / DSM 428 / KCTC 22496 / NCIMB 10442 / H16 / Stanier 337) OX=381666 GN=rpmF PE=3 SV=1	1964.22	1456.4	1614.61	1692.21	261.735	4730.29
Q0KD69	9	8	53.3025	0.602915	0.616834	8.18434	0.072745	Suc	Msuc	21997.3	Uncharacterized conserved protein OS=Cupriavidus necator (strain ATCC 17699 / DSM 428 / KCTC 22496 / NCIMB 10442 / H16 / Stanier 337) OX=381666 GN=H16_A0906 PE=4 SV=1	808.096	1505.83	5.14826	67.2353	197.709	18.4109
Q0KFD1	1	1	7.9472	0.346919	0.49677	14.1747	0.132044	Msuc	Suc	17923.7	D-glycero-beta-D-manno-heptose 1-phosphate adenylyltransferase OS=Cupriavidus necator (strain ATCC 17699 / DSM 428 / KCTC 22496 / NCIMB 10442 / H16 / Stanier 337) OX=381666 GN=hldC PE=4 SV=1	6.52707	524.819	12.5716	7505.73	174.517	29.6204
Q0KBK2	14	7	70.8829	0.355227	0.49677	1.97896	0.128891	Msuc	Suc	89226.5	Lon protease OS=Cupriavidus necator (strain ATCC 17699 / DSM 428 / KCTC 22496 / NCIMB 10442 / H16 / Stanier 337) OX=381666 GN=lon PE=2 SV=1	1065.85	1016.69	315.445	3068.71	841.058	835.747
Q0KB85	1	1	6.0642	0.653453	0.642406	42.1688	0.0667511	Suc	Msuc	35147.3	MoxR-like ATPase OS=Cupriavidus necator (strain ATCC 17699 / DSM 428 / KCTC 22496 / NCIMB 10442 / H16 / Stanier 337) OX=381666 GN=H16_A1604 PE=4 SV=1	548.342	0	0	13.0035	0	0
Q0K3S8	2	1	10.9907	0.488061	0.553113	1.32287	0.0918142	Msuc	Suc	28076.1	4-Oxalocrotonate decarboxylase OS=Cupriavidus necator (strain ATCC 17699 / DSM 428 / KCTC 22496 / NCIMB 10442 / H16 / Stanier 337) OX=381666 GN=H16_B0549 PE=4 SV=1	846.808	87.5267	383.835	868.725	306.67	568.368
Q0K607	25	15	156.725	0.946094	0.772895	1.05093	0.0503677	Msuc	Suc	156777	DNA-directed RNA polymerase subunit beta' OS=Cupriavidus necator (strain ATCC 17699 / DSM 428 / KCTC 22496 / NCIMB 10442 / H16 / Stanier 337) OX=381666 GN=rpoC PE=3 SV=1	3815	10600.8	7543.67	3639.84	5329.84	14108.1
Q0K2H5	6	6	37.647	0.316734	0.484656	1.64861	0.144674	Msuc	Suc	12469.1	Alkylphosphonate uptake OS=Cupriavidus necator (strain ATCC 17699 / DSM 428 / KCTC 22496 / NCIMB 10442 / H16 / Stanier 337) OX=381666 GN=H16_B1008 PE=3 SV=1	354.055	2098.28	59.075	611.532	1486.61	2042.19
Q0JZ57	20	12	127.363	0.0736443	0.27447	1.869	0.450904	Suc	Msuc	67540.6	Copper resistance protein A_ multi-copper oxidase OS=Cupriavidus necator (strain ATCC 17699 / DSM 428 / KCTC 22496 / NCIMB 10442 / H16 / Stanier 337) OX=381666 GN=copA PE=4 SV=1	7518.44	9573.56	4606.38	4216.55	4398.51	2994.55
Q0KCE3	7	4	58.5873	0.575284	0.606526	1.65139	0.0765714	Suc	Msuc	10728.3	DUF1330 domain-containing protein OS=Cupriavidus necator (strain ATCC 17699 / DSM 428 / KCTC 22496 / NCIMB 10442 / H16 / Stanier 337) OX=381666 GN=H16_A1187 PE=4 SV=1	949.66	3706.21	4740.23	1572.2	1744.56	2373.06
Q0K737	19	13	147.474	0.355702	0.49677	1.21551	0.128714	Msuc	Suc	54487.2	Catalase OS=Cupriavidus necator (strain ATCC 17699 / DSM 428 / KCTC 22496 / NCIMB 10442 / H16 / Stanier 337) OX=381666 GN=katE1 PE=3 SV=1	6397.82	8.46605	42.7244	6592.59	354.972	891.269
Q0K602	15	12	101.121	0.650814	0.642406	1.12215	0.0670346	Suc	Msuc	14879.5	Large ribosomal subunit protein uL11 OS=Cupriavidus necator (strain ATCC 17699 / DSM 428 / KCTC 22496 / NCIMB 10442 / H16 / Stanier 337) OX=381666 GN=rplK PE=3 SV=1	21071.5	11454.3	11934.3	22010	6721.11	10889.2
Q0K7D9	4	3	22.1835	0.384111	0.498858	1.80648	0.118858	Msuc	Suc	25838.2	Zn-dependent protease with chaperone function OS=Cupriavidus necator (strain ATCC 17699 / DSM 428 / KCTC 22496 / NCIMB 10442 / H16 / Stanier 337) OX=381666 GN=H16_A3007 PE=3 SV=1	16.0345	316.333	129.69	535.566	168.976	130.157
Q0KEC5	16	12	89.9329	0.100111	0.298632	1.48141	0.371824	Suc	Msuc	20363.5	DUF5666 domain-containing protein OS=Cupriavidus necator (strain ATCC 17699 / DSM 428 / KCTC 22496 / NCIMB 10442 / H16 / Stanier 337) OX=381666 GN=H16_A0496 PE=4 SV=1	18463.5	16154.9	11624.7	8721.07	9516.64	12977.9
Q0K6Z6	2	2	21.7725	0.30644	0.479085	1.41498	0.149455	Suc	Msuc	18947.3	DUF937 domain-containing protein OS=Cupriavidus necator (strain ATCC 17699 / DSM 428 / KCTC 22496 / NCIMB 10442 / H16 / Stanier 337) OX=381666 GN=H16_A3150 PE=4 SV=1	808.645	704.219	748.623	250.941	1266.08	81.2245
Q59098	12	8	82.9092	0.117317	0.322666	2.1152	0.333542	Suc	Msuc	56695.9	Dihydrolipoyllysine-residue acetyltransferase component of pyruvate dehydrogenase complex OS=Cupriavidus necator (strain ATCC 17699 / DSM 428 / KCTC 22496 / NCIMB 10442 / H16 / Stanier 337) OX=381666 GN=pdhB PE=3 SV=2	10547.4	22832.7	14394.1	5149.13	4234.12	13202.8
Q0KBW6	8	7	55.6486	0.527423	0.578359	1.53101	0.0842761	Msuc	Suc	77355	oligopeptidase A OS=Cupriavidus necator (strain ATCC 17699 / DSM 428 / KCTC 22496 / NCIMB 10442 / H16 / Stanier 337) OX=381666 GN=dcp PE=3 SV=1	1529.23	3915.07	7496.65	5784.64	2524.86	11503.3
Q0KEF6	6	3	38.7583	0.767508	0.706274	1.74604	0.0571278	Suc	Msuc	12165.9	Acyl-CoA hydrolase OS=Cupriavidus necator (strain ATCC 17699 / DSM 428 / KCTC 22496 / NCIMB 10442 / H16 / Stanier 337) OX=381666 GN=H16_A0465 PE=3 SV=1	440.951	543.637	2877.44	600.278	794.08	817.515
Q0K718;Q0KC67;Q0KDC4	3	3	16.8404	0.475071	0.5434	2.06446	0.0945782	Msuc	Suc	39192.2	NAD(P) transhydrogenase subunit alpha 1 OS=Cupriavidus necator (strain ATCC 17699 / DSM 428 / KCTC 22496 / NCIMB 10442 / H16 / Stanier 337) OX=381666 GN=pntAa3 PE=4 SV=1	60.3905	30.7771	1036.32	1.98979	2325.66	0
Q0K9B9	30	18	235.962	0.376327	0.49816	1.41907	0.121429	Msuc	Suc	103825	Translation initiation factor IF-2 OS=Cupriavidus necator (strain ATCC 17699 / DSM 428 / KCTC 22496 / NCIMB 10442 / H16 / Stanier 337) OX=381666 GN=infB PE=3 SV=1	2570.3	9527.65	16044	17406.4	9589.79	12939.2
Q0K655	1	1	13.5011	0.876717	0.750844	4.84738	0.0519422	Suc	Msuc	15120.1	Uncharacterized protein conserved in bacteria OS=Cupriavidus necator (strain ATCC 17699 / DSM 428 / KCTC 22496 / NCIMB 10442 / H16 / Stanier 337) OX=381666 GN=H16_A3448 PE=4 SV=1	835.985	14.5596	8722.98	660.821	500.428	813.741
Q0KDI5	7	5	37.8927	0.428458	0.518329	2.13524	0.105825	Suc	Msuc	98691.4	DNA gyrase subunit A OS=Cupriavidus necator (strain ATCC 17699 / DSM 428 / KCTC 22496 / NCIMB 10442 / H16 / Stanier 337) OX=381666 GN=gyrA PE=3 SV=1	580.337	251.404	69.5508	195.294	13.4092	213.401
Q0KA35	5	3	28.2432	0.417153	0.51471	1.21085	0.108907	Suc	Msuc	33598	Membrane protease subunits_ stomatin/prohibitin homologs OS=Cupriavidus necator (strain ATCC 17699 / DSM 428 / KCTC 22496 / NCIMB 10442 / H16 / Stanier 337) OX=381666 GN=H16_A2036 PE=3 SV=1	450.899	300.774	111.291	26.5989	634.449	51.6465
Q0K8I8	1	1	8.3797	0.708867	0.674714	1.15557	0.0614674	Msuc	Suc	8356.24	Small ribosomal subunit protein bS21 OS=Cupriavidus necator (strain ATCC 17699 / DSM 428 / KCTC 22496 / NCIMB 10442 / H16 / Stanier 337) OX=381666 GN=rpsU PE=3 SV=1	723.83	352.006	1005.39	1340.33	1014.17	50.508
Q0K551	11	7	45.4574	0.344621	0.49677	2.27373	0.132939	Msuc	Suc	37200.4	Metal-dependent hydrolase of the beta-lactamase superfamily OS=Cupriavidus necator (strain ATCC 17699 / DSM 428 / KCTC 22496 / NCIMB 10442 / H16 / Stanier 337) OX=381666 GN=H16_B0067 PE=4 SV=1	115	3885.46	133.513	5931.75	3136.07	331.707
Q0KB72	2	2	10.3448	0.0595096	0.257401	2.00305	0.508682	Suc	Msuc	15108.3	ACT domain-containing protein OS=Cupriavidus necator (strain ATCC 17699 / DSM 428 / KCTC 22496 / NCIMB 10442 / H16 / Stanier 337) OX=381666 GN=H16_A1617 PE=4 SV=1	6969.92	4549.43	5807.5	3992.21	1671.97	2986.06
Q0K9K9	7	5	59.7801	0.902856	0.760012	1.75812	0.0512004	Suc	Msuc	25365.4	Dienelactone hydrolase or related enzyme OS=Cupriavidus necator (strain ATCC 17699 / DSM 428 / KCTC 22496 / NCIMB 10442 / H16 / Stanier 337) OX=381666 GN=H16_A2215 PE=4 SV=1	268.161	65.2968	1972.28	188.344	754.961	368.177
Q7WSB2	2	1	9.5698	0.704358	0.672441	3.9809	0.0618519	Msuc	Suc	46066.7	Probable acyl-coa dehydrogenase OS=Cupriavidus necator (strain ATCC 17699 / DSM 428 / KCTC 22496 / NCIMB 10442 / H16 / Stanier 337) OX=381666 GN=PHG222 PE=3 SV=1	40.4967	7.85374	0	26.3202	166.158	0
Q0K5Z9	53	43	467.17	0.557973	0.594282	2.67771	0.079191	Suc	Msuc	43331.6	Elongation factor Tu OS=Cupriavidus necator (strain ATCC 17699 / DSM 428 / KCTC 22496 / NCIMB 10442 / H16 / Stanier 337) OX=381666 GN=tuf1 PE=3 SV=1	119971	12376.6	13880.5	30094.2	10533.9	13981
Q0K5J3	15	10	86.1796	0.225788	0.418658	3.26623	0.198611	Suc	Msuc	72481	Alkyl sulfatase OS=Cupriavidus necator (strain ATCC 17699 / DSM 428 / KCTC 22496 / NCIMB 10442 / H16 / Stanier 337) OX=381666 GN=H16_A3671 PE=3 SV=1	1017.44	3246.27	8074.63	914.094	705.961	2157.5
Q0KEF9	6	3	31.3631	0.384443	0.498858	4.38755	0.118751	Msuc	Suc	41947.4	Acetyl-CoA C-acyltransferase OS=Cupriavidus necator (strain ATCC 17699 / DSM 428 / KCTC 22496 / NCIMB 10442 / H16 / Stanier 337) OX=381666 GN=H16_A0462 PE=3 SV=1	120.168	0.731673	1.91381	2.17142	166.325	370.354
Q0K4S3	12	10	71.9195	0.697517	0.669624	7.29289	0.0624501	Suc	Msuc	42174.3	3-oxoadipyl-CoA thiolase OS=Cupriavidus necator (strain ATCC 17699 / DSM 428 / KCTC 22496 / NCIMB 10442 / H16 / Stanier 337) OX=381666 GN=pcaF PE=3 SV=1	1147.2	25.9793	22.833	77.9852	29.9818	56.0299
Q0K0P4	6	2	35.4011	0.509582	0.565163	1.01286	0.0875451	Suc	Msuc	15243.2	PhnB-like domain-containing protein OS=Cupriavidus necator (strain ATCC 17699 / DSM 428 / KCTC 22496 / NCIMB 10442 / H16 / Stanier 337) OX=381666 GN=H16_B1645 PE=4 SV=1	919.735	1817.33	0	259.151	594.37	1848.79
Q0KED6	4	4	25.2727	0.314006	0.483153	6.47071	0.145916	Msuc	Suc	13308.7	Putative iron-sulfur cluster insertion protein ErpA OS=Cupriavidus necator (strain ATCC 17699 / DSM 428 / KCTC 22496 / NCIMB 10442 / H16 / Stanier 337) OX=381666 GN=erpA PE=3 SV=1	38.5997	0	131.822	758.713	330.378	13.6559
Q0K064	1	1	4.4661	0.76209	0.705812	3.67213	0.0574796	Suc	Msuc	39851.5	ABC-type transporter_ periplasmic component: POPT family OS=Cupriavidus necator (strain ATCC 17699 / DSM 428 / KCTC 22496 / NCIMB 10442 / H16 / Stanier 337) OX=381666 GN=H16_B1828 PE=4 SV=1	711.632	0	0	151.338	0	42.4543
Q0K6N0	3	2	23.8564	0.541276	0.582878	1.00444	0.0818937	Suc	Msuc	17957.4	Glutathione-dependent peroxiredoxin OS=Cupriavidus necator (strain ATCC 17699 / DSM 428 / KCTC 22496 / NCIMB 10442 / H16 / Stanier 337) OX=381666 GN=H16_A3267 PE=3 SV=1	55.8292	67.0388	0	62.7483	19.8941	39.683
Q0KCE2	36	29	289.369	0.765129	0.705812	1.08638	0.0572811	Msuc	Suc	46131.1	Enolase OS=Cupriavidus necator (strain ATCC 17699 / DSM 428 / KCTC 22496 / NCIMB 10442 / H16 / Stanier 337) OX=381666 GN=eno PE=3 SV=1	19662.9	13568.8	7665.86	19650.2	15275	9505.32
Q0KBW7	2	2	10.4739	0.96431	0.778074	10.2033	0.050161	Msuc	Suc	31129.4	Exonuclease III OS=Cupriavidus necator (strain ATCC 17699 / DSM 428 / KCTC 22496 / NCIMB 10442 / H16 / Stanier 337) OX=381666 GN=H16_A1368 PE=3 SV=1	71.0786	3.87332	59.0138	9.30715	1356.92	0.665098
Q0KCE4	10	9	55.5123	0.236046	0.425489	1.53287	0.190905	Suc	Msuc	31329	2-dehydro-3-deoxyphosphooctonate aldolase OS=Cupriavidus necator (strain ATCC 17699 / DSM 428 / KCTC 22496 / NCIMB 10442 / H16 / Stanier 337) OX=381666 GN=kdsA PE=3 SV=1	8391.14	18130.7	10113.8	9852.62	5642.12	8405.24
Q0K0H9	3	2	17.9843	0.764647	0.705812	1.13183	0.0573124	Suc	Msuc	15946.4	Pas/Pac domain containing protein OS=Cupriavidus necator (strain ATCC 17699 / DSM 428 / KCTC 22496 / NCIMB 10442 / H16 / Stanier 337) OX=381666 GN=H16_B1710 PE=4 SV=1	661.931	182.063	440.445	149.185	292.193	693.458
Q0JZG0	3	1	15.1717	0.360966	0.49677	2.63093	0.126786	Msuc	Suc	16836.2	Transcriptional regulator_ MarR-family OS=Cupriavidus necator (strain ATCC 17699 / DSM 428 / KCTC 22496 / NCIMB 10442 / H16 / Stanier 337) OX=381666 GN=H16_B2082 PE=4 SV=1	546.517	114.485	4.19123	848.615	64.8654	836.594
Q0K980	11	10	98.3735	0.769919	0.706274	5.46973	0.0569743	Suc	Msuc	23910.4	Ribose-5-phosphate isomerase A OS=Cupriavidus necator (strain ATCC 17699 / DSM 428 / KCTC 22496 / NCIMB 10442 / H16 / Stanier 337) OX=381666 GN=rpiA PE=3 SV=1	4572.47	28.3691	298.287	252.246	57.2808	586.153
Q0K634	21	17	169.597	0.510358	0.565218	1.65194	0.0873981	Suc	Msuc	18997	Large ribosomal subunit protein uL6 OS=Cupriavidus necator (strain ATCC 17699 / DSM 428 / KCTC 22496 / NCIMB 10442 / H16 / Stanier 337) OX=381666 GN=rplF PE=3 SV=1	29444.6	6100.45	8962.68	17184.9	5135.52	4622.25
Q0KFF8	3	2	17.8829	0.76679	0.706274	1.05891	0.0571739	Suc	Msuc	53711.8	Glutamyl-tRNA(Gln) amidotransferase subunit A OS=Cupriavidus necator (strain ATCC 17699 / DSM 428 / KCTC 22496 / NCIMB 10442 / H16 / Stanier 337) OX=381666 GN=gatA PE=3 SV=1	1467.29	40.8827	126.617	178.419	1249.56	115.859
Q0K5W1	5	1	32.008	0.334458	0.493179	2.39589	0.137024	Suc	Msuc	14766.6	Methylmalonyl CoA epimerase OS=Cupriavidus necator (strain ATCC 17699 / DSM 428 / KCTC 22496 / NCIMB 10442 / H16 / Stanier 337) OX=381666 GN=H16_A3551 PE=4 SV=1	436.146	2990.16	1449.11	588.138	1188.72	258.046
Q0KF65	4	2	40.1333	0.815121	0.730297	1.72697	0.0544348	Suc	Msuc	17048	Uncharacterized protein conserved in bacteria OS=Cupriavidus necator (strain ATCC 17699 / DSM 428 / KCTC 22496 / NCIMB 10442 / H16 / Stanier 337) OX=381666 GN=H16_A0204 PE=4 SV=1	436.619	487.895	2924.23	772.398	894.032	562.187
Q0K8T5	10	4	50.6209	0.967013	0.778074	1.70042	0.0501375	Suc	Msuc	64604.3	ABC-type sugar transporter_ periplasmic component OS=Cupriavidus necator (strain ATCC 17699 / DSM 428 / KCTC 22496 / NCIMB 10442 / H16 / Stanier 337) OX=381666 GN=H16_A2498 PE=4 SV=1	167.623	16.0387	275.623	94.959	114.599	60.5431
Q0KF11	4	4	25.5021	0.364898	0.49677	2.3591	0.125377	Msuc	Suc	30022.1	Short chain dehydrogenase OS=Cupriavidus necator (strain ATCC 17699 / DSM 428 / KCTC 22496 / NCIMB 10442 / H16 / Stanier 337) OX=381666 GN=H16_A0258 PE=4 SV=1	594.907	566.653	1250.45	487.486	1703.87	3498.8
Q0KBW5	4	2	23.1753	0.331467	0.491562	1.53757	0.138266	Suc	Msuc	30147.8	Bifunctional protein FolD OS=Cupriavidus necator (strain ATCC 17699 / DSM 428 / KCTC 22496 / NCIMB 10442 / H16 / Stanier 337) OX=381666 GN=folD PE=3 SV=1	140.286	101.63	175.831	113.474	21.5592	136.66
Q0K7B6	27	16	179.949	0.919042	0.765183	1.08444	0.0508318	Msuc	Suc	41576.6	ABC-type transporter_ periplasmic component: HAAT family OS=Cupriavidus necator (strain ATCC 17699 / DSM 428 / KCTC 22496 / NCIMB 10442 / H16 / Stanier 337) OX=381666 GN=livK2 PE=4 SV=1	3304.34	1667.86	2595.04	1738.09	2111.89	4356.25
Q0K252	2	1	10.1763	0.364682	0.49677	2.72216	0.125454	Msuc	Suc	26013.5	Transcriptional regulator OS=Cupriavidus necator (strain ATCC 17699 / DSM 428 / KCTC 22496 / NCIMB 10442 / H16 / Stanier 337) OX=381666 GN=H16_B1131 PE=4 SV=1	5.19673	132.43	72.5385	48.7149	90.4044	432.985
Q0K840	6	3	46.8368	0.773176	0.706992	21.3775	0.05677	Suc	Msuc	32749.5	UTP--glucose-1-phosphate uridylyltransferase OS=Cupriavidus necator (strain ATCC 17699 / DSM 428 / KCTC 22496 / NCIMB 10442 / H16 / Stanier 337) OX=381666 GN=galU PE=3 SV=1	7395.17	56.4454	17.3252	149.675	61.9752	137.732
Q0K8S2	7	5	40.3287	0.494632	0.55465	2.69117	0.0904709	Suc	Msuc	12131.9	Uncharacterized protein OS=Cupriavidus necator (strain ATCC 17699 / DSM 428 / KCTC 22496 / NCIMB 10442 / H16 / Stanier 337) OX=381666 GN=H16_A2511 PE=4 SV=1	1111.76	408.285	4625.86	580.598	932.604	770.526
Q0KA05	12	11	96.323	0.829627	0.736405	1.3893	0.0537506	Suc	Msuc	29708.8	2_3_4_5-tetrahydropyridine-2_6-dicarboxylate N-succinyltransferase OS=Cupriavidus necator (strain ATCC 17699 / DSM 428 / KCTC 22496 / NCIMB 10442 / H16 / Stanier 337) OX=381666 GN=dapD PE=3 SV=1	6400.08	778.224	556.2	2649.35	928.674	1989.18
Q0KBZ4	3	1	15.8843	0.675896	0.654268	3.77498	0.0644608	Suc	Msuc	82951.4	GTP pyrophosphokinase OS=Cupriavidus necator (strain ATCC 17699 / DSM 428 / KCTC 22496 / NCIMB 10442 / H16 / Stanier 337) OX=381666 GN=spoT2 PE=3 SV=1	1149.69	2427.55	0	27.7588	919.86	0
Q0KCT8	13	10	70.6369	0.615936	0.6236	1.33408	0.0710823	Suc	Msuc	56016.1	2-isopropylmalate synthase OS=Cupriavidus necator (strain ATCC 17699 / DSM 428 / KCTC 22496 / NCIMB 10442 / H16 / Stanier 337) OX=381666 GN=leuA PE=3 SV=1	1731.96	4582.98	52.7335	1230.86	1660.67	1881.56
Q0K215	2	1	11.3763	0.421391	0.516328	1.08137	0.107734	Msuc	Suc	68957.5	Nucleotide pyrophosphatase OS=Cupriavidus necator (strain ATCC 17699 / DSM 428 / KCTC 22496 / NCIMB 10442 / H16 / Stanier 337) OX=381666 GN=H16_B1168 PE=4 SV=1	0	2884.58	4717.93	3302.61	2420.79	2497.76
Q0K7T7	2	2	9.3166	0.474002	0.5434	2.23047	0.0948122	Suc	Msuc	42884.1	Aminotransferase OS=Cupriavidus necator (strain ATCC 17699 / DSM 428 / KCTC 22496 / NCIMB 10442 / H16 / Stanier 337) OX=381666 GN=H16_A2857 PE=3 SV=1	827.464	0	14.451	242.476	80.0063	54.9785
Q0K6P4	8	8	52.5382	0.902953	0.760012	1.03665	0.051198	Msuc	Suc	11390.3	Large ribosomal subunit protein bL21 OS=Cupriavidus necator (strain ATCC 17699 / DSM 428 / KCTC 22496 / NCIMB 10442 / H16 / Stanier 337) OX=381666 GN=rplU PE=3 SV=1	44003	12992.6	11479.6	38588.7	9290.64	23105.3
Q0JYT3	2	1	10.2965	0.218887	0.418234	22.6314	0.204108	Suc	Msuc	17030	RTX toxin-activating lysine-acyltransferase OS=Cupriavidus necator (strain ATCC 17699 / DSM 428 / KCTC 22496 / NCIMB 10442 / H16 / Stanier 337) OX=381666 GN=rtxC1 PE=3 SV=1	175.877	0.787034	34.0039	0	0	9.30865
Q0K6P5	6	5	41.143	0.539146	0.582502	1.45267	0.0822515	Msuc	Suc	8889.18	Large ribosomal subunit protein bL27 OS=Cupriavidus necator (strain ATCC 17699 / DSM 428 / KCTC 22496 / NCIMB 10442 / H16 / Stanier 337) OX=381666 GN=rpmA PE=3 SV=1	3615.49	8241.32	10470.1	19130.7	5727.71	7575.16
Q0K549	1	1	6.4702	0.759077	0.705812	4.29668	0.0576794	Suc	Msuc	14331.5	Acetyltransferase OS=Cupriavidus necator (strain ATCC 17699 / DSM 428 / KCTC 22496 / NCIMB 10442 / H16 / Stanier 337) OX=381666 GN=H16_B0069 PE=4 SV=1	1526.05	278.631	0	201.709	97.7424	120.566
Q0K8I2	8	5	43.3788	0.53144	0.579695	3.0118	0.0835718	Suc	Msuc	56281.7	Amidophosphoribosyltransferase OS=Cupriavidus necator (strain ATCC 17699 / DSM 428 / KCTC 22496 / NCIMB 10442 / H16 / Stanier 337) OX=381666 GN=purF PE=3 SV=1	4142.88	180.733	807.119	441.261	122.9	1139.38
Q0KBA8	3	1	17.1297	0.800787	0.720674	1.86534	0.0551721	Msuc	Suc	44374.9	Predicted signal transduction protein containingan EAL domain OS=Cupriavidus necator (strain ATCC 17699 / DSM 428 / KCTC 22496 / NCIMB 10442 / H16 / Stanier 337) OX=381666 GN=H16_A1581 PE=4 SV=1	158.832	270.842	433.035	95.7916	304.214	1209.24
Q0KF90	6	3	34.9979	0.724736	0.685687	5.5027	0.0601739	Suc	Msuc	28356.3	Enoyl-CoA hydratase/carnithine racemase OS=Cupriavidus necator (strain ATCC 17699 / DSM 428 / KCTC 22496 / NCIMB 10442 / H16 / Stanier 337) OX=381666 GN=H16_A0179 PE=3 SV=1	1312.26	8.75477	4.18566	132.051	58.7491	50.0279
Q0K645	22	18	171.694	0.373747	0.49677	7.2818	0.122301	Suc	Msuc	35731	DNA-directed RNA polymerase subunit alpha OS=Cupriavidus necator (strain ATCC 17699 / DSM 428 / KCTC 22496 / NCIMB 10442 / H16 / Stanier 337) OX=381666 GN=rpoA PE=3 SV=1	7217.33	1364.66	56317.9	4873.58	1604.67	2434.36
Q0K0V3	3	3	18.1915	0.65723	0.644457	1.11042	0.0663506	Suc	Msuc	10736.5	Muconolactone Delta-isomerase OS=Cupriavidus necator (strain ATCC 17699 / DSM 428 / KCTC 22496 / NCIMB 10442 / H16 / Stanier 337) OX=381666 GN=catC2 PE=3 SV=1	638.631	905.342	1281.9	1468.9	623.525	452.442
Q0K691	13	7	105.019	0.891029	0.755694	1.04771	0.0515134	Suc	Msuc	22617.6	Imidazole glycerol phosphate synthase subunit HisH OS=Cupriavidus necator (strain ATCC 17699 / DSM 428 / KCTC 22496 / NCIMB 10442 / H16 / Stanier 337) OX=381666 GN=hisH PE=3 SV=1	2781.95	10710	1486.29	1739.79	4217.27	8339.14
Q0K1P6	1	1	5.1703	0.38285	0.498858	5.81735	0.119268	Msuc	Suc	17106.5	Uncharacterized enzyme of phosphonate metabolism OS=Cupriavidus necator (strain ATCC 17699 / DSM 428 / KCTC 22496 / NCIMB 10442 / H16 / Stanier 337) OX=381666 GN=phnG PE=4 SV=1	1397.17	89.5109	813.929	10793.1	2351.79	238.536
Q0KF59	3	2	19.1636	0.737888	0.691331	1.53569	0.0591704	Suc	Msuc	24545.1	Transcriptional regulator_ TetR/AcrR-family OS=Cupriavidus necator (strain ATCC 17699 / DSM 428 / KCTC 22496 / NCIMB 10442 / H16 / Stanier 337) OX=381666 GN=H16_A0210 PE=4 SV=1	922.64	85.7984	13.4512	332.017	284.15	49.2586
Q7WXG3	5	3	30.7903	0.397523	0.508015	2.29487	0.11464	Suc	Msuc	9463.6	Type II toxin-antitoxin system ParD family antitoxin OS=Cupriavidus necator (strain ATCC 17699 / DSM 428 / KCTC 22496 / NCIMB 10442 / H16 / Stanier 337) OX=381666 GN=PHG171 PE=4 SV=1	292.903	1187.4	2101.62	571.526	638.94	350.371
Q0K3S3	6	3	33.0012	0.426747	0.518329	1.21771	0.106282	Msuc	Suc	33876.8	Threonine deaminase OS=Cupriavidus necator (strain ATCC 17699 / DSM 428 / KCTC 22496 / NCIMB 10442 / H16 / Stanier 337) OX=381666 GN=tdcB PE=4 SV=1	29.309	86.0438	29.2379	62.0185	65.5086	48.5423
Q0K6G1	6	3	44.8635	0.856753	0.743635	1.10507	0.0526333	Suc	Msuc	10364.6	LIPOPROTEIN OS=Cupriavidus necator (strain ATCC 17699 / DSM 428 / KCTC 22496 / NCIMB 10442 / H16 / Stanier 337) OX=381666 GN=H16_A3341 PE=4 SV=1	2919.67	474.496	1390.8	1976.07	990.221	1363.7
Q0KF17	2	2	11.9253	0.533602	0.579695	1.37959	0.0831973	Suc	Msuc	25976.6	Glutathione S-transferase OS=Cupriavidus necator (strain ATCC 17699 / DSM 428 / KCTC 22496 / NCIMB 10442 / H16 / Stanier 337) OX=381666 GN=H16_A0252 PE=4 SV=1	6.15369	18.0943	8.33529	3.16717	9.16175	11.2891
Q0KF34	50	44	384.269	0.621212	0.626911	1.47343	0.0704329	Msuc	Suc	69967.3	Phosphomethylpyrimidine synthase OS=Cupriavidus necator (strain ATCC 17699 / DSM 428 / KCTC 22496 / NCIMB 10442 / H16 / Stanier 337) OX=381666 GN=thiC PE=3 SV=1	7008.9	7775.84	4645.3	11985.6	3371.53	13271.8
Q0K5N4	37	29	311.851	0.579261	0.606526	1.10252	0.0759945	Msuc	Suc	40385.5	ABC-type transporter_ periplasmic component: HAAT family OS=Cupriavidus necator (strain ATCC 17699 / DSM 428 / KCTC 22496 / NCIMB 10442 / H16 / Stanier 337) OX=381666 GN=H16_A3630 PE=3 SV=1	28297.7	17409.5	12723	23443.1	18452.4	22524.7
Q0KAT8	2	1	10.6375	0.338851	0.49497	3.77581	0.135233	Msuc	Suc	52893.4	Cation/multidrug efflux system outer membrane porin OS=Cupriavidus necator (strain ATCC 17699 / DSM 428 / KCTC 22496 / NCIMB 10442 / H16 / Stanier 337) OX=381666 GN=acrC4 PE=3 SV=1	231.385	0	54.7129	892.549	148.38	39.3218
Q0KD43	7	5	45.0782	0.228374	0.420341	2.86546	0.196619	Msuc	Suc	14269.3	Methylglyoxal synthase OS=Cupriavidus necator (strain ATCC 17699 / DSM 428 / KCTC 22496 / NCIMB 10442 / H16 / Stanier 337) OX=381666 GN=mgsA PE=3 SV=1	908.197	1129.38	2131	5374.93	1014.89	5555.03
Q0K4S9	12	6	56.3688	0.455228	0.536197	2.15796	0.0990974	Suc	Msuc	12655.7	Bacterial OB-fold domain-containing protein OS=Cupriavidus necator (strain ATCC 17699 / DSM 428 / KCTC 22496 / NCIMB 10442 / H16 / Stanier 337) OX=381666 GN=H16_B0194 PE=4 SV=1	2460.64	16385.8	15629.8	2432.37	8287.55	5256.38
Q0KBM9	1	1	6.2492	0.416433	0.51471	5.2999	0.109109	Suc	Msuc	17893.4	2-C-methyl-D-erythritol 2_4-cyclodiphosphate synthase OS=Cupriavidus necator (strain ATCC 17699 / DSM 428 / KCTC 22496 / NCIMB 10442 / H16 / Stanier 337) OX=381666 GN=ispF PE=3 SV=1	145.191	245.016	2839.68	205.278	206.61	197.536
Q0KF70	12	8	67.926	0.778947	0.709314	1.45768	0.0564162	Msuc	Suc	19093.7	ATP-dependent protease subunit HslV OS=Cupriavidus necator (strain ATCC 17699 / DSM 428 / KCTC 22496 / NCIMB 10442 / H16 / Stanier 337) OX=381666 GN=hslV PE=3 SV=1	1325.52	851.962	2214.37	85.7224	3759.47	2556.74
Q0KEB5	5	2	32.2036	0.534927	0.579695	1.57421	0.0829693	Suc	Msuc	51669.1	Peptidase D ( Xaa-Pro aminopeptidase) OS=Cupriavidus necator (strain ATCC 17699 / DSM 428 / KCTC 22496 / NCIMB 10442 / H16 / Stanier 337) OX=381666 GN=pepQ PE=3 SV=1	39.0535	8.20094	27.8392	9.20285	10.3071	28.1925
Q0K989	3	1	19.5522	0.856085	0.743635	1.00355	0.0526583	Suc	Msuc	17333.3	Rhodanese-related sulfurtransferase OS=Cupriavidus necator (strain ATCC 17699 / DSM 428 / KCTC 22496 / NCIMB 10442 / H16 / Stanier 337) OX=381666 GN=H16_A2336 PE=4 SV=1	4362.8	6873.74	4083.41	6731.72	2389.6	6144.42
Q0KA74	6	4	46.01	0.198974	0.405537	2.584	0.221572	Suc	Msuc	56847.7	60 kDa chaperonin OS=Cupriavidus necator (strain ATCC 17699 / DSM 428 / KCTC 22496 / NCIMB 10442 / H16 / Stanier 337) OX=381666 GN=groELb PE=3 SV=1	133.479	247.053	640.356	170.217	148.174	76.6889
Q0K9M2	2	1	11.0371	0.841816	0.741988	1.39027	0.0532227	Suc	Msuc	9632.15	Ribbon-helix-helix protein RHH domain-containing protein OS=Cupriavidus necator (strain ATCC 17699 / DSM 428 / KCTC 22496 / NCIMB 10442 / H16 / Stanier 337) OX=381666 GN=H16_A2202 PE=4 SV=1	79.7062	0.241151	92.4509	27.0209	90.9622	6.02039
Q0KEH4	2	1	9.727	0.581076	0.606526	3.02533	0.0757342	Msuc	Suc	27221	SCP2 domain-containing protein OS=Cupriavidus necator (strain ATCC 17699 / DSM 428 / KCTC 22496 / NCIMB 10442 / H16 / Stanier 337) OX=381666 GN=H16_A0447 PE=4 SV=1	1082.86	8.48198	762.988	4.62925	5604.5	0.840384
Q0K8E7	22	19	181.933	0.924309	0.766387	1.12753	0.0507267	Suc	Msuc	59615.2	ABC-type transporter_ periplasmic component: PepT family OS=Cupriavidus necator (strain ATCC 17699 / DSM 428 / KCTC 22496 / NCIMB 10442 / H16 / Stanier 337) OX=381666 GN=H16_A2642 PE=4 SV=1	4061.37	1303.59	816.405	2691.09	1636.07	1155.05
Q0K6E1	1	1	6.5446	0.259182	0.438676	1.77515	0.175304	Msuc	Suc	8644.86	Uncharacterized protein OS=Cupriavidus necator (strain ATCC 17699 / DSM 428 / KCTC 22496 / NCIMB 10442 / H16 / Stanier 337) OX=381666 GN=H16_A3361 PE=4 SV=1	37.2708	0.0656998	6.77612	28.8171	23.7528	25.7366
Q0K8Y8	21	17	187.394	0.854517	0.743635	1.26866	0.0527176	Suc	Msuc	36181.2	Phosphate-binding protein PstS OS=Cupriavidus necator (strain ATCC 17699 / DSM 428 / KCTC 22496 / NCIMB 10442 / H16 / Stanier 337) OX=381666 GN=pstS PE=3 SV=1	1459.17	11904.3	14164.9	7585.79	7067.45	7045.55
Q0K3F2	12	7	95.0314	0.216571	0.417365	1.73529	0.206013	Suc	Msuc	40099.8	Acyl-CoA dehydrogenase_short-chain specific OS=Cupriavidus necator (strain ATCC 17699 / DSM 428 / KCTC 22496 / NCIMB 10442 / H16 / Stanier 337) OX=381666 GN=H16_B0675 PE=3 SV=1	409.647	437.909	704.145	501.857	108.908	283.436
Q0KBV1	2	2	12.369	0.768684	0.706274	4.45192	0.0570527	Suc	Msuc	16884	Predicted thioesterase OS=Cupriavidus necator (strain ATCC 17699 / DSM 428 / KCTC 22496 / NCIMB 10442 / H16 / Stanier 337) OX=381666 GN=H16_A1384 PE=4 SV=1	208.998	7.25743	0	12.8934	14.6437	21.0387
Q0K9F9	2	1	10.7826	0.328436	0.491562	8.97255	0.139545	Suc	Msuc	53221.2	Threonine synthase OS=Cupriavidus necator (strain ATCC 17699 / DSM 428 / KCTC 22496 / NCIMB 10442 / H16 / Stanier 337) OX=381666 GN=thrC PE=3 SV=1	6.59425	47.9735	0.753041	0	4.21756	1.94799
P27745	4	4	15.5559	0.592647	0.610339	1.14828	0.0741182	Suc	Msuc	35717.2	Acetoin:2_6-dichlorophenolindophenol oxidoreductase subunit alpha OS=Cupriavidus necator (strain ATCC 17699 / DSM 428 / KCTC 22496 / NCIMB 10442 / H16 / Stanier 337) OX=381666 GN=acoA PE=1 SV=3	461.503	603.696	974.744	443.63	232.138	1100.76
Q0KEP9	12	11	110.282	0.920543	0.765183	1.34015	0.0508011	Suc	Msuc	21977.1	Large ribosomal subunit protein bL25 OS=Cupriavidus necator (strain ATCC 17699 / DSM 428 / KCTC 22496 / NCIMB 10442 / H16 / Stanier 337) OX=381666 GN=rplY PE=3 SV=1	25624.7	2689.9	4698.43	9763.41	1922.24	12948.3
Q0KDT4	2	1	9.3292	0.586075	0.606568	1.16415	0.0750269	Suc	Msuc	38470.1	Predicted ornithine cyclodeaminase OS=Cupriavidus necator (strain ATCC 17699 / DSM 428 / KCTC 22496 / NCIMB 10442 / H16 / Stanier 337) OX=381666 GN=H16_A0689 PE=4 SV=1	221.233	706.171	1107.84	75.7407	301.156	1371.37
Q0KDF9	22	12	191.504	0.720088	0.682871	1.23052	0.0605432	Suc	Msuc	31464.8	Electron transfer flavoprotein alpha subunit OS=Cupriavidus necator (strain ATCC 17699 / DSM 428 / KCTC 22496 / NCIMB 10442 / H16 / Stanier 337) OX=381666 GN=fixB PE=3 SV=1	2340.13	7651.7	7232.4	2039.46	4744.6	7213.5
Q0K867	11	8	58.2696	0.386406	0.49974	1.3007	0.118118	Suc	Msuc	91474.3	RNA polymerase sigma factor RpoD OS=Cupriavidus necator (strain ATCC 17699 / DSM 428 / KCTC 22496 / NCIMB 10442 / H16 / Stanier 337) OX=381666 GN=rpoD1 PE=3 SV=1	1776.75	1708.96	2499.44	712.277	1731.51	2157.69
Q0K1V7	7	6	55.5262	0.579518	0.606526	1.92849	0.0759576	Msuc	Suc	15525.4	Surface antigen domain-containing protein OS=Cupriavidus necator (strain ATCC 17699 / DSM 428 / KCTC 22496 / NCIMB 10442 / H16 / Stanier 337) OX=381666 GN=H16_B1227 PE=4 SV=1	221.5	759.164	1750.43	5156.35	63.1298	47.393
Q0JZ10	5	4	34.1736	0.640486	0.638388	1.18171	0.0681742	Suc	Msuc	29850.4	Lipoprotein OS=Cupriavidus necator (strain ATCC 17699 / DSM 428 / KCTC 22496 / NCIMB 10442 / H16 / Stanier 337) OX=381666 GN=H16_B2232 PE=3 SV=1	20471.1	55267.7	34803.2	54534.8	26309.8	12699.4
Q0K5S5	4	2	20.2055	0.413415	0.514173	1.55612	0.109961	Suc	Msuc	45382.6	Putative peptidase_ M20A subfamily OS=Cupriavidus necator (strain ATCC 17699 / DSM 428 / KCTC 22496 / NCIMB 10442 / H16 / Stanier 337) OX=381666 GN=H16_A3588 PE=4 SV=1	1846.57	627.95	731.48	604.061	399.477	1056.71
Q0JZ38	3	2	9.9054	0.293972	0.464255	1.45606	0.155614	Msuc	Suc	106204	Glycoside-hydrolase family GH114 TIM-barrel domain-containing protein OS=Cupriavidus necator (strain ATCC 17699 / DSM 428 / KCTC 22496 / NCIMB 10442 / H16 / Stanier 337) OX=381666 GN=H16_B2204 PE=4 SV=1	268.92	461.297	341.772	776.083	352.605	432.19
Q0K8G1	5	2	36.3094	0.345668	0.49677	2.52432	0.13253	Msuc	Suc	11116.6	FAD assembly factor SdhE OS=Cupriavidus necator (strain ATCC 17699 / DSM 428 / KCTC 22496 / NCIMB 10442 / H16 / Stanier 337) OX=381666 GN=H16_A2628 PE=3 SV=1	441.631	321.689	102.499	1476.48	509.311	199.814
Q0KDF8	4	2	19.6219	0.614247	0.6236	2.64881	0.0712931	Suc	Msuc	63587.2	Acyl-CoA dehydrogenase OS=Cupriavidus necator (strain ATCC 17699 / DSM 428 / KCTC 22496 / NCIMB 10442 / H16 / Stanier 337) OX=381666 GN=H16_A0816 PE=3 SV=1	84.1557	343.141	17.9253	21.0834	57.8141	89.1862
Q0KCK6	22	14	135.833	0.36736	0.49677	1.75558	0.124509	Msuc	Suc	51566.3	Microcin-processing peptidase 2 OS=Cupriavidus necator (strain ATCC 17699 / DSM 428 / KCTC 22496 / NCIMB 10442 / H16 / Stanier 337) OX=381666 GN=tldD PE=3 SV=1	1216.07	1469.24	2751.64	1364.79	2769.95	5410.27
Q0KDI1	4	3	26.7727	0.760452	0.705812	3.16671	0.0575878	Suc	Msuc	40166.6	Histidinol-phosphate aminotransferase OS=Cupriavidus necator (strain ATCC 17699 / DSM 428 / KCTC 22496 / NCIMB 10442 / H16 / Stanier 337) OX=381666 GN=hisC PE=3 SV=1	133.947	2.35995	37.2924	11.3272	9.34127	34.1515
Q0K5W9	4	3	22.9824	0.585949	0.606568	4.58181	0.0750446	Msuc	Suc	84355.7	General secretion pathway protein D OS=Cupriavidus necator (strain ATCC 17699 / DSM 428 / KCTC 22496 / NCIMB 10442 / H16 / Stanier 337) OX=381666 GN=gspD PE=3 SV=1	231.108	275.056	514.774	155.245	4209.43	313.068
Q0K9F5	9	4	74.3363	0.755581	0.704516	2.06353	0.057915	Msuc	Suc	17586.1	Thioredoxin peroxidase OS=Cupriavidus necator (strain ATCC 17699 / DSM 428 / KCTC 22496 / NCIMB 10442 / H16 / Stanier 337) OX=381666 GN=H16_A2269 PE=4 SV=1	408.639	485.938	245.639	1435.14	96.608	821.12
Q0KBB3	3	1	16.7609	0.550712	0.589776	4.93228	0.0803444	Suc	Msuc	48902.8	Ergothioneine biosynthesis protein EgtB OS=Cupriavidus necator (strain ATCC 17699 / DSM 428 / KCTC 22496 / NCIMB 10442 / H16 / Stanier 337) OX=381666 GN=H16_A1576 PE=4 SV=1	370.156	0	0	20.8893	7.86545	46.2929
Q0K5G1	9	6	55.1237	0.816961	0.731104	22.1005	0.0543446	Msuc	Suc	99108.9	DNA topoisomerase OS=Cupriavidus necator (strain ATCC 17699 / DSM 428 / KCTC 22496 / NCIMB 10442 / H16 / Stanier 337) OX=381666 GN=topB PE=3 SV=1	1049.82	1259.81	1002.97	71852.7	64.4837	1293.07
Q0K990	39	30	199.45	0.831958	0.736405	1.41071	0.0536463	Suc	Msuc	52722.5	Glutamine synthetase OS=Cupriavidus necator (strain ATCC 17699 / DSM 428 / KCTC 22496 / NCIMB 10442 / H16 / Stanier 337) OX=381666 GN=glnA1 PE=3 SV=1	31870.1	40127.2	7393	18793.1	19241.7	18242.2
Q0K603	11	8	92.012	0.951864	0.7752	1.24518	0.0502931	Suc	Msuc	24023.9	Large ribosomal subunit protein uL1 OS=Cupriavidus necator (strain ATCC 17699 / DSM 428 / KCTC 22496 / NCIMB 10442 / H16 / Stanier 337) OX=381666 GN=rplA PE=3 SV=1	4450.22	1086.07	256.398	2686.2	347.516	1618.38
Q0K5S0	13	9	96.4922	0.244004	0.426907	1.48595	0.185277	Suc	Msuc	27607.7	Enoyl-CoA hydratase OS=Cupriavidus necator (strain ATCC 17699 / DSM 428 / KCTC 22496 / NCIMB 10442 / H16 / Stanier 337) OX=381666 GN=H16_A3593 PE=3 SV=1	1071.99	2071.55	1106.45	1262.97	688.486	908.641
Q0K638	14	9	90.5209	0.976042	0.778677	1.14104	0.0500725	Suc	Msuc	14982.5	Large ribosomal subunit protein uL15 OS=Cupriavidus necator (strain ATCC 17699 / DSM 428 / KCTC 22496 / NCIMB 10442 / H16 / Stanier 337) OX=381666 GN=rplO PE=3 SV=1	21300.2	6538.03	6616.21	14686.5	7904.74	7604.44
Q7WX27	3	2	19.8901	0.875233	0.750473	1.23278	0.0519898	Suc	Msuc	26178.7	Uncharacterized protein OS=Cupriavidus necator (strain ATCC 17699 / DSM 428 / KCTC 22496 / NCIMB 10442 / H16 / Stanier 337) OX=381666 GN=PHG315 PE=4 SV=1	1467.5	205.32	209.746	362.584	287.455	877.052
Q0KEE4	4	3	20.2571	0.39933	0.508015	1.60546	0.114091	Msuc	Suc	39246.7	D-malate dehydrogenase (decarboxylating) OS=Cupriavidus necator (strain ATCC 17699 / DSM 428 / KCTC 22496 / NCIMB 10442 / H16 / Stanier 337) OX=381666 GN=leuB1 PE=3 SV=1	380.905	230.716	1129.71	400.219	1460.24	935.171
Q0K753	2	1	9.6156	0.379643	0.49816	1.2466	0.120322	Msuc	Suc	19130	Acetyltransferase OS=Cupriavidus necator (strain ATCC 17699 / DSM 428 / KCTC 22496 / NCIMB 10442 / H16 / Stanier 337) OX=381666 GN=H16_A3093 PE=4 SV=1	192.002	11.2249	12.389	62.5831	154.4	51.8042
Q0K517	3	1	15.7785	0.770166	0.706274	1.37153	0.0569587	Suc	Msuc	25148.7	Short chain dehydrogenase OS=Cupriavidus necator (strain ATCC 17699 / DSM 428 / KCTC 22496 / NCIMB 10442 / H16 / Stanier 337) OX=381666 GN=H16_B0101 PE=4 SV=1	1260.47	3.53942	904.923	154.923	1287.59	138.877
Q0K8G2	16	11	155.262	0.729062	0.686366	1.22322	0.0598371	Suc	Msuc	48913	Citrate synthase OS=Cupriavidus necator (strain ATCC 17699 / DSM 428 / KCTC 22496 / NCIMB 10442 / H16 / Stanier 337) OX=381666 GN=cisY PE=3 SV=1	4604.77	1290.96	1010.94	3159.88	359.775	2126.63
Q7WWW3	3	2	12.4897	0.874204	0.750473	23.8714	0.0520232	Suc	Msuc	10694	Transcription factor zinc-finger domain-containing protein OS=Cupriavidus necator (strain ATCC 17699 / DSM 428 / KCTC 22496 / NCIMB 10442 / H16 / Stanier 337) OX=381666 GN=PHG379 PE=4 SV=1	1768.78	0	37.655	44.3148	20.4551	10.9037
Q0KBM1	5	5	28.2566	0.350461	0.49677	1.23766	0.130684	Suc	Msuc	44541.8	Acetylornithine deacetylase/Succinyl-diaminopimelate desuccinylase or related deacylase OS=Cupriavidus necator (strain ATCC 17699 / DSM 428 / KCTC 22496 / NCIMB 10442 / H16 / Stanier 337) OX=381666 GN=H16_A1465 PE=3 SV=1	218.415	259.587	215.763	118.711	159.388	282.445
Q0JZ64	4	4	49.4629	0.989762	0.780911	1.05296	0.0500132	Msuc	Suc	14675.9	Peptidyl-prolyl cis-trans isomerase OS=Cupriavidus necator (strain ATCC 17699 / DSM 428 / KCTC 22496 / NCIMB 10442 / H16 / Stanier 337) OX=381666 GN=H16_B2178 PE=3 SV=1	3602.04	3929.58	3298.73	5390.66	2324.1	3689.16
Q0KAE0	1	1	5.585	0.408528	0.512186	1.35583	0.111364	Suc	Msuc	22215.9	Uncharacterized conserved protein OS=Cupriavidus necator (strain ATCC 17699 / DSM 428 / KCTC 22496 / NCIMB 10442 / H16 / Stanier 337) OX=381666 GN=H16_A1930 PE=4 SV=1	26.3927	33.1935	72.1397	5.24193	76.2625	15.651
P52993	8	5	59.4409	0.652498	0.642406	3.18211	0.0668534	Suc	Msuc	43250.1	Dihydrolipoyllysine-residue succinyltransferase component of 2-oxoglutarate dehydrogenase complex OS=Cupriavidus necator (strain ATCC 17699 / DSM 428 / KCTC 22496 / NCIMB 10442 / H16 / Stanier 337) OX=381666 GN=sucB PE=3 SV=1	1299.45	73.2588	125.333	220.931	84.5525	165.287
Q0KAE4	5	4	33.1257	0.947048	0.772895	1.49699	0.0503548	Suc	Msuc	18454.2	Uncharacterized protein conserved in bacteria OS=Cupriavidus necator (strain ATCC 17699 / DSM 428 / KCTC 22496 / NCIMB 10442 / H16 / Stanier 337) OX=381666 GN=H16_A1926 PE=4 SV=1	750.416	76.3357	43.8341	258.813	43.5046	279.239
Q0K762	8	8	80.6329	0.932607	0.767993	1.44406	0.0505755	Suc	Msuc	28906.4	3-methyl-2-oxobutanoate hydroxymethyltransferase OS=Cupriavidus necator (strain ATCC 17699 / DSM 428 / KCTC 22496 / NCIMB 10442 / H16 / Stanier 337) OX=381666 GN=panB PE=3 SV=2	6672.63	4023.4	660.541	2628.97	3780	1455.35
Q0K6Q0	8	4	41.5545	0.847108	0.743553	1.29007	0.0530067	Suc	Msuc	63675.5	Proline--tRNA ligase OS=Cupriavidus necator (strain ATCC 17699 / DSM 428 / KCTC 22496 / NCIMB 10442 / H16 / Stanier 337) OX=381666 GN=proS PE=3 SV=1	179.253	89.6801	39.2718	60.5269	78.7042	99.6737
Q0K7W7	34	28	281.307	0.94583	0.772895	1.0947	0.0503714	Suc	Msuc	27826.4	Cell division coordinator CpoB OS=Cupriavidus necator (strain ATCC 17699 / DSM 428 / KCTC 22496 / NCIMB 10442 / H16 / Stanier 337) OX=381666 GN=cpoB PE=3 SV=1	10063.2	26715.9	40742.6	19741.8	31934.6	19139.4
Q0K361;Q0KE37	8	6	57.1257	0.790605	0.714083	1.01528	0.0557338	Msuc	Suc	35256.9	Probable extra-cytoplasmic solute receptor OS=Cupriavidus necator (strain ATCC 17699 / DSM 428 / KCTC 22496 / NCIMB 10442 / H16 / Stanier 337) OX=381666 GN=H16_B0766 PE=3 SV=1	2480.16	1847.73	941.241	571.825	1311.86	3465.94
Q0KC03	15	14	111.853	0.612206	0.623064	1.30757	0.0715498	Msuc	Suc	37180.9	TRAP-type transporter_ periplasmic component OS=Cupriavidus necator (strain ATCC 17699 / DSM 428 / KCTC 22496 / NCIMB 10442 / H16 / Stanier 337) OX=381666 GN=H16_A1328 PE=1 SV=1	4557.6	913.274	1637.97	1171.96	4435.18	3688.2
Q0KAI3	6	4	33.0971	0.330078	0.491562	4.95631	0.13885	Msuc	Suc	41867.6	Acetyl-CoA acetyltransferase OS=Cupriavidus necator (strain ATCC 17699 / DSM 428 / KCTC 22496 / NCIMB 10442 / H16 / Stanier 337) OX=381666 GN=H16_A1887 PE=3 SV=1	14.056	21.6935	13.5754	15.8059	20.2034	208.46
Q0JZX9	2	1	16.2188	0.966535	0.778074	12.8911	0.0501415	Suc	Msuc	54717.7	Benzoyl-CoA dioxygenase B OS=Cupriavidus necator (strain ATCC 17699 / DSM 428 / KCTC 22496 / NCIMB 10442 / H16 / Stanier 337) OX=381666 GN=boxB PE=4 SV=1	0	325.266	0.0174674	1.43747	3.37741	20.4182
Q0KET9	7	2	37.7647	0.966287	0.778074	2.58093	0.0501436	Suc	Msuc	58332.6	C-terminal processing peptidase-3_ periplasmic OS=Cupriavidus necator (strain ATCC 17699 / DSM 428 / KCTC 22496 / NCIMB 10442 / H16 / Stanier 337) OX=381666 GN=ctp PE=3 SV=1	5.90135	1907.73	2472.15	1332.39	107.812	259.097
P46368	3	3	25.3218	0.643726	0.640083	1.34865	0.0678115	Msuc	Suc	55223.8	Acetaldehyde dehydrogenase 2 OS=Cupriavidus necator (strain ATCC 17699 / DSM 428 / KCTC 22496 / NCIMB 10442 / H16 / Stanier 337) OX=381666 GN=acoD PE=1 SV=1	579.556	45.4203	143.135	1.70788	917.568	116.635
Q0K8H7	3	2	16.5637	0.508956	0.565163	1.52795	0.0876642	Suc	Msuc	28038.2	Tryptophan synthase alpha chain OS=Cupriavidus necator (strain ATCC 17699 / DSM 428 / KCTC 22496 / NCIMB 10442 / H16 / Stanier 337) OX=381666 GN=trpA PE=3 SV=1	96.6655	365.51	171.951	156.74	170.906	87.3711
Q0KEQ9	4	3	21.1694	0.575655	0.606526	1.20563	0.0765173	Suc	Msuc	25002.3	Putative fumarylacetoacetat hydroxylase OS=Cupriavidus necator (strain ATCC 17699 / DSM 428 / KCTC 22496 / NCIMB 10442 / H16 / Stanier 337) OX=381666 GN=H16_A0361 PE=4 SV=1	140.329	97.2284	222.43	80.2512	80.7196	220.562
Q0KFB7	3	2	19.5969	0.765107	0.705812	1.27262	0.0572825	Suc	Msuc	13693.3	Late embryogenesis abundant protein OS=Cupriavidus necator (strain ATCC 17699 / DSM 428 / KCTC 22496 / NCIMB 10442 / H16 / Stanier 337) OX=381666 GN=H16_A0152 PE=4 SV=1	310.42	1287.16	389.649	890.066	456.535	214.921
Q0K1Y8	19	17	125.07	0.931105	0.767993	1.06111	0.0506016	Msuc	Suc	40001.9	S-(hydroxymethyl)glutathione dehydrogenase OS=Cupriavidus necator (strain ATCC 17699 / DSM 428 / KCTC 22496 / NCIMB 10442 / H16 / Stanier 337) OX=381666 GN=adhC PE=3 SV=1	2324.44	13243.1	394.39	14207.8	2509.26	220.291
Q0K6I9	3	2	17.2103	0.943015	0.772895	2.22468	0.0504111	Suc	Msuc	48089.8	Phenylacetate-coenzyme A ligase OS=Cupriavidus necator (strain ATCC 17699 / DSM 428 / KCTC 22496 / NCIMB 10442 / H16 / Stanier 337) OX=381666 GN=paaL1 PE=3 SV=1	1102.12	1405.29	20.8796	218.316	544.109	374.046
Q0K4S1	2	1	11.1661	0.476698	0.5434	1.31996	0.0942237	Msuc	Suc	34941.3	Probable extra-cytoplasmic solute receptor OS=Cupriavidus necator (strain ATCC 17699 / DSM 428 / KCTC 22496 / NCIMB 10442 / H16 / Stanier 337) OX=381666 GN=H16_B0202 PE=3 SV=1	16.8395	558.413	201.581	146.802	310.415	568.17
Q0K883	5	3	37.0522	0.764843	0.705812	11.2314	0.0572997	Suc	Msuc	23415.8	Oligoribonuclease OS=Cupriavidus necator (strain ATCC 17699 / DSM 428 / KCTC 22496 / NCIMB 10442 / H16 / Stanier 337) OX=381666 GN=orn PE=3 SV=1	2330.51	28.8856	17.1031	30.2363	84.9084	96.4487
Q0JZ19	3	1	16.9576	0.966658	0.778074	1.55692	0.0501405	Msuc	Suc	36345.5	ABC-type transporter_ periplasmic component: TauT family OS=Cupriavidus necator (strain ATCC 17699 / DSM 428 / KCTC 22496 / NCIMB 10442 / H16 / Stanier 337) OX=381666 GN=tauA PE=4 SV=1	1720.46	211.835	1679.79	170.214	4523.55	929.955
Q0JZ13	27	25	213.808	0.847049	0.743553	1.77469	0.0530091	Suc	Msuc	45319.4	O-Acetylhomoserine sulfhydrylase OS=Cupriavidus necator (strain ATCC 17699 / DSM 428 / KCTC 22496 / NCIMB 10442 / H16 / Stanier 337) OX=381666 GN=metY2 PE=3 SV=1	2981.43	5547.71	90.8634	2239.91	856.219	1761.05
Q0K637	2	2	16.0599	0.989165	0.780911	1.07556	0.0500148	Suc	Msuc	6689.91	Large ribosomal subunit protein uL30 OS=Cupriavidus necator (strain ATCC 17699 / DSM 428 / KCTC 22496 / NCIMB 10442 / H16 / Stanier 337) OX=381666 GN=rpmD PE=3 SV=1	6900.12	1987.43	3488.81	4664.32	2300.59	4542.01
Q0JYS7	2	2	18.0101	0.708886	0.674714	4.99203	0.0614658	Suc	Msuc	28997.7	NAD(P)H dehydrogenase [quinone] OS=Cupriavidus necator (strain ATCC 17699 / DSM 428 / KCTC 22496 / NCIMB 10442 / H16 / Stanier 337) OX=381666 GN=H16_B2315 PE=4 SV=1	561.317	55.4355	8.14927	62.353	21.8898	40.937
Q0K9X2	15	9	114.265	0.880712	0.751858	1.24637	0.051817	Suc	Msuc	56510.7	ABC-type transporter_ periplasmic component: PepT family OS=Cupriavidus necator (strain ATCC 17699 / DSM 428 / KCTC 22496 / NCIMB 10442 / H16 / Stanier 337) OX=381666 GN=dppA1b PE=3 SV=1	1291.42	1063.12	141.442	834.818	476.981	690.807
Q0K7T9	7	6	60.0436	0.966779	0.778074	2.30672	0.0501395	Suc	Msuc	18029	6_7-dimethyl-8-ribityllumazine synthase OS=Cupriavidus necator (strain ATCC 17699 / DSM 428 / KCTC 22496 / NCIMB 10442 / H16 / Stanier 337) OX=381666 GN=ribH PE=3 SV=1	213.838	882.965	8.27532	305.249	123.019	50.8009
Q0K5Q0	8	6	67.2585	0.480013	0.545581	1.30984	0.0935092	Suc	Msuc	29739.7	Cytochrome c555 OS=Cupriavidus necator (strain ATCC 17699 / DSM 428 / KCTC 22496 / NCIMB 10442 / H16 / Stanier 337) OX=381666 GN=H16_A3614 PE=4 SV=1	6143.11	10617.4	4578	6276.77	6368.69	3645.5
Q0K841	1	1	4.2737	0.896302	0.75769	15.3122	0.0513693	Suc	Msuc	107115	Valine--tRNA ligase OS=Cupriavidus necator (strain ATCC 17699 / DSM 428 / KCTC 22496 / NCIMB 10442 / H16 / Stanier 337) OX=381666 GN=valS PE=3 SV=1	232.588	0	0	0	4.02314	11.1665
Q0KED7	7	3	47.1258	0.975735	0.778677	3.01404	0.0500744	Msuc	Suc	16828.3	Integral membrane protein involved in cell shape determination OS=Cupriavidus necator (strain ATCC 17699 / DSM 428 / KCTC 22496 / NCIMB 10442 / H16 / Stanier 337) OX=381666 GN=H16_A0484 PE=4 SV=1	133.913	179.81	441.023	99.1559	2131.1	44.5843
Q0KCI2	6	3	33.3906	0.837529	0.740152	1.51316	0.0534035	Msuc	Suc	29268.6	Predicted NADH:ubiquinone oxidoreductase_subunit RnfB OS=Cupriavidus necator (strain ATCC 17699 / DSM 428 / KCTC 22496 / NCIMB 10442 / H16 / Stanier 337) OX=381666 GN=rnfB PE=4 SV=1	287.23	555.039	476.216	1255.26	43.4168	696.401
Q0K8M2	8	4	58.2098	0.800544	0.720674	1.08724	0.0551852	Msuc	Suc	8681.69	Acyl carrier protein OS=Cupriavidus necator (strain ATCC 17699 / DSM 428 / KCTC 22496 / NCIMB 10442 / H16 / Stanier 337) OX=381666 GN=acpP PE=3 SV=1	774.146	8851.07	25218.2	880.192	1590.14	35412.7
Q0K7X4	1	1	5.9858	0.736169	0.690551	1.71136	0.0592981	Msuc	Suc	23899.1	Thioredoxin peroxidase OS=Cupriavidus necator (strain ATCC 17699 / DSM 428 / KCTC 22496 / NCIMB 10442 / H16 / Stanier 337) OX=381666 GN=H16_A2819 PE=3 SV=1	0	93.3704	188.988	429.578	48.7443	4.89644
Q0K512	6	5	43.2523	0.794163	0.716466	3.12744	0.0555339	Suc	Msuc	12974.5	Uncharacterized protein OS=Cupriavidus necator (strain ATCC 17699 / DSM 428 / KCTC 22496 / NCIMB 10442 / H16 / Stanier 337) OX=381666 GN=H16_B0106 PE=4 SV=1	276.865	122.492	5324.53	72.2439	785.753	972.219
Q0K666	1	1	10.6522	0.842466	0.741988	1.19909	0.0531958	Suc	Msuc	20417.5	Type IV pilus assembly protein PilP OS=Cupriavidus necator (strain ATCC 17699 / DSM 428 / KCTC 22496 / NCIMB 10442 / H16 / Stanier 337) OX=381666 GN=pilP2 PE=4 SV=1	692.151	3320.53	7233.28	1013.4	1289.73	7075.63
Q0JY75	1	0	5.8244					---	---	14177.2	Putative regulator of purine biosynthesis OS=Cupriavidus necator (strain ATCC 17699 / DSM 428 / KCTC 22496 / NCIMB 10442 / H16 / Stanier 337) OX=381666 GN=H16_B2517 PE=4 SV=1
Q0JYF3	1	0	5.4773					---	---	34138.5	Probable extra-cytoplasmic solute receptor OS=Cupriavidus necator (strain ATCC 17699 / DSM 428 / KCTC 22496 / NCIMB 10442 / H16 / Stanier 337) OX=381666 GN=H16_B2439 PE=3 SV=1
Q0JYJ8	1	0	5.2464					---	---	14516.4	Hypothetical membrane associated protein OS=Cupriavidus necator (strain ATCC 17699 / DSM 428 / KCTC 22496 / NCIMB 10442 / H16 / Stanier 337) OX=381666 GN=H16_B2394 PE=4 SV=1
Q0JYL2	1	0	4.6298					---	---	24337.5	Uncharacterized protein OS=Cupriavidus necator (strain ATCC 17699 / DSM 428 / KCTC 22496 / NCIMB 10442 / H16 / Stanier 337) OX=381666 GN=H16_B2380 PE=4 SV=1
Q0JYQ1	1	0	5.0719					---	---	24266.9	Chromosome partitioning protein ParB OS=Cupriavidus necator (strain ATCC 17699 / DSM 428 / KCTC 22496 / NCIMB 10442 / H16 / Stanier 337) OX=381666 GN=H16_B2341 PE=4 SV=1
Q0JYS5	1	0	4.8657					---	---	14157.1	3-Hydroxyisobutyrate dehydrogenase OS=Cupriavidus necator (strain ATCC 17699 / DSM 428 / KCTC 22496 / NCIMB 10442 / H16 / Stanier 337) OX=381666 GN=H16_B2317 PE=4 SV=1
Q0JYW3	3	0	15.274					---	---	44276.5	Heme d1 biosynthesis protein (NirF) OS=Cupriavidus necator (strain ATCC 17699 / DSM 428 / KCTC 22496 / NCIMB 10442 / H16 / Stanier 337) OX=381666 GN=nirF PE=4 SV=1
Q0JZ40	4	0	20.3156					---	---	20636.8	Penicillin-binding protein activator LpoB OS=Cupriavidus necator (strain ATCC 17699 / DSM 428 / KCTC 22496 / NCIMB 10442 / H16 / Stanier 337) OX=381666 GN=H16_B2202 PE=4 SV=1
Q0JZ62	1	0	7.4607					---	---	13302.3	Uncharacterized protein OS=Cupriavidus necator (strain ATCC 17699 / DSM 428 / KCTC 22496 / NCIMB 10442 / H16 / Stanier 337) OX=381666 GN=H16_B2180 PE=4 SV=1
Q0JZ98	2	0	16.2733					---	---	26618	CDP-diacylglycerol diphosphatase OS=Cupriavidus necator (strain ATCC 17699 / DSM 428 / KCTC 22496 / NCIMB 10442 / H16 / Stanier 337) OX=381666 GN=H16_B2144 PE=3 SV=1
Q0JZH2	1	0	4.5889					---	---	7736.52	Rubredoxin OS=Cupriavidus necator (strain ATCC 17699 / DSM 428 / KCTC 22496 / NCIMB 10442 / H16 / Stanier 337) OX=381666 GN=H16_B2070 PE=3 SV=1
Q0JZK7	2	0	15.5367					---	---	38953.9	Alpha/beta hydrolase OS=Cupriavidus necator (strain ATCC 17699 / DSM 428 / KCTC 22496 / NCIMB 10442 / H16 / Stanier 337) OX=381666 GN=H16_B2035 PE=4 SV=1
Q0JZK9	1	0	5.8276					---	---	28953.8	Adenosine deaminase_ truncated OS=Cupriavidus necator (strain ATCC 17699 / DSM 428 / KCTC 22496 / NCIMB 10442 / H16 / Stanier 337) OX=381666 GN=H16_B2033 PE=3 SV=1
Q0JZT6	8	0	65.9419					---	---	34119	Formyltetrahydrofolate deformylase OS=Cupriavidus necator (strain ATCC 17699 / DSM 428 / KCTC 22496 / NCIMB 10442 / H16 / Stanier 337) OX=381666 GN=purU PE=3 SV=1
Q0JZW2	1	0	5.4538					---	---	8424.42	Uncharacterized protein OS=Cupriavidus necator (strain ATCC 17699 / DSM 428 / KCTC 22496 / NCIMB 10442 / H16 / Stanier 337) OX=381666 GN=H16_B1930 PE=4 SV=1
Q0JZW3	3	0	14.3452					---	---	7176.06	Cold shock protein_ DNA-binding OS=Cupriavidus necator (strain ATCC 17699 / DSM 428 / KCTC 22496 / NCIMB 10442 / H16 / Stanier 337) OX=381666 GN=H16_B1929 PE=4 SV=1
Q0JZZ3	3	0	14.252					---	---	16275.8	Predicted acetyltransferase OS=Cupriavidus necator (strain ATCC 17699 / DSM 428 / KCTC 22496 / NCIMB 10442 / H16 / Stanier 337) OX=381666 GN=H16_B1899 PE=4 SV=1
Q0K0C2	1	0	4.8191					---	---	17227.4	Predicted acyl dehydratase OS=Cupriavidus necator (strain ATCC 17699 / DSM 428 / KCTC 22496 / NCIMB 10442 / H16 / Stanier 337) OX=381666 GN=H16_A1714 PE=4 SV=1
Q0K0C8	3	0	14.9484					---	---	21178.5	Transcriptional regulator OS=Cupriavidus necator (strain ATCC 17699 / DSM 428 / KCTC 22496 / NCIMB 10442 / H16 / Stanier 337) OX=381666 GN=H16_B1764 PE=4 SV=1
Q0K0Q6	1	0	3.8827					---	---	19605.3	LIPOPROTEIN OS=Cupriavidus necator (strain ATCC 17699 / DSM 428 / KCTC 22496 / NCIMB 10442 / H16 / Stanier 337) OX=381666 GN=H16_B1633 PE=4 SV=1
Q0K0T5	1	0	4.937					---	---	30725.9	Predicted phosphohydrolase OS=Cupriavidus necator (strain ATCC 17699 / DSM 428 / KCTC 22496 / NCIMB 10442 / H16 / Stanier 337) OX=381666 GN=H16_B1604 PE=3 SV=1
Q0K0U6	1	0	5.6693					---	---	46626.8	Cytosine deaminase OS=Cupriavidus necator (strain ATCC 17699 / DSM 428 / KCTC 22496 / NCIMB 10442 / H16 / Stanier 337) OX=381666 GN=codA PE=4 SV=1
Q0K0U8	1	0	5.9274					---	---	31604.9	Hypothetical membrane associated protein OS=Cupriavidus necator (strain ATCC 17699 / DSM 428 / KCTC 22496 / NCIMB 10442 / H16 / Stanier 337) OX=381666 GN=H16_B1590 PE=4 SV=1
Q0K1N1	1	0	4.0061					---	---	48618.6	YncE family protein OS=Cupriavidus necator (strain ATCC 17699 / DSM 428 / KCTC 22496 / NCIMB 10442 / H16 / Stanier 337) OX=381666 GN=H16_B1303 PE=4 SV=1
Q0K1Q1	3	0	14.791					---	---	26535.5	ABC-type phosphonate transport system_ ATPase component OS=Cupriavidus necator (strain ATCC 17699 / DSM 428 / KCTC 22496 / NCIMB 10442 / H16 / Stanier 337) OX=381666 GN=phnL PE=4 SV=1
Q0K1S5	1	0	10.0298					---	---	15973.1	Uncharacterized protein OS=Cupriavidus necator (strain ATCC 17699 / DSM 428 / KCTC 22496 / NCIMB 10442 / H16 / Stanier 337) OX=381666 GN=H16_B1259 PE=4 SV=1
Q0K1S6	1	0	5.0225					---	---	6758.59	Uncharacterized protein OS=Cupriavidus necator (strain ATCC 17699 / DSM 428 / KCTC 22496 / NCIMB 10442 / H16 / Stanier 337) OX=381666 GN=H16_B1258 PE=4 SV=1
Q0K1Y9	1	0	5.8944					---	---	30599.4	S-formylglutathione hydrolase OS=Cupriavidus necator (strain ATCC 17699 / DSM 428 / KCTC 22496 / NCIMB 10442 / H16 / Stanier 337) OX=381666 GN=H16_B1194 PE=3 SV=1
Q0K2D4	5	0	25.2911					---	---	43974.8	PqqA peptide cyclase OS=Cupriavidus necator (strain ATCC 17699 / DSM 428 / KCTC 22496 / NCIMB 10442 / H16 / Stanier 337) OX=381666 GN=pqqE PE=3 SV=1
Q0K2M1	3	0	19.6533					---	---	21663.1	Ligand binding (PAS) regulator with LuxR-type HTH-motif OS=Cupriavidus necator (strain ATCC 17699 / DSM 428 / KCTC 22496 / NCIMB 10442 / H16 / Stanier 337) OX=381666 GN=H16_B0962 PE=4 SV=1
Q0K3B7	3	0	15.1712					---	---	9130.55	Plasmid stability protein StbC OS=Cupriavidus necator (strain ATCC 17699 / DSM 428 / KCTC 22496 / NCIMB 10442 / H16 / Stanier 337) OX=381666 GN=stbC PE=4 SV=1
Q0K3C2	1	0	5.4067					---	---	34739.1	Probable extra-cytoplasmic solute receptor OS=Cupriavidus necator (strain ATCC 17699 / DSM 428 / KCTC 22496 / NCIMB 10442 / H16 / Stanier 337) OX=381666 GN=H16_B0705 PE=3 SV=1
Q0K3C4	2	0	12.276					---	---	35535.2	Acyl-CoA dehydrogenase OS=Cupriavidus necator (strain ATCC 17699 / DSM 428 / KCTC 22496 / NCIMB 10442 / H16 / Stanier 337) OX=381666 GN=H16_B0703 PE=4 SV=1
Q0K3Q6	2	0	9.5822					---	---	26460.5	Glutathione S-transferase OS=Cupriavidus necator (strain ATCC 17699 / DSM 428 / KCTC 22496 / NCIMB 10442 / H16 / Stanier 337) OX=381666 GN=H16_B0571 PE=3 SV=1
Q0K3V1	1	0	6.1994					---	---	13806.5	Bleomycin resistance protein OS=Cupriavidus necator (strain ATCC 17699 / DSM 428 / KCTC 22496 / NCIMB 10442 / H16 / Stanier 337) OX=381666 GN=H16_B0526 PE=3 SV=1
Q0K3Y3	1	0	3.6907					---	---	44949.1	Cysteine desulfurase IscS OS=Cupriavidus necator (strain ATCC 17699 / DSM 428 / KCTC 22496 / NCIMB 10442 / H16 / Stanier 337) OX=381666 GN=iscS PE=3 SV=1
Q0K4A9	2	0	7.4835					---	---	30483	Enoyl-CoA hydratase OS=Cupriavidus necator (strain ATCC 17699 / DSM 428 / KCTC 22496 / NCIMB 10442 / H16 / Stanier 337) OX=381666 GN=H16_B0365 PE=3 SV=1
Q0K5A3	1	0	6.2504					---	---	37424.3	Seryl-tRNA synthetase OS=Cupriavidus necator (strain ATCC 17699 / DSM 428 / KCTC 22496 / NCIMB 10442 / H16 / Stanier 337) OX=381666 GN=serS2 PE=4 SV=1
Q0K5N7	1	0	7.0338					---	---	42063.8	Putative glutamate--cysteine ligase 2 OS=Cupriavidus necator (strain ATCC 17699 / DSM 428 / KCTC 22496 / NCIMB 10442 / H16 / Stanier 337) OX=381666 GN=H16_A3627 PE=3 SV=1
Q0K5S4	2	0	9.3467					---	---	44667.5	Acetylornithine deacetylase/succinyl-diaminopimelate desuccinylase deacylase OS=Cupriavidus necator (strain ATCC 17699 / DSM 428 / KCTC 22496 / NCIMB 10442 / H16 / Stanier 337) OX=381666 GN=H16_A3589 PE=3 SV=1
Q0K5U2	1	0	3.8113					---	---	36676.4	C-type cytochrome (SoxD) OS=Cupriavidus necator (strain ATCC 17699 / DSM 428 / KCTC 22496 / NCIMB 10442 / H16 / Stanier 337) OX=381666 GN=soxD PE=4 SV=1
Q0K6I3	2	0	9.0552					---	---	56275.3	Anthranilate synthase component 1 OS=Cupriavidus necator (strain ATCC 17699 / DSM 428 / KCTC 22496 / NCIMB 10442 / H16 / Stanier 337) OX=381666 GN=trpE PE=3 SV=1
Q0K6X2	2	0	28.0776					---	---	52538.2	Zinc finger/thioredoxin putative domain-containing protein OS=Cupriavidus necator (strain ATCC 17699 / DSM 428 / KCTC 22496 / NCIMB 10442 / H16 / Stanier 337) OX=381666 GN=H16_A3174 PE=4 SV=1
Q0K7J1	1	0	4.9717					---	---	20278.9	Putative lipoprotein OS=Cupriavidus necator (strain ATCC 17699 / DSM 428 / KCTC 22496 / NCIMB 10442 / H16 / Stanier 337) OX=381666 GN=H16_A2954 PE=4 SV=1
Q0K7L7	1	0	4.8764					---	---	12984.7	Plasmid stability protein StbC OS=Cupriavidus necator (strain ATCC 17699 / DSM 428 / KCTC 22496 / NCIMB 10442 / H16 / Stanier 337) OX=381666 GN=H16_A2928 PE=4 SV=1
Q0K7X8	1	0	5.0439					---	---	46169.5	Kynureninase OS=Cupriavidus necator (strain ATCC 17699 / DSM 428 / KCTC 22496 / NCIMB 10442 / H16 / Stanier 337) OX=381666 GN=kynU PE=3 SV=1
Q0K8L6	4	0	20.2088					---	---	21370.9	Large ribosomal RNA subunit accumulation protein YceD OS=Cupriavidus necator (strain ATCC 17699 / DSM 428 / KCTC 22496 / NCIMB 10442 / H16 / Stanier 337) OX=381666 GN=H16_A2572 PE=3 SV=1
Q0K8M1;Q0KA69	1	0	6.8703					---	---	25870.7	3-oxoacyl-[acyl-carrier-protein] reductase OS=Cupriavidus necator (strain ATCC 17699 / DSM 428 / KCTC 22496 / NCIMB 10442 / H16 / Stanier 337) OX=381666 GN=fabG PE=3 SV=1
Q0K8Z6	3	0	13.2767					---	---	56684.6	Exopolyphosphatase OS=Cupriavidus necator (strain ATCC 17699 / DSM 428 / KCTC 22496 / NCIMB 10442 / H16 / Stanier 337) OX=381666 GN=ppx PE=3 SV=1
Q0K9F4	3	0	11.5048					---	---	62253.3	Predicted ATPase related to phosphate starvation-inducible protein PhoH OS=Cupriavidus necator (strain ATCC 17699 / DSM 428 / KCTC 22496 / NCIMB 10442 / H16 / Stanier 337) OX=381666 GN=H16_A2270 PE=3 SV=1
Q0K9G7	2	0	9.783					---	---	42915.4	ABC-type transporter_ periplasmic component OS=Cupriavidus necator (strain ATCC 17699 / DSM 428 / KCTC 22496 / NCIMB 10442 / H16 / Stanier 337) OX=381666 GN=H16_A2257 PE=4 SV=1
Q0K9H5	1	0	5.6692					---	---	95669.5	Chaperone protein ClpB OS=Cupriavidus necator (strain ATCC 17699 / DSM 428 / KCTC 22496 / NCIMB 10442 / H16 / Stanier 337) OX=381666 GN=clpB1 PE=3 SV=1
Q0K9H6	1	0	4.9388					---	---	20034.5	Bacterioferritin (Cytochrome b1) OS=Cupriavidus necator (strain ATCC 17699 / DSM 428 / KCTC 22496 / NCIMB 10442 / H16 / Stanier 337) OX=381666 GN=bfr3 PE=4 SV=1
Q0K9L7	2	0	9.5566					---	---	13489.2	YkgJ family cysteine cluster protein OS=Cupriavidus necator (strain ATCC 17699 / DSM 428 / KCTC 22496 / NCIMB 10442 / H16 / Stanier 337) OX=381666 GN=H16_A2207 PE=4 SV=1
Q0K9R2	2	0	10.8274					---	---	34286.4	Probable extra-cytoplasmic solute receptor OS=Cupriavidus necator (strain ATCC 17699 / DSM 428 / KCTC 22496 / NCIMB 10442 / H16 / Stanier 337) OX=381666 GN=H16_A2162 PE=3 SV=1
Q0K9W5	2	0	9.7195					---	---	25920	Sugar transferase involved in lipopolysaccharidesynthesis OS=Cupriavidus necator (strain ATCC 17699 / DSM 428 / KCTC 22496 / NCIMB 10442 / H16 / Stanier 337) OX=381666 GN=H16_A2107 PE=3 SV=1
Q0K9X0	1	0	4.5208					---	---	33571.8	L-Asparaginase OS=Cupriavidus necator (strain ATCC 17699 / DSM 428 / KCTC 22496 / NCIMB 10442 / H16 / Stanier 337) OX=381666 GN=ansB PE=4 SV=1
Q0K038	1	0	5.9114					---	---	23016.4	Putative hydrolase alpha/beta fold OS=Cupriavidus necator (strain ATCC 17699 / DSM 428 / KCTC 22496 / NCIMB 10442 / H16 / Stanier 337) OX=381666 GN=H16_B1854 PE=4 SV=1
Q0K082	1	0	5.4498					---	---	26574.9	ABC-type transporter_ ATPase component: PAAT family OS=Cupriavidus necator (strain ATCC 17699 / DSM 428 / KCTC 22496 / NCIMB 10442 / H16 / Stanier 337) OX=381666 GN=H16_B1810 PE=3 SV=1
Q0K148	1	0	5.6649					---	---	19458.1	Thioredoxin domain-containing protein OS=Cupriavidus necator (strain ATCC 17699 / DSM 428 / KCTC 22496 / NCIMB 10442 / H16 / Stanier 337) OX=381666 GN=H16_B1488 PE=4 SV=1
Q0K224	1	0	5.4132					---	---	20948.1	Transcriptional regulator OS=Cupriavidus necator (strain ATCC 17699 / DSM 428 / KCTC 22496 / NCIMB 10442 / H16 / Stanier 337) OX=381666 GN=H16_B1159 PE=4 SV=1
Q0K284	1	0	5.0167					---	---	20135.9	Transcriptional regulator_ TetR/AcrR-family OS=Cupriavidus necator (strain ATCC 17699 / DSM 428 / KCTC 22496 / NCIMB 10442 / H16 / Stanier 337) OX=381666 GN=H16_B1099 PE=4 SV=1
Q0K297	2	0	11.0104					---	---	22786.3	Response regulator_ NarL-family OS=Cupriavidus necator (strain ATCC 17699 / DSM 428 / KCTC 22496 / NCIMB 10442 / H16 / Stanier 337) OX=381666 GN=H16_B1086 PE=4 SV=1
Q0K321	1	0	4.9981					---	---	27265.8	Maleate isomerase OS=Cupriavidus necator (strain ATCC 17699 / DSM 428 / KCTC 22496 / NCIMB 10442 / H16 / Stanier 337) OX=381666 GN=maiA PE=3 SV=1
Q0K335	1	0	4.8769					---	---	17474.5	Cytosine deaminase-related enzyme OS=Cupriavidus necator (strain ATCC 17699 / DSM 428 / KCTC 22496 / NCIMB 10442 / H16 / Stanier 337) OX=381666 GN=H16_B0797 PE=4 SV=1
Q0K366	1	0	5.4811					---	---	25266	Transcriptional regulator_ TetR/AcrR-family OS=Cupriavidus necator (strain ATCC 17699 / DSM 428 / KCTC 22496 / NCIMB 10442 / H16 / Stanier 337) OX=381666 GN=H16_B0761 PE=4 SV=1
Q0K614	2	0	11.9319					---	---	36605	Transcriptional regulator_ AraC-family OS=Cupriavidus necator (strain ATCC 17699 / DSM 428 / KCTC 22496 / NCIMB 10442 / H16 / Stanier 337) OX=381666 GN=H16_A3489 PE=4 SV=1
Q0K656	1	0	6.5141					---	---	20081.4	DNA-directed RNA polymerase sigma subunit (RpoE_sigma24) OS=Cupriavidus necator (strain ATCC 17699 / DSM 428 / KCTC 22496 / NCIMB 10442 / H16 / Stanier 337) OX=381666 GN=rpoE5 PE=3 SV=1
Q0K684	2	0	9.75					---	---	9318.59	Predicted transcriptional regulator_ BolA superfamily OS=Cupriavidus necator (strain ATCC 17699 / DSM 428 / KCTC 22496 / NCIMB 10442 / H16 / Stanier 337) OX=381666 GN=bolA PE=3 SV=1
Q0K692	1	0	4.8836					---	---	26559.1	1-(5-phosphoribosyl)-5-[(5-phosphoribosylamino)methylideneamino] imidazole-4-carboxamide isomerase OS=Cupriavidus necator (strain ATCC 17699 / DSM 428 / KCTC 22496 / NCIMB 10442 / H16 / Stanier 337) OX=381666 GN=hisA PE=3 SV=1
Q0K694	1	0	5.9751					---	---	15677.8	Phosphoribosyl-AMP cyclohydrolase OS=Cupriavidus necator (strain ATCC 17699 / DSM 428 / KCTC 22496 / NCIMB 10442 / H16 / Stanier 337) OX=381666 GN=hisI PE=3 SV=1
Q0K724	3	0	16.5236					---	---	20210.3	Uncharacterized YceI-like periplasmic protein OS=Cupriavidus necator (strain ATCC 17699 / DSM 428 / KCTC 22496 / NCIMB 10442 / H16 / Stanier 337) OX=381666 GN=H16_A3122 PE=4 SV=1
Q0K744	1	0	5.3473					---	---	18720.2	Glutathione peroxidase OS=Cupriavidus necator (strain ATCC 17699 / DSM 428 / KCTC 22496 / NCIMB 10442 / H16 / Stanier 337) OX=381666 GN=H16_A3102 PE=3 SV=1
Q0K756	1	0	6.279					---	---	20260.9	Cobalamin adenosyltransferase OS=Cupriavidus necator (strain ATCC 17699 / DSM 428 / KCTC 22496 / NCIMB 10442 / H16 / Stanier 337) OX=381666 GN=H16_A3090 PE=3 SV=1
Q0K831	1	0	4.4929					---	---	22097	NADH pyrophosphatase I of the Nudix family of hydrolases OS=Cupriavidus necator (strain ATCC 17699 / DSM 428 / KCTC 22496 / NCIMB 10442 / H16 / Stanier 337) OX=381666 GN=H16_A2761 PE=4 SV=1
Q0K853	1	0	5.7738					---	---	31660.1	Dienelactone hydrolase or related enzyme OS=Cupriavidus necator (strain ATCC 17699 / DSM 428 / KCTC 22496 / NCIMB 10442 / H16 / Stanier 337) OX=381666 GN=H16_A2739 PE=4 SV=1
Q0K872	1	0	6.6897					---	---	13232.2	DUF1428 domain-containing protein OS=Cupriavidus necator (strain ATCC 17699 / DSM 428 / KCTC 22496 / NCIMB 10442 / H16 / Stanier 337) OX=381666 GN=H16_A2720 PE=4 SV=1
Q0K908	1	0	5.5812					---	---	34557.6	Transcriptional regulator_ LysR-family OS=Cupriavidus necator (strain ATCC 17699 / DSM 428 / KCTC 22496 / NCIMB 10442 / H16 / Stanier 337) OX=381666 GN=H16_A2421 PE=3 SV=1
Q0K926	4	0	20.5029					---	---	52223.8	Glutamate--tRNA ligase OS=Cupriavidus necator (strain ATCC 17699 / DSM 428 / KCTC 22496 / NCIMB 10442 / H16 / Stanier 337) OX=381666 GN=gltX PE=3 SV=1
Q0K963	3	0	17.6564					---	---	50153	Histidine--tRNA ligase OS=Cupriavidus necator (strain ATCC 17699 / DSM 428 / KCTC 22496 / NCIMB 10442 / H16 / Stanier 337) OX=381666 GN=hisS PE=3 SV=1
Q0KA98	11	0	62.1402					---	---	43036.4	Isovaleryl-CoA dehydrogenase OS=Cupriavidus necator (strain ATCC 17699 / DSM 428 / KCTC 22496 / NCIMB 10442 / H16 / Stanier 337) OX=381666 GN=ivd2 PE=3 SV=1
Q0KAA4	7	0	73.8314					---	---	40572.7	chloromuconate cycloisomerase OS=Cupriavidus necator (strain ATCC 17699 / DSM 428 / KCTC 22496 / NCIMB 10442 / H16 / Stanier 337) OX=381666 GN=catB3 PE=3 SV=1
Q0KAE6	1	0	5.6955					---	---	17981.4	6-carboxy-5_6_7_8-tetrahydropterin synthase OS=Cupriavidus necator (strain ATCC 17699 / DSM 428 / KCTC 22496 / NCIMB 10442 / H16 / Stanier 337) OX=381666 GN=ptpS PE=3 SV=1
Q0KAM1	6	0	35.1446					---	---	50175.4	Phosphomannomutase OS=Cupriavidus necator (strain ATCC 17699 / DSM 428 / KCTC 22496 / NCIMB 10442 / H16 / Stanier 337) OX=381666 GN=manB1 PE=3 SV=1
Q0KAS5	1	0	4.944					---	---	37746	maleylacetate reductase OS=Cupriavidus necator (strain ATCC 17699 / DSM 428 / KCTC 22496 / NCIMB 10442 / H16 / Stanier 337) OX=381666 GN=H16_A1786 PE=3 SV=1
Q0KAW8	1	0	4.7884					---	---	37371.4	Xanthine and CO dehydrogenase_ maturation factor OS=Cupriavidus necator (strain ATCC 17699 / DSM 428 / KCTC 22496 / NCIMB 10442 / H16 / Stanier 337) OX=381666 GN=coxF2 PE=4 SV=1
Q0KB07;Q0JZX2	3	0	26.7347					---	---	23134.4	YcaC related amidohydrolase OS=Cupriavidus necator (strain ATCC 17699 / DSM 428 / KCTC 22496 / NCIMB 10442 / H16 / Stanier 337) OX=381666 GN=ycaC PE=4 SV=1
Q0KB41	1	0	14.301					---	---	22064.2	Glutathione S-transferase OS=Cupriavidus necator (strain ATCC 17699 / DSM 428 / KCTC 22496 / NCIMB 10442 / H16 / Stanier 337) OX=381666 GN=H16_A1648 PE=4 SV=1
Q0KBB2	1	0	4.1572					---	---	21944.9	FMN-dependent NADH:quinone oxidoreductase OS=Cupriavidus necator (strain ATCC 17699 / DSM 428 / KCTC 22496 / NCIMB 10442 / H16 / Stanier 337) OX=381666 GN=azoR PE=3 SV=1
Q0KBB5	1	0	4.5616					---	---	27480.7	Ankyrin repeat protein containing three repeats OS=Cupriavidus necator (strain ATCC 17699 / DSM 428 / KCTC 22496 / NCIMB 10442 / H16 / Stanier 337) OX=381666 GN=arp3 PE=4 SV=1
Q0KBC3	1	0	5.2913					---	---	11099.5	DUF4936 family protein OS=Cupriavidus necator (strain ATCC 17699 / DSM 428 / KCTC 22496 / NCIMB 10442 / H16 / Stanier 337) OX=381666 GN=H16_A1566 PE=4 SV=1
Q0KBC9	1	0	5.7115					---	---	23698.2	3-oxo-tetronate 4-phosphate decarboxylase OS=Cupriavidus necator (strain ATCC 17699 / DSM 428 / KCTC 22496 / NCIMB 10442 / H16 / Stanier 337) OX=381666 GN=otnC PE=1 SV=1
Q0KBD3	1	0	5.5438					---	---	16771.1	Predicted thioesterase OS=Cupriavidus necator (strain ATCC 17699 / DSM 428 / KCTC 22496 / NCIMB 10442 / H16 / Stanier 337) OX=381666 GN=H16_A1556 PE=3 SV=1
Q0KBN0	3	0	13.8016					---	---	28252.1	2-C-methyl-D-erythritol 4-phosphate cytidylyltransferase OS=Cupriavidus necator (strain ATCC 17699 / DSM 428 / KCTC 22496 / NCIMB 10442 / H16 / Stanier 337) OX=381666 GN=ispD PE=3 SV=1
Q0KBQ5	1	0	4.552					---	---	8001.32	DUF465 domain-containing protein OS=Cupriavidus necator (strain ATCC 17699 / DSM 428 / KCTC 22496 / NCIMB 10442 / H16 / Stanier 337) OX=381666 GN=H16_A1431 PE=4 SV=1
Q0KBQ6	1	0	3.8728					---	---	30031.5	Membrane protein involved in colicin uptake OS=Cupriavidus necator (strain ATCC 17699 / DSM 428 / KCTC 22496 / NCIMB 10442 / H16 / Stanier 337) OX=381666 GN=H16_A1430 PE=4 SV=1
Q0KBT0	1	0	5.0242					---	---	28537	RES domain-containing protein OS=Cupriavidus necator (strain ATCC 17699 / DSM 428 / KCTC 22496 / NCIMB 10442 / H16 / Stanier 337) OX=381666 GN=H16_A1406 PE=3 SV=1
Q0KC22	1	0	5.9603					---	---	20984.9	Multimeric flavodoxin WrbA OS=Cupriavidus necator (strain ATCC 17699 / DSM 428 / KCTC 22496 / NCIMB 10442 / H16 / Stanier 337) OX=381666 GN=wrbA1 PE=3 SV=1
Q0KC35	4	0	21.9286					---	---	14924	DNA-binding protein OS=Cupriavidus necator (strain ATCC 17699 / DSM 428 / KCTC 22496 / NCIMB 10442 / H16 / Stanier 337) OX=381666 GN=H16_A1296 PE=4 SV=1
Q0KC45	1	0	11.4974					---	---	31222.5	Pirin-related protein OS=Cupriavidus necator (strain ATCC 17699 / DSM 428 / KCTC 22496 / NCIMB 10442 / H16 / Stanier 337) OX=381666 GN=H16_A1286 PE=3 SV=1
Q0KCD0	3	0	15.7441					---	---	30408.8	Predicted metal-dependent phosphoesterase (PHP family) OS=Cupriavidus necator (strain ATCC 17699 / DSM 428 / KCTC 22496 / NCIMB 10442 / H16 / Stanier 337) OX=381666 GN=H16_A1200 PE=4 SV=1
Q0KCJ0	1	0	5.9028					---	---	16595.5	DUF1841 family protein OS=Cupriavidus necator (strain ATCC 17699 / DSM 428 / KCTC 22496 / NCIMB 10442 / H16 / Stanier 337) OX=381666 GN=H16_A1140 PE=4 SV=1
Q0KCW2	5	0	31.839					---	---	54561.6	Xanthine dehydrogenase_ iron-sulfur cluster and FAD-binding subunit A OS=Cupriavidus necator (strain ATCC 17699 / DSM 428 / KCTC 22496 / NCIMB 10442 / H16 / Stanier 337) OX=381666 GN=xdhA1 PE=4 SV=1
Q0KD09	4	0	27.0788					---	---	57064.4	GGDEF family protein OS=Cupriavidus necator (strain ATCC 17699 / DSM 428 / KCTC 22496 / NCIMB 10442 / H16 / Stanier 337) OX=381666 GN=H16_A0969 PE=4 SV=1
Q0KD44	1	0	6.0907					---	---	27344.3	Dehydrogenase with different specificities (Related to short-chain alcohol dehydrogenases) OS=Cupriavidus necator (strain ATCC 17699 / DSM 428 / KCTC 22496 / NCIMB 10442 / H16 / Stanier 337) OX=381666 GN=H16_A0931 PE=4 SV=1
Q0KD47	2	0	11.0868					---	---	81123.1	Aerobic-type carbon monoxide dehydrogenase homolog_ large subunit OS=Cupriavidus necator (strain ATCC 17699 / DSM 428 / KCTC 22496 / NCIMB 10442 / H16 / Stanier 337) OX=381666 GN=H16_A0928 PE=4 SV=1
Q0KDG9	1	0	6.7789					---	---	12431.4	Helix-hairpin-helix DNA-binding motif class 1 domain-containing protein OS=Cupriavidus necator (strain ATCC 17699 / DSM 428 / KCTC 22496 / NCIMB 10442 / H16 / Stanier 337) OX=381666 GN=H16_A0805 PE=4 SV=1
Q0KDN2	2	0	9.8842					---	---	26194.2	Uncharacterized protein OS=Cupriavidus necator (strain ATCC 17699 / DSM 428 / KCTC 22496 / NCIMB 10442 / H16 / Stanier 337) OX=381666 GN=H16_A0741 PE=4 SV=1
Q0KDP0	1	0	5.8737					---	---	23011.2	LemA like protein OS=Cupriavidus necator (strain ATCC 17699 / DSM 428 / KCTC 22496 / NCIMB 10442 / H16 / Stanier 337) OX=381666 GN=H16_A0733 PE=3 SV=1
Q0KDQ1	1	0	5.4319					---	---	6694.95	Flp pilus assembly protein_ pilin Flp OS=Cupriavidus necator (strain ATCC 17699 / DSM 428 / KCTC 22496 / NCIMB 10442 / H16 / Stanier 337) OX=381666 GN=H16_A0722 PE=4 SV=1
Q0KDS8	2	0	9.5504					---	---	62359.4	Urocanate hydratase OS=Cupriavidus necator (strain ATCC 17699 / DSM 428 / KCTC 22496 / NCIMB 10442 / H16 / Stanier 337) OX=381666 GN=hutU2 PE=3 SV=1
Q0KDV3	1	0	4.4821					---	---	51842.4	Acetate kinase OS=Cupriavidus necator (strain ATCC 17699 / DSM 428 / KCTC 22496 / NCIMB 10442 / H16 / Stanier 337) OX=381666 GN=ackA2 PE=3 SV=1
Q0KE04	2	0	13.4922					---	---	23096.3	YcaC related amidohydrolase OS=Cupriavidus necator (strain ATCC 17699 / DSM 428 / KCTC 22496 / NCIMB 10442 / H16 / Stanier 337) OX=381666 GN=H16_A0619 PE=4 SV=1
Q0KE21	1	0	4.3298					---	---	26188.2	Short-chain alcohol dehydrogenase/3-hydroxyacyl-CoA dehydrogenase OS=Cupriavidus necator (strain ATCC 17699 / DSM 428 / KCTC 22496 / NCIMB 10442 / H16 / Stanier 337) OX=381666 GN=H16_A0602 PE=3 SV=1
Q0KE55	2	0	9.276					---	---	51385.2	Pyruvate kinase OS=Cupriavidus necator (strain ATCC 17699 / DSM 428 / KCTC 22496 / NCIMB 10442 / H16 / Stanier 337) OX=381666 GN=pyk1 PE=3 SV=1
Q0KE62	1	0	5.7924					---	---	7164.11	Zinc finger CHCC-type domain-containing protein OS=Cupriavidus necator (strain ATCC 17699 / DSM 428 / KCTC 22496 / NCIMB 10442 / H16 / Stanier 337) OX=381666 GN=H16_A0560 PE=4 SV=1
Q0KE78	1	0	5.0566					---	---	37720.2	Protein RecA OS=Cupriavidus necator (strain ATCC 17699 / DSM 428 / KCTC 22496 / NCIMB 10442 / H16 / Stanier 337) OX=381666 GN=recA PE=3 SV=1
Q0KE88	1	0	5.4538					---	---	17212.8	Universal stress protein_ UspA family OS=Cupriavidus necator (strain ATCC 17699 / DSM 428 / KCTC 22496 / NCIMB 10442 / H16 / Stanier 337) OX=381666 GN=H16_A0533 PE=3 SV=1
Q0KEG5	1	0	6.936					---	---	29358.3	Metal-dependent hydrolase OS=Cupriavidus necator (strain ATCC 17699 / DSM 428 / KCTC 22496 / NCIMB 10442 / H16 / Stanier 337) OX=381666 GN=H16_A0456 PE=4 SV=1
Q0KEI8	1	0	4.7201					---	---	37527.7	Xanthine and CO dehydrogenase_ maturation factor OS=Cupriavidus necator (strain ATCC 17699 / DSM 428 / KCTC 22496 / NCIMB 10442 / H16 / Stanier 337) OX=381666 GN=coxF PE=4 SV=1
Q0KEJ8	2	0	10.5103					---	---	35259.8	Multidrug resistance efflux pump OS=Cupriavidus necator (strain ATCC 17699 / DSM 428 / KCTC 22496 / NCIMB 10442 / H16 / Stanier 337) OX=381666 GN=H16_A0423 PE=4 SV=1
Q0KEK7	1	0	5.0943					---	---	18084.5	Type IV pilus assembly protein PilE OS=Cupriavidus necator (strain ATCC 17699 / DSM 428 / KCTC 22496 / NCIMB 10442 / H16 / Stanier 337) OX=381666 GN=pilE1 PE=4 SV=1
Q0KEN7	1	0	5.0198					---	---	16395.1	Phosphotransferase system mannitol/fructose-specific IIA domain protein (Ntr-type) OS=Cupriavidus necator (strain ATCC 17699 / DSM 428 / KCTC 22496 / NCIMB 10442 / H16 / Stanier 337) OX=381666 GN=H16_A0384 PE=4 SV=1
Q0KET4	1	0	11.1546					---	---	34915.8	Glycerol-3-phosphate dehydrogenase [NAD(P)+] OS=Cupriavidus necator (strain ATCC 17699 / DSM 428 / KCTC 22496 / NCIMB 10442 / H16 / Stanier 337) OX=381666 GN=gpsA PE=3 SV=1
Q0KEU6	1	0	5.048					---	---	16153.4	Phosphotransferase system_ fructose-specific component IIA OS=Cupriavidus necator (strain ATCC 17699 / DSM 428 / KCTC 22496 / NCIMB 10442 / H16 / Stanier 337) OX=381666 GN=fruA PE=4 SV=1
Q0KEX1	1	0	4.8354					---	---	46167.1	C4-dicarboxylate transport protein OS=Cupriavidus necator (strain ATCC 17699 / DSM 428 / KCTC 22496 / NCIMB 10442 / H16 / Stanier 337) OX=381666 GN=dctA PE=3 SV=1
Q0KF73	1	0	4.0183					---	---	19799.1	Ferric uptake regulation protein OS=Cupriavidus necator (strain ATCC 17699 / DSM 428 / KCTC 22496 / NCIMB 10442 / H16 / Stanier 337) OX=381666 GN=H16_A0196 PE=3 SV=1
Q0KFF7	1	0	5.348					---	---	11031.5	Aspartyl/glutamyl-tRNA(Asn/Gln) amidotransferase subunit C OS=Cupriavidus necator (strain ATCC 17699 / DSM 428 / KCTC 22496 / NCIMB 10442 / H16 / Stanier 337) OX=381666 GN=gatC PE=3 SV=1
Q0KFG4	2	0	4.5926					---	---	15623.8	Phenylacetic acid degradation protein OS=Cupriavidus necator (strain ATCC 17699 / DSM 428 / KCTC 22496 / NCIMB 10442 / H16 / Stanier 337) OX=381666 GN=paaI2 PE=4 SV=1
Q0KFJ0	3	0	17.1702					---	---	32115.8	Probable extra-cytoplasmic solute receptor OS=Cupriavidus necator (strain ATCC 17699 / DSM 428 / KCTC 22496 / NCIMB 10442 / H16 / Stanier 337) OX=381666 GN=H16_A0079 PE=3 SV=1
Q0KFQ8	1	0	6.4626					---	---	46013.6	Beta protein OS=Cupriavidus necator (strain ATCC 17699 / DSM 428 / KCTC 22496 / NCIMB 10442 / H16 / Stanier 337) OX=381666 GN=H16_A0011 PE=4 SV=1
Q7WSB1	3	0	25.2916					---	---	13038.8	Putative acetyl-coa acetyltransferase OS=Cupriavidus necator (strain ATCC 17699 / DSM 428 / KCTC 22496 / NCIMB 10442 / H16 / Stanier 337) OX=381666 GN=PHG232 PE=4 SV=1
Q7WWW0	3	0	14.0926					---	---	15377.7	Putative NagM-like protein OS=Cupriavidus necator (strain ATCC 17699 / DSM 428 / KCTC 22496 / NCIMB 10442 / H16 / Stanier 337) OX=381666 GN=nagM6 PE=3 SV=1
Q7WWX5	1	0	10.9178					---	---	19365.1	Uncharacterized protein OS=Cupriavidus necator (strain ATCC 17699 / DSM 428 / KCTC 22496 / NCIMB 10442 / H16 / Stanier 337) OX=381666 GN=PHG367 PE=4 SV=1
Q7WX00	2	0	10.7968					---	---	37207.9	SCP domain-containing protein OS=Cupriavidus necator (strain ATCC 17699 / DSM 428 / KCTC 22496 / NCIMB 10442 / H16 / Stanier 337) OX=381666 GN=PHG342 PE=4 SV=1
Q7WX04	1	0	5.5688					---	---	43999.7	Chromosome partition protein Smc OS=Cupriavidus necator (strain ATCC 17699 / DSM 428 / KCTC 22496 / NCIMB 10442 / H16 / Stanier 337) OX=381666 GN=PHG338 PE=4 SV=1
Q7WX54	1	0	4.775					---	---	6959.8	Uncharacterized protein OS=Cupriavidus necator (strain ATCC 17699 / DSM 428 / KCTC 22496 / NCIMB 10442 / H16 / Stanier 337) OX=381666 GN=PHG288 PE=4 SV=1
Q7WX98	1	0	5.1065					---	---	7742.58	Oxidoreductase OS=Cupriavidus necator (strain ATCC 17699 / DSM 428 / KCTC 22496 / NCIMB 10442 / H16 / Stanier 337) OX=381666 GN=PHG239 PE=4 SV=1
Q7WXI6	1	0	6.1489					---	---	28458.1	Abortive infection protein-like C-terminal domain-containing protein OS=Cupriavidus necator (strain ATCC 17699 / DSM 428 / KCTC 22496 / NCIMB 10442 / H16 / Stanier 337) OX=381666 GN=PHG148 PE=4 SV=1
Q7WXL9;Q0KAN7	2	0	10.8693					---	---	43303.6	Putative KfrA protein OS=Cupriavidus necator (strain ATCC 17699 / DSM 428 / KCTC 22496 / NCIMB 10442 / H16 / Stanier 337) OX=381666 GN=kfrA1 PE=4 SV=1
Q7WXR1	1	0	5.8579					---	---	37142.7	Putative integrase/recombinase OS=Cupriavidus necator (strain ATCC 17699 / DSM 428 / KCTC 22496 / NCIMB 10442 / H16 / Stanier 337) OX=381666 GN=PHG057 PE=4 SV=1

## Sheet: Tabelle2
Accession	Peptide count	Unique peptides	Confidence score	Anova (p)	q Value	Max fold change	Power	Highest mean condition	Lowest mean condition	Mass	Description	gonner7	gonner8	gonner9	gonner10	gonner11	gonner12	Spalte1	Spalte2	Spalte3	Spalte4	Spalte5	Spalte6	Spalte7	Spalte8	Spalte9	Spalte10	Spalte11	Spalte12	Spalte13	Spalte14	Spalte15	Spalte16	Spalte17	Spalte18	Spalte19	Spalte20	Spalte21	Spalte22	Spalte23	Spalte24	Spalte25	Spalte26	Spalte27	Spalte28	Spalte29	Spalte30	Spalte31	Spalte32
Q0K361;Q0KE37	8	6	57.1257	0.790605	0.714083	1.01528	0.0557338	Msuc	Suc	35256.9	Probable extra-cytoplasmic solute receptor OS=Cupriavidus necator (strain ATCC 17699 / DSM 428 / KCTC 22496 / NCIMB 10442 / H16 / Stanier 337) OX=381666 GN=H16_B0766 PE=3 SV=1	2480.16	1847.73	941.241	571.825	1311.86	3465.94
Q0KBN9	3	3	18.8677	0.604688	0.617581	1.02042	0.0725134	Msuc	Suc	44618.7	Cystathionine beta-lyase OS=Cupriavidus necator (strain ATCC 17699 / DSM 428 / KCTC 22496 / NCIMB 10442 / H16 / Stanier 337) OX=381666 GN=metC PE=3 SV=1	43.4173	0.791246	0	1.50408	5.7643	37.8427
Q0KDL8	17	10	94.6454	0.86095	0.746316	1.02549	0.0524789	Msuc	Suc	23034.2	Outer-membrane lipoprotein carrier protein OS=Cupriavidus necator (strain ATCC 17699 / DSM 428 / KCTC 22496 / NCIMB 10442 / H16 / Stanier 337) OX=381666 GN=lolA PE=3 SV=1	5252	13187.1	15055.3	13536.6	6961.28	13850.3
Q0K815	3	2	21.4413	0.853351	0.743635	1.0271	0.052762	Msuc	Suc	82089.2	Catalase-peroxidase OS=Cupriavidus necator (strain ATCC 17699 / DSM 428 / KCTC 22496 / NCIMB 10442 / H16 / Stanier 337) OX=381666 GN=katG PE=3 SV=1	1260.5	1657.47	1968.82	2842.43	1175.65	1001.13
Q0KD94	8	5	38.0111	0.503845	0.561199	1.02964	0.0886471	Msuc	Suc	132951	Reverse transcriptase like protein OS=Cupriavidus necator (strain ATCC 17699 / DSM 428 / KCTC 22496 / NCIMB 10442 / H16 / Stanier 337) OX=381666 GN=rvt PE=4 SV=1	173.664	1740.07	323.481	711.017	864.962	727.555
Q0KCU4	14	12	111.039	0.641201	0.638388	1.03519	0.0680937	Msuc	Suc	64870.1	Acetolactate synthase OS=Cupriavidus necator (strain ATCC 17699 / DSM 428 / KCTC 22496 / NCIMB 10442 / H16 / Stanier 337) OX=381666 GN=ilvB PE=3 SV=1	1448.32	821.674	219.383	1035.12	770.624	771.247
Q0K6P4	8	8	52.5382	0.902953	0.760012	1.03665	0.051198	Msuc	Suc	11390.3	Large ribosomal subunit protein bL21 OS=Cupriavidus necator (strain ATCC 17699 / DSM 428 / KCTC 22496 / NCIMB 10442 / H16 / Stanier 337) OX=381666 GN=rplU PE=3 SV=1	44003	12992.6	11479.6	38588.7	9290.64	23105.3
Q0K953	13	7	73.6408	0.82754	0.735822	1.0426	0.0538452	Msuc	Suc	44046.4	RNA polymerase sigma factor RpoS OS=Cupriavidus necator (strain ATCC 17699 / DSM 428 / KCTC 22496 / NCIMB 10442 / H16 / Stanier 337) OX=381666 GN=rpoS PE=3 SV=1	883.932	1247.8	2465.07	2785.17	1633.39	374.057
Q0K5P4	8	8	79.701	0.912985	0.763066	1.05026	0.0509617	Msuc	Suc	13021.5	Glycine cleavage system H protein OS=Cupriavidus necator (strain ATCC 17699 / DSM 428 / KCTC 22496 / NCIMB 10442 / H16 / Stanier 337) OX=381666 GN=gcvH PE=3 SV=1	1031.11	1727.25	2910.56	3209.6	1494.58	1249.65
Q0K607	25	15	156.725	0.946094	0.772895	1.05093	0.0503677	Msuc	Suc	156777	DNA-directed RNA polymerase subunit beta' OS=Cupriavidus necator (strain ATCC 17699 / DSM 428 / KCTC 22496 / NCIMB 10442 / H16 / Stanier 337) OX=381666 GN=rpoC PE=3 SV=1	3815	10600.8	7543.67	3639.84	5329.84	14108.1
Q0JZ64	4	4	49.4629	0.989762	0.780911	1.05296	0.0500132	Msuc	Suc	14675.9	Peptidyl-prolyl cis-trans isomerase OS=Cupriavidus necator (strain ATCC 17699 / DSM 428 / KCTC 22496 / NCIMB 10442 / H16 / Stanier 337) OX=381666 GN=H16_B2178 PE=3 SV=1	3602.04	3929.58	3298.73	5390.66	2324.1	3689.16
Q0K1Y8	19	17	125.07	0.931105	0.767993	1.06111	0.0506016	Msuc	Suc	40001.9	S-(hydroxymethyl)glutathione dehydrogenase OS=Cupriavidus necator (strain ATCC 17699 / DSM 428 / KCTC 22496 / NCIMB 10442 / H16 / Stanier 337) OX=381666 GN=adhC PE=3 SV=1	2324.44	13243.1	394.39	14207.8	2509.26	220.291
Q0K7R7	3	1	19.9324	0.933151	0.767993	1.07281	0.0505662	Msuc	Suc	11940.6	Rhodanese-related sulfurtransferase OS=Cupriavidus necator (strain ATCC 17699 / DSM 428 / KCTC 22496 / NCIMB 10442 / H16 / Stanier 337) OX=381666 GN=pspE2 PE=4 SV=1	0	0.987903	0	0.878902	0.157732	0.0231972
Q0K632	17	14	96.4588	0.997967	0.780911	1.0781	0.0500005	Msuc	Suc	11707.6	Small ribosomal subunit protein uS14 OS=Cupriavidus necator (strain ATCC 17699 / DSM 428 / KCTC 22496 / NCIMB 10442 / H16 / Stanier 337) OX=381666 GN=rpsN PE=3 SV=1	16575	27055.2	22371	19845.1	13242.7	38068.1
Q7WXF9	5	2	31.6476	0.32004	0.486666	1.08002	0.143193	Msuc	Suc	33067.9	SWIM-type domain-containing protein OS=Cupriavidus necator (strain ATCC 17699 / DSM 428 / KCTC 22496 / NCIMB 10442 / H16 / Stanier 337) OX=381666 GN=PHG175 PE=4 SV=1	127.94	52.0777	498.569	1.63069	729.206	2.05113
Q0K215	2	1	11.3763	0.421391	0.516328	1.08137	0.107734	Msuc	Suc	68957.5	Nucleotide pyrophosphatase OS=Cupriavidus necator (strain ATCC 17699 / DSM 428 / KCTC 22496 / NCIMB 10442 / H16 / Stanier 337) OX=381666 GN=H16_B1168 PE=4 SV=1	0	2884.58	4717.93	3302.61	2420.79	2497.76
Q0K7B6	27	16	179.949	0.919042	0.765183	1.08444	0.0508318	Msuc	Suc	41576.6	ABC-type transporter_ periplasmic component: HAAT family OS=Cupriavidus necator (strain ATCC 17699 / DSM 428 / KCTC 22496 / NCIMB 10442 / H16 / Stanier 337) OX=381666 GN=livK2 PE=4 SV=1	3304.34	1667.86	2595.04	1738.09	2111.89	4356.25
Q0K786	16	11	114.863	0.978137	0.778677	1.08542	0.0500604	Msuc	Suc	18138.8	UPF0234 protein H16_A3060 OS=Cupriavidus necator (strain ATCC 17699 / DSM 428 / KCTC 22496 / NCIMB 10442 / H16 / Stanier 337) OX=381666 GN=H16_A3060 PE=3 SV=1	650.772	1245.38	2138.36	658.294	1023.06	2697.79
Q0KCE2	36	29	289.369	0.765129	0.705812	1.08638	0.0572811	Msuc	Suc	46131.1	Enolase OS=Cupriavidus necator (strain ATCC 17699 / DSM 428 / KCTC 22496 / NCIMB 10442 / H16 / Stanier 337) OX=381666 GN=eno PE=3 SV=1	19662.9	13568.8	7665.86	19650.2	15275	9505.32
Q0K8M2	8	4	58.2098	0.800544	0.720674	1.08724	0.0551852	Msuc	Suc	8681.69	Acyl carrier protein OS=Cupriavidus necator (strain ATCC 17699 / DSM 428 / KCTC 22496 / NCIMB 10442 / H16 / Stanier 337) OX=381666 GN=acpP PE=3 SV=1	774.146	8851.07	25218.2	880.192	1590.14	35412.7
Q0K5N4	37	29	311.851	0.579261	0.606526	1.10252	0.0759945	Msuc	Suc	40385.5	ABC-type transporter_ periplasmic component: HAAT family OS=Cupriavidus necator (strain ATCC 17699 / DSM 428 / KCTC 22496 / NCIMB 10442 / H16 / Stanier 337) OX=381666 GN=H16_A3630 PE=3 SV=1	28297.7	17409.5	12723	23443.1	18452.4	22524.7
Q0K932	23	21	109.716	0.61572	0.6236	1.10362	0.0711092	Msuc	Suc	11899.7	Thioredoxin OS=Cupriavidus necator (strain ATCC 17699 / DSM 428 / KCTC 22496 / NCIMB 10442 / H16 / Stanier 337) OX=381666 GN=H16_A2394 PE=3 SV=1	22638.5	76606.8	40782.9	59652.2	39301.2	55583.9
Q0K5U4	5	4	50.0192	0.645618	0.641145	1.10527	0.0676019	Msuc	Suc	15627.9	Sulfur oxidation protein (SoxY) OS=Cupriavidus necator (strain ATCC 17699 / DSM 428 / KCTC 22496 / NCIMB 10442 / H16 / Stanier 337) OX=381666 GN=soxY PE=4 SV=1	408.975	1210.82	371.432	768.333	475.689	956.821
Q0K5T6	2	2	11.0146	0.970973	0.778547	1.10547	0.0501065	Msuc	Suc	29586.3	Predicted periplasmic or secreted lipoprotein OS=Cupriavidus necator (strain ATCC 17699 / DSM 428 / KCTC 22496 / NCIMB 10442 / H16 / Stanier 337) OX=381666 GN=H16_A3577 PE=4 SV=1	2939.62	785.987	2606.54	567.961	2447.21	3984.83
Q0K6W4	12	3	76.8488	0.680155	0.657006	1.11774	0.06405	Msuc	Suc	75116.1	Outer membrane receptor_ TonB dependent OS=Cupriavidus necator (strain ATCC 17699 / DSM 428 / KCTC 22496 / NCIMB 10442 / H16 / Stanier 337) OX=381666 GN=H16_A3182 PE=3 SV=1	844.98	2075.27	935.741	1611.82	911.388	1786.78
Q0K672	8	4	39.8031	0.931635	0.767993	1.12369	0.0505923	Msuc	Suc	175769	Glutamate synthase [NADPH]_ Glutamate synthase amidotransferase domain OS=Cupriavidus necator (strain ATCC 17699 / DSM 428 / KCTC 22496 / NCIMB 10442 / H16 / Stanier 337) OX=381666 GN=gltB1 PE=3 SV=1	1278.08	1058.12	536.568	1675.07	1108.15	444.885
Q0KB04	3	2	17.5205	0.874016	0.750473	1.13891	0.0520293	Msuc	Suc	15179.9	SRPBCC family protein OS=Cupriavidus necator (strain ATCC 17699 / DSM 428 / KCTC 22496 / NCIMB 10442 / H16 / Stanier 337) OX=381666 GN=H16_A1692 PE=4 SV=1	1123.46	34.0632	94.0124	1333.39	76.9946	14.9987
P22317	21	15	156.882	0.574467	0.606526	1.14473	0.076691	Msuc	Suc	67753.2	NAD-reducing hydrogenase HoxS subunit alpha OS=Cupriavidus necator (strain ATCC 17699 / DSM 428 / KCTC 22496 / NCIMB 10442 / H16 / Stanier 337) OX=381666 GN=hoxF PE=1 SV=1	774.397	650.383	684.224	1029.31	570.877	814.04
Q0K999	15	9	145.439	0.539431	0.582502	1.14797	0.0822036	Msuc	Suc	26274.9	Glycerophosphoryl diester phosphodiesterase OS=Cupriavidus necator (strain ATCC 17699 / DSM 428 / KCTC 22496 / NCIMB 10442 / H16 / Stanier 337) OX=381666 GN=ugpQ PE=4 SV=1	14523.2	41834.1	34329.7	40556.2	32604.3	30945.1
Q0K2R2	2	1	11.7354	0.526575	0.578244	1.1506	0.0844263	Msuc	Suc	17370.9	Flavodoxin OS=Cupriavidus necator (strain ATCC 17699 / DSM 428 / KCTC 22496 / NCIMB 10442 / H16 / Stanier 337) OX=381666 GN=H16_B0920 PE=4 SV=1	90.4564	0	72.0929	20.9445	111.561	54.5234
Q0K8I8	1	1	8.3797	0.708867	0.674714	1.15557	0.0614674	Msuc	Suc	8356.24	Small ribosomal subunit protein bS21 OS=Cupriavidus necator (strain ATCC 17699 / DSM 428 / KCTC 22496 / NCIMB 10442 / H16 / Stanier 337) OX=381666 GN=rpsU PE=3 SV=1	723.83	352.006	1005.39	1340.33	1014.17	50.508
Q0KB40	4	2	16.2607	0.822972	0.734615	1.15694	0.0540568	Msuc	Suc	17969	3-Demethylubiquinone-9 3-methyltransferase OS=Cupriavidus necator (strain ATCC 17699 / DSM 428 / KCTC 22496 / NCIMB 10442 / H16 / Stanier 337) OX=381666 GN=H16_A1649 PE=4 SV=1	816.845	441.685	1631.81	1404.6	412.064	1527.28
Q0KCB6	12	10	74.5802	0.943956	0.772895	1.15832	0.0503976	Msuc	Suc	29993	Inositol-1-monophosphatase OS=Cupriavidus necator (strain ATCC 17699 / DSM 428 / KCTC 22496 / NCIMB 10442 / H16 / Stanier 337) OX=381666 GN=suhB PE=3 SV=1	2974.36	4052.21	1634.17	1805.19	6293.71	1933.04
Q0K9S2	2	1	15.4553	0.473904	0.5434	1.16248	0.0948337	Msuc	Suc	32287.7	Short chain dehydrogenase OS=Cupriavidus necator (strain ATCC 17699 / DSM 428 / KCTC 22496 / NCIMB 10442 / H16 / Stanier 337) OX=381666 GN=H16_A2152 PE=4 SV=1	40.1603	222.341	6.3637	45.6803	167.828	99.0427
Q0KBH4	5	4	38.906	0.661786	0.646302	1.16786	0.0658756	Msuc	Suc	11076.2	BolA family transcriptional regulator OS=Cupriavidus necator (strain ATCC 17699 / DSM 428 / KCTC 22496 / NCIMB 10442 / H16 / Stanier 337) OX=381666 GN=H16_A1515 PE=3 SV=1	4811.53	1809.39	1592.05	5066.1	2163.42	2362.06
Q0K1G7	3	3	17.3332	0.988774	0.780911	1.17483	0.0500159	Msuc	Suc	46064.3	Acetyl-CoA hydrolase/transferase OS=Cupriavidus necator (strain ATCC 17699 / DSM 428 / KCTC 22496 / NCIMB 10442 / H16 / Stanier 337) OX=381666 GN=H16_B1368 PE=3 SV=1	41.185	17.3537	0.865104	12.492	56.3156	0.981464
Q0KA18	5	4	36.0153	0.456981	0.536638	1.17785	0.0986829	Msuc	Suc	25329.4	Uridylate kinase OS=Cupriavidus necator (strain ATCC 17699 / DSM 428 / KCTC 22496 / NCIMB 10442 / H16 / Stanier 337) OX=381666 GN=pyrH PE=3 SV=1	445.833	12.6197	55.6048	372.762	138.363	94.3593
Q0K8C9	21	15	201.959	0.507731	0.564718	1.17954	0.087898	Msuc	Suc	43608.3	Transcriptional regulator_ MocR family OS=Cupriavidus necator (strain ATCC 17699 / DSM 428 / KCTC 22496 / NCIMB 10442 / H16 / Stanier 337) OX=381666 GN=H16_A2662 PE=4 SV=1	2236.3	3463.35	3859.63	5006.17	3108.43	3160.95
Q0K3E6	17	16	127.517	0.851201	0.743635	1.1849	0.0528451	Msuc	Suc	48474.8	2-Methylcitrate dehydratase OS=Cupriavidus necator (strain ATCC 17699 / DSM 428 / KCTC 22496 / NCIMB 10442 / H16 / Stanier 337) OX=381666 GN=prpD2 PE=3 SV=1	1145.88	1353.25	1037.01	706.759	1250.49	2232.72
Q0K6J9	10	10	64.7324	0.495093	0.55465	1.18636	0.0903782	Msuc	Suc	58557	ABC-type transporter_ periplasmic component: PepT family OS=Cupriavidus necator (strain ATCC 17699 / DSM 428 / KCTC 22496 / NCIMB 10442 / H16 / Stanier 337) OX=381666 GN=H16_A3298 PE=3 SV=1	1289.6	611.745	713.371	1242.94	757.652	1101.41
Q0K0V6	31	23	247.203	0.888295	0.755694	1.18961	0.0515911	Msuc	Suc	88609.8	5-methyltetrahydropteroyltriglutamate--homocysteine methyltransferase OS=Cupriavidus necator (strain ATCC 17699 / DSM 428 / KCTC 22496 / NCIMB 10442 / H16 / Stanier 337) OX=381666 GN=metE PE=3 SV=1	1598.31	2540.31	2655.63	1302.16	2138.49	4641.87
Q0KFC0	2	2	11.5326	0.586518	0.606568	1.20335	0.0749649	Msuc	Suc	19313.7	Rhodanese-related sulfurtransferase OS=Cupriavidus necator (strain ATCC 17699 / DSM 428 / KCTC 22496 / NCIMB 10442 / H16 / Stanier 337) OX=381666 GN=pspE1 PE=4 SV=1	112.317	16.3937	171.986	71.2505	89.3922	201.201
Q0KF10	3	3	34.6904	0.440659	0.524593	1.20558	0.102663	Msuc	Suc	15405.6	Dihydroneopterin aldolase OS=Cupriavidus necator (strain ATCC 17699 / DSM 428 / KCTC 22496 / NCIMB 10442 / H16 / Stanier 337) OX=381666 GN=folB PE=4 SV=1	2045.12	1942.1	879.77	233.891	5511.19	122.455
Q0K5M8	4	4	27.0146	0.819236	0.732298	1.20669	0.0542344	Msuc	Suc	14556.6	ATP synthase epsilon chain OS=Cupriavidus necator (strain ATCC 17699 / DSM 428 / KCTC 22496 / NCIMB 10442 / H16 / Stanier 337) OX=381666 GN=atpC PE=3 SV=1	159.185	155.031	1032.02	363.675	1240.02	20.799
Q0K254	4	1	20.0396	0.587427	0.606568	1.2098	0.0748381	Msuc	Suc	52231.8	Microcystinase C OS=Cupriavidus necator (strain ATCC 17699 / DSM 428 / KCTC 22496 / NCIMB 10442 / H16 / Stanier 337) OX=381666 GN=H16_B1129 PE=3 SV=1	41.384	1277.5	326.921	165.228	729.858	1096.01
Q0KBZ8	11	10	73.296	0.473028	0.5434	1.2122	0.0950264	Msuc	Suc	16981.5	Predicted metal-binding protein OS=Cupriavidus necator (strain ATCC 17699 / DSM 428 / KCTC 22496 / NCIMB 10442 / H16 / Stanier 337) OX=381666 GN=H16_A1333 PE=4 SV=1	5814.69	13037.1	11333.3	13828.9	8910.16	13851.4
Q0K737	19	13	147.474	0.355702	0.49677	1.21551	0.128714	Msuc	Suc	54487.2	Catalase OS=Cupriavidus necator (strain ATCC 17699 / DSM 428 / KCTC 22496 / NCIMB 10442 / H16 / Stanier 337) OX=381666 GN=katE1 PE=3 SV=1	6397.82	8.46605	42.7244	6592.59	354.972	891.269
Q0K3S3	6	3	33.0012	0.426747	0.518329	1.21771	0.106282	Msuc	Suc	33876.8	Threonine deaminase OS=Cupriavidus necator (strain ATCC 17699 / DSM 428 / KCTC 22496 / NCIMB 10442 / H16 / Stanier 337) OX=381666 GN=tdcB PE=4 SV=1	29.309	86.0438	29.2379	62.0185	65.5086	48.5423
Q0KA03	8	6	64.9606	0.408149	0.512186	1.21891	0.111475	Msuc	Suc	12805.8	Arsenate reductase or related protein (Glutaredoxin family) OS=Cupriavidus necator (strain ATCC 17699 / DSM 428 / KCTC 22496 / NCIMB 10442 / H16 / Stanier 337) OX=381666 GN=arsC1 PE=3 SV=1	4813.99	7311.41	5941.69	8432.26	5164.95	8424.87
Q0K8Y3	6	4	49.8753	0.780771	0.709316	1.24239	0.0563066	Msuc	Suc	18266.1	Predicted RNA-binding protein containing KH domain OS=Cupriavidus necator (strain ATCC 17699 / DSM 428 / KCTC 22496 / NCIMB 10442 / H16 / Stanier 337) OX=381666 GN=H16_A2449 PE=4 SV=1	695.008	759.731	1090.91	823.828	545.048	1793.82
Q0K704	2	1	11.4313	0.410813	0.513146	1.24474	0.110704	Msuc	Suc	22272.3	Outer membrane protein assembly factor BamE OS=Cupriavidus necator (strain ATCC 17699 / DSM 428 / KCTC 22496 / NCIMB 10442 / H16 / Stanier 337) OX=381666 GN=bamE PE=3 SV=1	20.8153	68.1067	481.694	123.582	372.707	213.98
Q0K710	9	4	52.5889	0.905099	0.760174	1.24485	0.0511452	Msuc	Suc	45888.4	Gamma-glutamyl phosphate reductase OS=Cupriavidus necator (strain ATCC 17699 / DSM 428 / KCTC 22496 / NCIMB 10442 / H16 / Stanier 337) OX=381666 GN=proA PE=3 SV=1	302.123	34.1434	96.6044	70.8258	420.537	47.4945
Q0K753	2	1	9.6156	0.379643	0.49816	1.2466	0.120322	Msuc	Suc	19130	Acetyltransferase OS=Cupriavidus necator (strain ATCC 17699 / DSM 428 / KCTC 22496 / NCIMB 10442 / H16 / Stanier 337) OX=381666 GN=H16_A3093 PE=4 SV=1	192.002	11.2249	12.389	62.5831	154.4	51.8042
Q0K6X1	41	26	271.21	0.523299	0.576271	1.24696	0.0850112	Msuc	Suc	17371.9	Thiol peroxidase OS=Cupriavidus necator (strain ATCC 17699 / DSM 428 / KCTC 22496 / NCIMB 10442 / H16 / Stanier 337) OX=381666 GN=tpx PE=3 SV=1	24564.4	58408.8	54261.1	70029.3	35417.3	65678.5
Q0K613	14	11	91.0366	0.134914	0.339934	1.25274	0.301502	Msuc	Suc	11677.6	Small ribosomal subunit protein uS10 OS=Cupriavidus necator (strain ATCC 17699 / DSM 428 / KCTC 22496 / NCIMB 10442 / H16 / Stanier 337) OX=381666 GN=rpsJ PE=3 SV=1	9244.2	10889.4	10275.3	15381.9	10807.9	11904.7
Q0K627	8	8	72.7791	0.465145	0.541326	1.25428	0.0967922	Msuc	Suc	7183.38	Large ribosomal subunit protein uL29 OS=Cupriavidus necator (strain ATCC 17699 / DSM 428 / KCTC 22496 / NCIMB 10442 / H16 / Stanier 337) OX=381666 GN=rpmC PE=3 SV=1	4055.86	35792.6	22817.4	29298.4	19619.3	29682.8
Q0KFL2	11	7	64.3371	0.497593	0.555825	1.25439	0.0898774	Msuc	Suc	39645	DUF4382 domain-containing protein OS=Cupriavidus necator (strain ATCC 17699 / DSM 428 / KCTC 22496 / NCIMB 10442 / H16 / Stanier 337) OX=381666 GN=H16_A0057 PE=4 SV=1	749.645	1363.46	3358.5	2502.96	1389.23	2971.34
Q0K7Z7	15	15	94.8702	0.418303	0.515313	1.25547	0.108587	Msuc	Suc	31075.2	Thioredoxin domain-containing protein OS=Cupriavidus necator (strain ATCC 17699 / DSM 428 / KCTC 22496 / NCIMB 10442 / H16 / Stanier 337) OX=381666 GN=H16_A2795 PE=3 SV=1	2651.36	3442.86	1935.38	3076	2452.1	4552.86
Q0JZM3	2	2	21.178	0.594082	0.611008	1.26234	0.0739229	Msuc	Suc	7200.89	Uncharacterized protein OS=Cupriavidus necator (strain ATCC 17699 / DSM 428 / KCTC 22496 / NCIMB 10442 / H16 / Stanier 337) OX=381666 GN=H16_B2019 PE=4 SV=1	528.154	12207.6	6877.57	3289.93	16072.2	5396.51
Q0KBF5	7	5	48.7195	0.473623	0.5434	1.26775	0.0948955	Msuc	Suc	31631.5	Ribulose-5-phosphate 4-epimerase or aldolase OS=Cupriavidus necator (strain ATCC 17699 / DSM 428 / KCTC 22496 / NCIMB 10442 / H16 / Stanier 337) OX=381666 GN=H16_A1534 PE=4 SV=1	330.663	1371.47	2013.63	2116.4	1253.76	1340.5
Q0K3C1	6	4	45.0969	0.70477	0.672441	1.26807	0.0618165	Msuc	Suc	16810.3	Acyl dehydratase OS=Cupriavidus necator (strain ATCC 17699 / DSM 428 / KCTC 22496 / NCIMB 10442 / H16 / Stanier 337) OX=381666 GN=H16_B0706 PE=4 SV=1	338.322	53.8851	84.1998	412.026	88.9147	103.179
Q0KEA4	2	2	11.0096	0.331429	0.491562	1.27719	0.138283	Msuc	Suc	15190.1	Lactoylglutathione lyase OS=Cupriavidus necator (strain ATCC 17699 / DSM 428 / KCTC 22496 / NCIMB 10442 / H16 / Stanier 337) OX=381666 GN=gloA1 PE=3 SV=1	347.559	730.489	730.654	806.305	637.681	866.072
Q0K1G6	15	10	119.651	0.895717	0.75769	1.28574	0.0513849	Msuc	Suc	43480.5	Acetyl-CoA acetyltransferase OS=Cupriavidus necator (strain ATCC 17699 / DSM 428 / KCTC 22496 / NCIMB 10442 / H16 / Stanier 337) OX=381666 GN=H16_B1369 PE=3 SV=1	99.5494	0.87696	8.651	2.94242	132.376	4.92649
Q0KDK3	12	8	71.4932	0.637277	0.636583	1.28758	0.0685381	Msuc	Suc	33487.6	ABC-type transporter_ periplasmic component: PAAT family OS=Cupriavidus necator (strain ATCC 17699 / DSM 428 / KCTC 22496 / NCIMB 10442 / H16 / Stanier 337) OX=381666 GN=H16_A0771 PE=4 SV=1	1957.62	477.757	851.071	1344.36	612.031	2275.18
Q0KCC6	14	12	89.5659	0.284994	0.45928	1.29518	0.160322	Msuc	Suc	31412.3	4-hydroxy-tetrahydrodipicolinate synthase OS=Cupriavidus necator (strain ATCC 17699 / DSM 428 / KCTC 22496 / NCIMB 10442 / H16 / Stanier 337) OX=381666 GN=dapA PE=3 SV=1	8620.65	4692.46	4097.75	7866.13	6204.87	8479.21
Q0KEA9	5	4	23.979	0.571326	0.606223	1.29685	0.0771547	Msuc	Suc	53746.8	Chaperone SurA OS=Cupriavidus necator (strain ATCC 17699 / DSM 428 / KCTC 22496 / NCIMB 10442 / H16 / Stanier 337) OX=381666 GN=surA PE=3 SV=1	938.484	556.606	169.456	527.051	1211.49	420.122
Q0KF45	2	1	17.7152	0.629485	0.632383	1.30287	0.0694418	Msuc	Suc	23826.2	Orotate phosphoribosyltransferase OS=Cupriavidus necator (strain ATCC 17699 / DSM 428 / KCTC 22496 / NCIMB 10442 / H16 / Stanier 337) OX=381666 GN=pyrE PE=3 SV=1	13.6817	11.2166	4.50741	6.04371	32.2683	0
Q0KC03	15	14	111.853	0.612206	0.623064	1.30757	0.0715498	Msuc	Suc	37180.9	TRAP-type transporter_ periplasmic component OS=Cupriavidus necator (strain ATCC 17699 / DSM 428 / KCTC 22496 / NCIMB 10442 / H16 / Stanier 337) OX=381666 GN=H16_A1328 PE=1 SV=1	4557.6	913.274	1637.97	1171.96	4435.18	3688.2
Q0K6X5	2	2	11.4674	0.428711	0.518329	1.30825	0.105758	Msuc	Suc	16065.7	Biotin carboxyl carrier protein of acetyl-CoA carboxylase OS=Cupriavidus necator (strain ATCC 17699 / DSM 428 / KCTC 22496 / NCIMB 10442 / H16 / Stanier 337) OX=381666 GN=accB PE=4 SV=1	227.608	6210.84	5796.43	5928.15	4329.98	5748.16
Q0K4S1	2	1	11.1661	0.476698	0.5434	1.31996	0.0942237	Msuc	Suc	34941.3	Probable extra-cytoplasmic solute receptor OS=Cupriavidus necator (strain ATCC 17699 / DSM 428 / KCTC 22496 / NCIMB 10442 / H16 / Stanier 337) OX=381666 GN=H16_B0202 PE=3 SV=1	16.8395	558.413	201.581	146.802	310.415	568.17
Q0K3S8	2	1	10.9907	0.488061	0.553113	1.32287	0.0918142	Msuc	Suc	28076.1	4-Oxalocrotonate decarboxylase OS=Cupriavidus necator (strain ATCC 17699 / DSM 428 / KCTC 22496 / NCIMB 10442 / H16 / Stanier 337) OX=381666 GN=H16_B0549 PE=4 SV=1	846.808	87.5267	383.835	868.725	306.67	568.368
Q0K7R0	13	5	78.3122	0.758668	0.705812	1.32477	0.0577068	Msuc	Suc	50302.3	Phosphomannomutase OS=Cupriavidus necator (strain ATCC 17699 / DSM 428 / KCTC 22496 / NCIMB 10442 / H16 / Stanier 337) OX=381666 GN=manB2 PE=3 SV=1	6788.55	13293.4	5331.66	9090.7	20201.5	4374.88
Q0K8L7	3	3	27.1633	0.772459	0.706992	1.3275	0.0568147	Msuc	Suc	6656.55	Large ribosomal subunit protein bL32 OS=Cupriavidus necator (strain ATCC 17699 / DSM 428 / KCTC 22496 / NCIMB 10442 / H16 / Stanier 337) OX=381666 GN=rpmF PE=3 SV=1	1964.22	1456.4	1614.61	1692.21	261.735	4730.29
Q0KDG1	6	4	35.9871	0.49215	0.55465	1.33255	0.0909741	Msuc	Suc	28584.1	Lipoprotein OS=Cupriavidus necator (strain ATCC 17699 / DSM 428 / KCTC 22496 / NCIMB 10442 / H16 / Stanier 337) OX=381666 GN=H16_A0813 PE=3 SV=1	48.1126	300.408	705.866	706.945	212.475	485.607
Q0K0M3	1	1	6.3243	0.249878	0.432628	1.33966	0.181303	Msuc	Suc	26211.1	Chitooligosaccharide deacetylase OS=Cupriavidus necator (strain ATCC 17699 / DSM 428 / KCTC 22496 / NCIMB 10442 / H16 / Stanier 337) OX=381666 GN=H16_B1666 PE=4 SV=1	924.937	1380.21	2229	2255.8	2013.49	1804.94
Q0KEI2	3	3	32.7811	0.370903	0.49677	1.34514	0.123276	Msuc	Suc	17429.7	Aerobic-type carbon monoxide dehydrogenase homolog_ 2Fe-2S iron-sulfur subunit OS=Cupriavidus necator (strain ATCC 17699 / DSM 428 / KCTC 22496 / NCIMB 10442 / H16 / Stanier 337) OX=381666 GN=coxS1 PE=4 SV=1	1436.41	318.744	5429.26	2843.55	2537.44	4283.08
P46368	3	3	25.3218	0.643726	0.640083	1.34865	0.0678115	Msuc	Suc	55223.8	Acetaldehyde dehydrogenase 2 OS=Cupriavidus necator (strain ATCC 17699 / DSM 428 / KCTC 22496 / NCIMB 10442 / H16 / Stanier 337) OX=381666 GN=acoD PE=1 SV=1	579.556	45.4203	143.135	1.70788	917.568	116.635
Q0K273	3	2	34.2901	0.398988	0.508015	1.35897	0.114194	Msuc	Suc	18846	Superoxide dismutase [Cu-Zn] OS=Cupriavidus necator (strain ATCC 17699 / DSM 428 / KCTC 22496 / NCIMB 10442 / H16 / Stanier 337) OX=381666 GN=H16_B1110 PE=3 SV=1	796.998	2747.76	3356.36	2233.07	3808.35	3337
Q0K6A1	5	2	27.2447	0.662265	0.646302	1.36072	0.0658262	Msuc	Suc	41288.8	Outer membrane protein (Porin) OS=Cupriavidus necator (strain ATCC 17699 / DSM 428 / KCTC 22496 / NCIMB 10442 / H16 / Stanier 337) OX=381666 GN=H16_A3402 PE=4 SV=1	565.621	115.461	772.52	240.748	489.494	1247.7
Q0KF75	31	28	224.091	0.490154	0.55461	1.36816	0.0913825	Msuc	Suc	25197.2	RNA polymerase-binding transcription factor DksA OS=Cupriavidus necator (strain ATCC 17699 / DSM 428 / KCTC 22496 / NCIMB 10442 / H16 / Stanier 337) OX=381666 GN=dksA1 PE=3 SV=1	5124.41	66915	57450.8	91823.4	55888.5	29451.6
Q0KEI3	46	33	330.198	0.531416	0.579695	1.37303	0.083576	Msuc	Suc	85349	Aerobic-type carbon monoxide dehydrogenase homolog_ large subunit OS=Cupriavidus necator (strain ATCC 17699 / DSM 428 / KCTC 22496 / NCIMB 10442 / H16 / Stanier 337) OX=381666 GN=coxL1 PE=4 SV=1	1366.43	4989.14	7860.37	2849.47	7877.4	8792.08
Q0KAI5	11	9	98.8685	0.587226	0.606568	1.37766	0.0748661	Msuc	Suc	28853.2	Enoyl-CoA hydratase/carnithine racemase OS=Cupriavidus necator (strain ATCC 17699 / DSM 428 / KCTC 22496 / NCIMB 10442 / H16 / Stanier 337) OX=381666 GN=H16_A1885 PE=3 SV=1	1128.23	86.9911	479.29	1542.59	303.961	487.903
Q0K8Y1	16	14	97.9245	0.431349	0.519521	1.37886	0.105061	Msuc	Suc	17030.2	Transcription elongation factor GreA OS=Cupriavidus necator (strain ATCC 17699 / DSM 428 / KCTC 22496 / NCIMB 10442 / H16 / Stanier 337) OX=381666 GN=greA1 PE=3 SV=1	1180.15	11966.2	6425.35	7167.71	6389.09	13429.8
Q0JYY6	11	7	94.9402	0.542431	0.583315	1.37946	0.0817009	Msuc	Suc	11379.2	H-NS-like DNA-binding protein OS=Cupriavidus necator (strain ATCC 17699 / DSM 428 / KCTC 22496 / NCIMB 10442 / H16 / Stanier 337) OX=381666 GN=H16_B2256 PE=3 SV=1	7200.62	16310.3	20232.1	32582.4	10447.2	17312.2
Q0KE61	26	22	180.064	0.773673	0.706992	1.38186	0.0567391	Msuc	Suc	34387.2	Branched-chain-amino-acid aminotransferase OS=Cupriavidus necator (strain ATCC 17699 / DSM 428 / KCTC 22496 / NCIMB 10442 / H16 / Stanier 337) OX=381666 GN=ilvE PE=3 SV=1	6340.51	11567.3	8497.75	6439.6	23749.9	6299.34
Q0KCB2	22	16	183.842	0.307155	0.479241	1.38768	0.149115	Msuc	Suc	18189.5	Peptidyl-prolyl cis-trans isomerase OS=Cupriavidus necator (strain ATCC 17699 / DSM 428 / KCTC 22496 / NCIMB 10442 / H16 / Stanier 337) OX=381666 GN=ppiB PE=3 SV=1	8850.86	15826.2	29974.9	20541.3	30964.9	24332.9
Q0K633	19	15	109.866	0.595745	0.611911	1.38983	0.0736979	Msuc	Suc	14155.5	Small ribosomal subunit protein uS8 OS=Cupriavidus necator (strain ATCC 17699 / DSM 428 / KCTC 22496 / NCIMB 10442 / H16 / Stanier 337) OX=381666 GN=rpsH PE=3 SV=1	3743.31	3992.61	15647.6	3534.88	13155.5	15808.7
Q0K631	34	25	221.91	0.361475	0.49677	1.39448	0.126602	Msuc	Suc	20233.7	Large ribosomal subunit protein uL5 OS=Cupriavidus necator (strain ATCC 17699 / DSM 428 / KCTC 22496 / NCIMB 10442 / H16 / Stanier 337) OX=381666 GN=rplE PE=3 SV=1	19822.4	13576.3	13728	24272.2	12586.8	28858
Q0KBY7	7	3	50.1512	0.378716	0.49816	1.3978	0.12063	Msuc	Suc	14003	Integration host factor subunit alpha OS=Cupriavidus necator (strain ATCC 17699 / DSM 428 / KCTC 22496 / NCIMB 10442 / H16 / Stanier 337) OX=381666 GN=ihfA PE=3 SV=1	1099.47	1815.84	4317.06	3590.87	2105.57	4412.96
Q0JZM9	4	3	30.4747	0.284797	0.45928	1.4078	0.160428	Msuc	Suc	44623.7	Amidase OS=Cupriavidus necator (strain ATCC 17699 / DSM 428 / KCTC 22496 / NCIMB 10442 / H16 / Stanier 337) OX=381666 GN=H16_B2013 PE=4 SV=1	1818.92	2363.33	1497.62	2755.66	1689.97	3550.48
Q0K8D1	10	7	52.8067	0.380066	0.49816	1.41022	0.120182	Msuc	Suc	16106.6	Putative translation initiation inhibitor (Endoribonuclease)_ YjgF-family OS=Cupriavidus necator (strain ATCC 17699 / DSM 428 / KCTC 22496 / NCIMB 10442 / H16 / Stanier 337) OX=381666 GN=H16_A2660 PE=4 SV=1	8998.93	30458.2	26288.6	37752.6	19659.1	35304.5
Q0K8X8	2	1	15.1152	0.532747	0.579695	1.41533	0.083345	Msuc	Suc	41278	Carbamoyl-phosphate synthase small chain OS=Cupriavidus necator (strain ATCC 17699 / DSM 428 / KCTC 22496 / NCIMB 10442 / H16 / Stanier 337) OX=381666 GN=carA PE=3 SV=1	156.574	51.1981	187.658	262.712	216.026	80.926
Q7WX99	2	1	14.6548	0.544469	0.584698	1.41533	0.081363	Msuc	Suc	25843.3	Activase of anaerobic class III ribonucleotide reductase OS=Cupriavidus necator (strain ATCC 17699 / DSM 428 / KCTC 22496 / NCIMB 10442 / H16 / Stanier 337) OX=381666 GN=nrdG PE=4 SV=1	1033.19	128.099	146.743	158.943	1692.35	0
Q0K8H2	32	18	215.109	0.385819	0.49974	1.41619	0.118306	Msuc	Suc	97663.8	Tfp pilus assembly protein FimV OS=Cupriavidus necator (strain ATCC 17699 / DSM 428 / KCTC 22496 / NCIMB 10442 / H16 / Stanier 337) OX=381666 GN=fimV PE=4 SV=1	2733.28	10594	13156.7	12250	8708.24	16548.2
Q0K9B9	30	18	235.962	0.376327	0.49816	1.41907	0.121429	Msuc	Suc	103825	Translation initiation factor IF-2 OS=Cupriavidus necator (strain ATCC 17699 / DSM 428 / KCTC 22496 / NCIMB 10442 / H16 / Stanier 337) OX=381666 GN=infB PE=3 SV=1	2570.3	9527.65	16044	17406.4	9589.79	12939.2
Q0K4J3	11	8	56.1376	0.0808363	0.274832	1.432	0.426296	Msuc	Suc	67179.3	Dihydroxy-acid dehydratase OS=Cupriavidus necator (strain ATCC 17699 / DSM 428 / KCTC 22496 / NCIMB 10442 / H16 / Stanier 337) OX=381666 GN=ilvD PE=3 SV=1	782.24	591.211	487.127	749.274	954.572	960.498
Q0JZC8	4	3	31.3859	0.552655	0.591044	1.43294	0.0800325	Msuc	Suc	41821.5	Predicted acyl-CoA transferase/carnitine dehydratase OS=Cupriavidus necator (strain ATCC 17699 / DSM 428 / KCTC 22496 / NCIMB 10442 / H16 / Stanier 337) OX=381666 GN=H16_B2114 PE=4 SV=1	74.0985	288.309	38.865	132.453	73.6743	368.873
Q0K7Q2	9	6	63.3158	0.589041	0.607428	1.43791	0.0746139	Msuc	Suc	29382.4	Putative glucose-1-phosphate cytidylyltransferase OS=Cupriavidus necator (strain ATCC 17699 / DSM 428 / KCTC 22496 / NCIMB 10442 / H16 / Stanier 337) OX=381666 GN=rfbF PE=4 SV=1	277.865	358.832	179.745	528.257	152.162	493.553
Q0KBP1;A0A212MH47	13	9	86.3898	0.493057	0.55465	1.44318	0.0907896	Msuc	Suc	41075	Beta-ketothiolase BktB OS=Cupriavidus necator (strain ATCC 17699 / DSM 428 / KCTC 22496 / NCIMB 10442 / H16 / Stanier 337) OX=381666 GN=bktB PE=1 SV=1	12368.9	12905.5	14418.2	24471.1	8577.46	24234.9
Q0K6P5	6	5	41.143	0.539146	0.582502	1.45267	0.0822515	Msuc	Suc	8889.18	Large ribosomal subunit protein bL27 OS=Cupriavidus necator (strain ATCC 17699 / DSM 428 / KCTC 22496 / NCIMB 10442 / H16 / Stanier 337) OX=381666 GN=rpmA PE=3 SV=1	3615.49	8241.32	10470.1	19130.7	5727.71	7575.16
Q0JZ38	3	2	9.9054	0.293972	0.464255	1.45606	0.155614	Msuc	Suc	106204	Glycoside-hydrolase family GH114 TIM-barrel domain-containing protein OS=Cupriavidus necator (strain ATCC 17699 / DSM 428 / KCTC 22496 / NCIMB 10442 / H16 / Stanier 337) OX=381666 GN=H16_B2204 PE=4 SV=1	268.92	461.297	341.772	776.083	352.605	432.19
Q0KF70	12	8	67.926	0.778947	0.709314	1.45768	0.0564162	Msuc	Suc	19093.7	ATP-dependent protease subunit HslV OS=Cupriavidus necator (strain ATCC 17699 / DSM 428 / KCTC 22496 / NCIMB 10442 / H16 / Stanier 337) OX=381666 GN=hslV PE=3 SV=1	1325.52	851.962	2214.37	85.7224	3759.47	2556.74
Q0K188	7	3	40.3409	0.52425	0.576504	1.46151	0.0848406	Msuc	Suc	35361.3	Probable extra-cytoplasmic solute receptor OS=Cupriavidus necator (strain ATCC 17699 / DSM 428 / KCTC 22496 / NCIMB 10442 / H16 / Stanier 337) OX=381666 GN=H16_B1448 PE=3 SV=1	164.938	617.498	1899.56	1066.28	451.624	2401.87
Q0KF35	3	2	20.649	0.415763	0.51471	1.46245	0.109297	Msuc	Suc	64737.5	Acyl-CoA dehydrogenase_ short-chain specific (Probable AidB protein) OS=Cupriavidus necator (strain ATCC 17699 / DSM 428 / KCTC 22496 / NCIMB 10442 / H16 / Stanier 337) OX=381666 GN=aidB PE=3 SV=1	147.279	88.9667	78.7378	80.6624	233.018	146.967
Q0K609	9	6	55.2025	0.670703	0.650297	1.46577	0.0649719	Msuc	Suc	14012.3	Small ribosomal subunit protein uS12 OS=Cupriavidus necator (strain ATCC 17699 / DSM 428 / KCTC 22496 / NCIMB 10442 / H16 / Stanier 337) OX=381666 GN=rpsL PE=3 SV=1	10933.6	2431.19	6084.7	17232.3	2843.15	8433.13
Q0KD61	1	1	5.1242	0.92811	0.767903	1.47004	0.0506552	Msuc	Suc	34319.7	Oxygen-dependent coproporphyrinogen-III oxidase OS=Cupriavidus necator (strain ATCC 17699 / DSM 428 / KCTC 22496 / NCIMB 10442 / H16 / Stanier 337) OX=381666 GN=hemF PE=3 SV=1	0	0	6.818	0	10.0227	0
P52992	26	21	190.046	0.716579	0.680373	1.4708	0.0608272	Msuc	Suc	50666.1	Dihydrolipoyl dehydrogenase OS=Cupriavidus necator (strain ATCC 17699 / DSM 428 / KCTC 22496 / NCIMB 10442 / H16 / Stanier 337) OX=381666 GN=odhL PE=3 SV=2	3983.3	2118.33	1002.32	561.575	9418.62	468.298
Q0K802	11	11	98.4792	0.238097	0.425489	1.47329	0.189426	Msuc	Suc	12141.7	Peptidyl-prolyl cis-trans isomerase OS=Cupriavidus necator (strain ATCC 17699 / DSM 428 / KCTC 22496 / NCIMB 10442 / H16 / Stanier 337) OX=381666 GN=H16_A2790 PE=3 SV=1	10656.9	14835.3	13459	25238.2	11663	20485.2
Q0KF34	50	44	384.269	0.621212	0.626911	1.47343	0.0704329	Msuc	Suc	69967.3	Phosphomethylpyrimidine synthase OS=Cupriavidus necator (strain ATCC 17699 / DSM 428 / KCTC 22496 / NCIMB 10442 / H16 / Stanier 337) OX=381666 GN=thiC PE=3 SV=1	7008.9	7775.84	4645.3	11985.6	3371.53	13271.8
Q0K029	6	4	40.1511	0.693377	0.667295	1.47826	0.0628208	Msuc	Suc	22644.4	Cysteine dioxygenase type I OS=Cupriavidus necator (strain ATCC 17699 / DSM 428 / KCTC 22496 / NCIMB 10442 / H16 / Stanier 337) OX=381666 GN=cdo PE=3 SV=1	179.28	388.064	449.995	19.545	1211.25	273.097
Q0KCZ8	2	1	9.5818	0.85156	0.743635	1.48397	0.0528311	Msuc	Suc	25386	Uncharacterized protein OS=Cupriavidus necator (strain ATCC 17699 / DSM 428 / KCTC 22496 / NCIMB 10442 / H16 / Stanier 337) OX=381666 GN=H16_A0980 PE=4 SV=1	3.47195	0	0.981764	5.49495	1.11421	0
Q0KD11	4	3	20.3948	0.0897428	0.287535	1.48519	0.399295	Msuc	Suc	35107.5	Aspartyl/Asparaginyl beta-hydroxylase OS=Cupriavidus necator (strain ATCC 17699 / DSM 428 / KCTC 22496 / NCIMB 10442 / H16 / Stanier 337) OX=381666 GN=aspH PE=4 SV=1	10007.7	13840.6	11872	20017.1	12976	20058.3
Q0KCB0	11	7	55.9978	0.462157	0.540272	1.4905	0.0974766	Msuc	Suc	24777.1	TPR repeat OS=Cupriavidus necator (strain ATCC 17699 / DSM 428 / KCTC 22496 / NCIMB 10442 / H16 / Stanier 337) OX=381666 GN=H16_A1220 PE=4 SV=1	12526.3	23691	17831.1	16251.4	17823.7	46483.9
Q0K9B6	4	4	19.6571	0.269778	0.447145	1.49218	0.168875	Msuc	Suc	65656.6	Pseudouridine synthase OS=Cupriavidus necator (strain ATCC 17699 / DSM 428 / KCTC 22496 / NCIMB 10442 / H16 / Stanier 337) OX=381666 GN=H16_A2309 PE=3 SV=1	1851.8	2711.44	4851.98	5849.81	3031.94	5167.44
Q0KA25	38	29	203.004	0.272226	0.447145	1.49251	0.167447	Msuc	Suc	19916.7	Hypothetical outer membrane protein OS=Cupriavidus necator (strain ATCC 17699 / DSM 428 / KCTC 22496 / NCIMB 10442 / H16 / Stanier 337) OX=381666 GN=H16_A2046 PE=3 SV=1	9059.23	30644.8	30937.3	41286	30199	33948.1
Q0KF83	10	6	76.869	0.299554	0.471669	1.49328	0.152805	Msuc	Suc	32972.6	hydroxymethylglutaryl-CoA lyase OS=Cupriavidus necator (strain ATCC 17699 / DSM 428 / KCTC 22496 / NCIMB 10442 / H16 / Stanier 337) OX=381666 GN=H16_A0186 PE=3 SV=1	6144.94	23124.7	19434.2	26298.2	17708.9	28721.3
P22320	3	2	18.3093	0.699851	0.670466	1.50219	0.062244	Msuc	Suc	55205	NAD-reducing hydrogenase HoxS subunit beta OS=Cupriavidus necator (strain ATCC 17699 / DSM 428 / KCTC 22496 / NCIMB 10442 / H16 / Stanier 337) OX=381666 GN=hoxH PE=1 SV=3	313.282	136.271	83.2131	69.0986	478.35	252.866
Q0K9K3	14	12	89.0558	0.580249	0.606526	1.50595	0.0758526	Msuc	Suc	28279.1	Zn-dependent protease with chaperone function OS=Cupriavidus necator (strain ATCC 17699 / DSM 428 / KCTC 22496 / NCIMB 10442 / H16 / Stanier 337) OX=381666 GN=htpX1 PE=3 SV=1	1904.06	317.89	81.3151	326.279	426.274	2716.06
Q0JZU7	2	2	8.6913	0.585401	0.606568	1.50935	0.0751215	Msuc	Suc	48706.4	Glutamate dehydrogenase OS=Cupriavidus necator (strain ATCC 17699 / DSM 428 / KCTC 22496 / NCIMB 10442 / H16 / Stanier 337) OX=381666 GN=gdhA2 PE=3 SV=1	0	74.2191	32.6396	18.3891	132.213	10.6852
Q0KCI2	6	3	33.3906	0.837529	0.740152	1.51316	0.0534035	Msuc	Suc	29268.6	Predicted NADH:ubiquinone oxidoreductase_subunit RnfB OS=Cupriavidus necator (strain ATCC 17699 / DSM 428 / KCTC 22496 / NCIMB 10442 / H16 / Stanier 337) OX=381666 GN=rnfB PE=4 SV=1	287.23	555.039	476.216	1255.26	43.4168	696.401
Q0KFD0	4	2	19.4793	0.275469	0.449625	1.51768	0.165587	Msuc	Suc	33980.7	Ferritin-like domain-containing protein OS=Cupriavidus necator (strain ATCC 17699 / DSM 428 / KCTC 22496 / NCIMB 10442 / H16 / Stanier 337) OX=381666 GN=H16_A0139 PE=4 SV=1	365.559	35.4991	38.3885	311.421	184.515	171.005
Q0KE31	40	35	258.23	0.287184	0.460067	1.52249	0.159151	Msuc	Suc	34150.5	Probable extra-cytoplasmic solute receptor OS=Cupriavidus necator (strain ATCC 17699 / DSM 428 / KCTC 22496 / NCIMB 10442 / H16 / Stanier 337) OX=381666 GN=H16_A0592 PE=3 SV=1	12619.7	4980	2690.11	13658.4	7473.74	9758.84
Q0KBW6	8	7	55.6486	0.527423	0.578359	1.53101	0.0842761	Msuc	Suc	77355	oligopeptidase A OS=Cupriavidus necator (strain ATCC 17699 / DSM 428 / KCTC 22496 / NCIMB 10442 / H16 / Stanier 337) OX=381666 GN=dcp PE=3 SV=1	1529.23	3915.07	7496.65	5784.64	2524.86	11503.3
Q0K7A8	1	1	4.1782	0.438047	0.523082	1.53347	0.103326	Msuc	Suc	42380.3	Quinolinate synthase OS=Cupriavidus necator (strain ATCC 17699 / DSM 428 / KCTC 22496 / NCIMB 10442 / H16 / Stanier 337) OX=381666 GN=nadA PE=3 SV=1	134.658	146.987	66.8683	236.832	78.3515	219.249
Q0K1R7	7	4	46.2976	0.26494	0.442648	1.54874	0.171759	Msuc	Suc	15883.9	Predicted dioxygenase of extradiol dioxygenase family OS=Cupriavidus necator (strain ATCC 17699 / DSM 428 / KCTC 22496 / NCIMB 10442 / H16 / Stanier 337) OX=381666 GN=H16_B1267 PE=4 SV=1	488.012	327.812	183.653	324.266	692.969	530.694
Q0JZ19	3	1	16.9576	0.966658	0.778074	1.55692	0.0501405	Msuc	Suc	36345.5	ABC-type transporter_ periplasmic component: TauT family OS=Cupriavidus necator (strain ATCC 17699 / DSM 428 / KCTC 22496 / NCIMB 10442 / H16 / Stanier 337) OX=381666 GN=tauA PE=4 SV=1	1720.46	211.835	1679.79	170.214	4523.55	929.955
Q0KB22	14	8	67.3965	0.114685	0.322346	1.56486	0.338898	Msuc	Suc	202575	DNA helicase OS=Cupriavidus necator (strain ATCC 17699 / DSM 428 / KCTC 22496 / NCIMB 10442 / H16 / Stanier 337) OX=381666 GN=H16_A1670 PE=4 SV=1	935.217	1260.13	587.283	1735.52	1342.77	1276.12
Q0K3N5	5	3	25.6658	0.270885	0.447145	1.58105	0.168227	Msuc	Suc	14943.1	Uncharacterized protein OS=Cupriavidus necator (strain ATCC 17699 / DSM 428 / KCTC 22496 / NCIMB 10442 / H16 / Stanier 337) OX=381666 GN=H16_B0592 PE=4 SV=1	2844.97	5080.26	12624.7	14012	11338.8	7139.53
Q0KB15	2	2	11.2592	0.424573	0.518024	1.58191	0.106867	Msuc	Suc	20362.6	Transcriptional regulator_ AraC-family OS=Cupriavidus necator (strain ATCC 17699 / DSM 428 / KCTC 22496 / NCIMB 10442 / H16 / Stanier 337) OX=381666 GN=H16_A1677 PE=4 SV=1	5021.45	1586.03	1649.65	4849.72	6425.98	1786.33
Q0KA06	6	5	47.6358	0.316045	0.484656	1.59884	0.144986	Msuc	Suc	43766.9	Aminotransferase_ class I and II OS=Cupriavidus necator (strain ATCC 17699 / DSM 428 / KCTC 22496 / NCIMB 10442 / H16 / Stanier 337) OX=381666 GN=H16_A2065 PE=4 SV=1	686.917	94.4589	536.583	832.833	491.298	783.076
Q0KEE4	4	3	20.2571	0.39933	0.508015	1.60546	0.114091	Msuc	Suc	39246.7	D-malate dehydrogenase (decarboxylating) OS=Cupriavidus necator (strain ATCC 17699 / DSM 428 / KCTC 22496 / NCIMB 10442 / H16 / Stanier 337) OX=381666 GN=leuB1 PE=3 SV=1	380.905	230.716	1129.71	400.219	1460.24	935.171
Q0K991	3	2	17.2515	0.336983	0.494849	1.60674	0.13599	Msuc	Suc	20413.7	DUF4124 domain-containing protein OS=Cupriavidus necator (strain ATCC 17699 / DSM 428 / KCTC 22496 / NCIMB 10442 / H16 / Stanier 337) OX=381666 GN=H16_A2334 PE=4 SV=1	12.1372	167.526	102.427	209.241	114.895	129.109
Q0K262	4	4	36.5791	0.493995	0.55465	1.60831	0.0905997	Msuc	Suc	11095.7	ABM domain-containing protein OS=Cupriavidus necator (strain ATCC 17699 / DSM 428 / KCTC 22496 / NCIMB 10442 / H16 / Stanier 337) OX=381666 GN=H16_B1121 PE=4 SV=1	2375.65	952.626	1125.11	4003.32	903.979	2255.12
Q0JZF6	3	2	14.7459	0.191044	0.395915	1.60932	0.229282	Msuc	Suc	23853.7	Response regulator-like LuxR-type HTH DNA-binding protein OS=Cupriavidus necator (strain ATCC 17699 / DSM 428 / KCTC 22496 / NCIMB 10442 / H16 / Stanier 337) OX=381666 GN=H16_B2086 PE=4 SV=1	587.916	892.822	930.437	1058.02	886.054	1936.27
Q0KD14	4	3	24.8848	0.360904	0.49677	1.62111	0.126809	Msuc	Suc	18567.2	Carboxymuconolactone decarboxylase-like domain-containing protein OS=Cupriavidus necator (strain ATCC 17699 / DSM 428 / KCTC 22496 / NCIMB 10442 / H16 / Stanier 337) OX=381666 GN=H16_A0964 PE=4 SV=1	1141.96	7575.81	11416	16107.4	10278.8	6252.97
Q0K3E7	19	14	185.713	0.469619	0.543284	1.62915	0.095783	Msuc	Suc	28449.6	Citrate lyase beta subunit OS=Cupriavidus necator (strain ATCC 17699 / DSM 428 / KCTC 22496 / NCIMB 10442 / H16 / Stanier 337) OX=381666 GN=citE3 PE=4 SV=1	4245.1	5367.55	5514.86	8691.01	3139.55	12814.4
Q0K865	6	4	40.5211	0.234624	0.425489	1.64656	0.191942	Msuc	Suc	15979.5	Uncharacterized conserved protein OS=Cupriavidus necator (strain ATCC 17699 / DSM 428 / KCTC 22496 / NCIMB 10442 / H16 / Stanier 337) OX=381666 GN=H16_A2727 PE=4 SV=1	575.275	1469.79	929.001	1993.68	937.94	1965.34
Q0K2H5	6	6	37.647	0.316734	0.484656	1.64861	0.144674	Msuc	Suc	12469.1	Alkylphosphonate uptake OS=Cupriavidus necator (strain ATCC 17699 / DSM 428 / KCTC 22496 / NCIMB 10442 / H16 / Stanier 337) OX=381666 GN=H16_B1008 PE=3 SV=1	354.055	2098.28	59.075	611.532	1486.61	2042.19
Q0JZ46	12	5	65.7795	0.927397	0.767903	1.65056	0.0506683	Msuc	Suc	58104.9	Hypothetical secreted protein containing a LysM domain OS=Cupriavidus necator (strain ATCC 17699 / DSM 428 / KCTC 22496 / NCIMB 10442 / H16 / Stanier 337) OX=381666 GN=H16_B2196 PE=4 SV=1	676.362	509.224	197.642	1399.21	41.1654	842.723
Q0K1U9	27	22	189.812	0.299879	0.471669	1.65202	0.152644	Msuc	Suc	9532.94	DNA-binding protein HU family OS=Cupriavidus necator (strain ATCC 17699 / DSM 428 / KCTC 22496 / NCIMB 10442 / H16 / Stanier 337) OX=381666 GN=hupB3 PE=3 SV=1	7877.45	60113.5	23631.4	51839.6	30135	69387.7
Q0K066	9	6	59.165	0.347292	0.49677	1.67637	0.1319	Msuc	Suc	43243.4	Acyl-CoA dehydrogenase OS=Cupriavidus necator (strain ATCC 17699 / DSM 428 / KCTC 22496 / NCIMB 10442 / H16 / Stanier 337) OX=381666 GN=H16_B1826 PE=3 SV=1	1085.67	4401.38	1684.22	6785.05	3130.21	2106.44
Q0KEH0	10	7	64.3629	0.271397	0.447145	1.6798	0.167928	Msuc	Suc	13569.8	Putative regulatory protein FmdB Zinc ribbon domain-containing protein OS=Cupriavidus necator (strain ATCC 17699 / DSM 428 / KCTC 22496 / NCIMB 10442 / H16 / Stanier 337) OX=381666 GN=H16_A0451 PE=4 SV=1	2059.26	4145.48	3348.4	5367.3	2769.26	7910.77
Q0K7Z0	5	4	28.1019	0.272159	0.447145	1.68635	0.167486	Msuc	Suc	24081.1	Pyridoxine/pyridoxamine 5'-phosphate oxidase OS=Cupriavidus necator (strain ATCC 17699 / DSM 428 / KCTC 22496 / NCIMB 10442 / H16 / Stanier 337) OX=381666 GN=pdxH PE=3 SV=1	453.857	292.305	199.322	716.854	265.934	611.627
Q0K9B8	6	2	31.2172	0.321228	0.48752	1.70371	0.142667	Msuc	Suc	55079.4	Transcription termination/antitermination protein NusA OS=Cupriavidus necator (strain ATCC 17699 / DSM 428 / KCTC 22496 / NCIMB 10442 / H16 / Stanier 337) OX=381666 GN=nusA PE=3 SV=1	350.404	181.252	948.923	852.234	406.975	1263.27
Q0K7X4	1	1	5.9858	0.736169	0.690551	1.71136	0.0592981	Msuc	Suc	23899.1	Thioredoxin peroxidase OS=Cupriavidus necator (strain ATCC 17699 / DSM 428 / KCTC 22496 / NCIMB 10442 / H16 / Stanier 337) OX=381666 GN=H16_A2819 PE=3 SV=1	0	93.3704	188.988	429.578	48.7443	4.89644
Q0K7T8	10	5	67.1615	0.389098	0.501556	1.71766	0.117259	Msuc	Suc	18854.3	Transcription antitermination protein NusB OS=Cupriavidus necator (strain ATCC 17699 / DSM 428 / KCTC 22496 / NCIMB 10442 / H16 / Stanier 337) OX=381666 GN=nusB PE=3 SV=1	385.723	624.259	1185.84	1029.78	2183.77	558.127
Q0KCH1	16	13	157.099	0.333072	0.492067	1.71995	0.137597	Msuc	Suc	14283.2	Iron-sulfur cluster assembly scaffold protein IscU OS=Cupriavidus necator (strain ATCC 17699 / DSM 428 / KCTC 22496 / NCIMB 10442 / H16 / Stanier 337) OX=381666 GN=iscU PE=3 SV=1	3000.55	26465.3	11858.1	31378.6	11172.6	28524.1
Q0K4U8	3	3	19.8005	0.257182	0.437116	1.72339	0.176564	Msuc	Suc	25049.3	Dienelactone hydrolase or related enzyme OS=Cupriavidus necator (strain ATCC 17699 / DSM 428 / KCTC 22496 / NCIMB 10442 / H16 / Stanier 337) OX=381666 GN=H16_B0175 PE=4 SV=1	18.2225	157.991	90.259	181.222	150.224	127.79
Q0K5M4	18	17	174.937	0.372306	0.49677	1.72713	0.122794	Msuc	Suc	19156.9	ATP synthase subunit delta OS=Cupriavidus necator (strain ATCC 17699 / DSM 428 / KCTC 22496 / NCIMB 10442 / H16 / Stanier 337) OX=381666 GN=atpH PE=3 SV=1	4932.98	11837.7	1296.27	4911.88	18252.5	8039.74
Q0KCC5	12	9	67.9431	0.0864753	0.285691	1.74864	0.408798	Msuc	Suc	44654.2	Uncharacterized lipoprotein OS=Cupriavidus necator (strain ATCC 17699 / DSM 428 / KCTC 22496 / NCIMB 10442 / H16 / Stanier 337) OX=381666 GN=H16_A1205 PE=4 SV=1	956.795	1717.85	2317.44	2923.82	2497.84	3307.69
P27748	1	1	11.0254	0.788334	0.713688	1.74971	0.0558634	Msuc	Suc	38291	Acetoin catabolism protein X OS=Cupriavidus necator (strain ATCC 17699 / DSM 428 / KCTC 22496 / NCIMB 10442 / H16 / Stanier 337) OX=381666 GN=acoX PE=4 SV=2	0	0	1578.39	6.91115	2754.82	0
Q0KCK6	22	14	135.833	0.36736	0.49677	1.75558	0.124509	Msuc	Suc	51566.3	Microcin-processing peptidase 2 OS=Cupriavidus necator (strain ATCC 17699 / DSM 428 / KCTC 22496 / NCIMB 10442 / H16 / Stanier 337) OX=381666 GN=tldD PE=3 SV=1	1216.07	1469.24	2751.64	1364.79	2769.95	5410.27
Q0K6E1	1	1	6.5446	0.259182	0.438676	1.77515	0.175304	Msuc	Suc	8644.86	Uncharacterized protein OS=Cupriavidus necator (strain ATCC 17699 / DSM 428 / KCTC 22496 / NCIMB 10442 / H16 / Stanier 337) OX=381666 GN=H16_A3361 PE=4 SV=1	37.2708	0.0656998	6.77612	28.8171	23.7528	25.7366
Q0KBY2	3	3	19.0259	0.411489	0.513146	1.77575	0.11051	Msuc	Suc	18752.9	DUF985 domain-containing protein OS=Cupriavidus necator (strain ATCC 17699 / DSM 428 / KCTC 22496 / NCIMB 10442 / H16 / Stanier 337) OX=381666 GN=H16_A1351 PE=4 SV=1	157.796	39.4018	110.331	74.5926	326.633	144.868
Q0KF97	4	3	29.5907	0.0461686	0.240088	1.79965	0.579055	Msuc	Suc	40797.4	Acyl-CoA dehydrogenase_ short-chain specific OS=Cupriavidus necator (strain ATCC 17699 / DSM 428 / KCTC 22496 / NCIMB 10442 / H16 / Stanier 337) OX=381666 GN=H16_A0172 PE=3 SV=1	2817.72	2461.6	3542.84	7193.55	4261.49	4421.72
Q0K7D9	4	3	22.1835	0.384111	0.498858	1.80648	0.118858	Msuc	Suc	25838.2	Zn-dependent protease with chaperone function OS=Cupriavidus necator (strain ATCC 17699 / DSM 428 / KCTC 22496 / NCIMB 10442 / H16 / Stanier 337) OX=381666 GN=H16_A3007 PE=3 SV=1	16.0345	316.333	129.69	535.566	168.976	130.157
P31891	61	48	436.904	0.154645	0.356273	1.80854	0.271847	Msuc	Suc	69308.6	Uptake hydrogenase large subunit OS=Cupriavidus necator (strain ATCC 17699 / DSM 428 / KCTC 22496 / NCIMB 10442 / H16 / Stanier 337) OX=381666 GN=hoxG PE=1 SV=4	16621.8	4081.44	10397.8	21238.7	15930.8	19077.9
Q0KF69	14	8	85.7256	0.383509	0.498858	1.80857	0.119054	Msuc	Suc	49448.8	ATP-dependent protease ATPase subunit HslU OS=Cupriavidus necator (strain ATCC 17699 / DSM 428 / KCTC 22496 / NCIMB 10442 / H16 / Stanier 337) OX=381666 GN=hslU PE=3 SV=1	4929.2	1556.51	3922.92	2625.06	5123.64	11076.1
Q0K3E8	16	12	116.225	0.169717	0.376457	1.8294	0.252608	Msuc	Suc	32226.7	N-terminal of MaoC-like dehydratase domain-containing protein OS=Cupriavidus necator (strain ATCC 17699 / DSM 428 / KCTC 22496 / NCIMB 10442 / H16 / Stanier 337) OX=381666 GN=H16_B0679 PE=4 SV=1	1578.16	1268.05	2465.38	4479.87	1755.29	3481.87
Q0K832	7	4	49.552	0.316851	0.484656	1.8566	0.144622	Msuc	Suc	8500.82	Predicted redox protein_ regulator of disulfide-bond formation OS=Cupriavidus necator (strain ATCC 17699 / DSM 428 / KCTC 22496 / NCIMB 10442 / H16 / Stanier 337) OX=381666 GN=H16_A2760 PE=3 SV=1	554.371	1931	1827.56	1204.68	2475.42	4327.29
Q0KBA8	3	1	17.1297	0.800787	0.720674	1.86534	0.0551721	Msuc	Suc	44374.9	Predicted signal transduction protein containingan EAL domain OS=Cupriavidus necator (strain ATCC 17699 / DSM 428 / KCTC 22496 / NCIMB 10442 / H16 / Stanier 337) OX=381666 GN=H16_A1581 PE=4 SV=1	158.832	270.842	433.035	95.7916	304.214	1209.24
Q0JZW1	18	12	101.335	0.337695	0.494849	1.8679	0.1357	Msuc	Suc	82328.4	Isocitrate dehydrogenase [NADP] OS=Cupriavidus necator (strain ATCC 17699 / DSM 428 / KCTC 22496 / NCIMB 10442 / H16 / Stanier 337) OX=381666 GN=icd2 PE=3 SV=1	200.761	2249.52	1925.26	3293.33	1185.34	3694.39
Q0K625	9	8	66.4994	0.384193	0.498858	1.86875	0.118832	Msuc	Suc	29805.2	Small ribosomal subunit protein uS3 OS=Cupriavidus necator (strain ATCC 17699 / DSM 428 / KCTC 22496 / NCIMB 10442 / H16 / Stanier 337) OX=381666 GN=rpsC PE=3 SV=1	1748.18	1182.03	1911.91	1869.42	1396.63	5782.63
Q0KEB1	5	3	19.0585	0.236594	0.425489	1.8786	0.190508	Msuc	Suc	38633.8	Predicted phosphotransferase to Ser/Thr protein kinases OS=Cupriavidus necator (strain ATCC 17699 / DSM 428 / KCTC 22496 / NCIMB 10442 / H16 / Stanier 337) OX=381666 GN=H16_A0510 PE=4 SV=1	5259.36	16932.8	3056.19	14149.3	8962.83	24319.5
Q0KAR5	1	1	5.0654	0.223266	0.418658	1.89334	0.20059	Msuc	Suc	26102	Glutathione S-transferase OS=Cupriavidus necator (strain ATCC 17699 / DSM 428 / KCTC 22496 / NCIMB 10442 / H16 / Stanier 337) OX=381666 GN=H16_A1801 PE=3 SV=1	643.543	177.855	69.099	474.941	389.383	821.692
Q0JZU5	3	1	16.2524	0.290823	0.46164	1.91154	0.157238	Msuc	Suc	53332.9	Glyceraldehyde-3 dehydrogenase OS=Cupriavidus necator (strain ATCC 17699 / DSM 428 / KCTC 22496 / NCIMB 10442 / H16 / Stanier 337) OX=381666 GN=H16_B1947 PE=3 SV=1	133.63	118.179	12.2322	254.461	102.768	147.496
Q0K1V7	7	6	55.5262	0.579518	0.606526	1.92849	0.0759576	Msuc	Suc	15525.4	Surface antigen domain-containing protein OS=Cupriavidus necator (strain ATCC 17699 / DSM 428 / KCTC 22496 / NCIMB 10442 / H16 / Stanier 337) OX=381666 GN=H16_B1227 PE=4 SV=1	221.5	759.164	1750.43	5156.35	63.1298	47.393
Q0KBN2	12	8	75.4265	0.0632885	0.262333	1.9384	0.491813	Msuc	Suc	43932.6	Acetylornithine deacetylase OS=Cupriavidus necator (strain ATCC 17699 / DSM 428 / KCTC 22496 / NCIMB 10442 / H16 / Stanier 337) OX=381666 GN=argE1 PE=4 SV=1	4627.36	9154.86	9470.74	14138.4	11863.3	19071.7
Q0K3E0	46	38	328.972	0.0916092	0.289935	1.94134	0.39406	Msuc	Suc	32231.8	Short-chain dehydrogenase OS=Cupriavidus necator (strain ATCC 17699 / DSM 428 / KCTC 22496 / NCIMB 10442 / H16 / Stanier 337) OX=381666 GN=H16_B0687 PE=3 SV=1	1352.2	3531.69	1089.53	4075.44	3838.39	3682.61
Q0K6F9	10	9	78.8464	0.291566	0.46164	1.96825	0.156853	Msuc	Suc	13741.8	Glutaredoxin OS=Cupriavidus necator (strain ATCC 17699 / DSM 428 / KCTC 22496 / NCIMB 10442 / H16 / Stanier 337) OX=381666 GN=H16_A3343 PE=3 SV=1	923.929	15115.3	17611.6	28084.8	12660.1	25488.5
Q0KBK2	14	7	70.8829	0.355227	0.49677	1.97896	0.128891	Msuc	Suc	89226.5	Lon protease OS=Cupriavidus necator (strain ATCC 17699 / DSM 428 / KCTC 22496 / NCIMB 10442 / H16 / Stanier 337) OX=381666 GN=lon PE=2 SV=1	1065.85	1016.69	315.445	3068.71	841.058	835.747
Q0KBK5	38	31	327.328	0.121929	0.327662	1.98765	0.324539	Msuc	Suc	50676.6	Trigger factor OS=Cupriavidus necator (strain ATCC 17699 / DSM 428 / KCTC 22496 / NCIMB 10442 / H16 / Stanier 337) OX=381666 GN=tig PE=3 SV=1	4513.2	13926	5868.17	22591	11690	14033.5
Q0K5U6	10	3	67.3529	0.407198	0.512186	2.00173	0.111752	Msuc	Suc	15583.1	Conserved hypothetical secreted protein OS=Cupriavidus necator (strain ATCC 17699 / DSM 428 / KCTC 22496 / NCIMB 10442 / H16 / Stanier 337) OX=381666 GN=H16_A3567 PE=4 SV=1	234.878	5067.01	2710.43	3527.33	1698.4	10812.8
Q0KCT9	4	2	35.3682	0.285159	0.45928	2.00712	0.160233	Msuc	Suc	17720	Uncharacterized protein containing LysM domain OS=Cupriavidus necator (strain ATCC 17699 / DSM 428 / KCTC 22496 / NCIMB 10442 / H16 / Stanier 337) OX=381666 GN=H16_A1040 PE=4 SV=1	181.636	156.913	519.673	936.535	225.368	560.651
Q0K8L4	3	2	23.9947	0.372961	0.49677	2.04324	0.122569	Msuc	Suc	26254.3	Predicted methyltransferase OS=Cupriavidus necator (strain ATCC 17699 / DSM 428 / KCTC 22496 / NCIMB 10442 / H16 / Stanier 337) OX=381666 GN=H16_A2574 PE=4 SV=1	903.551	647.18	46.2332	960.25	1949.94	352.796
Q0KC18	6	5	54.4315	0.0771833	0.274704	2.045	0.43845	Msuc	Suc	46985.3	O-Acetylhomoserine sulfhydrylase OS=Cupriavidus necator (strain ATCC 17699 / DSM 428 / KCTC 22496 / NCIMB 10442 / H16 / Stanier 337) OX=381666 GN=metY1 PE=3 SV=1	685.596	518.021	368.025	979.507	1541.4	693.113
Q0JYJ7	4	2	24.2353	0.581155	0.606526	2.05202	0.075723	Msuc	Suc	14959.1	Hypothetical membrane associated protein OS=Cupriavidus necator (strain ATCC 17699 / DSM 428 / KCTC 22496 / NCIMB 10442 / H16 / Stanier 337) OX=381666 GN=H16_B2395 PE=4 SV=1	13.8077	229.258	25.9512	358.214	180.349	13.4643
Q0K9F5	9	4	74.3363	0.755581	0.704516	2.06353	0.057915	Msuc	Suc	17586.1	Thioredoxin peroxidase OS=Cupriavidus necator (strain ATCC 17699 / DSM 428 / KCTC 22496 / NCIMB 10442 / H16 / Stanier 337) OX=381666 GN=H16_A2269 PE=4 SV=1	408.639	485.938	245.639	1435.14	96.608	821.12
Q0KF46	1	1	8.9614	0.164372	0.368804	2.06445	0.259138	Msuc	Suc	29707.6	Exodeoxyribonuclease III OS=Cupriavidus necator (strain ATCC 17699 / DSM 428 / KCTC 22496 / NCIMB 10442 / H16 / Stanier 337) OX=381666 GN=H16_A0223 PE=3 SV=1	0.877566	1201.14	4.34749	340.837	875.935	1273.69
Q0K718;Q0KC67;Q0KDC4	3	3	16.8404	0.475071	0.5434	2.06446	0.0945782	Msuc	Suc	39192.2	NAD(P) transhydrogenase subunit alpha 1 OS=Cupriavidus necator (strain ATCC 17699 / DSM 428 / KCTC 22496 / NCIMB 10442 / H16 / Stanier 337) OX=381666 GN=pntAa3 PE=4 SV=1	60.3905	30.7771	1036.32	1.98979	2325.66	0
Q0KCM7	6	5	39.3987	0.309477	0.480008	2.06798	0.148018	Msuc	Suc	23701.4	Glutathione S-transferase OS=Cupriavidus necator (strain ATCC 17699 / DSM 428 / KCTC 22496 / NCIMB 10442 / H16 / Stanier 337) OX=381666 GN=H16_A1103 PE=4 SV=1	96.2818	21.531	18.2828	134.15	117.921	29.3712
Q0K7E2	17	12	140.323	0.350538	0.49677	2.10847	0.130655	Msuc	Suc	41873	ABC-type transporter_ periplasmic component: HAAT family OS=Cupriavidus necator (strain ATCC 17699 / DSM 428 / KCTC 22496 / NCIMB 10442 / H16 / Stanier 337) OX=381666 GN=H16_A3003 PE=4 SV=1	1128.66	1216.1	1976.29	5986.13	1947.42	1177.24
Q0K6X0	10	6	68.3988	0.253232	0.436192	2.11373	0.1791	Msuc	Suc	34389	Carbohydrate kinase_ PfkB family OS=Cupriavidus necator (strain ATCC 17699 / DSM 428 / KCTC 22496 / NCIMB 10442 / H16 / Stanier 337) OX=381666 GN=H16_A3176 PE=4 SV=1	141.152	5.98353	1.80543	23.3998	167.74	123.683
Q0K6M8	2	1	10.2246	0.811541	0.727927	2.12506	0.0546132	Msuc	Suc	44490.3	Cell division protein FtsA OS=Cupriavidus necator (strain ATCC 17699 / DSM 428 / KCTC 22496 / NCIMB 10442 / H16 / Stanier 337) OX=381666 GN=ftsA PE=3 SV=1	0	2.40769	0	0	5.11648	0
Q0K4T2	4	4	28.5333	0.178973	0.388141	2.14428	0.241982	Msuc	Suc	12044.8	Conserved hypothetical membrane associated protein OS=Cupriavidus necator (strain ATCC 17699 / DSM 428 / KCTC 22496 / NCIMB 10442 / H16 / Stanier 337) OX=381666 GN=H16_B0191 PE=4 SV=1	114.693	732.591	943.194	1388.5	1109.33	1341.46
Q0K8F2	34	25	203.22	0.163496	0.367897	2.1455	0.260238	Msuc	Suc	19245	Hypothetical membrane associated protein OS=Cupriavidus necator (strain ATCC 17699 / DSM 428 / KCTC 22496 / NCIMB 10442 / H16 / Stanier 337) OX=381666 GN=H16_A2637 PE=4 SV=1	31805.1	153514	183967	294514	190589	307199
Q59097	24	16	146.344	0.0580826	0.257401	2.16594	0.515363	Msuc	Suc	100707	Pyruvate dehydrogenase E1 component OS=Cupriavidus necator (strain ATCC 17699 / DSM 428 / KCTC 22496 / NCIMB 10442 / H16 / Stanier 337) OX=381666 GN=pdhA PE=3 SV=1	26422.7	40583.2	57422.5	119758	60820.9	88926.3
Q0K6Q5	8	6	53.3236	0.0473859	0.241132	2.17557	0.571814	Msuc	Suc	50294.9	Signal recognition particle protein OS=Cupriavidus necator (strain ATCC 17699 / DSM 428 / KCTC 22496 / NCIMB 10442 / H16 / Stanier 337) OX=381666 GN=ffh PE=3 SV=1	1359.01	795.873	1972.89	3091.29	2316.05	3572.91
Q7WXB2	1	1	5.2701	0.238275	0.425489	2.19109	0.189299	Msuc	Suc	12046.7	Uncharacterized protein OS=Cupriavidus necator (strain ATCC 17699 / DSM 428 / KCTC 22496 / NCIMB 10442 / H16 / Stanier 337) OX=381666 GN=PHG224 PE=4 SV=1	45.3661	1018.05	0	1221.16	841.548	267.347
Q0K623	12	11	56.6104	0.330791	0.491562	2.20678	0.13855	Msuc	Suc	10210.9	Small ribosomal subunit protein uS19 OS=Cupriavidus necator (strain ATCC 17699 / DSM 428 / KCTC 22496 / NCIMB 10442 / H16 / Stanier 337) OX=381666 GN=rpsS PE=3 SV=1	1415.09	2908.31	4152.8	11435.9	2030.96	5238.21
Q0KCD8	10	6	61.8562	0.153152	0.356273	2.21766	0.2739	Msuc	Suc	18520.2	Carbonic anhydrase / acetyltransferase OS=Cupriavidus necator (strain ATCC 17699 / DSM 428 / KCTC 22496 / NCIMB 10442 / H16 / Stanier 337) OX=381666 GN=H16_A1192 PE=4 SV=1	3748.19	10142.5	11293.8	28126.6	9893.86	17830.2
Q0K2K7	10	7	86.964	0.319998	0.486666	2.22011	0.143212	Msuc	Suc	19917.7	Activator of osmoprotectant transporter OS=Cupriavidus necator (strain ATCC 17699 / DSM 428 / KCTC 22496 / NCIMB 10442 / H16 / Stanier 337) OX=381666 GN=H16_B0976 PE=4 SV=1	839.067	4901.03	16333.3	25380.6	4412.7	19212.1
Q0KET8	6	6	39.508	0.242289	0.426784	2.24349	0.186465	Msuc	Suc	27921.6	2_3-bisphosphoglycerate-dependent phosphoglycerate mutase OS=Cupriavidus necator (strain ATCC 17699 / DSM 428 / KCTC 22496 / NCIMB 10442 / H16 / Stanier 337) OX=381666 GN=gpmA PE=3 SV=1	1499.32	13286.3	10391.6	27032.3	8753.11	20699.3
Q0K551	11	7	45.4574	0.344621	0.49677	2.27373	0.132939	Msuc	Suc	37200.4	Metal-dependent hydrolase of the beta-lactamase superfamily OS=Cupriavidus necator (strain ATCC 17699 / DSM 428 / KCTC 22496 / NCIMB 10442 / H16 / Stanier 337) OX=381666 GN=H16_B0067 PE=4 SV=1	115	3885.46	133.513	5931.75	3136.07	331.707
Q0K726	2	2	9.9385	0.96272	0.778074	2.28803	0.0501757	Msuc	Suc	53643.9	SAM-dependent methyltransferase OS=Cupriavidus necator (strain ATCC 17699 / DSM 428 / KCTC 22496 / NCIMB 10442 / H16 / Stanier 337) OX=381666 GN=phcB PE=4 SV=1	66.7321	2.95545	4.83803	4.93196	0.650202	164.935
Q0KBU3	8	6	64.0043	0.350895	0.49677	2.28968	0.130519	Msuc	Suc	9610.92	Uncharacterized protein OS=Cupriavidus necator (strain ATCC 17699 / DSM 428 / KCTC 22496 / NCIMB 10442 / H16 / Stanier 337) OX=381666 GN=H16_A1392 PE=4 SV=1	1417.6	1206.7	2385.44	2323.92	7816.98	1329.8
Q0KDS3	17	14	108.376	0.0252187	0.180133	2.29092	0.741647	Msuc	Suc	16696.9	Aerobic-type carbon monoxide dehydrogenase homolog_ 2Fe-2S iron-sulfur subunit OS=Cupriavidus necator (strain ATCC 17699 / DSM 428 / KCTC 22496 / NCIMB 10442 / H16 / Stanier 337) OX=381666 GN=coxS2 PE=4 SV=1	3404.16	5872.64	8014.82	13409.5	12101.4	14102.7
Q0K467	2	2	8.7733	0.203136	0.408454	2.33423	0.217709	Msuc	Suc	12551.2	Uncharacterized protein OS=Cupriavidus necator (strain ATCC 17699 / DSM 428 / KCTC 22496 / NCIMB 10442 / H16 / Stanier 337) OX=381666 GN=H16_B0408 PE=4 SV=1	373.706	32.429	0.751875	288.82	287.005	373.942
Q7WX55	6	5	65.0874	0.560527	0.596186	2.35534	0.0787932	Msuc	Suc	15510.5	Histone-like protein OS=Cupriavidus necator (strain ATCC 17699 / DSM 428 / KCTC 22496 / NCIMB 10442 / H16 / Stanier 337) OX=381666 GN=PHG287 PE=3 SV=1	1530.1	544.991	1178.67	4398.86	370.675	2894.19
Q0KF11	4	4	25.5021	0.364898	0.49677	2.3591	0.125377	Msuc	Suc	30022.1	Short chain dehydrogenase OS=Cupriavidus necator (strain ATCC 17699 / DSM 428 / KCTC 22496 / NCIMB 10442 / H16 / Stanier 337) OX=381666 GN=H16_A0258 PE=4 SV=1	594.907	566.653	1250.45	487.486	1703.87	3498.8
Q0K4Z4	8	2	48.3058	0.173188	0.3809	2.37607	0.248525	Msuc	Suc	77602.6	Elongation factor G OS=Cupriavidus necator (strain ATCC 17699 / DSM 428 / KCTC 22496 / NCIMB 10442 / H16 / Stanier 337) OX=381666 GN=fusA PE=3 SV=1	427.47	46.9709	171.585	407.679	331.696	795.628
Q0K8K8	23	13	139.117	0.0550991	0.256877	2.39055	0.529927	Msuc	Suc	112264	Ribonuclease E OS=Cupriavidus necator (strain ATCC 17699 / DSM 428 / KCTC 22496 / NCIMB 10442 / H16 / Stanier 337) OX=381666 GN=cafA2 PE=3 SV=1	2028.15	1898.93	4658.49	7829.49	4528.61	8166.13
Q0KEI4	20	12	143.677	0.0784237	0.274704	2.39168	0.434246	Msuc	Suc	27655.6	Carbon monoxide dehydrogenase homolog_ medium chain OS=Cupriavidus necator (strain ATCC 17699 / DSM 428 / KCTC 22496 / NCIMB 10442 / H16 / Stanier 337) OX=381666 GN=coxM1 PE=4 SV=1	4361.52	6563.14	9513.3	25523.7	9930.34	13427
P31892	11	8	81.8165	0.0052999	0.112235	2.40138	0.979122	Msuc	Suc	40270.7	Uptake hydrogenase small subunit OS=Cupriavidus necator (strain ATCC 17699 / DSM 428 / KCTC 22496 / NCIMB 10442 / H16 / Stanier 337) OX=381666 GN=hoxK PE=1 SV=1	933.586	1207.76	1087.47	2695.76	1950.72	3107.16
Q0K7Y3	10	9	85.4278	0.095076	0.296614	2.40315	0.384685	Msuc	Suc	38928.3	Peptidase M29 OS=Cupriavidus necator (strain ATCC 17699 / DSM 428 / KCTC 22496 / NCIMB 10442 / H16 / Stanier 337) OX=381666 GN=H16_A2810 PE=4 SV=1	464.101	1943.28	689.562	2240.43	1744.31	3457.67
Q0K628	10	7	51.5568	0.0880665	0.285691	2.41794	0.404115	Msuc	Suc	10609.2	Small ribosomal subunit protein uS17 OS=Cupriavidus necator (strain ATCC 17699 / DSM 428 / KCTC 22496 / NCIMB 10442 / H16 / Stanier 337) OX=381666 GN=rpsQ PE=3 SV=1	1613.54	1705.3	1952.87	4022.75	2055.19	6668.74
Q0KBN3	9	6	58.4736	0.0318413	0.2006	2.42142	0.681045	Msuc	Suc	49224.5	Putative peptidase_ M20D subfamily OS=Cupriavidus necator (strain ATCC 17699 / DSM 428 / KCTC 22496 / NCIMB 10442 / H16 / Stanier 337) OX=381666 GN=abgB PE=4 SV=1	696.999	619.193	1226.46	1724.89	1595.79	2836.16
Q0K7I8	4	3	23.7877	0.000726084	0.051075	2.42788	0.999997	Msuc	Suc	7381.27	DUF3460 domain-containing protein OS=Cupriavidus necator (strain ATCC 17699 / DSM 428 / KCTC 22496 / NCIMB 10442 / H16 / Stanier 337) OX=381666 GN=H16_A2957 PE=4 SV=1	1887.07	2412.1	2441.56	5114.08	5942.9	5308.71
Q0KDH6	25	16	172.073	0.0672573	0.267165	2.447	0.475278	Msuc	Suc	61690	30S ribosomal protein S1 OS=Cupriavidus necator (strain ATCC 17699 / DSM 428 / KCTC 22496 / NCIMB 10442 / H16 / Stanier 337) OX=381666 GN=rpsA PE=3 SV=1	1673.01	1419.97	3748.13	4910.94	3730.43	8098.81
Q0K8P8	9	8	65.0337	0.14487	0.345986	2.45176	0.285825	Msuc	Suc	14975.1	Uncharacterized protein_ possibly involved in utilization of glycolate and propanediol OS=Cupriavidus necator (strain ATCC 17699 / DSM 428 / KCTC 22496 / NCIMB 10442 / H16 / Stanier 337) OX=381666 GN=H16_A2536 PE=4 SV=1	581.993	1465.1	644.877	3335.4	940.616	2324.05
Q0K781	16	8	82.0185	0.145506	0.346441	2.46474	0.284876	Msuc	Suc	9417.9	Small ribosomal subunit protein bS20 OS=Cupriavidus necator (strain ATCC 17699 / DSM 428 / KCTC 22496 / NCIMB 10442 / H16 / Stanier 337) OX=381666 GN=rpsT PE=3 SV=1	15855.6	13950.2	31440.3	90728.1	26404.1	33823.2
Q0JY61	14	10	84.7062	0.341227	0.496691	2.46606	0.13428	Msuc	Suc	49511.1	Argininosuccinate synthase OS=Cupriavidus necator (strain ATCC 17699 / DSM 428 / KCTC 22496 / NCIMB 10442 / H16 / Stanier 337) OX=381666 GN=argG PE=3 SV=1	998.494	128.126	257.211	244.967	1100.01	2067.63
Q0KES8	12	9	77.1292	0.0484747	0.243798	2.50588	0.565493	Msuc	Suc	45797.9	Cytochrome c oxidase subunit 2 OS=Cupriavidus necator (strain ATCC 17699 / DSM 428 / KCTC 22496 / NCIMB 10442 / H16 / Stanier 337) OX=381666 GN=ctaC PE=3 SV=1	1507.05	1985.9	1994.21	4449.86	2515.47	6784.83
Q0K721	2	1	18.6704	0.580649	0.606526	2.5172	0.0757953	Msuc	Suc	23417.8	Glutathione S-transferase OS=Cupriavidus necator (strain ATCC 17699 / DSM 428 / KCTC 22496 / NCIMB 10442 / H16 / Stanier 337) OX=381666 GN=H16_A3125 PE=4 SV=1	13.8559	0	0	30.7237	0	4.15453
Q0JZ59	23	14	103.487	0.0437087	0.240088	2.51783	0.59428	Msuc	Suc	13495.7	Copper resistance protein C OS=Cupriavidus necator (strain ATCC 17699 / DSM 428 / KCTC 22496 / NCIMB 10442 / H16 / Stanier 337) OX=381666 GN=copC PE=3 SV=1	48901.7	131918	129381	267219	209305	304511
Q0K610	23	16	208.22	0.204103	0.408454	2.52314	0.216828	Msuc	Suc	17631.7	Small ribosomal subunit protein uS7 OS=Cupriavidus necator (strain ATCC 17699 / DSM 428 / KCTC 22496 / NCIMB 10442 / H16 / Stanier 337) OX=381666 GN=rpsG PE=3 SV=1	4252.65	17199.4	18901.7	55490.9	13568.2	32759.1
Q0K8G1	5	2	36.3094	0.345668	0.49677	2.52432	0.13253	Msuc	Suc	11116.6	FAD assembly factor SdhE OS=Cupriavidus necator (strain ATCC 17699 / DSM 428 / KCTC 22496 / NCIMB 10442 / H16 / Stanier 337) OX=381666 GN=H16_A2628 PE=3 SV=1	441.631	321.689	102.499	1476.48	509.311	199.814
Q0JZC9	4	3	34.5267	0.0756556	0.274704	2.55355	0.44374	Msuc	Suc	28369.2	Citrate lyase beta subunit OS=Cupriavidus necator (strain ATCC 17699 / DSM 428 / KCTC 22496 / NCIMB 10442 / H16 / Stanier 337) OX=381666 GN=citE4 PE=4 SV=1	289.649	110.618	167.826	722.163	275.149	453.339
Q0K9U7	6	4	40.5312	0.191202	0.395915	2.55529	0.229124	Msuc	Suc	27653.6	ABC-type transporter_ periplasmic component: MUTfamily OS=Cupriavidus necator (strain ATCC 17699 / DSM 428 / KCTC 22496 / NCIMB 10442 / H16 / Stanier 337) OX=381666 GN=H16_A2125 PE=3 SV=1	928.401	1226.95	1335.43	5737.72	1238.58	1943.67
Q0KF61	6	1	50.05	0.257699	0.437116	2.56413	0.176237	Msuc	Suc	32501.8	Acetylglutamate kinase OS=Cupriavidus necator (strain ATCC 17699 / DSM 428 / KCTC 22496 / NCIMB 10442 / H16 / Stanier 337) OX=381666 GN=argB PE=3 SV=1	38.9342	35.8447	0.984071	99.9727	64.3312	29.9627
Q7WWU7	2	1	10.581	0.453336	0.535589	2.56606	0.099548	Msuc	Suc	35049.1	Putative 2-nitropropane dioxygenase OS=Cupriavidus necator (strain ATCC 17699 / DSM 428 / KCTC 22496 / NCIMB 10442 / H16 / Stanier 337) OX=381666 GN=PHG395 PE=4 SV=1	712.746	2336.35	1.83491	6971.8	347.39	509.691
Q0JZG0	3	1	15.1717	0.360966	0.49677	2.63093	0.126786	Msuc	Suc	16836.2	Transcriptional regulator_ MarR-family OS=Cupriavidus necator (strain ATCC 17699 / DSM 428 / KCTC 22496 / NCIMB 10442 / H16 / Stanier 337) OX=381666 GN=H16_B2082 PE=4 SV=1	546.517	114.485	4.19123	848.615	64.8654	836.594
Q0K7B2	14	12	81.1211	0.263486	0.442116	2.63703	0.172642	Msuc	Suc	8764.11	Large ribosomal subunit protein bL28 OS=Cupriavidus necator (strain ATCC 17699 / DSM 428 / KCTC 22496 / NCIMB 10442 / H16 / Stanier 337) OX=381666 GN=rpmB PE=3 SV=1	8250.86	9498.52	10000.3	46612.1	7201.81	19362.7
Q0K797	1	1	6.3908	0.225847	0.418658	2.67507	0.198566	Msuc	Suc	17450	Deoxyuridine 5'-triphosphate nucleotidohydrolase OS=Cupriavidus necator (strain ATCC 17699 / DSM 428 / KCTC 22496 / NCIMB 10442 / H16 / Stanier 337) OX=381666 GN=dut PE=4 SV=1	123.008	1335.77	2206.09	4102.28	1309.58	4391.91
Q0KCH9	9	8	57.3175	0.058495	0.257401	2.6914	0.513413	Msuc	Suc	43363.6	Aminotransferase OS=Cupriavidus necator (strain ATCC 17699 / DSM 428 / KCTC 22496 / NCIMB 10442 / H16 / Stanier 337) OX=381666 GN=tyrB1 PE=3 SV=1	1391.76	1876.75	638.361	5017.58	2296.37	3201.01
Q0K738	14	9	131.244	0.0605873	0.259183	2.6979	0.503752	Msuc	Suc	18091.8	Metalloregulation DNA-binding stress protein OS=Cupriavidus necator (strain ATCC 17699 / DSM 428 / KCTC 22496 / NCIMB 10442 / H16 / Stanier 337) OX=381666 GN=H16_A3108 PE=3 SV=1	3727.18	5524.49	5625.47	20310.8	13171.4	6654.81
Q9ZHI5;Q0KD73	5	3	43.6711	0.0311114	0.2006	2.7054	0.687235	Msuc	Suc	13621.6	Aspartate 1-decarboxylase OS=Cupriavidus necator (strain ATCC 17699 / DSM 428 / KCTC 22496 / NCIMB 10442 / H16 / Stanier 337) OX=381666 GN=panD PE=3 SV=1	2413.58	5606.04	4903.43	8892.78	10187.4	15881.9
Q0K252	2	1	10.1763	0.364682	0.49677	2.72216	0.125454	Msuc	Suc	26013.5	Transcriptional regulator OS=Cupriavidus necator (strain ATCC 17699 / DSM 428 / KCTC 22496 / NCIMB 10442 / H16 / Stanier 337) OX=381666 GN=H16_B1131 PE=4 SV=1	5.19673	132.43	72.5385	48.7149	90.4044	432.985
Q7WXG8	8	7	52.7882	0.0866446	0.285691	2.73807	0.408295	Msuc	Suc	12172.8	Uncharacterized protein OS=Cupriavidus necator (strain ATCC 17699 / DSM 428 / KCTC 22496 / NCIMB 10442 / H16 / Stanier 337) OX=381666 GN=PHG166 PE=4 SV=1	2140.56	2086.91	792.792	2800.34	3427.82	7517.65
Q0KCR0	4	4	41.3889	0.0996407	0.298632	2.79026	0.372988	Msuc	Suc	17695.2	Acyl dehydratase OS=Cupriavidus necator (strain ATCC 17699 / DSM 428 / KCTC 22496 / NCIMB 10442 / H16 / Stanier 337) OX=381666 GN=H16_A1070 PE=4 SV=1	4682.43	602.477	1116.11	7347.49	3869.67	6643.34
Q0K0P7;Q0KBR1	4	2	19.9887	0.00611384	0.112235	2.80115	0.970745	Msuc	Suc	39661.4	dTDP-glucose 4-6-dehydratase OS=Cupriavidus necator (strain ATCC 17699 / DSM 428 / KCTC 22496 / NCIMB 10442 / H16 / Stanier 337) OX=381666 GN=H16_B1642 PE=4 SV=1	1232.17	1973.67	1951.87	6027.91	4247.99	4171.62
Q0KD43	7	5	45.0782	0.228374	0.420341	2.86546	0.196619	Msuc	Suc	14269.3	Methylglyoxal synthase OS=Cupriavidus necator (strain ATCC 17699 / DSM 428 / KCTC 22496 / NCIMB 10442 / H16 / Stanier 337) OX=381666 GN=mgsA PE=3 SV=1	908.197	1129.38	2131	5374.93	1014.89	5555.03
Q0K7K9	16	12	107.392	0.109492	0.318087	2.93829	0.349962	Msuc	Suc	24558.4	Formate dehydrogenase iron-sulfur subunit OS=Cupriavidus necator (strain ATCC 17699 / DSM 428 / KCTC 22496 / NCIMB 10442 / H16 / Stanier 337) OX=381666 GN=fdhB1 PE=4 SV=1	378.261	1139.05	2621.25	5575.53	4399.2	2185.55
Q0KED7	7	3	47.1258	0.975735	0.778677	3.01404	0.0500744	Msuc	Suc	16828.3	Integral membrane protein involved in cell shape determination OS=Cupriavidus necator (strain ATCC 17699 / DSM 428 / KCTC 22496 / NCIMB 10442 / H16 / Stanier 337) OX=381666 GN=H16_A0484 PE=4 SV=1	133.913	179.81	441.023	99.1559	2131.1	44.5843
Q0KEH4	2	1	9.727	0.581076	0.606526	3.02533	0.0757342	Msuc	Suc	27221	SCP2 domain-containing protein OS=Cupriavidus necator (strain ATCC 17699 / DSM 428 / KCTC 22496 / NCIMB 10442 / H16 / Stanier 337) OX=381666 GN=H16_A0447 PE=4 SV=1	1082.86	8.48198	762.988	4.62925	5604.5	0.840384
Q0K646	26	20	154.747	0.110652	0.32026	3.05633	0.347432	Msuc	Suc	15049.6	Large ribosomal subunit protein bL17 OS=Cupriavidus necator (strain ATCC 17699 / DSM 428 / KCTC 22496 / NCIMB 10442 / H16 / Stanier 337) OX=381666 GN=rplQ PE=3 SV=1	17538.6	41233.5	24276.6	142641	32632.7	78551
Q0KCT2	1	1	7.605	0.700117	0.670466	3.07981	0.0622206	Msuc	Suc	25634.1	Triosephosphate isomerase OS=Cupriavidus necator (strain ATCC 17699 / DSM 428 / KCTC 22496 / NCIMB 10442 / H16 / Stanier 337) OX=381666 GN=tpiA PE=3 SV=1	55.476	0	9.7818	137.953	0	63.0292
Q0K7J7	3	1	9.8165	0.0694031	0.271533	3.08903	0.466798	Msuc	Suc	29259.4	Transcriptional regulator_ IclR-family OS=Cupriavidus necator (strain ATCC 17699 / DSM 428 / KCTC 22496 / NCIMB 10442 / H16 / Stanier 337) OX=381666 GN=H16_A2948 PE=4 SV=1	13427	2839.31	2190.54	17180.9	14889.8	24943.2
Q0JY54	7	5	44.5583	0.0292138	0.199517	3.13969	0.70387	Msuc	Suc	20136	Conserved hypothetical transmembrane protein OS=Cupriavidus necator (strain ATCC 17699 / DSM 428 / KCTC 22496 / NCIMB 10442 / H16 / Stanier 337) OX=381666 GN=H16_B2538 PE=4 SV=1	2952.35	5757.72	7878.69	15654.9	12077.1	24351.5
Q0K7A0	10	8	60.3267	0.862717	0.746316	3.15199	0.0524154	Msuc	Suc	108783	Isoleucine--tRNA ligase OS=Cupriavidus necator (strain ATCC 17699 / DSM 428 / KCTC 22496 / NCIMB 10442 / H16 / Stanier 337) OX=381666 GN=ileS PE=3 SV=1	345.157	189.786	292.327	141.43	100.42	2365.7
Q0KCM3	2	2	14.368	0.324826	0.491066	3.17409	0.141094	Msuc	Suc	42875.3	Zinc-carboxypeptidase OS=Cupriavidus necator (strain ATCC 17699 / DSM 428 / KCTC 22496 / NCIMB 10442 / H16 / Stanier 337) OX=381666 GN=H16_A1107 PE=4 SV=1	6746.28	10431	13655.4	12987	9538.12	75340.5
Q0K644	9	6	50.9334	0.0508602	0.249045	3.17443	0.552133	Msuc	Suc	23363.5	Small ribosomal subunit protein uS4 OS=Cupriavidus necator (strain ATCC 17699 / DSM 428 / KCTC 22496 / NCIMB 10442 / H16 / Stanier 337) OX=381666 GN=rpsD PE=3 SV=1	2329.07	1441.65	1744.11	4030.14	3253.12	10223.2
Q0K357	42	31	291.548	0.00668985	0.114315	3.19749	0.964311	Msuc	Suc	35256.9	Probable extra-cytoplasmic solute receptor OS=Cupriavidus necator (strain ATCC 17699 / DSM 428 / KCTC 22496 / NCIMB 10442 / H16 / Stanier 337) OX=381666 GN=H16_B0775 PE=3 SV=1	2422.16	2772.45	2062.07	6994.99	10791.6	5416.64
Q0K3N7	15	12	98.2679	0.0157739	0.153703	3.22874	0.847737	Msuc	Suc	14295.2	Predicted nucleic-acid-binding protein containing a Zn-ribbon OS=Cupriavidus necator (strain ATCC 17699 / DSM 428 / KCTC 22496 / NCIMB 10442 / H16 / Stanier 337) OX=381666 GN=H16_B0590 PE=4 SV=1	3285.44	1942.82	1866.97	5398.7	6312.95	11197
Q0KA16	24	16	150.508	0.0566251	0.257401	3.23054	0.522374	Msuc	Suc	27383.7	Small ribosomal subunit protein uS2 OS=Cupriavidus necator (strain ATCC 17699 / DSM 428 / KCTC 22496 / NCIMB 10442 / H16 / Stanier 337) OX=381666 GN=rpsB PE=3 SV=1	1862.69	6459.99	10760.3	19725.4	18448.9	23474.1
Q0KDM0	4	3	24.0772	0.13008	0.335481	3.27115	0.309707	Msuc	Suc	35510.2	Thioredoxin reductase OS=Cupriavidus necator (strain ATCC 17699 / DSM 428 / KCTC 22496 / NCIMB 10442 / H16 / Stanier 337) OX=381666 GN=H16_A0753 PE=3 SV=1	92.6068	182.484	28.5378	615.16	188.23	189.824
Q0K733	5	3	23.3983	0.776243	0.70768	3.30172	0.0565806	Msuc	Suc	42624.5	Queuine tRNA-ribosyltransferase OS=Cupriavidus necator (strain ATCC 17699 / DSM 428 / KCTC 22496 / NCIMB 10442 / H16 / Stanier 337) OX=381666 GN=tgt PE=3 SV=1	95.0548	993.063	185.152	3896.5	241.425	66.0572
Q0K448	2	1	8.1022	0.0877401	0.285691	3.32863	0.405067	Msuc	Suc	26546.1	Putative fumarylpyruvate hydrolase OS=Cupriavidus necator (strain ATCC 17699 / DSM 428 / KCTC 22496 / NCIMB 10442 / H16 / Stanier 337) OX=381666 GN=H16_B0428 PE=4 SV=1	1813	1524.4	2219.76	11991.3	3365.14	3141.29
Q0K790	6	4	28.6513	0.214576	0.417365	3.38612	0.207679	Msuc	Suc	45811.7	Isocitrate dehydrogenase [NADP] OS=Cupriavidus necator (strain ATCC 17699 / DSM 428 / KCTC 22496 / NCIMB 10442 / H16 / Stanier 337) OX=381666 GN=icd1 PE=4 SV=1	14.6098	3.80757	40.2431	46.242	18.5286	133.861
Q0K7C1	10	7	70.8972	0.0303228	0.2006	3.46353	0.694052	Msuc	Suc	43101.6	Acetylornithine aminotransferase OS=Cupriavidus necator (strain ATCC 17699 / DSM 428 / KCTC 22496 / NCIMB 10442 / H16 / Stanier 337) OX=381666 GN=argD PE=3 SV=1	1147.14	697.727	1283.28	4202.82	1793.83	4837.8
Q0JZR9	2	1	10.2159	0.329747	0.491562	3.47267	0.13899	Msuc	Suc	33657.3	Probable extra-cytoplasmic solute receptor OS=Cupriavidus necator (strain ATCC 17699 / DSM 428 / KCTC 22496 / NCIMB 10442 / H16 / Stanier 337) OX=381666 GN=H16_B1973 PE=3 SV=1	2.39988	4.59013	2.61625	1.50381	15.7218	16.1338
Q0KCU7	8	4	51.8492	0.120849	0.327662	3.53285	0.326605	Msuc	Suc	27398.1	DUF3106 domain-containing protein OS=Cupriavidus necator (strain ATCC 17699 / DSM 428 / KCTC 22496 / NCIMB 10442 / H16 / Stanier 337) OX=381666 GN=H16_A1032 PE=4 SV=1	157.308	119.215	718.215	2240.59	749.949	523.721
Q0KDS2	73	55	597.092	0.0323851	0.2006	3.53674	0.676506	Msuc	Suc	80197.9	Aerobic-type carbon monoxide dehydrogenase homolog_ large subunit OS=Cupriavidus necator (strain ATCC 17699 / DSM 428 / KCTC 22496 / NCIMB 10442 / H16 / Stanier 337) OX=381666 GN=coxL2 PE=4 SV=1	2307.53	8460.47	6578.55	26187	15226	19937.3
Q0K5H6	20	14	166.985	0.00343818	0.0911539	3.54539	0.993747	Msuc	Suc	41789.6	TRAP-type transporter_ periplasmic component OS=Cupriavidus necator (strain ATCC 17699 / DSM 428 / KCTC 22496 / NCIMB 10442 / H16 / Stanier 337) OX=381666 GN=H16_A3688 PE=4 SV=1	4492.93	3604.48	3726.1	19268.7	10253.5	12396.7
Q0K3E4	18	11	172.498	0.285623	0.45928	3.54597	0.159984	Msuc	Suc	43436.2	Acyl-CoA dehydrogenase OS=Cupriavidus necator (strain ATCC 17699 / DSM 428 / KCTC 22496 / NCIMB 10442 / H16 / Stanier 337) OX=381666 GN=H16_B0683 PE=3 SV=1	65.7163	18.4417	67.8222	47.2317	76.5464	415.138
Q0KCT3	9	9	53.1446	0.0100716	0.143816	3.58673	0.921877	Msuc	Suc	35370.5	Putative Zn-dependent oxidoreductase OS=Cupriavidus necator (strain ATCC 17699 / DSM 428 / KCTC 22496 / NCIMB 10442 / H16 / Stanier 337) OX=381666 GN=H16_A1046 PE=4 SV=1	14152.9	26049.6	24995.3	91794	50785.7	91267
Q0K8L5	2	1	16.0626	0.241856	0.426784	3.62364	0.186767	Msuc	Suc	21510.6	7-methyl-GTP pyrophosphatase OS=Cupriavidus necator (strain ATCC 17699 / DSM 428 / KCTC 22496 / NCIMB 10442 / H16 / Stanier 337) OX=381666 GN=H16_A2573 PE=3 SV=1	480.02	210.138	25.184	850.619	173.534	1567.99
Q0K2Q3	3	2	19.9028	0.0173728	0.153703	3.6654	0.828059	Msuc	Suc	12923	DUF2880 domain-containing protein OS=Cupriavidus necator (strain ATCC 17699 / DSM 428 / KCTC 22496 / NCIMB 10442 / H16 / Stanier 337) OX=381666 GN=H16_B0930 PE=4 SV=1	2668.97	4610.27	8001.35	24625.3	15289.5	16094.7
Q0K7Y5	7	3	35.8778	0.415167	0.51471	3.66635	0.109465	Msuc	Suc	46809.3	BEC protein-catalyzes hydroxylation of indole to indoxyl / Acyl-CoA dehydrogenase OS=Cupriavidus necator (strain ATCC 17699 / DSM 428 / KCTC 22496 / NCIMB 10442 / H16 / Stanier 337) OX=381666 GN=H16_A2808 PE=4 SV=1	1.8961	0	22.5424	5.60998	2.90149	81.0887
Q0K5T5	5	3	41.5812	0.146099	0.346533	3.70911	0.283996	Msuc	Suc	20584.2	Phosphoheptose isomerase OS=Cupriavidus necator (strain ATCC 17699 / DSM 428 / KCTC 22496 / NCIMB 10442 / H16 / Stanier 337) OX=381666 GN=gmhA2 PE=3 SV=1	240.607	2285.26	47.9975	2814.27	1156.31	5576.15
Q0KCT5	10	5	62.525	0.0455794	0.240088	3.71319	0.582628	Msuc	Suc	10272.9	Small ribosomal subunit protein uS15 OS=Cupriavidus necator (strain ATCC 17699 / DSM 428 / KCTC 22496 / NCIMB 10442 / H16 / Stanier 337) OX=381666 GN=rpsO PE=3 SV=1	4538.13	11142.6	23523.5	52106.4	31505.3	61961.1
Q0KBZ5	5	3	26.6931	0.0795881	0.274832	3.71365	0.430373	Msuc	Suc	14923	Putative translation initiation inhibitor_yjgFfamily OS=Cupriavidus necator (strain ATCC 17699 / DSM 428 / KCTC 22496 / NCIMB 10442 / H16 / Stanier 337) OX=381666 GN=tdcF PE=4 SV=1	112.307	355.319	160.992	379.273	1461.68	493.518
Q0K351	2	1	10.8407	0.056271	0.257401	3.75441	0.524107	Msuc	Suc	17878.6	Transcriptional regulator OS=Cupriavidus necator (strain ATCC 17699 / DSM 428 / KCTC 22496 / NCIMB 10442 / H16 / Stanier 337) OX=381666 GN=H16_B0781 PE=4 SV=1	38.1036	42.032	169.793	475.551	176.379	286.404
Q0KAT8	2	1	10.6375	0.338851	0.49497	3.77581	0.135233	Msuc	Suc	52893.4	Cation/multidrug efflux system outer membrane porin OS=Cupriavidus necator (strain ATCC 17699 / DSM 428 / KCTC 22496 / NCIMB 10442 / H16 / Stanier 337) OX=381666 GN=acrC4 PE=3 SV=1	231.385	0	54.7129	892.549	148.38	39.3218
Q0K5U3	16	14	129.772	0.0465526	0.240088	3.82693	0.57675	Msuc	Suc	11203.1	Cytochrome c551/c552 OS=Cupriavidus necator (strain ATCC 17699 / DSM 428 / KCTC 22496 / NCIMB 10442 / H16 / Stanier 337) OX=381666 GN=H16_A3570 PE=4 SV=1	1176.92	4155.35	4346.62	9024.45	8746.04	19269.9
Q0K808	3	1	13.3922	0.838937	0.740556	3.83939	0.0533435	Msuc	Suc	66842.7	Glutamine--tRNA ligase OS=Cupriavidus necator (strain ATCC 17699 / DSM 428 / KCTC 22496 / NCIMB 10442 / H16 / Stanier 337) OX=381666 GN=glnS PE=3 SV=1	19.4301	0	0	0	74.5996	0
Q0KFI6	1	1	5.0653	0.441819	0.525004	3.87092	0.102371	Msuc	Suc	38906.2	Outer membrane protein (Porin) OS=Cupriavidus necator (strain ATCC 17699 / DSM 428 / KCTC 22496 / NCIMB 10442 / H16 / Stanier 337) OX=381666 GN=H16_A0083 PE=4 SV=1	45.6298	26.8813	68.0491	15.5989	327.463	201.035
Q0KCS6	4	3	41.9167	0.0485361	0.243798	3.91465	0.565141	Msuc	Suc	18426.1	NADH dehydrogenase chain E OS=Cupriavidus necator (strain ATCC 17699 / DSM 428 / KCTC 22496 / NCIMB 10442 / H16 / Stanier 337) OX=381666 GN=nuoE PE=3 SV=1	126.046	210.346	217.098	978.411	911.954	276.36
Q0KF82	4	4	29.2162	0.0805395	0.274832	3.92906	0.427258	Msuc	Suc	17206.6	Uncharacterized conserved protein containing prolyl-tRNA synthetase domain OS=Cupriavidus necator (strain ATCC 17699 / DSM 428 / KCTC 22496 / NCIMB 10442 / H16 / Stanier 337) OX=381666 GN=H16_A0187 PE=4 SV=1	170.904	347.252	424.374	2179.98	447.908	1075.37
Q0K636	15	10	115.277	0.0729728	0.27447	3.96308	0.453347	Msuc	Suc	18239.5	Small ribosomal subunit protein uS5 OS=Cupriavidus necator (strain ATCC 17699 / DSM 428 / KCTC 22496 / NCIMB 10442 / H16 / Stanier 337) OX=381666 GN=rpsE PE=3 SV=1	5295.83	1360	2737.69	8168.5	6136.67	22922.1
Q0K455	4	1	20.2496	0.0561898	0.257401	3.97382	0.524506	Msuc	Suc	49544.6	Aldehyde dehydrogenase_ NAD(P)-dependent OS=Cupriavidus necator (strain ATCC 17699 / DSM 428 / KCTC 22496 / NCIMB 10442 / H16 / Stanier 337) OX=381666 GN=H16_B0421 PE=4 SV=1	1513.44	3136.51	817.019	7300.88	3274.02	11149.9
Q7WSB2	2	1	9.5698	0.704358	0.672441	3.9809	0.0618519	Msuc	Suc	46066.7	Probable acyl-coa dehydrogenase OS=Cupriavidus necator (strain ATCC 17699 / DSM 428 / KCTC 22496 / NCIMB 10442 / H16 / Stanier 337) OX=381666 GN=PHG222 PE=3 SV=1	40.4967	7.85374	0	26.3202	166.158	0
Q0K1T6	10	10	81.8245	0.0873561	0.285691	3.98699	0.406193	Msuc	Suc	15863	Bacterial DNA-binding protein_ histone-like OS=Cupriavidus necator (strain ATCC 17699 / DSM 428 / KCTC 22496 / NCIMB 10442 / H16 / Stanier 337) OX=381666 GN=H16_B1248 PE=3 SV=1	1461	1460.53	4650.06	13387.9	3306.21	13493.8
Q0K652	29	25	227.517	0.0786815	0.274704	4.06802	0.433382	Msuc	Suc	22853.1	Cytochrome c553 OS=Cupriavidus necator (strain ATCC 17699 / DSM 428 / KCTC 22496 / NCIMB 10442 / H16 / Stanier 337) OX=381666 GN=H16_A3451 PE=4 SV=1	2839.22	19317	12263.2	57312	21510.1	61196.6
Q7WWU0	14	8	112.912	0.0310565	0.2006	4.07544	0.687705	Msuc	Suc	35364.2	Putative NagM-like protein OS=Cupriavidus necator (strain ATCC 17699 / DSM 428 / KCTC 22496 / NCIMB 10442 / H16 / Stanier 337) OX=381666 GN=nagM5 PE=3 SV=1	1114.82	1308.35	750.732	4194.05	1939.31	6801.7
Q0K3P6	12	9	92.0853	0.0105384	0.146515	4.26814	0.915728	Msuc	Suc	43944.3	Cation/multidrug efflux system outer membrane porin OS=Cupriavidus necator (strain ATCC 17699 / DSM 428 / KCTC 22496 / NCIMB 10442 / H16 / Stanier 337) OX=381666 GN=acrC8 PE=3 SV=1	798.104	428.395	1129.12	2946.82	2583.57	4523.71
Q0KC14	9	9	59.9196	0.635745	0.636583	4.30781	0.0687136	Msuc	Suc	39619.5	Chorismate synthase OS=Cupriavidus necator (strain ATCC 17699 / DSM 428 / KCTC 22496 / NCIMB 10442 / H16 / Stanier 337) OX=381666 GN=aroC PE=3 SV=2	1248.1	26.1915	14.4707	5453.57	62.0832	36.0768
Q0KEF9	6	3	31.3631	0.384443	0.498858	4.38755	0.118751	Msuc	Suc	41947.4	Acetyl-CoA C-acyltransferase OS=Cupriavidus necator (strain ATCC 17699 / DSM 428 / KCTC 22496 / NCIMB 10442 / H16 / Stanier 337) OX=381666 GN=H16_A0462 PE=3 SV=1	120.168	0.731673	1.91381	2.17142	166.325	370.354
Q0K967	6	4	38.2683	0.128724	0.335481	4.4476	0.312084	Msuc	Suc	8798.2	RNA-binding protein Hfq OS=Cupriavidus necator (strain ATCC 17699 / DSM 428 / KCTC 22496 / NCIMB 10442 / H16 / Stanier 337) OX=381666 GN=hfq PE=3 SV=1	465.094	883.095	745.099	6270.45	791.37	2248.29
Q0JYN2	32	29	240.113	0.0501932	0.247334	4.44824	0.555803	Msuc	Suc	44822.6	Flagellin OS=Cupriavidus necator (strain ATCC 17699 / DSM 428 / KCTC 22496 / NCIMB 10442 / H16 / Stanier 337) OX=381666 GN=fliC PE=3 SV=1	7440.04	12986.6	18103.8	23549	45576.3	102267
Q0K5W9	4	3	22.9824	0.585949	0.606568	4.58181	0.0750446	Msuc	Suc	84355.7	General secretion pathway protein D OS=Cupriavidus necator (strain ATCC 17699 / DSM 428 / KCTC 22496 / NCIMB 10442 / H16 / Stanier 337) OX=381666 GN=gspD PE=3 SV=1	231.108	275.056	514.774	155.245	4209.43	313.068
Q0K3E9	13	10	86.8783	0.0215636	0.173079	4.6355	0.779791	Msuc	Suc	34244.6	Probable extra-cytoplasmic solute receptor OS=Cupriavidus necator (strain ATCC 17699 / DSM 428 / KCTC 22496 / NCIMB 10442 / H16 / Stanier 337) OX=381666 GN=H16_B0678 PE=3 SV=1	555.549	542.58	547.392	2836.7	1055.24	3735.88
Q0K725	37	26	225.815	0.000918416	0.051075	4.84362	0.999986	Msuc	Suc	21193.2	Uncharacterized YceI-like periplasmic protein OS=Cupriavidus necator (strain ATCC 17699 / DSM 428 / KCTC 22496 / NCIMB 10442 / H16 / Stanier 337) OX=381666 GN=H16_A3121 PE=4 SV=1	20222.2	12065.6	15816.7	79293.9	63596.9	90109.1
Q0JY89	8	4	59.8177	0.240396	0.426784	4.88069	0.187792	Msuc	Suc	19085	DUF2271 domain-containing protein OS=Cupriavidus necator (strain ATCC 17699 / DSM 428 / KCTC 22496 / NCIMB 10442 / H16 / Stanier 337) OX=381666 GN=H16_B2503 PE=4 SV=1	138.696	962.038	1317.54	8019.06	3243.64	540.148
Q0KBJ0	23	18	151.596	0.00378184	0.0949814	4.9065	0.991634	Msuc	Suc	70570.2	Peptidyl-prolyl cis-trans isomerase OS=Cupriavidus necator (strain ATCC 17699 / DSM 428 / KCTC 22496 / NCIMB 10442 / H16 / Stanier 337) OX=381666 GN=H16_A1499 PE=4 SV=1	887.025	1638.57	1691.41	6056.91	5411.23	9222.6
Q0KEJ1	1	1	5.4324	0.419679	0.515396	4.94734	0.108205	Msuc	Suc	52408.7	Trehalose-6-phosphate synthase OS=Cupriavidus necator (strain ATCC 17699 / DSM 428 / KCTC 22496 / NCIMB 10442 / H16 / Stanier 337) OX=381666 GN=H16_A0430 PE=3 SV=1	1788.6	1614.54	1756.3	22349.1	1786.71	1389.74
Q0KAI3	6	4	33.0971	0.330078	0.491562	4.95631	0.13885	Msuc	Suc	41867.6	Acetyl-CoA acetyltransferase OS=Cupriavidus necator (strain ATCC 17699 / DSM 428 / KCTC 22496 / NCIMB 10442 / H16 / Stanier 337) OX=381666 GN=H16_A1887 PE=3 SV=1	14.056	21.6935	13.5754	15.8059	20.2034	208.46
Q0K9B7	3	1	17.5376	0.154703	0.356273	5.02115	0.271768	Msuc	Suc	17996.5	Ribosome maturation factor RimP OS=Cupriavidus necator (strain ATCC 17699 / DSM 428 / KCTC 22496 / NCIMB 10442 / H16 / Stanier 337) OX=381666 GN=rimP PE=3 SV=1	0	45.2403	108.013	246.214	200.986	322.31
Q0KCY5	13	8	71.119	0.0869867	0.285691	5.41782	0.407281	Msuc	Suc	27579.3	Membrane protein OS=Cupriavidus necator (strain ATCC 17699 / DSM 428 / KCTC 22496 / NCIMB 10442 / H16 / Stanier 337) OX=381666 GN=H16_A0993 PE=4 SV=1	20.6382	74.1165	2841.22	7845.63	2815.34	5245.63
Q0K626	20	16	117.927	0.111489	0.320304	5.5005	0.345628	Msuc	Suc	15590.2	Large ribosomal subunit protein uL16 OS=Cupriavidus necator (strain ATCC 17699 / DSM 428 / KCTC 22496 / NCIMB 10442 / H16 / Stanier 337) OX=381666 GN=rplP PE=3 SV=1	22134.4	11036.8	10094.3	156315	16841.2	64825.2
P40289	3	1	13.6745	0.0806654	0.274832	5.68596	0.42685	Msuc	Suc	29438.7	Putative tyrosine-protein phosphatase H16_A0669 OS=Cupriavidus necator (strain ATCC 17699 / DSM 428 / KCTC 22496 / NCIMB 10442 / H16 / Stanier 337) OX=381666 GN=H16_A0669 PE=3 SV=2	150.902	240.64	187.732	2033.01	1004.18	256.535
Q0K1P6	1	1	5.1703	0.38285	0.498858	5.81735	0.119268	Msuc	Suc	17106.5	Uncharacterized enzyme of phosphonate metabolism OS=Cupriavidus necator (strain ATCC 17699 / DSM 428 / KCTC 22496 / NCIMB 10442 / H16 / Stanier 337) OX=381666 GN=phnG PE=4 SV=1	1397.17	89.5109	813.929	10793.1	2351.79	238.536
Q0KC07	8	5	47.1028	0.288373	0.461022	5.90987	0.158522	Msuc	Suc	62287.6	Electron transfer flavoprotein-ubiquinone oxidoreductase OS=Cupriavidus necator (strain ATCC 17699 / DSM 428 / KCTC 22496 / NCIMB 10442 / H16 / Stanier 337) OX=381666 GN=fixC PE=4 SV=1	292.061	855.946	88.4144	6114.71	943.926	248.457
Q0K313	3	2	17.4317	0.0392236	0.22538	6.43859	0.624273	Msuc	Suc	43496.3	2-amino-3-ketobutyrate coenzyme A ligase OS=Cupriavidus necator (strain ATCC 17699 / DSM 428 / KCTC 22496 / NCIMB 10442 / H16 / Stanier 337) OX=381666 GN=kbl PE=1 SV=1	1068.32	806.153	207.747	3226.09	2182.78	7997.66
Q0KED6	4	4	25.2727	0.314006	0.483153	6.47071	0.145916	Msuc	Suc	13308.7	Putative iron-sulfur cluster insertion protein ErpA OS=Cupriavidus necator (strain ATCC 17699 / DSM 428 / KCTC 22496 / NCIMB 10442 / H16 / Stanier 337) OX=381666 GN=erpA PE=3 SV=1	38.5997	0	131.822	758.713	330.378	13.6559
Q0K6K5	15	13	124.112	0.458729	0.537879	6.51726	0.0982726	Msuc	Suc	76575	Molybdopterin oxidoreductase OS=Cupriavidus necator (strain ATCC 17699 / DSM 428 / KCTC 22496 / NCIMB 10442 / H16 / Stanier 337) OX=381666 GN=H16_A3292 PE=3 SV=1	184.728	425.571	107.563	75.2667	4049.9	553.324
[truncated: 688 more rows]
[truncated: 78 more columns]

## Sheet: short
Accession	Peptide count	Unique peptides	Confidence score	Anova (p)	q Value	Max fold change	Power	Highest mean condition	Lowest mean condition	Mass	Description	gonner7	gonner8	gonner9	gonner10	gonner11	gonner12	Spalte1	Spalte2	Spalte3	Spalte4	Spalte5	Spalte6	Spalte7	Spalte8	Spalte9	Spalte10	Spalte11	Spalte12	Spalte13	Spalte14	Spalte15	Spalte16	Spalte17	Spalte18	Spalte19	Spalte20	Spalte21	Spalte22	Spalte23	Spalte24	Spalte25	Spalte26	Spalte27	Spalte28	Spalte29	Spalte30	Spalte31	Spalte32
[truncated: 146 more rows]
[truncated: 78 more columns]

[truncated: 2 more sheets: info, Tabelle5]
