# Supplementary material for: Pseudomonadal itaconate degradation gene cluster encodes enzymes for methylsuccinate utilization
Source: Commun Biol. 2025 Jul 24;8:1099. doi: 10.1038/s42003-025-08538-2 (PMC12290011; doi:10.1038/s42003-025-08538-2)
Supplement: Supplementary file 6 — Supplementary Data 3 [file 42003_2025_8538_MOESM6_ESM.xlsx]

## Sheet: Tabelle1
Hours	Itaconate OD600			(S)-Methylsuccinate OD600			(R)-Methylsuccinate OD600			Succinate OD600
	Sample 1	Sample 2		Sample 1	Sample 2		Sample 1	Sample 2		Sample 1	Sample 2
1	0.019	0.019		0.011	0.024		0.011	0.028		0.017	0.013
2	0.017	0.016		0.008	0.009		0.008	0.018		0.01	0.011
6	0.011	0.069		0.002	-0.001		0.001	0.009		0.019	0.018
10	0.013	0.01		0.005	-0.001		0.007	0.06		0.055	0.041
14	0.011	0.019		0.013	0.001		0.003	0.093		0.155	0.095
18	0.023	0.02		0.023	0.007		0.039	0.089		0.265	0.197
20	0.061	0.049		0.005	0.064		0.006	0.102		0.356	0.269
24	0.115	0.098		0.004	0.046		0.015	0.017		0.466	0.399
30	0.209	0.183		0.069	0.029		0.115	0.029		0.731	0.672
34	0.313	0.264		0.038	0.049		0.044	0.102		0.738	0.706
38	0.392	0.377		0.056	0.076		0.036	0.16		0.735	0.748
42	0.407	0.492		0.091	0.12		0.23	0.082		0.751	0.726
50	0.416	0.517		0.256	0.273		0.25	0.496		0.744	0.781
60	0.422	0.523		0.291	0.305		0.461	0.288		0.723	0.711
70	0.43	0.532		0.301	0.311		0.371	0.359		0.686	0.711
