# Supplementary material for: Pseudomonadal itaconate degradation gene cluster encodes enzymes for methylsuccinate utilization
Source: Commun Biol. 2025 Jul 24;8:1099. doi: 10.1038/s42003-025-08538-2 (PMC12290011; doi:10.1038/s42003-025-08538-2)
Supplement: Supplementary file 7 — Supplementary Data 4 [file 42003_2025_8538_MOESM7_ESM.xlsx]

## Sheet: GTDB
# hmmsearch :: search profile(s) against a sequence database
# HMMER 3.4 (Aug 2023); http://hmmer.org/
# Copyright (C) 2023 Howard Hughes Medical Institute.
# Freely distributed under the BSD open source license.
# - - - - - - - - - - - - - - - - - - - - - - - - - - - - - - - - - - - -
# query HMM file: Methylsuccinate_isomerase.hmm
# target sequence database: gtdb_proteins_aa_reps_r220.fasta
# - - - - - - - - - - - - - - - - - - - - - - - - - - - - - - - - - - - -
Query: Methylsuccinate_isomerase_Cut [M=448]
Scores for complete sequences (score includes all domains):
E-value	score	exp	N	Sequence	Description
-------	------	----	--	--------	---------
5.7e-248	836.8	1.0	1	NZ_LN831024.1_4184	4555157 # 4556509 # -1 # ID=1_41
1.6e-246	832.0	1.0	1	NZ_PISM01000018.1_736	763315 # 764667 # -1 # ID=10_736
2.1e-246	831.7	1.0	1	DPEN01000083.1_16	16835 # 18187 # 1 # ID=75_16;par
4.7e-246	830.5	1.0	1	NZ_RFFM01000002.1_188	195402 # 196754 # -1 # ID=12_188
6.2e-246	830.1	1.0	1	NZ_NIQD01000009.1_204	226231 # 227583 # 1 # ID=56_204;
9.3e-246	829.5	1.0	1	NZ_JAMOHV010000005.1_23	27572 # 28924 # 1 # ID=5_23;part
1.2e-245	829.1	1.0	1	NZ_RFFN01000009.1_16	16655 # 18007 # 1 # ID=25_16;par
1.3e-245	829.1	1.0	1	DGLA01000010.1_624	701209 # 702561 # -1 # ID=5_624;
2e-245	828.4	1.0	1	NZ_JAMZSN010000008.1_16	16711 # 18063 # 1 # ID=8_16;part
2.1e-245	828.4	1.0	1	NZ_JXXD01000124.1_17	16673 # 18025 # 1 # ID=28_17;par
2.1e-245	828.4	1.0	1	JAHJHV010000210.1_2	536 # 1888 # 1 # ID=200_2;partia
2.1e-245	828.4	1.0	1	NC_019936.1_2596	2854716 # 2856068 # -1 # ID=1_25
2.2e-245	828.3	1.0	1	NC_015740.1_1606	1677401 # 1678753 # 1 # ID=1_160
2.4e-245	828.2	1.0	1	NZ_AOBS01000003.1_20	21144 # 22496 # -1 # ID=3_20;par
2.7e-245	828.0	1.0	1	NZ_FORS01000018.1_7	6797 # 8149 # -1 # ID=27_7;parti
2.7e-245	828.0	1.0	1	NZ_CP007511.1_2120	2342584 # 2343936 # -1 # ID=1_21
2.9e-245	827.9	1.0	1	NZ_PGLR01000002.1_18	21405 # 22757 # 1 # ID=46_18;par
3.4e-245	827.7	1.0	1	NZ_RBZQ01000001.1_232	229357 # 230709 # 1 # ID=1_232;p
4.7e-245	827.2	1.0	1	NZ_NIUB01000024.1_32	39883 # 41235 # 1 # ID=24_32;par
4.8e-245	827.2	1.0	1	NZ_JAAMRF010000002.1_411	415386 # 416738 # 1 # ID=22_411;
4.8e-245	827.2	1.0	1	VMRT01000011.1_117	127736 # 129088 # -1 # ID=25_117
4.9e-245	827.2	1.0	1	NZ_CP058908.1_3258	3525553 # 3526905 # -1 # ID=1_32
5.9e-245	826.9	1.0	1	NZ_JAMOHZ010000003.1_204	186644 # 187996 # -1 # ID=3_204;
6.4e-245	826.8	1.0	1	NZ_CP082271.1_1599	1697424 # 1698776 # 1 # ID=1_159
7.4e-245	826.6	1.0	1	NZ_QLAE01000005.1_124	124743 # 126095 # 1 # ID=5_124;p
8.4e-245	826.4	1.0	1	NZ_JALGRD010000007.1_184	199984 # 201336 # 1 # ID=72_184;
1e-244	826.1	1.0	1	NZ_CP007509.1_2626	2896476 # 2897828 # -1 # ID=1_26
1.1e-244	825.9	1.0	1	NZ_FMZQ01000002.1_387	400072 # 401424 # 1 # ID=27_387;
1.3e-244	825.8	1.0	1	NZ_JAMOIC010000010.1_38	42713 # 44065 # -1 # ID=10_38;pa
1.3e-244	825.7	1.0	1	NZ_LT629797.1_2206	2385284 # 2386636 # -1 # ID=1_22
1.5e-244	825.5	1.0	1	NZ_JRUD01000030.1_73	77482 # 78834 # 1 # ID=30_73;par
1.6e-244	825.5	1.0	1	NZ_POUT01000004.1_264	320175 # 321527 # -1 # ID=32_264
1.6e-244	825.5	1.0	1	NZ_JAGQFP010000002.1_1895	2054467 # 2055819 # 1 # ID=2_189
1.7e-244	825.4	1.0	1	DDVX01000012.1_298	296493 # 297845 # 1 # ID=8_298;p
1.7e-244	825.3	1.0	1	NZ_CP016162.1_3282	3594344 # 3595696 # -1 # ID=1_32
1.9e-244	825.2	1.0	1	NZ_KK020676.1_2427	2688019 # 2689371 # -1 # ID=2_24
2e-244	825.1	1.0	1	NZ_FOUA01000003.1_178	185553 # 186929 # -1 # ID=9_178;
2.1e-244	825.1	1.0	1	NZ_CP046902.1_3405	3753842 # 3755194 # -1 # ID=1_34
2.5e-244	824.8	1.0	1	NZ_JAKJRU010000007.1_176	189608 # 190960 # 1 # ID=18_176;
2.8e-244	824.7	1.0	1	NZ_JYHV01000014.1_73	75184 # 76536 # 1 # ID=15_73;par
3e-244	824.6	1.0	1	NZ_CP073105.1_2694	2978140 # 2979492 # -1 # ID=1_26
3.4e-244	824.4	1.0	1	NZ_AOFQ01000042.1_3	1793 # 3145 # 1 # ID=42_3;partia
3.6e-244	824.3	1.0	1	NZ_JACXXG010000047.1_5	4621 # 5973 # -1 # ID=56_5;parti
3.6e-244	824.3	1.0	1	CAAFUS010000006.1_197	186561 # 187913 # -1 # ID=6_197;
3.6e-244	824.3	1.0	1	NZ_JAMOIH010000023.1_4	3398 # 4750 # -1 # ID=23_4;parti
3.8e-244	824.2	1.0	1	NZ_QASO01000050.1_23	21192 # 22544 # -1 # ID=90_23;pa
4.8e-244	823.9	1.0	1	NZ_CP027657.1_411	442573 # 443925 # -1 # ID=1_411;
5.1e-244	823.8	1.0	1	NZ_JACFYZ010000004.1_378	380603 # 381955 # 1 # ID=4_378;p
5.2e-244	823.8	1.0	1	NZ_RFFL01000005.1_20	19348 # 20700 # -1 # ID=48_20;pa
6.2e-244	823.5	1.0	1	NZ_FOWP01000002.1_99	111189 # 112544 # 1 # ID=17_99;p
6.4e-244	823.5	1.0	1	DNMQ01000130.1_2	504 # 1856 # 1 # ID=152_2;partia
6.5e-244	823.5	1.0	1	NZ_CP036186.1_1778	1954016 # 1955368 # 1 # ID=1_177
7.3e-244	823.3	1.0	1	NZ_POUN01000004.1_16	17442 # 18794 # 1 # ID=13_16;par
9e-244	823.0	1.0	1	DDKB01000016.1_147	146132 # 147484 # 1 # ID=11_147;
1e-243	822.8	1.0	1	NZ_PPXG01000001.1_16	16825 # 18177 # 1 # ID=10_16;par
1.1e-243	822.8	1.0	1	NZ_AUDU01000069.1_19	23693 # 25045 # 1 # ID=36_19;par
1.1e-243	822.7	1.0	1	NZ_FNDG01000032.1_30	34024 # 35376 # 1 # ID=42_30;par
1.2e-243	822.6	1.0	1	NZ_JAAMQZ010000007.1_12	11683 # 13035 # -1 # ID=101_12;p
1.3e-243	822.5	1.0	1	NZ_FOXK01000015.1_59	59312 # 60664 # 1 # ID=30_59;par
1.3e-243	822.5	1.0	1	NZ_NIQU01000006.1_9	7992 # 9344 # -1 # ID=15_9;parti
1.6e-243	822.2	1.0	1	NZ_SBHZ01000011.1_177	190832 # 192184 # 1 # ID=2_177;p
1.7e-243	822.1	1.0	1	NZ_CP007441.1_1608	1717855 # 1719207 # 1 # ID=1_160
1.7e-243	822.1	1.0	1	NZ_JAMOII010000007.1_98	104379 # 105731 # -1 # ID=7_98;p
1.8e-243	822.0	1.0	1	NZ_DELY01000001.1_91	104311 # 105663 # 1 # ID=43_91;p
1.8e-243	822.0	1.0	1	NC_015556.1_2631	2868300 # 2869649 # -1 # ID=1_26
1.8e-243	822.0	1.0	1	NZ_FORC01000001.1_16	15554 # 16906 # -1 # ID=5_16;par
1.9e-243	821.9	1.0	1	NZ_CCSF01000001.1_294	290146 # 291498 # 1 # ID=1_294;p
2.6e-243	821.5	1.0	1	NZ_LGLW01000001.1_84	90460 # 91812 # -1 # ID=1_84;par
2.6e-243	821.5	1.0	1	NZ_JAOEBQ010000004.1_17	20590 # 21942 # -1 # ID=32_17;pa
2.7e-243	821.4	1.0	1	NZ_JSYZ01000025.1_148	143374 # 144723 # -1 # ID=18_148
3.1e-243	821.2	1.0	1	AJXE01000014.1_20	25279 # 26631 # 1 # ID=14_20;par
3.2e-243	821.2	1.0	1	NZ_JADDIX010000099.1_17	20359 # 21711 # 1 # ID=100_17;pa
3.3e-243	821.1	1.0	1	NZ_JACFYX020000018.1_80	77718 # 79070 # 1 # ID=10_80;par
3.3e-243	821.1	1.0	1	NZ_FNBM01000009.1_22	22395 # 23744 # -1 # ID=7_22;par
3.4e-243	821.1	1.0	1	NZ_SCFY01000032.1_9	7953 # 9305 # -1 # ID=25_9;parti
3.9e-243	820.9	1.0	1	NZ_CP048411.1_1099	1232101 # 1233453 # -1 # ID=1_10
4.3e-243	820.7	1.0	1	NZ_CP032419.1_3436	3902541 # 3903893 # -1 # ID=1_34
4.4e-243	820.7	1.0	1	JAKACN010000027.1_15	18846 # 20201 # -1 # ID=6_15;par
4.6e-243	820.7	1.0	1	DIEE01000303.1_4	1847 # 3199 # 1 # ID=278_4;parti
4.8e-243	820.6	1.0	1	WNDX01000034.1_27	26384 # 27757 # -1 # ID=183_27;p
5.9e-243	820.3	1.0	1	NZ_JH730839.1_106	119781 # 121130 # -1 # ID=55_106
6e-243	820.3	1.0	1	NZ_BPLZ01000003.1_5	3599 # 4951 # -1 # ID=3_5;partia
6.6e-243	820.1	1.0	1	NZ_STGI01000005.1_47	58051 # 59406 # -1 # ID=38_47;pa
6.9e-243	820.1	1.0	1	NZ_MSXW01000054.1_16	15728 # 17077 # -1 # ID=29_16;pa
7.5e-243	820.0	1.0	1	NZ_FNNU01000004.1_447	486893 # 488245 # -1 # ID=10_447
7.6e-243	820.0	1.0	1	NZ_QJUI01000010.1_12	14776 # 16125 # -1 # ID=1_12;par
7.9e-243	819.9	1.0	1	NZ_LR134290.1_3165	3483321 # 3484673 # -1 # ID=1_31
8.3e-243	819.8	1.0	1	NZ_CP082928.1_64	78682 # 80034 # -1 # ID=1_64;par
8.8e-243	819.7	1.0	1	NZ_PCQD01000006.1_203	236518 # 237897 # -1 # ID=27_203
8.8e-243	819.7	1.0	1	NZ_QKYW01000011.1_121	155027 # 156379 # 1 # ID=11_121;
8.9e-243	819.7	1.0	1	NZ_CP059139.1_3454	3802268 # 3803617 # -1 # ID=1_34
9.4e-243	819.6	1.0	1	NZ_CP056087.1_2429	2807464 # 2808816 # 1 # ID=1_242
9.7e-243	819.6	1.0	1	NZ_JAMOHM010000010.1_144	153219 # 154571 # -1 # ID=10_144
1.1e-242	819.4	1.0	1	NZ_JAMOIE010000018.1_40	40854 # 42206 # 1 # ID=18_40;par
1.2e-242	819.3	1.0	1	NZ_CP113432.1_2944	3240261 # 3241610 # -1 # ID=1_29
1.2e-242	819.2	1.0	1	NZ_FOFP01000001.1_374	392158 # 393513 # 1 # ID=44_374;
1.3e-242	819.1	1.0	1	NZ_NJGU01000004.1_203	236615 # 237979 # 1 # ID=24_203;
1.3e-242	819.1	1.0	1	NZ_JACAPR010000013.1_381	434196 # 435545 # -1 # ID=5_381;
1.5e-242	819.0	1.0	1	NZ_JACSQG010000009.1_93	104299 # 105651 # 1 # ID=9_93;pa
1.6e-242	818.9	1.0	1	NZ_CP025624.1_3418	3766107 # 3767456 # -1 # ID=1_34
1.7e-242	818.8	1.0	1	NZ_QORI02000011.1_189	181233 # 182585 # 1 # ID=11_189;
1.7e-242	818.8	1.0	1	NZ_LSSW01000008.1_12	12905 # 14257 # -1 # ID=8_12;par
1.7e-242	818.8	1.0	1	NZ_LFLT01000029.1_43	50841 # 52205 # -1 # ID=115_43;p
1.8e-242	818.7	1.0	1	DAIDBD010000076.1_7	5571 # 6923 # 1 # ID=34_7;partia
1.9e-242	818.6	1.0	1	NZ_FRBQ01000002.1_622	675709 # 677058 # 1 # ID=12_622;
1.9e-242	818.6	1.0	1	NZ_CP107549.1_1292	1373682 # 1375034 # 1 # ID=1_129
2e-242	818.5	1.0	1	NZ_FOAR01000010.1_30	39556 # 40905 # -1 # ID=69_30;pa
2.2e-242	818.4	1.0	1	JAHJYA010000094.1_4	3288 # 4640 # 1 # ID=79_4;partia
2.3e-242	818.4	1.0	1	NZ_BMPO01000001.1_318	345651 # 347003 # -1 # ID=1_318;
2.4e-242	818.3	1.0	1	NZ_FOLS01000064.1_6	4223 # 5572 # -1 # ID=9_6;partia
2.5e-242	818.2	1.0	1	NZ_JAGIPZ010000008.1_180	198116 # 199528 # -1 # ID=42_180
3.3e-242	817.9	1.0	1	NZ_JACBYV010000001.1_1009	1184354 # 1185706 # 1 # ID=1_100
3.5e-242	817.8	1.0	1	NZ_CP118632.1_2627	2962509 # 2963873 # -1 # ID=1_26
3.6e-242	817.7	1.0	1	NZ_CP081942.1_3714	4078828 # 4080180 # -1 # ID=1_37
3.8e-242	817.6	1.0	1	NC_020829.1_2448	2728435 # 2729784 # 1 # ID=1_244
4e-242	817.6	1.0	1	NZ_FOMO01000002.1_26	27250 # 28602 # -1 # ID=12_26;pa
4.4e-242	817.4	1.0	1	NZ_MSCT01000009.1_398	448535 # 449884 # 1 # ID=25_398;
5e-242	817.3	1.0	1	NZ_ATLO01000003.1_18	18241 # 19590 # -1 # ID=3_18;par
5.3e-242	817.2	1.0	1	NZ_CP027707.1_2502	2769129 # 2770478 # 1 # ID=1_250
6.1e-242	817.0	1.0	1	NZ_JACHGB010000005.1_500	531001 # 532365 # 1 # ID=5_500;p
6.3e-242	816.9	1.0	1	NZ_FZPC01000022.1_99	103331 # 104680 # -1 # ID=32_99;
8.3e-242	816.5	1.0	1	NZ_JACAOS010000003.1_981	1137341 # 1138690 # -1 # ID=23_9
1.1e-241	816.1	1.0	1	NZ_MDDR01000059.1_8	7257 # 8606 # 1 # ID=59_8;partia
1.1e-241	816.1	1.0	1	CANFLV010000012.1_62	56973 # 58328 # -1 # ID=12_62;pa
1.1e-241	816.1	1.0	1	NZ_CP027712.1_2561	2848881 # 2850230 # 1 # ID=1_256
1.2e-241	816.1	1.0	1	NZ_PHSU01000014.1_102	171749 # 173098 # 1 # ID=9_102;p
1.3e-241	815.8	1.0	1	NZ_CAJFCN010000003.1_365	427879 # 429228 # -1 # ID=3_365;
1.4e-241	815.8	1.0	1	NZ_JAVHZV010000009.1_457	519646 # 520995 # 1 # ID=30_457;
1.4e-241	815.7	1.0	1	NZ_VFNI01000005.1_151	183218 # 184582 # 1 # ID=5_151;p
1.6e-241	815.6	1.0	1	NZ_BBIV01000043.1_31	33580 # 34929 # -1 # ID=55_31;pa
1.6e-241	815.6	1.0	1	NZ_JALLIY010000003.1_170	180761 # 182110 # 1 # ID=26_170;
1.6e-241	815.5	1.0	1	NZ_JXDG01000032.1_29	31472 # 32821 # -1 # ID=53_29;pa
1.7e-241	815.5	1.0	1	NZ_CP077093.1_3635	4131088 # 4132437 # -1 # ID=1_36
1.7e-241	815.5	1.0	1	NZ_CP026115.2_219	243654 # 245003 # 1 # ID=1_219;p
1.7e-241	815.5	1.0	1	NZ_LGSI01000015.1_16	14369 # 15718 # 1 # ID=63_16;par
1.7e-241	815.5	1.0	1	NZ_NEHW01000019.1_44	54145 # 55494 # -1 # ID=13_44;pa
1.8e-241	815.4	1.0	1	NZ_MSXV01000025.1_58	58430 # 59779 # 1 # ID=30_58;par
1.9e-241	815.3	1.0	1	NZ_JAOCAH010000003.1_183	212854 # 214206 # 1 # ID=22_183;
2e-241	815.3	1.0	1	NZ_MRST01000017.1_144	170693 # 172042 # 1 # ID=2_144;p
2.1e-241	815.2	1.0	1	NZ_LT629702.1_1455	1758317 # 1759666 # -1 # ID=1_14
2.2e-241	815.2	1.0	1	NZ_CP012640.2_2635	3002503 # 3003870 # 1 # ID=1_263
2.2e-241	815.2	1.0	1	NZ_BCBA01000072.1_25	29872 # 31221 # -1 # ID=72_25;pa
2.3e-241	815.1	1.0	1	CP077096.1_886	1023069 # 1024418 # 1 # ID=1_886
2.3e-241	815.1	1.0	1	NZ_LT629793.1_5945	6605084 # 6606433 # 1 # ID=1_594
2.3e-241	815.1	1.0	1	NZ_CP115669.1_2713	2996082 # 2997431 # -1 # ID=1_27
2.5e-241	814.9	1.0	1	NZ_JACARE010000036.1_35	35848 # 37197 # -1 # ID=39_35;pa
2.7e-241	814.8	1.0	1	JAJTYR010000028.1_28	28705 # 30072 # -1 # ID=42_28;pa
2.9e-241	814.7	1.0	1	NZ_FNAE01000007.1_220	225259 # 226611 # 1 # ID=5_220;p
3e-241	814.7	1.0	1	JAFIFU010000004.1_65	74374 # 75732 # 1 # ID=58_65;par
4e-241	814.3	1.0	1	NZ_AYMU01000005.1_212	239053 # 240402 # 1 # ID=5_212;p
4e-241	814.3	1.0	1	NZ_JABWRP020000036.1_9	7015 # 8364 # 1 # ID=30_9;partia
4.1e-241	814.2	1.0	1	NZ_LPNO01000002.1_392	450364 # 451713 # -1 # ID=2_392;
4.2e-241	814.2	1.0	1	NZ_JAGIBG010000001.1_148	156760 # 158109 # 1 # ID=11_148;
4.3e-241	814.2	1.0	1	NZ_JADTQG010000001.1_400	413684 # 415036 # 1 # ID=1_400;p
5.1e-241	813.9	1.0	1	NZ_JAJHPV010000012.1_197	210359 # 211726 # -1 # ID=4_197;
5.4e-241	813.8	1.0	1	NZ_MSDF01000053.1_98	108586 # 109935 # -1 # ID=17_98;
5.5e-241	813.8	1.0	1	NZ_CP019428.1_2723	3061093 # 3062442 # 1 # ID=1_272
6.8e-241	813.5	1.0	1	NZ_AP025944.1_3155	3620237 # 3621586 # 1 # ID=1_315
6.9e-241	813.5	1.0	1	NZ_JYLL01000008.1_82	99109 # 100458 # -1 # ID=87_82;p
7.2e-241	813.4	1.0	1	NZ_JACVVE010000057.1_4	3068 # 4417 # 1 # ID=67_4;partia
7.3e-241	813.4	1.0	1	JAMLIR010000021.1_32	30173 # 31540 # -1 # ID=14_32;pa
7.4e-241	813.4	1.0	1	NZ_DIHC01000004.1_86	85282 # 86631 # 1 # ID=24_86;par
7.7e-241	813.3	1.0	1	NZ_FNIJ01000001.1_105	113558 # 114910 # 1 # ID=23_105;
8e-241	813.3	1.0	1	NZ_FNUD01000002.1_3488	3886517 # 3887899 # -1 # ID=1_34
8.8e-241	813.1	1.0	1	NZ_NIXO01000061.1_26	29092 # 30441 # 1 # ID=61_26;par
8.9e-241	813.1	1.0	1	NZ_CP018846.1_1938	2184062 # 2185411 # -1 # ID=1_19
9.4e-241	813.0	1.0	1	NZ_JYLO01000003.1_268	341849 # 343216 # 1 # ID=32_268;
9.5e-241	813.0	1.0	1	NZ_VZII01000028.1_24	27832 # 29181 # -1 # ID=29_24;pa
9.8e-241	813.0	1.0	1	NZ_JARJLT010000225.1_34	39518 # 40867 # 1 # ID=139_34;pa
9.8e-241	813.0	1.0	1	NZ_QUZT01000051.1_23	22751 # 24100 # -1 # ID=51_23;pa
1e-240	813.0	1.0	1	NZ_JACAQA010000003.1_2	262 # 1611 # 1 # ID=23_2;partial
1.1e-240	812.9	1.0	1	NZ_BQHW01000011.1_32	32901 # 34250 # 1 # ID=11_32;par
1.1e-240	812.8	1.0	1	NZ_VCCF02000001.1_2026	2279992 # 2281341 # 1 # ID=1_202
1.1e-240	812.8	1.0	1	NZ_CP040128.1_500	526656 # 528011 # 1 # ID=1_500;p
1.2e-240	812.7	1.0	1	JAHCAM010000051.1_2	756 # 2123 # -1 # ID=113_2;parti
1.2e-240	812.7	1.0	1	NZ_JALJXP010000005.1_2	451 # 1800 # 1 # ID=5_2;partial=
1.4e-240	812.5	1.0	1	UUON01000001.1_526	569723 # 571072 # 1 # ID=10_526;
1.4e-240	812.5	1.0	1	NZ_LT607415.1_277	293066 # 294409 # 1 # ID=2_277;p
1.4e-240	812.5	1.0	1	SPQI01000438.1_4	2284 # 3642 # -1 # ID=256_4;part
1.4e-240	812.4	1.0	1	NZ_CP014546.1_4818	5201933 # 5203282 # -1 # ID=1_48
1.5e-240	812.4	1.0	1	NZ_JASMRU010000038.1_2	557 # 1906 # 1 # ID=32_2;partial
1.5e-240	812.4	1.0	1	NZ_NJGV01000001.1_269	321041 # 322444 # 1 # ID=14_269;
1.6e-240	812.3	1.0	1	NZ_JACHLI010000015.1_2	122 # 1471 # 1 # ID=15_2;partial
1.6e-240	812.3	1.0	1	NZ_CP052860.1_4936	5454656 # 5456005 # 1 # ID=1_493
1.8e-240	812.2	1.0	1	NZ_AJVC01000003.1_1416	1606005 # 1607408 # -1 # ID=3_14
1.8e-240	812.2	1.0	1	NZ_JYKS01000040.1_101	102101 # 103450 # -1 # ID=38_101
1.8e-240	812.1	1.0	1	NZ_AMZB01000048.1_32	29611 # 30960 # -1 # ID=48_32;pa
2e-240	812.0	1.0	1	NZ_CP011409.1_3169	3501855 # 3503228 # -1 # ID=1_31
2.1e-240	811.9	1.0	1	NZ_MINI01000028.1_417	449384 # 450733 # -1 # ID=28_417
2.2e-240	811.8	1.0	1	JAHBZV010000021.1_39	39991 # 41358 # -1 # ID=77_39;pa
2.2e-240	811.8	1.0	1	NZ_JANHKS010000008.1_23	22605 # 23969 # 1 # ID=97_23;par
2.2e-240	811.8	1.0	1	NZ_JACYOX010000009.1_40	55930 # 57294 # -1 # ID=105_40;p
2.2e-240	811.8	1.0	1	NZ_CP104011.1_4423	4950418 # 4951767 # -1 # ID=1_44
2.3e-240	811.8	1.0	1	NZ_VFES01000015.1_41	39564 # 40913 # -1 # ID=6_41;par
2.3e-240	811.7	1.0	1	NZ_CP011789.1_4823	5412238 # 5413587 # -1 # ID=1_48
2.4e-240	811.7	1.0	1	NZ_FNSU01000003.1_1199	1387779 # 1389128 # -1 # ID=2_11
2.4e-240	811.7	1.0	1	NZ_JAELYA010000001.1_766	896461 # 897813 # -1 # ID=10_766
2.6e-240	811.6	1.0	1	NZ_LMHZ01000005.1_123	131893 # 133245 # -1 # ID=5_123;
2.6e-240	811.6	1.0	1	NZ_LT629786.1_1756	1890488 # 1891837 # 1 # ID=1_175
2.6e-240	811.6	1.0	1	NZ_JAMFRV010000758.1_11	11598 # 12947 # -1 # ID=435_11;p
2.9e-240	811.4	1.0	1	NZ_CP043626.1_1923	2067653 # 2069002 # -1 # ID=1_19
3e-240	811.4	1.0	1	NZ_VTTH01000012.1_4	3600 # 4952 # -1 # ID=11_4;parti
3.2e-240	811.3	1.0	1	NZ_JACARO010000078.1_23	24890 # 26239 # 1 # ID=233_23;pa
3.5e-240	811.2	1.0	1	NZ_PEKX01000004.1_137	194199 # 195548 # -1 # ID=7_137;
3.5e-240	811.2	1.0	1	NZ_NKHL01000093.1_6	6144 # 7493 # -1 # ID=80_6;parti
3.7e-240	811.1	1.0	1	NZ_VBVZ01000473.1_3	2158 # 3507 # -1 # ID=569_3;part
4e-240	811.0	1.0	1	NZ_JACARC010000003.1_9	7829 # 9178 # -1 # ID=84_9;parti
4.1e-240	810.9	1.0	1	NZ_CP048833.1_3115	3459667 # 3461016 # -1 # ID=1_31
4.1e-240	810.9	1.0	1	NZ_JACVBX010000006.1_183	213561 # 214910 # -1 # ID=62_183
4.2e-240	810.9	1.0	1	NZ_JFCA01000035.1_37	42670 # 44019 # -1 # ID=35_37;pa
4.3e-240	810.9	1.0	1	NZ_JYKZ01000005.1_54	57296 # 58678 # 1 # ID=82_54;par
4.4e-240	810.9	1.0	1	NZ_QJUM01000005.1_210	235881 # 237230 # 1 # ID=55_210;
4.4e-240	810.8	1.0	1	NZ_LT629783.1_314	359587 # 360957 # 1 # ID=1_314;p
4.4e-240	810.8	1.0	1	NZ_SOCT01000001.1_130	127393 # 128742 # 1 # ID=1_130;p
4.5e-240	810.8	1.0	1	NZ_SMTE01000001.1_457	499410 # 500759 # 1 # ID=1_457;p
4.6e-240	810.8	1.0	1	NZ_CM001514.1_2573	2903988 # 2905337 # 1 # ID=1_257
4.8e-240	810.7	1.0	1	NZ_JAHSTT010000009.1_21	20019 # 21368 # -1 # ID=86_21;pa
4.9e-240	810.7	1.0	1	NZ_AJHH01000356.1_3	1613 # 2995 # 1 # ID=356_3;parti
5e-240	810.6	1.0	1	NZ_CP052859.1_1738	1943470 # 1944819 # 1 # ID=1_173
5.2e-240	810.6	1.0	1	JAEVZY010000128.1_2	609 # 1952 # 1 # ID=41_2;partial
5.5e-240	810.5	1.0	1	NZ_WLYI01000037.1_12	10012 # 11361 # -1 # ID=45_12;pa
6.2e-240	810.4	1.0	1	NZ_SPNJ01000001.1_915	992914 # 994296 # 1 # ID=1_915;p
6.5e-240	810.3	1.0	1	NZ_JACAOY010000006.1_461	496195 # 497544 # 1 # ID=48_461;
6.5e-240	810.3	1.0	1	NZ_CP078013.1_3309	3669200 # 3670549 # -1 # ID=1_33
6.5e-240	810.3	1.0	1	NZ_MAUE01000040.1_44	50600 # 51949 # 1 # ID=40_44;par
6.7e-240	810.2	1.0	1	NZ_JAUSSR010000018.1_119	130080 # 131429 # -1 # ID=18_119
7.1e-240	810.1	1.0	1	NC_021237.1_2695	2977403 # 2978752 # 1 # ID=1_269
7.2e-240	810.1	1.0	1	NZ_BQHJ01000005.1_410	501783 # 503132 # 1 # ID=5_410;p
7.2e-240	810.1	1.0	1	NZ_FNYJ01000006.1_224	247971 # 249320 # 1 # ID=8_224;p
7.6e-240	810.1	1.0	1	NZ_JYLH01000007.1_269	289965 # 291314 # -1 # ID=41_269
7.9e-240	810.0	1.0	1	NZ_FNCO01000009.1_206	213837 # 215186 # -1 # ID=22_206
8.1e-240	810.0	1.0	1	NZ_CP039371.1_3126	3532042 # 3533391 # 1 # ID=1_312
8.1e-240	810.0	1.0	1	NZ_CP102830.1_944	1065600 # 1066964 # 1 # ID=1_944
8.1e-240	810.0	1.0	1	NZ_QJRG01000047.1_767	803218 # 804582 # 1 # ID=29_767;
8.5e-240	809.9	1.0	1	NZ_CP009747.1_2976	3486778 # 3488127 # -1 # ID=1_29
8.9e-240	809.8	1.0	1	NZ_JAGSNE010000026.1_34	45032 # 46453 # 1 # ID=19_34;par
9.3e-240	809.8	1.0	1	JAQGMC010000089.1_8	9810 # 11162 # -1 # ID=115_8;par
9.6e-240	809.7	1.0	1	JABBOV010000003.1_317	326540 # 327895 # 1 # ID=10_317;
9.9e-240	809.7	1.0	1	NZ_ALJC01000062.1_46	44488 # 45870 # -1 # ID=62_46;pa
9.9e-240	809.7	1.0	1	NZ_JAAAMT010000008.1_91	104934 # 106280 # 1 # ID=78_91;p
1.1e-239	809.6	1.0	1	NZ_JAIWJA010000001.1_689	793926 # 795275 # 1 # ID=13_689;
1.1e-239	809.5	1.0	1	NZ_AYTD01000011.1_438	496922 # 498271 # -1 # ID=15_438
1.1e-239	809.5	1.0	1	NZ_CP059162.1_2527	2783020 # 2784369 # 1 # ID=1_252
1.2e-239	809.5	1.0	1	NZ_FNTZ01000001.1_1297	1484373 # 1485722 # -1 # ID=2_12
1.2e-239	809.4	1.0	1	CAUJHG010000026.1_37	45425 # 46789 # 1 # ID=26_37;par
1.2e-239	809.4	1.0	1	MEED01000009.1_55	60060 # 61427 # -1 # ID=9_55;par
1.2e-239	809.4	1.0	1	NZ_DFUE01000016.1_91	94335 # 95684 # 1 # ID=52_91;par
1.4e-239	809.2	1.0	1	NZ_JYOA01000019.1_13	16159 # 17508 # -1 # ID=11_13;pa
1.4e-239	809.1	1.0	1	NZ_JACYNQ010000030.1_53	59879 # 61240 # -1 # ID=30_53;pa
1.4e-239	809.1	1.0	1	NZ_PHHD01000001.1_4606	5161565 # 5162914 # -1 # ID=1_46
1.6e-239	808.9	1.0	1	NZ_SWDV01000024.1_65	68629 # 69978 # -1 # ID=24_65;pa
1.7e-239	808.9	1.0	1	NZ_JADUCM010000001.1_90	79410 # 80774 # 1 # ID=1_90;part
1.8e-239	808.8	1.0	1	NZ_JALLIX010000005.1_41	54238 # 55587 # 1 # ID=124_41;pa
1.8e-239	808.8	1.0	1	NZ_CABVGX010000060.1_13	12699 # 14048 # -1 # ID=60_13;pa
1.9e-239	808.8	1.0	1	NZ_CP009533.1_1239	1395993 # 1397342 # -1 # ID=1_12
2e-239	808.7	1.0	1	NZ_CP010892.1_2596	2814817 # 2816166 # 1 # ID=1_259
2e-239	808.7	1.0	1	NZ_JADWMY010000004.1_166	179785 # 181188 # -1 # ID=4_166;
2.2e-239	808.6	1.0	1	UUOC01000001.1_19	22609 # 23958 # -1 # ID=7_19;par
2.4e-239	808.4	1.0	1	NZ_JAAARM010000007.1_57	48533 # 49882 # -1 # ID=141_57;p
2.5e-239	808.3	1.0	1	NZ_AKJC01000115.1_10	8979 # 10328 # -1 # ID=115_10;pa
2.6e-239	808.3	1.0	1	NZ_CADIJL010000031.1_15	26418 # 27782 # -1 # ID=31_15;pa
2.7e-239	808.3	1.0	1	JAHDYE010000009.1_27	22033 # 23400 # 1 # ID=9_27;part
2.7e-239	808.2	1.0	1	NZ_JAGGOG010000006.1_75	78451 # 79800 # -1 # ID=42_75;pa
2.7e-239	808.2	1.0	1	NZ_RHQN01000001.1_15	15589 # 16938 # -1 # ID=11_15;pa
2.8e-239	808.2	1.0	1	NZ_VLKY01000008.1_31	32788 # 34167 # 1 # ID=8_31;part
2.8e-239	808.2	1.0	1	NZ_QXTJ01000008.1_104	118816 # 120165 # 1 # ID=50_104;
3.1e-239	808.1	1.0	1	JAQGMR010000072.1_48	61995 # 63416 # 1 # ID=11_48;par
3.1e-239	808.0	1.0	1	NZ_MUIN01000010.1_6	5899 # 7248 # -1 # ID=10_6;parti
3.3e-239	808.0	1.0	1	NZ_CP113097.1_3130	3474483 # 3475832 # 1 # ID=1_313
3.3e-239	808.0	1.0	1	NZ_JMCL01000141.1_14	14819 # 16168 # 1 # ID=141_14;pa
3.5e-239	807.9	1.0	1	NZ_FKBS01000012.1_20	20666 # 22063 # -1 # ID=12_20;pa
3.6e-239	807.8	1.0	1	NZ_JYLN01000007.1_158	192124 # 193473 # -1 # ID=35_158
3.9e-239	807.7	1.0	1	NZ_CP027762.1_3232	3595618 # 3596967 # -1 # ID=1_32
4.2e-239	807.6	1.0	1	NZ_WIWC01000007.1_50	58013 # 59395 # -1 # ID=196_50;p
4.4e-239	807.5	1.0	1	NZ_CP013111.1_2221	2615650 # 2617014 # 1 # ID=1_222
4.4e-239	807.5	1.0	1	NZ_JACAPG010000014.1_14	15115 # 16464 # 1 # ID=6_14;part
4.6e-239	807.5	1.0	1	NZ_FOHW01000013.1_6	5826 # 7175 # -1 # ID=47_6;parti
4.6e-239	807.5	1.0	1	NZ_JANUGV010000003.1_122	131649 # 133013 # -1 # ID=23_122
4.7e-239	807.4	1.0	1	NZ_JAHQRJ010000001.1_442	496513 # 497877 # 1 # ID=1_442;p
4.8e-239	807.4	1.0	1	NZ_JAJOZG010000178.1_19	16674 # 18023 # -1 # ID=88_19;pa
5.1e-239	807.3	1.0	1	NZ_CP104861.1_2716	3015972 # 3017342 # -1 # ID=1_27
5.1e-239	807.3	1.0	1	NZ_JAADJT010000005.1_349	408289 # 409647 # 1 # ID=36_349;
5.3e-239	807.3	1.0	1	SLCE01000190.1_16	14704 # 16062 # 1 # ID=241_16;pa
6.1e-239	807.1	1.0	1	NZ_LT629802.1_1983	2158860 # 2160209 # 1 # ID=1_198
6.6e-239	807.0	1.0	1	NZ_JALJFG010000009.1_97	125911 # 127260 # 1 # ID=86_97;p
6.6e-239	807.0	1.0	1	NZ_CABVHY010000005.1_37	44940 # 46289 # 1 # ID=5_37;part
6.7e-239	806.9	1.0	1	NZ_CP032084.1_2507	2834066 # 2835439 # -1 # ID=1_25
6.9e-239	806.9	2025-02-01	1	JAOSJU010000001.1_2874	2755287 # 2757830 # -1 # ID=1_28
6.9e-239	806.9	1.0	1	NZ_FNOX01000015.1_11	18727 # 20076 # -1 # ID=38_11;pa
7e-239	806.9	1.0	1	NZ_CP015637.1_3191	3627256 # 3628605 # -1 # ID=1_31
7.1e-239	806.9	1.0	1	NZ_QARE02000010.1_105	122970 # 124334 # -1 # ID=2_105;
7.4e-239	806.8	1.0	1	NZ_FXUL01000005.1_175	205460 # 206830 # -1 # ID=5_175;
7.6e-239	806.8	1.0	1	NZ_CP014870.1_3663	4133610 # 4134959 # 1 # ID=1_366
7.7e-239	806.7	1.0	1	NZ_CP053746.1_3150	3599449 # 3600798 # 1 # ID=1_315
8.6e-239	806.6	1.0	1	NZ_VOBI01000008.1_186	197171 # 198520 # -1 # ID=8_186;
9e-239	806.5	1.0	1	NZ_JACYVI010000015.1_116	157311 # 158660 # -1 # ID=15_116
9.3e-239	806.5	1.0	1	NZ_JAJTTH010000009.1_234	252491 # 253840 # 1 # ID=52_234;
9.4e-239	806.5	1.0	1	NZ_PYWX01000019.1_34	41475 # 42824 # 1 # ID=18_34;par
9.5e-239	806.4	1.0	1	NZ_CADIJQ010000001.1_1013	1164759 # 1166141 # 1 # ID=1_101
9.6e-239	806.4	1.0	1	NZ_VOBG01000017.1_57	59776 # 61125 # -1 # ID=17_57;pa
1e-238	806.4	1.0	1	NZ_CADIJX010000001.1_377	409484 # 410866 # -1 # ID=1_377;
1e-238	806.4	1.0	1	NZ_BDAI01000002.1_571	640837 # 642186 # 1 # ID=2_571;p
1e-238	806.4	1.0	1	NZ_CADIJW010000003.1_96	113172 # 114536 # -1 # ID=3_96;p
1.1e-238	806.2	1.0	1	NZ_JAQGNX010000183.1_67	65672 # 67021 # 1 # ID=46_67;par
1.2e-238	806.2	1.0	1	NZ_CP070356.1_1819	1986547 # 1987896 # 1 # ID=1_181
1.2e-238	806.1	1.0	1	NZ_FOKB01000010.1_18	15438 # 16787 # -1 # ID=6_18;par
1.3e-238	805.9	1.0	1	NZ_JAAAKW010000004.1_329	348564 # 349928 # 1 # ID=34_329;
1.4e-238	805.9	1.0	1	NZ_JWJG01000028.1_997	1087860 # 1089215 # -1 # ID=17_9
1.4e-238	805.9	1.0	1	NZ_JACVTO010000032.1_20	20125 # 21474 # 1 # ID=25_20;par
1.5e-238	805.8	1.0	1	NZ_CP019952.1_594	692391 # 693740 # 1 # ID=1_594;p
1.5e-238	805.8	1.0	1	NZ_JAAMQM010000002.1_24	26073 # 27422 # -1 # ID=22_24;pa
1.6e-238	805.7	1.0	1	NZ_BMYK01000006.1_145	149844 # 151196 # -1 # ID=6_145;
1.6e-238	805.7	1.0	1	NZ_LT907842.1_5258	5816743 # 5818092 # -1 # ID=1_52
1.7e-238	805.6	1.0	1	NZ_JRMB01000001.1_204	223154 # 224503 # 1 # ID=1_204;p
1.7e-238	805.6	1.0	1	NZ_WNNK01000021.1_84	86371 # 87720 # -1 # ID=13_84;pa
1.8e-238	805.6	1.0	1	NZ_BQIP01000011.1_44	51555 # 52904 # -1 # ID=11_44;pa
1.8e-238	805.5	1.0	1	JANXZT010000304.1_2	725 # 2098 # -1 # ID=475_2;parti
2.1e-238	805.3	1.0	1	NZ_JAKJXE010000018.1_65	63602 # 64951 # 1 # ID=10_65;par
2.2e-238	805.3	1.0	1	NZ_JPQU01000023.1_60	63348 # 64697 # 1 # ID=23_60;par
2.2e-238	805.2	1.0	1	CAMDHE010000109.1_4	5088 # 6455 # 1 # ID=109_4;parti
2.5e-238	805.1	1.0	1	CABVIX010000010.1_67	75852 # 77201 # 1 # ID=10_67;par
2.5e-238	805.1	1.0	1	NZ_JADNYP010000002.1_115	124432 # 125781 # 1 # ID=12_115;
2.5e-238	805.0	1.0	1	NZ_JANLNV010000088.1_5	4873 # 6255 # 1 # ID=78_5;partia
2.5e-238	805.0	1.0	1	SZOX01000003.1_135	136934 # 138301 # -1 # ID=22_135
2.6e-238	805.0	1.0	1	NZ_JAHCDD010000045.1_6	5646 # 7046 # 1 # ID=92_6;partia
2.6e-238	805.0	1.0	1	NZ_LMMT01000013.1_62	67822 # 69174 # -1 # ID=13_62;pa
2.7e-238	805.0	1.0	1	NZ_CP110128.1_1344	1500015 # 1501379 # 1 # ID=1_134
2.7e-238	805.0	1.0	1	NZ_AUED01000028.1_19	20326 # 21702 # -1 # ID=22_19;pa
2.8e-238	804.9	1.0	1	NZ_LN831029.1_2654	2956258 # 2957622 # -1 # ID=1_26
2.8e-238	804.9	1.0	1	NZ_CP074375.1_1220	1342810 # 1344192 # -1 # ID=1_12
2.9e-238	804.9	1.0	1	JAFIFV010000008.1_34	40938 # 42335 # -1 # ID=138_34;p
3.5e-238	804.6	1.0	1	NZ_LMIU01000001.1_958	1054619 # 1055992 # -1 # ID=1_95
3.6e-238	804.5	1.0	1	NZ_BCTK01000001.1_969	1064835 # 1066208 # -1 # ID=1_96
3.6e-238	804.5	1.0	1	NZ_VFIO01000013.1_27	38901 # 40283 # -1 # ID=4_27;par
3.7e-238	804.5	1.0	1	LS483371.1_2709	3092465 # 3093814 # 1 # ID=1_270
3.7e-238	804.5	1.0	1	NZ_LS483370.1_1875	2054214 # 2055563 # -1 # ID=1_18
3.9e-238	804.4	1.0	1	NZ_FNCT01000011.1_14	14372 # 15724 # -1 # ID=37_14;pa
4e-238	804.4	1.0	1	NZ_CP065997.1_4906	5543708 # 5545072 # 1 # ID=1_490
4.1e-238	804.3	1.0	1	NZ_JARGNB010000002.1_30	31558 # 32922 # -1 # ID=12_30;pa
4.2e-238	804.3	1.0	1	NZ_CP025030.1_3867	4334234 # 4335607 # 1 # ID=1_386
4.2e-238	804.3	1.0	1	CALLYQ010000108.1_2	1012 # 2451 # 1 # ID=108_2;parti
4.3e-238	804.3	1.0	1	NZ_JANUFD010000010.1_18	17100 # 18449 # -1 # ID=10_18;pa
4.5e-238	804.2	1.0	1	NCGI01000232.1_3	1693 # 3054 # -1 # ID=423_3;part
4.9e-238	804.1	1.0	1	NZ_CALSFU010000008.1_149	147042 # 148412 # -1 # ID=8_149;
5e-238	804.1	1.0	1	NZ_MTLG01000075.1_336	379995 # 381371 # 1 # ID=106_336
5.3e-238	804.0	1.0	1	UWFA01000383.1_480	499958 # 501307 # -1 # ID=103_48
5.6e-238	803.9	1.0	1	NZ_LZZW01000033.1_7	5643 # 7004 # -1 # ID=33_7;parti
5.9e-238	803.8	1.0	1	NZ_CADIJY010000002.1_621	685379 # 686755 # 1 # ID=2_621;p
5.9e-238	803.8	1.0	1	NZ_POQS01000001.1_614	680063 # 681439 # 1 # ID=1_614;p
5.9e-238	803.8	1.0	1	NZ_CP110644.1_2197	2499033 # 2500382 # 1 # ID=1_219
6e-238	803.8	1.0	1	NZ_JANHLD010000002.1_579	656128 # 657495 # -1 # ID=2_579;
6.3e-238	803.7	1.0	1	NZ_CAHLAR010000004.1_241	242934 # 244310 # -1 # ID=4_241;
6.4e-238	803.7	1.0	1	JAKANT010000050.1_2	719 # 2077 # 1 # ID=53_2;partial
6.6e-238	803.7	1.0	1	NZ_JANHLK010000010.1_66	69666 # 71033 # -1 # ID=2_66;par
7.1e-238	803.6	1.0	1	NZ_NQKQ01000013.1_76	88820 # 90190 # 1 # ID=5_76;part
7.2e-238	803.5	1.0	1	NZ_JANUHB010000007.1_109	119061 # 120425 # -1 # ID=30_109
7.2e-238	803.5	1.0	1	NZ_FOEO01000006.1_174	194344 # 195693 # 1 # ID=70_174;
7.2e-238	803.5	1.0	1	NZ_SMOK01000011.1_174	225078 # 226430 # 1 # ID=3_174;p
7.8e-238	803.4	1.0	1	NZ_NJIG01000001.1_366	420509 # 421891 # -1 # ID=12_366
8e-238	803.4	1.0	1	NZ_QPJU01000004.1_58	81041 # 82411 # 1 # ID=4_58;part
8.3e-238	803.3	1.0	1	NZ_JAJMLX010000272.1_2	655 # 2028 # -1 # ID=193_2;parti
8.5e-238	803.3	1.0	1	NZ_CP060201.1_308	339923 # 341272 # -1 # ID=1_308;
8.5e-238	803.3	1.0	1	NZ_CADIJR010000006.1_100	108781 # 110145 # -1 # ID=6_100;
8.8e-238	803.3	1.0	1	JAAZBL010000005.1_4	3505 # 4911 # 1 # ID=402_4;parti
9.5e-238	803.1	1.0	1	NZ_NEVK01000004.1_107	111849 # 113225 # -1 # ID=4_107;
1e-237	803.0	1.0	1	NZ_NEVN01000008.1_85	106986 # 108368 # 1 # ID=11_85;p
1e-237	803.0	1.0	1	NZ_CP061008.1_3060	3322230 # 3323606 # -1 # ID=1_30
1e-237	803.0	1.0	1	NZ_CP121261.1_1202	1387031 # 1388410 # 1 # ID=1_120
1e-237	803.0	1.0	1	NZ_JAHPZX010000002.1_307	354504 # 355868 # 1 # ID=13_307;
1.1e-237	803.0	1.0	1	NZ_CP089985.1_2620	2943501 # 2944850 # 1 # ID=1_262
1.1e-237	803.0	1.0	1	NZ_HE978634.1_1471	1567958 # 1569313 # 1 # ID=1_147
1.1e-237	802.9	1.0	1	NZ_JAHSTU010000001.1_459	525594 # 526958 # -1 # ID=1_459;
1.2e-237	802.8	1.0	1	NZ_CP053985.1_5532	6062529 # 6063905 # -1 # ID=1_55
1.2e-237	802.8	1.0	1	NZ_MDEN01000063.1_239	237771 # 239120 # 1 # ID=63_239;
1.2e-237	802.8	1.0	1	NZ_LZZS01000005.1_74	78718 # 80100 # 1 # ID=5_74;part
1.3e-237	802.7	1.0	1	CAUJJS010000254.1_58	52543 # 53907 # 1 # ID=254_58;pa
1.3e-237	802.7	1.0	1	NZ_CP026124.1_4097	4557193 # 4558563 # 1 # ID=1_409
1.3e-237	802.7	1.0	1	JAQGNM010000549.1_9	11333 # 12706 # -1 # ID=308_9;pa
1.4e-237	802.6	1.0	1	JALYPE010000768.1_2	87 # 1436 # -1 # ID=759_2;partia
1.4e-237	802.6	1.0	1	CAMLLU010000027.1_44	38505 # 39878 # 1 # ID=27_44;par
1.5e-237	802.5	1.0	1	NZ_DDHJ01000013.1_50	53967 # 55316 # -1 # ID=13_50;pa
1.5e-237	802.5	1.0	1	NZ_JYLD01000008.1_109	122967 # 124349 # 1 # ID=36_109;
1.6e-237	802.4	1.0	1	NZ_WTVM01000079.1_18	16103 # 17461 # -1 # ID=307_18;p
1.6e-237	802.4	1.0	1	NZ_BBIQ01000006.1_42	46757 # 48106 # -1 # ID=41_42;pa
1.6e-237	802.4	1.0	1	NZ_SBHO01000001.1_554	599793 # 601148 # -1 # ID=1_554;
1.6e-237	802.4	1.0	1	NZ_CP034689.1_3138	3482973 # 3484352 # 1 # ID=1_313
1.7e-237	802.3	1.0	1	NZ_QPJK01000010.1_161	152998 # 154350 # 1 # ID=10_161;
1.7e-237	802.3	1.0	1	NZ_CADIJM010000001.1_642	714897 # 716270 # 1 # ID=1_642;p
1.8e-237	802.2	1.0	1	JAEWGL010000090.1_7	4738 # 6087 # 1 # ID=41_7;partia
1.8e-237	802.2	1.0	1	NZ_NEVM01000005.1_290	343836 # 345200 # 1 # ID=4_290;p
1.9e-237	802.2	1.0	1	NZ_VEDO01000012.1_88	97578 # 98933 # -1 # ID=33_88;pa
1.9e-237	802.2	1.0	1	NZ_VMYE01000009.1_24	30212 # 31582 # 1 # ID=50_24;par
1.9e-237	802.1	1.0	1	NZ_UYJA01000001.1_708	825110 # 826480 # -1 # ID=1_708;
2e-237	802.1	1.0	1	NZ_WSJB01000032.1_46	51410 # 52777 # 1 # ID=25_46;par
2e-237	802.1	1.0	1	NZ_LZZT01000037.1_51	55899 # 57269 # -1 # ID=37_51;pa
2.1e-237	802.0	1.0	1	NZ_CP077094.1_2489	2782546 # 2783895 # 1 # ID=1_248
2.1e-237	802.0	1.0	1	NZ_PDJB01000001.1_2936	3322145 # 3323494 # -1 # ID=1_29
2.3e-237	801.9	1.0	1	NZ_FKIF01000010.1_509	596365 # 597762 # -1 # ID=10_509
2.3e-237	801.9	1.0	1	NZ_NJIF01000003.1_166	180079 # 181455 # -1 # ID=23_166
2.3e-237	801.9	1.0	1	NZ_JAEPBG010000001.1_169	189268 # 190626 # -1 # ID=1_169;
2.7e-237	801.6	1.0	1	JAELTJ010000125.1_12	15022 # 16392 # 1 # ID=229_12;pa
2.8e-237	801.6	1.0	1	NZ_PCOQ01000012.1_95	119213 # 120589 # 1 # ID=12_95;p
2.9e-237	801.6	1.0	1	NZ_JAAIVB010000012.1_220	236010 # 237371 # -1 # ID=3_220;
2.9e-237	801.5	1.0	1	NZ_CADIJP010000005.1_271	294861 # 296234 # 1 # ID=5_271;p
2.9e-237	801.5	1.0	1	JAEWEH010000439.1_4	2145 # 3512 # -1 # ID=407_4;part
3e-237	801.5	1.0	1	NZ_CP020892.1_2303	2531768 # 2533117 # -1 # ID=1_23
3.1e-237	801.5	1.0	1	CAIJIT010000026.1_28	34043 # 35410 # 1 # ID=26_28;par
3.1e-237	801.5	1.0	1	NZ_JAAOZT010000012.1_204	215804 # 217171 # -1 # ID=4_204;
3.1e-237	801.4	1.0	1	NZ_CP070304.1_900	1047773 # 1049140 # -1 # ID=1_90
3.2e-237	801.4	1.0	1	NZ_CAJFCI010000096.1_15	14277 # 15611 # -1 # ID=96_15;pa
3.2e-237	801.4	1.0	1	CP099607.1_95	105568 # 107007 # -1 # ID=3_95;p
3.6e-237	801.2	1.0	1	NZ_LMNA01000001.1_573	624241 # 625593 # 1 # ID=1_573;p
3.7e-237	801.2	1.0	1	JARLJI010000260.1_16	12035 # 13399 # -1 # ID=181_16;p
3.7e-237	801.2	1.0	1	NZ_FZOL01000034.1_42	42064 # 43413 # 1 # ID=42_42;par
4.1e-237	801.1	1.0	1	NZ_CP032311.1_2515	2808118 # 2809518 # 1 # ID=1_251
4.1e-237	801.0	1.0	1	NZ_CP023270.1_2566	2902822 # 2904195 # -1 # ID=1_25
4.2e-237	801.0	1.0	1	NZ_JAFEUP010000003.1_733	795435 # 796784 # 1 # ID=4_733;p
4.2e-237	801.0	1.0	1	NZ_LLWH01000187.1_77	93806 # 95188 # 1 # ID=187_77;pa
5.1e-237	800.7	1.0	1	NZ_CP066306.1_3065	3383974 # 3385323 # 1 # ID=1_306
5.5e-237	800.6	1.0	1	NZ_JAHUWT010000004.1_636	698531 # 699901 # 1 # ID=24_636;
5.7e-237	800.6	1.0	1	NZ_UFQB01000011.1_163	167802 # 169184 # -1 # ID=21_163
6.4e-237	800.4	1.0	1	NZ_LT707065.1_4880	5416203 # 5417585 # 1 # ID=1_488
6.6e-237	800.4	1.0	1	NZ_JABBJN010000002.1_126	132082 # 133464 # -1 # ID=34_126
6.6e-237	800.4	1.0	1	NZ_JACMYH010000001.1_1199	1362401 # 1363750 # 1 # ID=1_119
6.8e-237	800.3	1.0	1	NZ_NEVQ01000013.1_433	462465 # 463832 # 1 # ID=16_433;
7e-237	800.3	1.0	1	NC_014640.1_3302	3612693 # 3614069 # 1 # ID=1_330
7.3e-237	800.2	1.0	1	NZ_AGUF01000064.1_12	12799 # 14172 # -1 # ID=42_12;pa
7.6e-237	800.2	1.0	1	NZ_CP022579.1_2782	3136578 # 3137939 # -1 # ID=1_27
7.7e-237	800.2	1.0	1	NZ_UFQC01000009.1_167	174124 # 175506 # -1 # ID=36_167
8.1e-237	800.1	1.0	1	NZ_CADIJO010000015.1_44	46683 # 48053 # 1 # ID=15_44;par
8.6e-237	800.0	1.0	1	NZ_PYAL01000001.1_681	781922 # 783286 # 1 # ID=5_681;p
9.3e-237	799.9	1.0	1	JAEYVD010000769.1_2	689 # 2062 # -1 # ID=520_2;parti
9.9e-237	799.8	1.0	1	NZ_LMMV01000027.1_220	259748 # 261103 # -1 # ID=27_220
1e-236	799.7	1.0	1	NZ_CP132976.1_1201	1350716 # 1352092 # -1 # ID=1_12
1.1e-236	799.6	1.0	1	NZ_FPBC01000017.1_28	30790 # 32139 # -1 # ID=31_28;pa
1.1e-236	799.6	1.0	1	NZ_JAFVIM010000022.1_28	28658 # 30034 # -1 # ID=15_28;pa
1.2e-236	799.5	1.0	1	NZ_JPYO01000046.1_399	461562 # 462944 # 1 # ID=46_399;
1.3e-236	799.5	1.0	1	JAMFRW010000517.1_6	4619 # 5980 # -1 # ID=186_6;part
1.4e-236	799.2	1.0	1	NZ_JAJTBG010000006.1_21	29158 # 30519 # -1 # ID=5_21;par
1.5e-236	799.2	1.0	1	JAMLIN010000080.1_7	7280 # 8665 # -1 # ID=96_7;parti
1.5e-236	799.2	1.0	1	JACYUE010000001.1_1436	1655387 # 1656748 # 1 # ID=1_143
1.7e-236	799.1	1.0	1	NZ_CP088952.1_1151	1280514 # 1281863 # -1 # ID=1_11
1.7e-236	799.0	1.0	1	NZ_JANUGZ010000001.1_664	817259 # 818620 # -1 # ID=1_664;
1.8e-236	799.0	1.0	1	JAIXPL010000004.1_3	1808 # 3160 # 1 # ID=34_3;partia
2e-236	798.8	1.0	1	JALHMQ010000006.1_120	127755 # 129176 # 1 # ID=6_120;p
2.2e-236	798.6	1.0	1	NZ_CABVII010000022.1_101	111978 # 113345 # -1 # ID=22_101
2.2e-236	798.6	1.0	1	NZ_VFAH01000051.1_6	3916 # 5277 # -1 # ID=47_6;parti
2.3e-236	798.6	1.0	1	NZ_CP046622.1_1317	1435725 # 1437086 # -1 # ID=1_13
2.4e-236	798.5	1.0	1	DJWC01000063.1_2	605 # 1972 # 1 # ID=176_2;partia
2.4e-236	798.5	1.0	1	NZ_LMCQ01000020.1_193	202086 # 203447 # -1 # ID=20_193
3e-236	798.2	1.0	1	NZ_BCTQ01000014.1_105	124540 # 125919 # 1 # ID=14_105;
3.3e-236	798.1	1.0	1	NZ_JZUE01000009.1_193	208315 # 209673 # 1 # ID=9_193;p
3.4e-236	798.0	1.0	1	NZ_NEHO01000013.1_46	45524 # 46876 # 1 # ID=5_46;part
3.6e-236	797.9	1.0	1	NZ_JAHKRC010000022.1_41	43672 # 45054 # -1 # ID=22_41;pa
4.9e-236	797.5	1.0	1	NZ_JAQSDA010000006.1_133	128911 # 130275 # -1 # ID=6_133;
4.9e-236	797.5	1.0	1	NZ_VFIL01000004.1_19	21408 # 22757 # -1 # ID=26_19;pa
4.9e-236	797.5	1.0	1	WMBV01000029.1_47	55235 # 56605 # 1 # ID=21_47;par
5e-236	797.5	1.0	1	JAHCKM010000001.1_1012	1052004 # 1053362 # 1 # ID=1_101
5.2e-236	797.4	1.0	1	RAPG01000004.1_296	317965 # 319323 # 1 # ID=44_296;
5.3e-236	797.4	1.0	1	NZ_CADIJV010000004.1_8	9145 # 10509 # -1 # ID=4_8;parti
5.3e-236	797.4	1.0	1	JACPOK010000029.1_3	1510 # 2874 # 1 # ID=19_3;partia
5.6e-236	797.3	1.0	1	NZ_JARGEL010000021.1_85	110005 # 111375 # 1 # ID=14_85;p
6.3e-236	797.1	1.0	1	NZ_CP021111.1_1249	1403568 # 1404956 # -1 # ID=1_12
6.4e-236	797.1	1.0	1	JAHFQI010000063.1_11	6326 # 7696 # -1 # ID=133_11;par
6.4e-236	797.1	1.0	1	MEDL01000007.1_29	25919 # 27289 # -1 # ID=7_29;par
6.4e-236	797.1	1.0	1	NZ_AGTS01000083.1_50	56567 # 57937 # 1 # ID=79_50;par
7.2e-236	797.0	1.0	1	NZ_JACOPV010000019.1_72	90314 # 91696 # -1 # ID=11_72;pa
7.5e-236	796.9	1.0	1	WOZN01000103.1_7	5758 # 7134 # -1 # ID=273_7;part
7.6e-236	796.9	1.0	1	JACPRN010000048.1_25	23960 # 25315 # 1 # ID=280_25;pa
8.2e-236	796.8	1.0	1	JAURVI010000045.1_11	10312 # 11676 # 1 # ID=7_11;part
8.4e-236	796.7	1.0	1	NZ_CP016449.1_2790	2982703 # 2984067 # -1 # ID=1_27
8.4e-236	796.7	1.0	1	NZ_JADMJO010000043.1_12	10707 # 12071 # -1 # ID=107_12;p
8.4e-236	796.7	1.0	1	NZ_JAHCKK010000001.1_81	87335 # 88699 # -1 # ID=1_81;par
8.4e-236	796.7	1.0	1	NZ_LMIE01000034.1_110	115810 # 117174 # -1 # ID=34_110
8.4e-236	796.7	1.0	1	NZ_NFUU01000001.1_2881	3007120 # 3008484 # -1 # ID=1_28
8.4e-236	796.7	1.0	1	QBMB01000001.1_168	167917 # 169281 # -1 # ID=89_168
8.5e-236	796.7	1.0	1	NZ_CP123228.1_4094	4384892 # 4386262 # 1 # ID=1_409
8.5e-236	796.7	1.0	1	NZ_JAKLTM010000004.1_413	401817 # 403184 # -1 # ID=16_413
9.3e-236	796.6	1.0	1	JACCEP010000003.1_544	616898 # 618256 # 1 # ID=33_544;
9.7e-236	796.5	1.0	1	JAUYAJ010000258.1_4	3339 # 4733 # 1 # ID=87_4;partia
9.8e-236	796.5	1.0	1	NZ_NEVL01000003.1_701	770485 # 771867 # 1 # ID=4_701;p
1.1e-235	796.4	1.0	1	CAMBRI010000023.1_12	8653 # 10020 # -1 # ID=23_12;par
1.1e-235	796.4	1.0	1	NZ_JAUSXG010000001.1_3646	3869689 # 3871050 # 1 # ID=1_364
1.2e-235	796.2	1.0	1	NZ_CP021109.1_2168	2374354 # 2375718 # 1 # ID=1_216
1.2e-235	796.2	1.0	1	NZ_JACHYC010000004.1_468	485090 # 486451 # -1 # ID=4_468;
1.2e-235	796.2	1.0	1	JACYUQ010000002.1_917	1108975 # 1110336 # -1 # ID=2_91
1.2e-235	796.2	1.0	1	JACCEO010000008.1_45	41271 # 42635 # 1 # ID=46_45;par
1.2e-235	796.2	1.0	1	NZ_PDNW01000013.1_7	11346 # 12698 # -1 # ID=4_7;part
1.3e-235	796.1	1.0	1	NZ_CP010945.1_4376	4798591 # 4799943 # -1 # ID=1_43
1.4e-235	796.0	1.0	1	NZ_JASZYR010000002.1_229	245744 # 247099 # 1 # ID=12_229;
1.4e-235	796.0	1.0	1	NZ_RYDV01000001.1_900	929124 # 930476 # 1 # ID=1_900;p
1.5e-235	795.9	1.0	1	NZ_VOAY01000001.1_639	649678 # 651036 # -1 # ID=1_639;
1.5e-235	795.9	1.0	1	NC_010170.1_2300	2351824 # 2353194 # -1 # ID=1_23
1.5e-235	795.9	1.0	1	JAGOAJ010000005.1_37	32526 # 33890 # 1 # ID=26_37;par
1.6e-235	795.8	1.0	1	NZ_NBZV01000018.1_51	48620 # 49984 # -1 # ID=45_51;pa
1.6e-235	795.8	1.0	1	NZ_VEHL01000010.1_259	289926 # 291335 # 1 # ID=1_259;p
1.8e-235	795.7	1.0	1	NZ_JAQIYM010000008.1_185	209447 # 210799 # -1 # ID=4_185;
1.8e-235	795.6	1.0	1	JAEUOY010000075.1_11	12659 # 14017 # -1 # ID=13_11;pa
1.8e-235	795.6	1.0	1	NZ_VYGV01000006.1_596	639161 # 640531 # -1 # ID=11_596
1.9e-235	795.6	1.0	1	NZ_JANLNM010000007.1_182	200550 # 201911 # 1 # ID=28_182;
2e-235	795.5	1.0	1	NZ_ALKN02000004.1_32	32971 # 34335 # -1 # ID=4_32;par
2e-235	795.5	1.0	1	NZ_FZOG01000007.1_9	8264 # 9613 # -1 # ID=14_9;parti
2e-235	795.5	1.0	1	NZ_SNWH01000002.1_174	192648 # 194039 # -1 # ID=2_174;
2e-235	795.5	1.0	1	JACCER010000001.1_8	5357 # 6709 # -1 # ID=11_8;parti
2.1e-235	795.4	1.0	1	JAJZUZ010000225.1_3	1794 # 3149 # 1 # ID=179_3;parti
2.2e-235	795.4	1.0	1	NZ_SDQD01000002.1_660	707320 # 708672 # -1 # ID=2_660;
2.2e-235	795.4	1.0	1	JAFKGE010000026.1_6	4085 # 5449 # -1 # ID=32_6;parti
2.2e-235	795.4	1.0	1	NC_015458.1_1176	1312332 # 1313684 # 1 # ID=1_117
2.4e-235	795.2	1.0	1	NZ_QAJK01000018.1_41	49611 # 50975 # 1 # ID=90_41;par
2.5e-235	795.2	1.0	1	NZ_CP027773.1_2360	2588266 # 2589630 # 1 # ID=1_236
2.7e-235	795.1	1.0	1	NZ_JAEFCB010000004.1_190	217422 # 218783 # 1 # ID=44_190;
3e-235	794.9	1.0	1	NZ_BMIG01000017.1_74	69418 # 70782 # -1 # ID=17_74;pa
3e-235	794.9	1.0	1	NZ_JAUSRN010000005.1_135	156136 # 157497 # 1 # ID=5_135;p
3.1e-235	794.9	1.0	1	NZ_NBZW01000026.1_9	8193 # 9563 # 1 # ID=19_9;partia
3.3e-235	794.8	1.0	1	JARLJI010000058.1_54	55455 # 56831 # 1 # ID=216_54;pa
3.3e-235	794.8	1.0	1	NZ_QYUO01000001.1_1328	1421899 # 1423254 # 1 # ID=1_132
3.3e-235	794.8	1.0	1	NZ_NEVT01000006.1_82	76278 # 77651 # -1 # ID=5_82;par
3.6e-235	794.7	1.0	1	NZ_WTVN01000002.1_67	79287 # 80648 # 1 # ID=40_67;par
3.9e-235	794.5	1.0	1	NZ_JASZYT010000003.1_365	410382 # 411743 # -1 # ID=19_365
4.1e-235	794.5	1.0	1	NZ_JAAQWN010000001.1_761	885662 # 887011 # -1 # ID=11_761
4.4e-235	794.3	1.0	1	NZ_CP123990.1_738	779094 # 780455 # -1 # ID=1_738;
4.6e-235	794.3	1.0	1	NZ_FQXE01000005.1_77	126857 # 128209 # -1 # ID=22_77;
5.2e-235	794.1	1.0	1	NZ_JH992925.1_190	206142 # 207515 # 1 # ID=4_190;p
5.8e-235	794.0	1.0	1	JADCGR010000054.1_38	41760 # 43118 # -1 # ID=50_38;pa
5.9e-235	794.0	1.0	1	NZ_CP113949.1_2066	2291124 # 2292473 # 1 # ID=1_206
6.1e-235	793.9	1.0	1	RGFZ01000018.1_49	44478 # 45857 # -1 # ID=80_49;pa
6.2e-235	793.9	1.0	1	NZ_MUJY01000181.1_22	26203 # 27549 # -1 # ID=181_22;p
6.2e-235	793.9	1.0	1	NZ_FOXJ01000005.1_345	379906 # 381267 # -1 # ID=9_345;
6.2e-235	793.9	1.0	1	NC_022247.1_1369	1505210 # 1506571 # -1 # ID=1_13
6.4e-235	793.8	1.0	1	NZ_BBJJ01000032.1_46	55355 # 56719 # 1 # ID=350_46;pa
6.4e-235	793.8	1.0	1	NZ_JASZYK010000001.1_425	482138 # 483505 # -1 # ID=1_425;
6.8e-235	793.7	1.0	1	NZ_FMUJ01000006.1_97	128813 # 130174 # 1 # ID=14_97;p
6.9e-235	793.7	1.0	1	NKIP01000012.1_29	25956 # 27320 # -1 # ID=23_29;pa
7e-235	793.7	1.0	1	NZ_JAGGNW010000009.1_106	91160 # 92527 # -1 # ID=1_106;pa
7e-235	793.7	1.0	1	DKJA01000205.1_13	12202 # 13557 # -1 # ID=90_13;pa
7.1e-235	793.7	1.0	1	NZ_CP060295.1_3809	4088663 # 4090030 # -1 # ID=1_38
7.4e-235	793.6	1.0	1	NZ_MNPU01000031.1_38	45227 # 46576 # 1 # ID=74_38;par
7.7e-235	793.6	1.0	1	NZ_JACHBX010000006.1_235	275572 # 276933 # 1 # ID=6_235;p
8e-235	793.5	1.0	1	JAIESX010000001.1_9	8483 # 9838 # -1 # ID=57_9;parti
8.2e-235	793.5	1.0	1	JACMQP010000610.1_5	3540 # 4901 # -1 # ID=252_5;part
8.9e-235	793.3	1.0	1	NZ_VIVL01000002.1_438	461281 # 462642 # -1 # ID=2_438;
9e-235	793.3	1.0	1	JAPTVL010000429.1_3	1105 # 2463 # -1 # ID=511_3;part
9e-235	793.3	1.0	1	JAIOOS010000001.1_16	15390 # 16748 # -1 # ID=29_16;pa
9.2e-235	793.3	1.0	1	JAIERT010000333.1_4	2628 # 3983 # 1 # ID=245_4;parti
9.3e-235	793.3	1.0	1	NZ_JAJJOZ010000001.1_384	404897 # 406249 # -1 # ID=11_384
9.5e-235	793.3	1.0	1	NZ_QEII01000322.1_59	67389 # 68759 # 1 # ID=322_59;pa
9.7e-235	793.2	1.0	1	NZ_LMDW01000001.1_434	482083 # 483432 # -1 # ID=1_434;
1e-234	793.2	1.0	1	NZ_CP045644.1_2646	2934872 # 2936233 # -1 # ID=1_26
1e-234	793.1	1.0	1	NZ_CP046508.1_1411	1550673 # 1552034 # -1 # ID=1_14
1.1e-234	793.1	1.0	1	CAJYRH010000009.1_2	827 # 2257 # 1 # ID=9_2;partial=
1.1e-234	793.1	1.0	1	NZ_FQUJ01000004.1_163	179645 # 181039 # -1 # ID=22_163
1.1e-234	793.1	1.0	1	NZ_FNDR01000006.1_359	386822 # 388183 # 1 # ID=17_359;
1.1e-234	793.0	1.0	1	NZ_JAUJZH010000003.1_200	217551 # 218918 # 1 # ID=32_200;
1.2e-234	792.9	1.0	1	NZ_JAFMZZ010000001.1_687	736371 # 737741 # 1 # ID=1_687;p
1.2e-234	792.9	1.0	1	JAHIYE010000023.1_99	100366 # 101721 # 1 # ID=17_99;p
1.2e-234	792.9	1.0	1	NZ_JABMJG010000011.1_220	237673 # 239034 # -1 # ID=11_220
1.2e-234	792.9	1.0	1	NZ_PDNV01000005.1_341	344360 # 345712 # 1 # ID=33_341;
1.2e-234	792.9	1.0	1	JAIXKR010000162.1_154	167017 # 168381 # -1 # ID=158_15
1.2e-234	792.9	1.0	1	NZ_JAHTMR010000004.1_182	204094 # 205446 # 1 # ID=36_182;
1.3e-234	792.8	1.0	1	NZ_RXFT01000007.1_306	316495 # 317856 # -1 # ID=40_306
1.3e-234	792.8	1.0	1	NZ_JACYXF010000079.1_5	2846 # 4207 # -1 # ID=182_5;part
1.3e-234	792.8	1.0	1	JAUYQZ010000013.1_96	104299 # 105654 # 1 # ID=34_96;p
1.4e-234	792.7	1.0	1	NZ_JAPZSV010000005.1_330	347872 # 349227 # 1 # ID=13_330;
1.4e-234	792.7	1.0	1	NZ_BCUT01000001.1_1258	1326441 # 1327805 # 1 # ID=1_125
1.6e-234	792.6	1.0	1	JAMOZJ010000075.1_17	15910 # 17271 # -1 # ID=75_17;pa
1.6e-234	792.5	1.0	1	NZ_JASZYF010000002.1_209	210489 # 211844 # -1 # ID=17_209
1.6e-234	792.5	1.0	1	NZ_VOBQ01000008.1_13	10054 # 11418 # -1 # ID=45_13;pa
1.6e-234	792.5	1.0	1	NZ_LMEV01000001.1_381	413949 # 415310 # 1 # ID=1_381;p
1.7e-234	792.4	1.0	1	NZ_PEFF01000001.1_4232	4659350 # 4660711 # -1 # ID=1_42
1.7e-234	792.4	1.0	1	NZ_JAGGNV010000035.1_20	16853 # 18208 # 1 # ID=55_20;par
1.8e-234	792.4	1.0	1	JACPOI010000022.1_59	55178 # 56533 # -1 # ID=4_59;par
1.9e-234	792.3	1.0	1	NZ_JGWN01000039.1_41	53522 # 54910 # -1 # ID=39_41;pa
1.9e-234	792.3	1.0	1	NZ_RXOE01000002.1_853	952431 # 953792 # -1 # ID=7_853;
2e-234	792.2	1.0	1	JACRAY010000011.1_4	2061 # 3416 # -1 # ID=7_4;partia
2.1e-234	792.2	1.0	1	NZ_JASZYE010000003.1_896	955730 # 957085 # -1 # ID=23_896
2.2e-234	792.1	1.0	1	NZ_RWKH01000001.1_276	294726 # 296087 # -1 # ID=1_276;
2.2e-234	792.0	1.0	1	NZ_JAIMCG010000005.1_133	157429 # 158862 # 1 # ID=38_133;
2.2e-234	792.0	1.0	1	NZ_JAUSXL010000002.1_577	604167 # 605534 # 1 # ID=2_577;p
2.3e-234	792.0	1.0	1	NZ_JHEP02000001.1_45	49904 # 51262 # 1 # ID=1_45;part
2.3e-234	792.0	1.0	1	NZ_LRUJ01000030.1_39	45901 # 47259 # 1 # ID=30_39;par
2.4e-234	791.9	1.0	1	CAIPQU010000089.1_19	21134 # 22498 # -1 # ID=89_19;pa
2.4e-234	791.9	1.0	1	NSIV01000014.1_12	11933 # 13291 # -1 # ID=9_12;par
2.5e-234	791.9	1.0	1	JAIRRE010000193.1_2	598 # 1962 # -1 # ID=124_2;parti
2.6e-234	791.8	1.0	1	CANGUQ010000024.1_10	12550 # 13929 # -1 # ID=24_10;pa
2.6e-234	791.8	1.0	1	NZ_BDAC01000040.1_4	3512 # 4858 # -1 # ID=40_4;parti
2.6e-234	791.8	1.0	1	AKCV02000015.1_569	594301 # 595695 # 1 # ID=7_569;p
2.6e-234	791.8	1.0	1	JAIXOX010000128.1_60	57996 # 59348 # 1 # ID=57_60;par
2.7e-234	791.7	1.0	1	NZ_JACYFT010000001.1_1207	1234086 # 1235438 # -1 # ID=1_12
2.8e-234	791.7	1.0	1	NZ_NMQZ01000023.1_63	67123 # 68517 # 1 # ID=16_63;par
2.9e-234	791.7	1.0	1	JASHSD010000901.1_6	5414 # 6757 # -1 # ID=314_6;part
3e-234	791.6	1.0	1	JACRAZ010000042.1_114	139902 # 141263 # 1 # ID=16_114;
3.1e-234	791.6	1.0	1	NZ_BCWP01000009.1_34	35031 # 36386 # 1 # ID=9_34;part
3.1e-234	791.6	1.0	1	JAGIAI010000059.1_33	35629 # 36990 # -1 # ID=73_33;pa
3.2e-234	791.5	1.0	1	NZ_JXQQ01000018.1_25	24631 # 25998 # -1 # ID=49_25;pa
3.2e-234	791.5	1.0	1	NZ_RXFS01000002.1_385	418922 # 420289 # 1 # ID=12_385;
3.3e-234	791.5	1.0	1	NZ_NESC01000005.1_280	288254 # 289606 # 1 # ID=41_280;
3.3e-234	791.5	1.0	1	NZ_CP102931.1_4806	5196200 # 5197561 # 1 # ID=1_480
3.4e-234	791.4	1.0	1	NZ_CP107548.1_1836	1982450 # 1983799 # 1 # ID=1_183
3.4e-234	791.4	1.0	1	NZ_JASZYS010000009.1_217	223451 # 224818 # -1 # ID=44_217
3.8e-234	791.3	1.0	1	NZ_CP061297.1_530	521149 # 522519 # -1 # ID=1_530;
4e-234	791.2	1.0	1	NZ_CP091716.1_1912	2091561 # 2092922 # -1 # ID=1_19
4e-234	791.2	1.0	1	CALQLA020000024.1_3	2242 # 3630 # 1 # ID=24_3;partia
4.1e-234	791.2	1.0	1	NZ_BCUS01000094.1_4	2257 # 3636 # 1 # ID=94_4;partia
4.3e-234	791.1	1.0	1	NZ_JARXVG010000012.1_164	187754 # 189115 # 1 # ID=12_164;
4.5e-234	791.0	1.0	1	CANGKR010000167.1_5	4116 # 5468 # 1 # ID=167_5;parti
4.6e-234	791.0	1.0	1	NZ_RWKI01000007.1_134	142902 # 144260 # 1 # ID=93_134;
4.6e-234	791.0	1.0	1	CANGME010000006.1_154	157209 # 158603 # -1 # ID=6_154;
4.6e-234	791.0	1.0	1	JAEYZR010000406.1_9	7690 # 9075 # 1 # ID=119_9;parti
4.7e-234	791.0	1.0	1	NZ_KQ483358.1_894	917520 # 918878 # 1 # ID=1_894;p
5.1e-234	790.9	1.0	1	JACCEN010000014.1_91	98633 # 100033 # 1 # ID=6_91;par
5.2e-234	790.8	1.0	1	CAIUOO010000083.1_11	12923 # 14308 # 1 # ID=83_11;par
5.3e-234	790.8	1.0	1	SCRR01000175.1_3	2126 # 3502 # 1 # ID=396_3;parti
5.4e-234	790.8	1.0	1	NZ_AKIW01000020.1_48	50191 # 51552 # -1 # ID=20_48;pa
5.5e-234	790.7	1.0	1	CAIRAW010000012.1_19	17810 # 19171 # -1 # ID=12_19;pa
5.6e-234	790.7	1.0	1	JAQGNE010000071.1_7	5590 # 7050 # -1 # ID=94_7;parti
5.6e-234	790.7	1.0	1	NZ_JAUSSG010000009.1_183	211301 # 212662 # 1 # ID=9_183;p
5.7e-234	790.7	1.0	1	NZ_LMEC01000026.1_246	277941 # 279305 # 1 # ID=26_246;
5.8e-234	790.7	1.0	1	JADJUP010000026.1_72	75202 # 76596 # 1 # ID=26_72;par
6e-234	790.6	1.0	1	NZ_JACVPM010000004.1_62	64501 # 65871 # 1 # ID=4_62;part
6.1e-234	790.6	1.0	1	NZ_CP017024.1_3592	3858959 # 3860308 # 1 # ID=1_359
6.2e-234	790.6	1.0	1	NZ_JAOASQ010000029.1_14	13977 # 15329 # 1 # ID=29_14;par
6.2e-234	790.6	1.0	1	NZ_LT607803.1_6632	7011784 # 7013145 # -1 # ID=1_66
6.2e-234	790.6	1.0	1	JAJZQX010000001.1_23	32544 # 33917 # 1 # ID=27_23;par
6.2e-234	790.6	1.0	1	NZ_NTLB01000005.1_105	117894 # 119291 # -1 # ID=9_105;
6.6e-234	790.5	1.0	1	JADKJT010000030.1_328	368306 # 369691 # -1 # ID=30_328
7e-234	790.4	1.0	1	CAMCII010000078.1_8	7269 # 8660 # -1 # ID=78_8;parti
7.2e-234	790.4	1.0	1	CANGNV010000029.1_15	16384 # 17754 # 1 # ID=29_15;par
7.8e-234	790.2	1.0	1	JAHFQI010000197.1_2	1479 # 2840 # 1 # ID=88_2;partia
7.8e-234	790.2	1.0	1	JAIXOZ010000117.1_17	16584 # 17945 # 1 # ID=74_17;par
7.8e-234	790.2	1.0	1	JAURXG010000006.1_22	18919 # 20283 # -1 # ID=550_22;p
8.3e-234	790.2	1.0	1	NZ_JALPKR020000002.1_3108	3243820 # 3245181 # -1 # ID=1_31
8.4e-234	790.1	1.0	1	BMEU01000030.1_5	4354 # 5724 # 1 # ID=30_5;partia
8.4e-234	790.1	1.0	1	NZ_JARGEL010000017.1_94	82823 # 84193 # -1 # ID=9_94;par
8.4e-234	790.1	1.0	1	NZ_JQKD01000043.1_7	5700 # 7070 # 1 # ID=39_7;partia
8.4e-234	790.1	1.0	1	NZ_RCOG02000034.1_6	4552 # 5922 # 1 # ID=33_6;partia
8.7e-234	790.1	1.0	1	NZ_VLTJ01000007.1_316	361407 # 362774 # -1 # ID=5_316;
9e-234	790.0	1.0	1	NZ_FNRO01000002.1_194	206721 # 208082 # 1 # ID=28_194;
9.4e-234	790.0	1.0	1	NZ_CAMBNZ010000023.1_29	22808 # 24175 # -1 # ID=23_29;pa
9.5e-234	790.0	1.0	1	NZ_MOWM01000149.1_4	2361 # 3710 # 1 # ID=149_4;parti
1.1e-233	789.8	1.0	1	NZ_JAMBNO010000003.1_192	204289 # 205653 # 1 # ID=84_192;
1.1e-233	789.7	1.0	1	DYIB01000019.1_25	29759 # 31123 # 1 # ID=83_25;par
1.1e-233	789.7	1.0	1	JAOASL010000033.1_27	25985 # 27349 # -1 # ID=33_27;pa
1.1e-233	789.7	1.0	1	JAHRYV010000011.1_17	18895 # 20250 # 1 # ID=19_17;par
1.2e-233	789.7	1.0	1	NZ_NERU01000005.1_13	14804 # 16168 # -1 # ID=44_13;pa
1.2e-233	789.7	1.0	1	JANYFX010000074.1_8	6638 # 7999 # 1 # ID=543_8;parti
1.2e-233	789.7	1.0	1	NZ_NEVU01000002.1_1123	1206653 # 1208011 # 1 # ID=2_112
1.2e-233	789.6	1.0	1	NZ_WWCU01000026.1_19	20846 # 22201 # -1 # ID=96_19;pa
1.2e-233	789.6	1.0	1	NZ_FOLP01000001.1_730	827542 # 828891 # -1 # ID=29_730
1.2e-233	789.6	1.0	1	JADJWR010000003.1_101	104692 # 106050 # 1 # ID=3_101;p
1.3e-233	789.6	1.0	1	NZ_CP061303.1_1167	1154696 # 1156078 # 1 # ID=1_116
1.3e-233	789.5	1.0	1	CAINAY010000425.1_2	487 # 1866 # -1 # ID=425_2;parti
1.3e-233	789.5	1.0	1	NZ_SDQE01000017.1_28	34002 # 35354 # 1 # ID=8_28;part
1.3e-233	789.5	1.0	1	NZ_JASMRZ010000012.1_4	2856 # 4223 # 1 # ID=24_4;partia
1.4e-233	789.4	1.0	1	NZ_KB907452.1_178	192017 # 193384 # 1 # ID=3_178;p
1.4e-233	789.4	1.0	1	JAUXVI010000017.1_10	11225 # 12580 # -1 # ID=20_10;pa
1.4e-233	789.4	1.0	1	JAURZK010000038.1_193	215501 # 216865 # 1 # ID=21_193;
1.4e-233	789.4	1.0	1	NZ_JACORU010000005.1_176	157550 # 158905 # -1 # ID=35_176
1.4e-233	789.4	1.0	1	NZ_FMZU01000038.1_26	21859 # 23214 # 1 # ID=59_26;par
1.5e-233	789.3	1.0	1	JAURJT010000020.1_45	48677 # 50068 # 1 # ID=85_45;par
1.5e-233	789.3	1.0	1	NZ_CP011774.1_2912	3088552 # 3089916 # -1 # ID=1_29
1.6e-233	789.2	1.0	1	JAHCKS010000134.1_11	11187 # 12557 # 1 # ID=39_11;par
1.6e-233	789.2	1.0	1	NZ_JACVOO010000008.1_49	48682 # 50052 # -1 # ID=47_49;pa
1.6e-233	789.2	1.0	1	NZ_CP004387.1_1324	1474643 # 1475992 # -1 # ID=1_13
1.7e-233	789.2	1.0	1	NZ_CP054424.1_3466	3654768 # 3656126 # 1 # ID=1_346
1.8e-233	789.1	1.0	1	CANCOC010000005.1_47	49008 # 50399 # 1 # ID=5_47;part
1.8e-233	789.0	1.0	1	NZ_CXOO01000048.1_44	52185 # 53549 # 1 # ID=48_44;par
1.9e-233	789.0	1.0	1	NZ_SLXH01000026.1_44	41855 # 43216 # 1 # ID=26_44;par
1.9e-233	789.0	1.0	1	CANFOL010000015.1_21	21246 # 22616 # -1 # ID=15_21;pa
2e-233	788.9	1.0	1	CANFED010000040.1_10	7442 # 8803 # -1 # ID=40_10;part
2e-233	788.9	1.0	1	NZ_JACCEM010000011.1_54	61773 # 63143 # 1 # ID=2_54;part
2e-233	788.9	1.0	1	NZ_JACVOQ010000003.1_38	35977 # 37347 # -1 # ID=21_38;pa
2e-233	788.9	1.0	1	JAIPCU010000044.1_13	13956 # 15347 # 1 # ID=85_13;par
2.1e-233	788.9	1.0	1	NC_014931.1_1405	1566649 # 1568010 # -1 # ID=1_14
2.1e-233	788.8	1.0	1	NZ_NERV01000005.1_121	167460 # 168812 # 1 # ID=5_121;p
2.1e-233	788.8	1.0	1	CAJBYR010000137.1_5	4650 # 6032 # 1 # ID=137_5;parti
2.2e-233	788.8	1.0	1	NZ_JACVPF010000002.1_71	84137 # 85507 # 1 # ID=6_71;part
2.2e-233	788.7	1.0	1	CANGAW010000081.1_5	7588 # 8949 # -1 # ID=81_5;parti
2.3e-233	788.7	1.0	1	CANFWB010000001.1_13	13858 # 15228 # 1 # ID=1_13;part
2.4e-233	788.6	1.0	1	NZ_JAFEIF010000069.1_5	4165 # 5529 # -1 # ID=83_5;parti
2.5e-233	788.6	1.0	1	NZ_JACVOP010000001.1_1173	1156253 # 1157623 # -1 # ID=2_11
2.6e-233	788.5	1.0	1	NC_008781.1_2153	2280237 # 2281622 # -1 # ID=1_21
2.6e-233	788.5	1.0	1	JAJXVM010000123.1_7	5496 # 6860 # 1 # ID=22_7;partia
2.6e-233	788.5	1.0	1	NZ_PZJW01000001.1_22	26754 # 28118 # 1 # ID=1_22;part
2.6e-233	788.5	1.0	1	JANXLW010000118.1_5	2387 # 3748 # -1 # ID=417_5;part
2.7e-233	788.5	1.0	1	NZ_CP061291.1_669	655232 # 656608 # -1 # ID=1_669;
2.7e-233	788.5	1.0	1	NZ_JACVOL010000001.1_124	150202 # 151578 # 1 # ID=1_124;p
2.7e-233	788.5	1.0	1	NZ_CP061318.1_660	642542 # 643912 # -1 # ID=1_660;
2.7e-233	788.5	1.0	1	NZ_QBTZ01000002.1_161	172120 # 173490 # -1 # ID=2_161;
2.8e-233	788.4	1.0	1	CAMDEF010000009.1_79	79925 # 81316 # 1 # ID=9_79;part
2.8e-233	788.4	1.0	1	NZ_JAUXUP010000079.1_3	2495 # 3868 # 1 # ID=73_3;partia
2.8e-233	788.4	1.0	1	JAQGMX010000133.1_7	6296 # 7711 # 1 # ID=98_7;partia
2.9e-233	788.3	1.0	1	NZ_BBIT01000002.1_799	884239 # 885588 # -1 # ID=33_799
3e-233	788.3	1.0	1	CANHPL010000006.1_31	28401 # 29792 # -1 # ID=6_31;par
3.1e-233	788.3	1.0	1	JANYFF010000270.1_6	4647 # 6011 # 1 # ID=141_6;parti
3.2e-233	788.2	1.0	1	NZ_AQOR01000005.1_6	5807 # 7156 # 1 # ID=45_6;partia
3.2e-233	788.2	1.0	1	NZ_JACVOV010000004.1_90	121307 # 122683 # 1 # ID=7_90;pa
3.2e-233	788.2	1.0	1	CALMPB010000104.1_18	17167 # 18528 # -1 # ID=104_18;p
3.2e-233	788.2	1.0	1	JAHBZT010000002.1_700	758568 # 759932 # -1 # ID=7_700;
3.2e-233	788.2	1.0	1	NZ_PZJN01000008.1_100	116559 # 117935 # 1 # ID=22_100;
3.2e-233	788.2	1.0	1	NZ_JACVPI010000001.1_68	73256 # 74632 # 1 # ID=5_68;part
3.3e-233	788.2	1.0	1	JACRPO010000012.1_143	154098 # 155468 # -1 # ID=7_143;
3.7e-233	788.0	1.0	1	NZ_PNRF01000033.1_32	32773 # 34143 # 1 # ID=29_32;par
3.8e-233	788.0	1.0	1	NZ_LFLS01000060.1_3	2385 # 3779 # -1 # ID=57_3;parti
3.9e-233	787.9	1.0	1	CANBWK010000091.1_2	929 # 2293 # -1 # ID=91_2;partia
4e-233	787.9	1.0	1	CAJYQC010000101.1_5	4158 # 5525 # 1 # ID=101_5;parti
4.2e-233	787.8	1.0	1	CALMQI010000208.1_41	44046 # 45410 # 1 # ID=208_41;pa
4.3e-233	787.8	1.0	1	NZ_NHOU01000002.1_145	157940 # 159289 # 1 # ID=78_145;
4.3e-233	787.8	1.0	1	NZ_JAEDAO010000001.1_1623	1672880 # 1674259 # 1 # ID=1_162
4.3e-233	787.8	1.0	1	NZ_JARXYR010000002.1_2518	2706465 # 2707832 # -1 # ID=2_25
4.4e-233	787.8	1.0	1	CAKKQX010000269.1_11	9759 # 11150 # -1 # ID=269_11;pa
4.5e-233	787.8	1.0	1	CALQKH020000013.1_3	2280 # 3644 # 1 # ID=13_3;partia
4.5e-233	787.7	1.0	1	CAIJQQ010000060.1_148	152562 # 153914 # -1 # ID=60_148
4.6e-233	787.7	1.0	1	JAUVVG010000037.1_6	4293 # 5843 # 1 # ID=39_6;partia
4.7e-233	787.7	1.0	1	NZ_NAIA01000003.1_1076	1096858 # 1098234 # 1 # ID=3_107
4.7e-233	787.7	1.0	1	JAUXOA010000021.1_9	7908 # 9281 # 1 # ID=13_9;partia
4.8e-233	787.6	1.0	1	CANFOT010000003.1_105	109502 # 110872 # -1 # ID=3_105;
4.9e-233	787.6	1.0	1	NZ_JACVOR010000001.1_819	802985 # 804355 # -1 # ID=1_819;
5e-233	787.6	1.0	1	NZ_JAJEWL010000002.1_423	441148 # 442500 # 1 # ID=2_423;p
5e-233	787.6	1.0	1	CANGJE010000068.1_11	10164 # 11543 # -1 # ID=68_11;pa
5e-233	787.6	1.0	1	NZ_VWRN01000016.1_87	109774 # 111144 # -1 # ID=8_87;p
5.1e-233	787.6	1.0	1	NZ_RXFQ01000001.1_429	443829 # 445190 # 1 # ID=1_429;p
5.1e-233	787.6	1.0	1	JANYKR010000144.1_11	9260 # 10645 # 1 # ID=222_11;par
5.3e-233	787.5	1.0	1	NZ_CP035503.1_1713	1833648 # 1835009 # 1 # ID=1_171
5.6e-233	787.4	1.0	1	CAITXW010000024.1_7	6170 # 7531 # 1 # ID=24_7;partia
6e-233	787.3	1.0	1	CANKOW010000175.1_6	4792 # 6183 # 1 # ID=175_6;parti
6e-233	787.3	1.0	1	NZ_AP027204.1_946	943671 # 945050 # 1 # ID=1_946;p
6.1e-233	787.3	1.0	1	JAGWTL010000008.1_7	5776 # 7131 # -1 # ID=132_7;part
6.2e-233	787.3	1.0	1	NZ_CP061313.1_601	590493 # 591869 # -1 # ID=1_601;
6.2e-233	787.3	1.0	1	NZ_LOJJ01000008.1_75	60773 # 62143 # -1 # ID=8_75;par
6.5e-233	787.2	1.0	1	NZ_JAUSOO010000073.1_26	24387 # 25745 # 1 # ID=56_26;par
6.9e-233	787.1	1.0	1	NC_015677.1_1711	1755070 # 1756425 # 1 # ID=1_171
6.9e-233	787.1	1.0	1	NZ_JAAAFX010000015.1_158	172102 # 173457 # 1 # ID=11_158;
7e-233	787.1	1.0	1	CANHZX010000007.1_22	22906 # 24303 # -1 # ID=7_22;par
7.3e-233	787.0	1.0	1	JAURHM010000029.1_13	11932 # 13329 # 1 # ID=28_13;par
7.4e-233	787.0	1.0	1	NZ_CP061320.1_664	640100 # 641470 # -1 # ID=1_664;
7.5e-233	787.0	1.0	1	NZ_CP061308.1_735	722882 # 724258 # -1 # ID=1_735;
7.6e-233	787.0	1.0	1	NZ_VNIB01000020.1_30	28201 # 29574 # 1 # ID=20_30;par
7.7e-233	787.0	1.0	1	CANGZO010000008.1_5	4142 # 5494 # -1 # ID=8_5;partia
7.7e-233	787.0	1.0	1	CANISN010000172.1_2	452 # 1822 # -1 # ID=172_2;parti
7.7e-233	787.0	1.0	1	NZ_BJCL01000013.1_14	13786 # 15141 # -1 # ID=13_14;pa
7.8e-233	786.9	1.0	1	NZ_JACVOS010000009.1_47	47471 # 48850 # -1 # ID=56_47;pa
7.8e-233	786.9	1.0	1	NZ_LFLU01000006.1_38	44673 # 46094 # -1 # ID=52_38;pa
8.2e-233	786.9	1.0	1	NZ_CP061309.1_1169	1181522 # 1182898 # 1 # ID=1_116
8.2e-233	786.9	1.0	1	NZ_JACVPA010000002.1_293	318401 # 319777 # -1 # ID=11_293
8.5e-233	786.8	1.0	1	CP004348.1_582	564275 # 565645 # -1 # ID=1_582;
8.7e-233	786.8	1.0	1	NZ_CP061321.1_842	797523 # 798899 # -1 # ID=1_842;
9.2e-233	786.7	1.0	1	NZ_RKMB01000009.1_80	97117 # 98481 # -1 # ID=180_80;p
9.5e-233	786.7	1.0	1	CAJWNC010000067.1_17	18586 # 19962 # -1 # ID=67_17;pa
9.5e-233	786.7	1.0	1	NZ_CP028940.1_416	383974 # 385344 # 1 # ID=1_416;p
9.6e-233	786.6	1.0	1	JAURXG010000446.1_3	1751 # 3121 # 1 # ID=435_3;parti
9.6e-233	786.6	1.0	1	CAMLDT010000001.1_30	24340 # 25710 # -1 # ID=1_30;par
9.7e-233	786.6	1.0	1	CANCMG010000050.1_19	21227 # 22618 # 1 # ID=50_19;par
9.8e-233	786.6	1.0	1	NZ_VLKW01000014.1_50	53279 # 54625 # 1 # ID=14_50;par
9.8e-233	786.6	1.0	1	CANCQD010000002.1_19	19563 # 20948 # 1 # ID=2_19;part
1e-232	786.6	1.0	1	CANGHK010000039.1_50	47029 # 48396 # 1 # ID=39_50;par
1e-232	786.6	1.0	1	JALHPU010000072.1_4	3486 # 4853 # 1 # ID=72_4;partia
1e-232	786.5	1.0	1	NZ_JASZYB010000001.1_1740	1867691 # 1869046 # -1 # ID=1_17
1.1e-232	786.5	1.0	1	JANXSU010000200.1_2	1271 # 2665 # 1 # ID=247_2;parti
1.1e-232	786.5	1.0	1	NZ_JACVPJ010000013.1_31	27660 # 29036 # -1 # ID=5_31;par
1.1e-232	786.5	1.0	1	WHTS01000004.1_35	51030 # 52424 # -1 # ID=223_35;p
1.1e-232	786.5	1.0	1	NZ_JAAGOW010000001.1_752	740312 # 741685 # -1 # ID=3_752;
1.1e-232	786.5	1.0	1	NZ_AP026972.1_1154	1137584 # 1138960 # 1 # ID=1_115
1.1e-232	786.4	1.0	1	CAIMPQ010000185.1_5	4387 # 5763 # 1 # ID=185_5;parti
1.1e-232	786.4	1.0	1	CAIYQZ010000022.1_1	122 # 1489 # 1 # ID=22_1;partial
1.1e-232	786.4	1.0	1	JAIESJ010000166.1_3	2238 # 3638 # 1 # ID=142_3;parti
1.1e-232	786.4	1.0	1	NZ_JACVQB010000002.1_180	187374 # 188750 # -1 # ID=2_180;
1.2e-232	786.3	1.0	1	NZ_CP007501.1_647	623172 # 624542 # -1 # ID=1_647;
1.2e-232	786.3	1.0	1	PNNC01000063.1_63	69141 # 70514 # 1 # ID=1_63;part
1.2e-232	786.3	1.0	1	CAIZLW010000015.1_6	3814 # 5211 # 1 # ID=15_6;partia
1.2e-232	786.3	1.0	1	NZ_JAAGRN010000001.1_367	376662 # 378053 # 1 # ID=1_367;p
1.3e-232	786.3	1.0	1	NZ_BCYO01000034.1_5	3406 # 4770 # -1 # ID=34_5;parti
1.3e-232	786.2	1.0	1	CAJEZV010000055.1_5	3735 # 5111 # 1 # ID=55_5;partia
1.3e-232	786.2	1.0	1	NZ_JACVOX010000001.1_683	691617 # 692993 # 1 # ID=5_683;p
1.4e-232	786.2	1.0	1	NZ_LR594659.1_3869	4135218 # 4136588 # -1 # ID=1_38
1.4e-232	786.1	1.0	1	NZ_JACVQD010000001.1_1966	1944872 # 1946266 # -1 # ID=1_19
1.4e-232	786.1	1.0	1	CAISMH010000010.1_48	44050 # 45414 # -1 # ID=10_48;pa
1.4e-232	786.1	1.0	1	CANFYZ010000001.1_7	9234 # 10592 # -1 # ID=1_7;parti
1.4e-232	786.1	1.0	1	NZ_CP061311.1_1256	1282845 # 1284221 # 1 # ID=1_125
1.5e-232	786.1	1.0	1	NZ_JABJVV010000014.1_114	113979 # 115340 # -1 # ID=6_114;
1.5e-232	786.0	1.0	1	NZ_PZJT01000017.1_51	58388 # 59737 # -1 # ID=9_51;par
1.5e-232	786.0	1.0	1	MKUH01000001.1_156	181742 # 183136 # 1 # ID=1_156;p
1.5e-232	786.0	1.0	1	NC_018691.1_1999	2193422 # 2194774 # -1 # ID=1_19
1.5e-232	786.0	1.0	1	NZ_CP028942.1_839	812629 # 814005 # -1 # ID=1_839;
1.5e-232	786.0	1.0	1	VGIF01000119.1_15	12469 # 13869 # 1 # ID=119_15;pa
1.6e-232	785.9	1.0	1	NZ_JACVPZ010000001.1_106	123942 # 125327 # 1 # ID=2_106;p
1.6e-232	785.9	1.0	1	NZ_LMDJ01000012.1_251	285043 # 286398 # 1 # ID=12_251;
1.6e-232	785.9	1.0	1	CAIQUZ010000014.1_63	64541 # 65908 # -1 # ID=14_63;pa
1.7e-232	785.8	1.0	1	CANBSM010000014.1_6	5350 # 6726 # 1 # ID=14_6;partia
1.8e-232	785.8	1.0	1	CANBYN010000121.1_4	2632 # 4020 # 1 # ID=121_4;parti
1.8e-232	785.8	1.0	1	NZ_NGUO01000029.1_12	12225 # 13595 # 1 # ID=29_12;par
1.9e-232	785.7	1.0	1	NZ_JAIOUB010000001.1_70	79257 # 80606 # -1 # ID=1_70;par
1.9e-232	785.6	1.0	1	MESD01000196.1_6	5501 # 6859 # 1 # ID=196_6;parti
2e-232	785.6	1.0	1	JACQOJ010000057.1_11	9997 # 11379 # -1 # ID=3_11;part
2e-232	785.6	1.0	1	NZ_CP015922.1_1327	1304463 # 1305839 # 1 # ID=1_132
2.1e-232	785.6	1.0	1	JAIUOW010000011.1_150	159783 # 161150 # 1 # ID=11_150;
2.1e-232	785.6	1.0	1	JAIEPF010000020.1_65	65592 # 66983 # -1 # ID=22_65;pa
2.1e-232	785.5	1.0	1	CANGDZ010000024.1_34	33998 # 35356 # 1 # ID=24_34;par
2.2e-232	785.5	1.0	1	NZ_NBZW01000019.1_7	5894 # 7258 # -1 # ID=11_7;parti
2.2e-232	785.5	1.0	1	CAILON010000019.1_3	1344 # 2720 # -1 # ID=19_3;parti
2.2e-232	785.5	1.0	1	NZ_SWAR01000045.1_29	30285 # 31646 # 1 # ID=148_29;pa
2.2e-232	785.5	1.0	1	NZ_JADMJN010000006.1_66	65238 # 66599 # 1 # ID=8_66;part
2.2e-232	785.4	1.0	1	NZ_JAHBAK020000041.1_8	7729 # 9105 # 1 # ID=16_8;partia
2.2e-232	785.4	1.0	1	JACCET010000001.1_533	548915 # 550267 # 1 # ID=11_533;
2.3e-232	785.4	1.0	1	CAIQLE010000132.1_6	5906 # 7270 # 1 # ID=132_6;parti
2.3e-232	785.4	1.0	1	NZ_CP089848.1_408	460596 # 461954 # -1 # ID=1_408;
2.4e-232	785.4	1.0	1	NZ_MSDO01000017.1_8	7979 # 9355 # 1 # ID=76_8;partia
2.4e-232	785.3	1.0	1	JACDQO010000139.1_7	5615 # 6979 # -1 # ID=327_7;part
2.4e-232	785.3	1.0	1	NZ_JQLI01000001.1_2039	2164304 # 2165686 # -1 # ID=1_20
2.5e-232	785.3	1.0	1	JALHRQ010000010.1_61	61098 # 62495 # -1 # ID=10_61;pa
2.5e-232	785.3	1.0	1	NZ_LOJI01000035.1_306	320048 # 321424 # 1 # ID=35_306;
2.6e-232	785.2	1.0	1	NZ_PZJU01000021.1_79	94893 # 96245 # -1 # ID=25_79;pa
2.7e-232	785.2	1.0	1	CANFWI010000043.1_13	11318 # 12691 # 1 # ID=43_13;par
2.7e-232	785.2	1.0	1	NZ_BMNW01000017.1_10	8312 # 9667 # 1 # ID=17_10;parti
2.7e-232	785.2	1.0	1	NZ_AP027056.1_779	785084 # 786448 # 1 # ID=1_779;p
2.7e-232	785.2	1.0	1	NZ_JAGGNU010000017.1_54	55500 # 56855 # -1 # ID=20_54;pa
2.8e-232	785.1	1.0	1	NZ_MWLO01000084.1_14	17117 # 18484 # 1 # ID=148_14;pa
2.8e-232	785.1	1.0	1	CANBPJ010000018.1_5	4671 # 6041 # 1 # ID=18_5;partia
2.8e-232	785.1	1.0	1	CABFMN010000139.1_110	125526 # 126896 # 1 # ID=139_110
2.8e-232	785.1	1.0	1	NZ_JQKD01000004.1_63	59936 # 61306 # -1 # ID=3_63;par
2.8e-232	785.1	1.0	1	SCOE01000030.1_6	6418 # 7788 # -1 # ID=23_6;parti
2.9e-232	785.1	1.0	1	NZ_JACVQC010000001.1_1816	1791910 # 1793280 # 1 # ID=10_18
2.9e-232	785.1	1.0	1	CAIWNX010000315.1_14	14100 # 15461 # 1 # ID=315_14;pa
2.9e-232	785.1	1.0	1	CAMEXM010000007.1_13	13715 # 15082 # 1 # ID=7_13;part
3e-232	785.0	1.0	1	NZ_VZOV01000007.1_176	207334 # 208713 # -1 # ID=7_176;
3.1e-232	785.0	1.0	1	DHVE01000016.1_4	2882 # 4273 # 1 # ID=145_4;parti
3.1e-232	785.0	1.0	1	JAKFXJ010000130.1_3	2334 # 3698 # 1 # ID=42_3;partia
3.1e-232	785.0	1.0	1	JAPSLP010000062.1_3	2424 # 3794 # 1 # ID=43_3;partia
3.1e-232	785.0	1.0	1	NZ_MUNO01000018.1_251	257369 # 258733 # 1 # ID=44_251;
3.1e-232	785.0	1.0	1	NZ_JANUXN010000017.1_67	81169 # 82539 # 1 # ID=8_67;part
3.2e-232	784.9	1.0	1	NZ_PZJM01000003.1_39	51063 # 52427 # 1 # ID=20_39;par
3.2e-232	784.9	1.0	1	CANCBK010000005.1_31	29673 # 31043 # -1 # ID=5_31;par
3.3e-232	784.9	2025-01-01	1	JAJPEN010000063.1_21	17619 # 19115 # -1 # ID=43_21;pa
3.3e-232	784.9	1.0	1	NZ_CP061287.1_1232	1230879 # 1232255 # 1 # ID=1_123
3.5e-232	784.8	1.0	1	JAIPCX010000006.1_7	5967 # 7346 # -1 # ID=45_7;parti
3.6e-232	784.7	1.0	1	NZ_VOQS01000005.1_783	856218 # 857594 # 1 # ID=5_783;p
3.7e-232	784.7	1.0	1	NZ_JACVOM010000001.1_149	169875 # 171251 # 1 # ID=10_149;
3.8e-232	784.7	1.0	1	OMID01000067.1_14	22068 # 23447 # 1 # ID=67_14;par
3.9e-232	784.6	1.0	1	JACRIX010000101.1_7	6326 # 7720 # 1 # ID=83_7;partia
4e-232	784.6	1.0	1	NZ_OBMO01000003.1_26	35377 # 36729 # -1 # ID=44_26;pa
4e-232	784.6	1.0	1	MGPC01000023.1_15	13993 # 15348 # 1 # ID=23_15;par
4.1e-232	784.6	1.0	1	CP007494.1_3544	3403744 # 3405102 # 1 # ID=1_354
4.3e-232	784.5	1.0	1	CAJXKK010000024.1_33	37463 # 38887 # 1 # ID=24_33;par
4.3e-232	784.5	1.0	1	NZ_CP061286.1_1791	1778598 # 1779974 # 1 # ID=1_179
4.5e-232	784.4	1.0	1	CAIKXV010000181.1_6	4063 # 5433 # 1 # ID=181_6;parti
4.5e-232	784.4	1.0	1	NZ_CP061305.1_649	640804 # 642174 # -1 # ID=1_649;
4.6e-232	784.4	1.0	1	NZ_JACVPO010000001.1_218	208534 # 209904 # 1 # ID=1_218;p
4.6e-232	784.4	1.0	1	NZ_CP061317.1_698	681905 # 683275 # -1 # ID=1_698;
4.7e-232	784.4	1.0	1	NZ_VZOW01000014.1_27	33859 # 35232 # 1 # ID=14_27;par
4.7e-232	784.4	1.0	1	NZ_CP061306.1_1231	1249576 # 1250952 # 1 # ID=1_123
4.8e-232	784.3	1.0	1	CANFUO010000096.1_9	6692 # 8035 # -1 # ID=96_9;parti
4.9e-232	784.3	1.0	1	JAOUIN010000218.1_4	2385 # 3779 # -1 # ID=11_4;parti
5e-232	784.3	1.0	1	CANCBK010000086.1_1	95 # 1465 # -1 # ID=86_1;partial
5.2e-232	784.2	1.0	1	NZ_JAAOCA010000006.1_50	55464 # 56813 # -1 # ID=176_50;p
5.3e-232	784.2	1.0	1	JAUSMB010000081.1_21	23109 # 24497 # -1 # ID=36_21;pa
5.3e-232	784.2	1.0	1	CANCIL010000043.1_12	13394 # 14770 # 1 # ID=43_12;par
5.3e-232	784.2	1.0	1	NZ_PZJQ01000007.1_23	27869 # 29245 # 1 # ID=9_23;part
5.3e-232	784.2	1.0	1	PHCQ01000028.1_44	53656 # 55014 # -1 # ID=49_44;pa
5.4e-232	784.2	1.0	1	NZ_CP061315.1_1219	1258175 # 1259551 # 1 # ID=1_121
5.4e-232	784.2	1.0	1	NZ_CP028901.1_1150	1257497 # 1258882 # 1 # ID=1_115
5.8e-232	784.1	1.0	1	CANGWT010000181.1_2	761 # 2131 # -1 # ID=181_2;parti
5.8e-232	784.1	1.0	1	NZ_VLJN01000060.1_2	1119 # 2513 # 1 # ID=60_2;partia
5.8e-232	784.1	1.0	1	JAJUIY010000094.1_3	956 # 2326 # -1 # ID=122_3;parti
5.8e-232	784.1	1.0	1	CAKKRJ010000002.1_72	79645 # 81009 # 1 # ID=2_72;part
5.9e-232	784.1	1.0	1	NZ_QYUQ01000002.1_3137	3445994 # 3447379 # 1 # ID=2_313
6e-232	784.0	1.0	1	NC_018518.1_1897	2004204 # 2005580 # 1 # ID=1_189
6.1e-232	784.0	1.0	1	OMIN01000084.1_13	11481 # 12872 # -1 # ID=84_13;pa
6.3e-232	784.0	1.0	1	NZ_CP061285.1_1137	1118453 # 1119829 # 1 # ID=1_113
6.5e-232	783.9	1.0	1	NZ_JAUXZY010000003.1_56	51254 # 52621 # -1 # ID=5_56;par
6.7e-232	783.9	1.0	1	CAIUOP010000039.1_37	37310 # 38686 # -1 # ID=39_37;pa
7e-232	783.8	1.0	1	NZ_CP028941.1_456	435365 # 436741 # 1 # ID=1_456;p
7.1e-232	783.8	1.0	1	JAHBZM010000001.1_2853	3013903 # 3015255 # -1 # ID=1_28
7.1e-232	783.8	1.0	1	NZ_LZZW01000024.1_180	195595 # 196950 # -1 # ID=24_180
7.3e-232	783.8	1.0	1	NZ_CP061288.1_1189	1213516 # 1214892 # 1 # ID=1_118
7.3e-232	783.7	1.0	1	CALQNE010000186.1_3	1780 # 3171 # 1 # ID=186_3;parti
7.4e-232	783.7	1.0	1	NZ_JASZYU010000004.1_62	67691 # 69052 # 1 # ID=9_62;part
7.6e-232	783.7	1.0	1	JAJTGC010000019.1_24	24932 # 26290 # -1 # ID=111_24;p
7.6e-232	783.7	1.0	1	CAIWWN010000169.1_20	21327 # 22691 # 1 # ID=169_20;pa
8.1e-232	783.6	1.0	1	NZ_VTPX01000001.1_640	688456 # 689832 # -1 # ID=11_640
8.4e-232	783.5	1.0	1	NZ_JAAGPL010000011.1_55	55440 # 56816 # -1 # ID=572_55;p
8.5e-232	783.5	1.0	1	NZ_JABWMJ010000014.1_62	60189 # 61562 # -1 # ID=6_62;par
8.6e-232	783.5	1.0	1	NZ_JABWMJ010000008.1_196	211410 # 212780 # 1 # ID=40_196;
9e-232	783.5	1.0	1	CAMAYE010000063.1_1	219 # 1610 # 1 # ID=63_1;partial
9.3e-232	783.4	1.0	1	NZ_CP061302.1_662	634546 # 635916 # -1 # ID=1_662;
9.3e-232	783.4	1.0	1	NKIP01000039.1_2	1782 # 3146 # 1 # ID=13_2;partia
9.6e-232	783.3	1.0	1	CAMCYP010000029.1_21	21014 # 22405 # 1 # ID=29_21;par
9.7e-232	783.3	1.0	1	NZ_JACVOY010000005.1_66	67570 # 68946 # 1 # ID=50_66;par
9.7e-232	783.3	1.0	1	NZ_JACVPD010000004.1_45	43770 # 45140 # -1 # ID=5_45;par
1e-231	783.3	1.0	1	CALMIF010000324.1_3	1796 # 3151 # 1 # ID=324_3;parti
1.1e-231	783.2	1.0	1	NZ_BMXQ01000001.1_1489	1695440 # 1696840 # -1 # ID=1_14
1.1e-231	783.2	1.0	1	JAOAUN010000025.1_44	57012 # 58376 # 1 # ID=24_44;par
1.1e-231	783.2	1.0	1	NZ_NBZV01000085.1_3	2012 # 3376 # 1 # ID=119_3;parti
1.2e-231	783.1	1.0	1	JAJVIL010000055.1_10	9141 # 10502 # 1 # ID=53_10;part
1.2e-231	783.1	1.0	1	CAIVXG010000089.1_11	10246 # 11610 # 1 # ID=89_11;par
1.2e-231	783.0	1.0	1	CP006668.1_658	706764 # 708146 # -1 # ID=2_658;
1.2e-231	783.0	1.0	1	CANCLK010000019.1_32	34334 # 35707 # -1 # ID=19_32;pa
1.2e-231	783.0	1.0	1	CANFEI010000176.1_4	1878 # 3266 # -1 # ID=176_4;part
1.2e-231	783.0	1.0	1	NZ_JACVPL010000008.1_62	54395 # 55789 # -1 # ID=49_62;pa
1.4e-231	782.9	1.0	1	JAURZO010000023.1_7	6510 # 7898 # 1 # ID=126_7;parti
1.4e-231	782.8	1.0	1	CAIYCP010000250.1_2	749 # 2140 # 1 # ID=250_2;partia
1.4e-231	782.8	1.0	1	NZ_WOEZ01000275.1_32	30826 # 32202 # -1 # ID=196_32;p
1.4e-231	782.8	1.0	1	JACMRD010000207.1_15	14501 # 15859 # 1 # ID=318_15;pa
1.4e-231	782.8	1.0	1	JALYUN010000349.1_11	9720 # 11090 # 1 # ID=157_11;par
1.4e-231	782.8	1.0	1	JAUSCY010000059.1_19	20358 # 21746 # 1 # ID=21_19;par
1.5e-231	782.8	1.0	1	JADJDV010000005.1_174	201200 # 202573 # -1 # ID=5_174;
1.5e-231	782.7	1.0	1	NZ_CAJZAH010000001.1_1501	1669804 # 1671186 # -1 # ID=1_15
1.5e-231	782.7	1.0	1	CALEQZ010000043.1_5	4968 # 6368 # 1 # ID=43_5;partia
1.5e-231	782.7	1.0	1	CANFXC010000105.1_4	2904 # 4277 # -1 # ID=105_4;part
1.5e-231	782.7	1.0	1	JAIXYM010000001.1_3	1922 # 3280 # 1 # ID=15_3;partia
1.5e-231	782.7	1.0	1	NZ_JACVPW010000002.1_92	119900 # 121276 # 1 # ID=2_92;pa
1.6e-231	782.7	1.0	1	CANBRM010000037.1_8	5371 # 6756 # -1 # ID=37_8;parti
1.6e-231	782.7	1.0	1	JAURWY010000017.1_54	70996 # 72369 # 1 # ID=10_54;par
1.6e-231	782.7	1.0	1	CALCPT010000709.1_2	548 # 1939 # 1 # ID=709_2;partia
1.6e-231	782.6	1.0	1	CANGEE010000006.1_2	1110 # 2468 # 1 # ID=6_2;partial
1.6e-231	782.6	1.0	1	NZ_JACVPS010000007.1_59	56218 # 57594 # -1 # ID=7_59;par
1.6e-231	782.6	1.0	1	CAMBBT010000008.1_13	12665 # 14059 # 1 # ID=8_13;part
1.6e-231	782.6	1.0	1	CAIKFU010000082.1_3	2022 # 3401 # -1 # ID=82_3;parti
1.6e-231	782.6	1.0	1	CALFXX010000146.1_24	24101 # 25492 # 1 # ID=146_24;pa
1.7e-231	782.6	1.0	1	NZ_CP061312.1_651	625128 # 626498 # -1 # ID=1_651;
1.7e-231	782.5	1.0	1	CAKZXL010000627.1_91	100488 # 101861 # 1 # ID=627_91;
1.7e-231	782.5	1.0	1	JACRBA010000060.1_14	10049 # 11422 # -1 # ID=208_14;p
1.7e-231	782.5	1.0	1	NSIQ01000023.1_26	23698 # 25089 # -1 # ID=36_26;pa
1.7e-231	782.5	1.0	1	LNDW01000011.1_88	93943 # 95340 # 1 # ID=11_88;par
1.7e-231	782.5	1.0	1	CAUJHQ010000024.1_14	15764 # 17134 # -1 # ID=24_14;pa
1.7e-231	782.5	1.0	1	JAIXTG010000014.1_2	670 # 2034 # -1 # ID=108_2;parti
1.8e-231	782.5	1.0	1	JAPSLC010000082.1_3	2297 # 3685 # 1 # ID=63_3;partia
1.8e-231	782.5	1.0	1	JALHND010000082.1_10	10886 # 12283 # 1 # ID=82_10;par
1.8e-231	782.5	1.0	1	NZ_ARXS01000037.1_10	11326 # 12678 # 1 # ID=31_10;par
1.8e-231	782.5	1.0	1	CAITMU010000128.1_24	28075 # 29469 # -1 # ID=128_24;p
1.8e-231	782.4	1.0	1	JADYZP010000059.1_32	34844 # 36253 # 1 # ID=59_32;par
1.8e-231	782.4	1.0	1	CANJBQ010000025.1_11	12818 # 14185 # 1 # ID=25_11;par
1.8e-231	782.4	1.0	1	CAMBPA010000038.1_3	1433 # 2821 # 1 # ID=38_3;partia
1.9e-231	782.4	1.0	1	CAIZGG010000056.1_9	8259 # 9650 # -1 # ID=56_9;parti
1.9e-231	782.4	1.0	1	RPOR01000045.1_16	14719 # 16113 # 1 # ID=44_16;par
1.9e-231	782.4	1.0	1	NZ_AMPR02000474.1_4	2859 # 4238 # -1 # ID=3_4;partia
1.9e-231	782.3	1.0	1	NZ_JACVOU010000005.1_186	188436 # 189806 # 1 # ID=6_186;p
1.9e-231	782.3	1.0	1	JAIRVP010000015.1_211	233529 # 234905 # -1 # ID=30_211
2e-231	782.3	1.0	1	JAIXPY010000048.1_23	22400 # 23767 # -1 # ID=85_23;pa
2e-231	782.3	1.0	1	PYVH01000022.1_23	24037 # 25434 # -1 # ID=128_23;p
2.1e-231	782.2	1.0	1	CANGXU010000070.1_8	7844 # 9235 # 1 # ID=70_8;partia
2.1e-231	782.2	1.0	1	NZ_CP061295.1_1246	1297714 # 1299090 # 1 # ID=1_124
2.2e-231	782.2	1.0	1	CANCRX010000100.1_10	9879 # 11270 # 1 # ID=100_10;par
2.2e-231	782.2	1.0	1	NZ_JACVQA010000008.1_66	57662 # 59038 # -1 # ID=8_66;par
2.2e-231	782.2	1.0	1	NZ_KB899122.1_16	18297 # 19649 # 1 # ID=34_16;par
2.2e-231	782.1	1.0	1	CAJARE010000252.1_7	4846 # 6219 # -1 # ID=252_7;part
2.3e-231	782.1	1.0	1	NZ_JAGFTW010000061.1_27	33897 # 35276 # 1 # ID=12_27;par
2.3e-231	782.1	1.0	1	CAIJKV010000322.1_2	1022 # 2413 # 1 # ID=322_2;parti
2.4e-231	782.1	1.0	1	JAHCAG010000020.1_10	10675 # 12072 # 1 # ID=13_10;par
2.4e-231	782.0	1.0	1	JADGRJ010000037.1_17	14707 # 16065 # -1 # ID=263_17;p
2.5e-231	782.0	1.0	1	NZ_LFYT02000032.1_44	46037 # 47404 # -1 # ID=32_44;pa
2.5e-231	782.0	1.0	1	NZ_JACVPX010000004.1_189	187700 # 189076 # -1 # ID=6_189;
2.6e-231	781.9	1.0	1	CAMBZR010000022.1_20	18554 # 19945 # 1 # ID=22_20;par
2.6e-231	781.9	1.0	1	NZ_JAHSPR010000003.1_320	349117 # 350466 # -1 # ID=14_320
2.7e-231	781.9	1.0	1	NZ_CP026107.1_1505	1640677 # 1642053 # 1 # ID=3_150
2.7e-231	781.9	1.0	1	CAITPF010000078.1_2	911 # 2293 # -1 # ID=78_2;partia
2.8e-231	781.8	1.0	1	NZ_BPUO01000004.1_466	507003 # 508379 # -1 # ID=4_466;
2.9e-231	781.8	1.0	1	CAMDNZ010000022.1_34	34270 # 35658 # -1 # ID=22_34;pa
2.9e-231	781.8	1.0	1	CALDKM010000041.1_3	1499 # 2887 # 1 # ID=41_3;partia
2.9e-231	781.8	1.0	1	NZ_JACVOZ010000003.1_61	78669 # 80108 # 1 # ID=5_61;part
2.9e-231	781.8	1.0	1	CANFSO010000146.1_3	2025 # 3398 # 1 # ID=146_3;parti
3e-231	781.7	1.0	1	JABMMM010000286.1_3	1536 # 2927 # -1 # ID=271_3;part
3.1e-231	781.7	1.0	1	JACRJA010000065.1_134	140833 # 142188 # 1 # ID=49_134;
3.1e-231	781.7	1.0	1	CP074390.1_1892	1970495 # 1971877 # -1 # ID=2_18
3.2e-231	781.6	1.0	1	CAIKGX010000008.1_5	2918 # 4288 # -1 # ID=8_5;partia
3.3e-231	781.6	1.0	1	JAGOBT010000039.1_4	4256 # 5608 # 1 # ID=230_4;parti
3.4e-231	781.6	1.0	1	NZ_JACVPP010000001.1_1299	1270192 # 1271568 # -1 # ID=1_12
3.4e-231	781.5	1.0	1	NZ_AAXY01000005.1_180	198805 # 200184 # -1 # ID=71_180
3.5e-231	781.5	1.0	1	WOZP01000008.1_1	1 # 1377 # -1 # ID=24_1;partial=
3.6e-231	781.5	1.0	1	NZ_QKWJ01000018.1_75	84975 # 86357 # 1 # ID=90_75;par
3.7e-231	781.4	1.0	1	NZ_JAQSDN010000061.1_117	118913 # 120277 # 1 # ID=61_117;
3.7e-231	781.4	1.0	1	CANFZT010000029.1_13	11258 # 12616 # -1 # ID=29_13;pa
3.8e-231	781.4	1.0	1	CAMBFI010000005.1_84	86607 # 87995 # 1 # ID=5_84;part
3.8e-231	781.4	1.0	1	NZ_JACCBP010000001.1_1636	1857873 # 1859273 # -1 # ID=1_16
3.9e-231	781.4	1.0	1	NZ_CAJNKE010000082.1_3	2325 # 3701 # -1 # ID=82_3;parti
3.9e-231	781.3	1.0	1	NZ_CP061319.1_639	621366 # 622736 # -1 # ID=1_639;
4e-231	781.3	1.0	1	CANIID010000008.1_29	29505 # 30899 # 1 # ID=8_29;part
4.1e-231	781.3	1.0	1	NZ_JACVPH010000001.1_174	204121 # 205497 # 1 # ID=7_174;p
4.1e-231	781.3	1.0	1	JALRHB010000030.1_5	3542 # 4906 # 1 # ID=233_5;parti
4.1e-231	781.3	1.0	1	NZ_NGUP01000002.1_66	56716 # 58092 # 1 # ID=2_66;part
4.2e-231	781.2	1.0	1	NZ_JAAGPD010000028.1_53	56872 # 58239 # 1 # ID=22_53;par
4.2e-231	781.2	1.0	1	JADLBN010000234.1_7	7130 # 8512 # 1 # ID=237_7;parti
4.2e-231	781.2	1.0	1	CANGLD010000043.1_4	2660 # 4027 # -1 # ID=43_4;parti
4.3e-231	781.2	1.0	1	NZ_AP027274.1_531	527186 # 528562 # -1 # ID=1_531;
4.3e-231	781.2	1.0	1	NZ_JABTYE010000029.1_16	16322 # 17815 # -1 # ID=22_16;pa
4.3e-231	781.2	1.0	1	JABMMH010000011.1_2	743 # 2116 # 1 # ID=312_2;partia
4.4e-231	781.2	1.0	1	NZ_QTPO01000082.1_12	11193 # 12569 # 1 # ID=82_12;par
4.5e-231	781.1	1.0	1	CAMDKY010000001.1_18	21226 # 22593 # 1 # ID=1_18;part
4.6e-231	781.1	1.0	1	NZ_KB889944.1_3	2476 # 3855 # 1 # ID=118_3;parti
4.7e-231	781.1	1.0	1	NZ_BMYS01000034.1_13	13991 # 15340 # 1 # ID=34_13;par
4.8e-231	781.1	1.0	1	NZ_JACVPY010000002.1_1046	1026471 # 1027847 # 1 # ID=2_104
4.8e-231	781.0	1.0	1	NZ_FKBR01000006.1_275	288300 # 289679 # 1 # ID=6_275;p
4.8e-231	781.0	1.0	1	NZ_JABBPF010000167.1_6	5769 # 7130 # 1 # ID=153_6;parti
4.9e-231	781.0	1.0	1	CAINDJ010000028.1_3	1911 # 3302 # 1 # ID=28_3;partia
4.9e-231	781.0	1.0	1	CAMCZQ010000039.1_10	10711 # 12102 # 1 # ID=39_10;par
4.9e-231	781.0	1.0	1	JAUSDK010000009.1_32	41075 # 42436 # -1 # ID=236_32;p
5e-231	781.0	1.0	1	JALHLO010000023.1_23	20620 # 21975 # 1 # ID=23_23;par
5e-231	781.0	1.0	1	CANKWG010000031.1_6	6070 # 7428 # 1 # ID=31_6;partia
5.1e-231	781.0	1.0	1	NZ_SROX01000015.1_108	123922 # 125304 # -1 # ID=6_108;
5.2e-231	780.9	1.0	1	CANFMK010000110.1_8	7645 # 9006 # -1 # ID=110_8;part
5.3e-231	780.9	1.0	1	JAEWFA010000046.1_45	49318 # 50712 # 1 # ID=13_45;par
5.3e-231	780.9	1.0	1	NZ_AP027055.1_841	833473 # 834831 # 1 # ID=1_841;p
5.4e-231	780.9	1.0	1	CALGWX010000336.1_2	708 # 2063 # -1 # ID=336_2;parti
5.5e-231	780.9	1.0	1	CAIQON010000217.1_5	2778 # 4169 # -1 # ID=217_5;part
5.7e-231	780.8	1.0	1	JACCFC020000018.1_42	38343 # 39695 # -1 # ID=59_42;pa
5.7e-231	780.8	1.0	1	CAJBTJ010000250.1_11	11106 # 12494 # 1 # ID=250_11;pa
6.2e-231	780.7	1.0	1	DKJZ01000019.1_14	11769 # 13142 # 1 # ID=9_14;part
6.3e-231	780.7	1.0	1	NZ_BBQM01000013.1_1	121 # 1506 # 1 # ID=50_1;partial
6.5e-231	780.6	1.0	1	NZ_LR594671.1_2683	2780001 # 2781380 # -1 # ID=1_26
6.6e-231	780.6	1.0	1	NZ_CP061304.1_1184	1162359 # 1163753 # 1 # ID=1_118
6.9e-231	780.5	1.0	1	NZ_CP023276.1_656	634956 # 636323 # -1 # ID=1_656;
7e-231	780.5	1.0	1	NZ_JAENGP010000002.1_289	302280 # 303629 # -1 # ID=23_289
7.1e-231	780.5	1.0	1	JALHQN010000005.1_259	296625 # 298022 # 1 # ID=5_259;p
7.2e-231	780.5	1.0	1	NZ_QRGA01000004.1_25	24462 # 25838 # -1 # ID=34_25;pa
7.3e-231	780.5	1.0	1	JADLAC010000038.1_19	17873 # 19264 # 1 # ID=38_19;par
7.3e-231	780.4	1.0	1	NZ_JALHRX010000004.1_338	380330 # 381712 # -1 # ID=98_338
7.3e-231	780.4	1.0	1	CANFMT010000006.1_12	13356 # 14732 # 1 # ID=6_12;part
7.5e-231	780.4	1.0	1	JAAYGT010000208.1_23	24827 # 26176 # 1 # ID=169_23;pa
7.6e-231	780.4	1.0	1	CANFLR010000002.1_51	48739 # 50115 # -1 # ID=2_51;par
7.7e-231	780.4	1.0	1	JAJPES010000048.1_89	94427 # 95806 # 1 # ID=40_89;par
7.7e-231	780.4	1.0	1	CANGYF010000008.1_110	126986 # 128377 # 1 # ID=8_110;p
7.9e-231	780.3	1.0	1	NZ_CP066019.1_628	685333 # 686715 # -1 # ID=2_628;
8.2e-231	780.3	1.0	1	JALYSL010000075.1_6	5101 # 6465 # 1 # ID=225_6;parti
8.3e-231	780.3	1.0	1	CAMBFZ010000032.1_11	9793 # 11157 # -1 # ID=32_11;par
8.4e-231	780.3	1.0	1	JAAYHN010000193.1_1	2 # 1411 # 1 # ID=114_1;partial=
8.5e-231	780.2	1.0	1	NC_015723.1_622	669472 # 670854 # -1 # ID=2_622;
8.6e-231	780.2	1.0	1	JAHCAI010000008.1_59	63589 # 64986 # -1 # ID=19_59;pa
8.6e-231	780.2	1.0	1	JAEZBO010000100.1_3	1620 # 2981 # -1 # ID=210_3;part
8.7e-231	780.2	1.0	1	NKIN01000001.1_73	75535 # 76893 # -1 # ID=16_73;pa
8.9e-231	780.2	1.0	1	JAEYXO010000371.1_3	1056 # 2450 # 1 # ID=25_3;partia
9e-231	780.2	1.0	1	NZ_JACVPB010000011.1_51	58980 # 60356 # 1 # ID=2_51;part
9e-231	780.2	1.0	1	JAIENF010000041.1_2	168 # 1559 # -1 # ID=780_2;parti
9e-231	780.2	1.0	1	NZ_BJZP01000027.1_20	20141 # 21517 # -1 # ID=27_20;pa
9.2e-231	780.1	1.0	1	JAFEEG010000023.1_30	39509 # 40876 # -1 # ID=15_30;pa
9.3e-231	780.1	1.0	1	CANGLW010000009.1_35	42045 # 43418 # 1 # ID=9_35;part
9.6e-231	780.1	1.0	1	NZ_LT977071.1_70	80770 # 82152 # 1 # ID=2_70;part
9.6e-231	780.1	1.0	1	NZ_CP062804.1_2765	3144728 # 3146110 # 1 # ID=2_276
9.6e-231	780.1	1.0	1	CAIUZV010000260.1_1	98 # 1486 # 1 # ID=260_1;partial
9.8e-231	780.0	1.0	1	NZ_JACVPN010000005.1_122	152758 # 154134 # 1 # ID=24_122;
1e-230	780.0	1.0	1	NZ_JABWCV010000047.1_9	7482 # 8843 # -1 # ID=41_9;parti
1e-230	780.0	1.0	1	JAJTGE010000007.1_54	49009 # 50388 # -1 # ID=58_54;pa
1.1e-230	779.9	1.0	1	NZ_BBQI01000102.1_228	254176 # 255561 # -1 # ID=102_22
1.1e-230	779.9	1.0	1	NZ_CP061300.1_1375	1382976 # 1384352 # 1 # ID=1_137
1.1e-230	779.9	1.0	1	JADCHX010000022.1_82	96635 # 98026 # 1 # ID=15_82;par
1.1e-230	779.8	1.0	1	NZ_AHJE01000044.1_198	219442 # 220821 # -1 # ID=373_19
1.2e-230	779.8	1.0	1	JAIXXZ010000027.1_5	5171 # 6529 # 1 # ID=63_5;partia
1.2e-230	779.8	1.0	1	NZ_PDJA01000001.1_1678	1787001 # 1788395 # 1 # ID=1_167
1.2e-230	779.8	1.0	1	JABFVP010000385.1_3	1446 # 2828 # 1 # ID=409_3;parti
1.2e-230	779.7	1.0	1	NZ_CP085345.1_868	998758 # 1000140 # 1 # ID=2_868;
1.2e-230	779.7	2025-01-01	1	QEVN01000002.1_29	29904 # 31376 # 1 # ID=158_29;pa
1.3e-230	779.7	1.0	1	NZ_JADCNH010000001.1_84	77499 # 78884 # -1 # ID=30_84;pa
1.3e-230	779.7	1.0	1	NZ_JADOVG010000007.1_42	41751 # 43133 # -1 # ID=7_42;par
1.3e-230	779.6	1.0	1	CANGCM010000051.1_6	5810 # 7180 # 1 # ID=51_6;partia
1.3e-230	779.6	1.0	1	CAIYWO010000119.1_8	6868 # 8256 # 1 # ID=119_8;parti
1.4e-230	779.6	1.0	1	NZ_CP061314.1_641	599811 # 601181 # -1 # ID=1_641;
1.4e-230	779.5	1.0	1	CANHMJ010000012.1_6	5164 # 6531 # 1 # ID=12_6;partia
1.4e-230	779.5	1.0	1	NZ_JAUHHF010000004.1_110	111891 # 113282 # 1 # ID=44_110;
1.4e-230	779.5	1.0	1	JAKFUS010000023.1_33	27995 # 29386 # -1 # ID=13_33;pa
1.4e-230	779.5	1.0	1	NZ_CP010537.1_3217	3667253 # 3668635 # 1 # ID=2_321
1.4e-230	779.5	1.0	1	NZ_VOBQ01000001.1_98	91539 # 92924 # 1 # ID=11_98;par
1.5e-230	779.4	1.0	1	NZ_JAHXRI010000001.1_240	253921 # 255309 # 1 # ID=1_240;p
1.5e-230	779.4	1.0	1	JAKFUJ010000121.1_4	3447 # 4838 # 1 # ID=231_4;parti
1.6e-230	779.3	1.0	1	CANFWV010000039.1_12	10040 # 11413 # 1 # ID=39_12;par
1.6e-230	779.3	1.0	1	NZ_PJRP01000013.1_26	32762 # 34135 # 1 # ID=5_26;part
1.6e-230	779.3	1.0	1	NZ_VCQT01000020.1_100	103504 # 104856 # -1 # ID=13_100
1.7e-230	779.2	1.0	1	NZ_CP110396.1_1957	2196222 # 2197598 # -1 # ID=2_19
1.7e-230	779.2	1.0	1	NZ_JAUFPK010000001.1_572	605745 # 607142 # 1 # ID=1_572;p
1.7e-230	779.2	1.0	1	CAMLIZ010000024.1_3	1960 # 3333 # -1 # ID=24_3;parti
1.7e-230	779.2	1.0	1	NZ_SCQN01000008.1_12	10357 # 11712 # -1 # ID=1_12;par
1.7e-230	779.2	1.0	1	JAHFRO010000076.1_2	1431 # 2834 # -1 # ID=173_2;part
1.7e-230	779.2	1.0	1	LT976854.1_308	353064 # 354446 # -1 # ID=2_308;
1.8e-230	779.2	1.0	1	CANFRA010000001.1_1	1 # 1344 # 1 # ID=1_1;partial=10
1.8e-230	779.1	1.0	1	CANFZL010000266.1_1	75 # 1448 # 1 # ID=266_1;partial
1.8e-230	779.1	1.0	1	JAOATE010000050.1_76	75541 # 76932 # 1 # ID=50_76;par
1.9e-230	779.1	1.0	1	JAJUFI010000005.1_3	1792 # 3165 # -1 # ID=56_3;parti
1.9e-230	779.1	1.0	1	JADJBS010000020.1_1394	1385061 # 1386413 # -1 # ID=20_1
1.9e-230	779.1	1.0	1	CANGIQ010000009.1_24	20138 # 21523 # -1 # ID=9_24;par
1.9e-230	779.1	1.0	1	NZ_CP022987.1_1075	1126025 # 1127389 # -1 # ID=1_10
2e-230	779.0	1.0	1	JABMMT010000118.1_7	6954 # 8327 # 1 # ID=76_7;partia
2e-230	779.0	1.0	1	NZ_CABVQK010000005.1_451	577719 # 579095 # -1 # ID=5_451;
2.1e-230	779.0	1.0	1	NZ_FNGI01000001.1_826	891729 # 893135 # 1 # ID=12_826;
2.1e-230	779.0	1.0	1	JAGOPK010000001.1_723	832721 # 834082 # -1 # ID=17_723
2.1e-230	778.9	1.0	1	JADZBO010000248.1_13	12005 # 13393 # -1 # ID=248_13;p
2.1e-230	778.9	1.0	1	JANXTA010000062.1_51	62682 # 64094 # -1 # ID=174_51;p
2.2e-230	778.9	1.0	1	NZ_FMAD01000005.1_75	86228 # 87610 # 1 # ID=24_75;par
2.2e-230	778.9	1.0	1	JADDQE010000201.1_15	16994 # 18382 # -1 # ID=122_15;p
2.2e-230	778.9	1.0	1	CAMBLP010000002.1_10	9314 # 10705 # -1 # ID=2_10;part
2.2e-230	778.9	1.0	1	NZ_JWMA01000164.1_3	2064 # 3446 # -1 # ID=87_3;parti
2.4e-230	778.8	1.0	1	NZ_SGXM01000010.1_123	134642 # 136012 # -1 # ID=10_123
2.4e-230	778.7	1.0	1	JAJTHE010000006.1_15	16306 # 17697 # 1 # ID=141_15;pa
2.4e-230	778.7	1.0	1	NZ_JAUXNA010000096.1_2	1425 # 2813 # 1 # ID=158_2;parti
2.5e-230	778.7	1.0	1	NZ_FMYZ01000020.1_49	48563 # 49945 # -1 # ID=36_49;pa
2.5e-230	778.7	1.0	1	NZ_JAQSDL010000060.1_15	17716 # 19080 # 1 # ID=60_15;par
2.5e-230	778.7	1.0	1	NZ_CP014845.1_417	475109 # 476491 # -1 # ID=2_417;
2.5e-230	778.7	1.0	1	CALFXR010000001.1_7	7162 # 8526 # -1 # ID=1_7;partia
2.7e-230	778.6	1.0	1	NZ_JAUHHE010000002.1_166	177980 # 179371 # -1 # ID=22_166
2.7e-230	778.6	1.0	1	CAIMOW010000011.1_3	2141 # 3517 # -1 # ID=11_3;parti
2.7e-230	778.6	1.0	1	NC_010530.1_507	576236 # 577618 # -1 # ID=2_507;
2.7e-230	778.6	1.0	1	JAUXYA010000021.1_260	254419 # 255816 # -1 # ID=6_260;
2.7e-230	778.6	1.0	1	NZ_JACVOK010000002.1_735	725710 # 727086 # 1 # ID=3_735;p
2.7e-230	778.6	1.0	1	JAJVIJ010000062.1_7	5699 # 7066 # -1 # ID=29_7;parti
2.7e-230	778.6	1.0	1	JACCES010000004.1_230	259023 # 260387 # 1 # ID=44_230;
2.8e-230	778.5	1.0	1	JAFMFB010000027.1_25	22706 # 24061 # 1 # ID=76_25;par
2.8e-230	778.5	1.0	1	NZ_BCUG01000050.1_41	38017 # 39387 # -1 # ID=50_41;pa
2.9e-230	778.5	1.0	1	NZ_CP076061.1_802	829905 # 831278 # 1 # ID=2_802;p
2.9e-230	778.5	1.0	1	CM001438.1_709	764710 # 766068 # 1 # ID=1_709;p
3.1e-230	778.4	1.0	1	NZ_CP061316.1_671	646457 # 647827 # -1 # ID=1_671;
3.1e-230	778.4	1.0	1	JAJUJD010000082.1_9	9367 # 10740 # 1 # ID=70_9;parti
3.2e-230	778.3	1.0	1	JAJZTO010000001.1_30	26123 # 27532 # -1 # ID=136_30;p
3.2e-230	778.3	1.0	1	CAIMXN010000183.1_5	3457 # 4833 # 1 # ID=183_5;parti
3.3e-230	778.3	1.0	1	CANCCE010000125.1_5	4198 # 5571 # 1 # ID=125_5;parti
3.4e-230	778.3	1.0	1	CAITQH010000312.1_3	1571 # 2932 # -1 # ID=312_3;part
3.4e-230	778.2	1.0	1	NZ_NJIH01000006.1_313	364621 # 365970 # 1 # ID=29_313;
3.5e-230	778.2	1.0	1	NZ_CP061080.1_4212	4496482 # 4497837 # -1 # ID=1_42
3.6e-230	778.2	1.0	1	JAVDKL010000001.1_188	210311 # 211696 # -1 # ID=1_188;
3.6e-230	778.2	1.0	1	NZ_FOWM01000004.1_24	28444 # 29826 # 1 # ID=6_24;part
3.9e-230	778.1	1.0	1	DAIDBG010000102.1_3	2274 # 3665 # 1 # ID=23_3;partia
4e-230	778.0	1.0	1	NZ_AQUR01000107.1_435	464911 # 466293 # 1 # ID=107_435
4e-230	778.0	1.0	1	NZ_NCJH01000038.1_2	1911 # 3284 # 1 # ID=51_2;partia
4.1e-230	778.0	1.0	1	NZ_JAMPYG010000016.1_53	56677 # 58065 # 1 # ID=6_53;part
4.1e-230	778.0	1.0	1	NZ_CAJPVH010000025.1_23	27398 # 28780 # 1 # ID=25_23;par
4.5e-230	777.8	1.0	1	CAMDKK010000019.1_12	11419 # 12798 # 1 # ID=19_12;par
4.6e-230	777.8	1.0	1	NC_009379.1_1271	1306249 # 1307625 # 1 # ID=1_127
4.6e-230	777.8	1.0	1	JAUNUI010000013.1_43	46184 # 47527 # -1 # ID=45_43;pa
4.7e-230	777.8	1.0	1	NZ_PGTX01000006.1_69	66298 # 67674 # 1 # ID=6_69;part
4.8e-230	777.8	1.0	1	NZ_JARJLM010000074.1_13	12156 # 13538 # 1 # ID=707_13;pa
4.9e-230	777.7	1.0	1	NZ_LT615227.1_3	1585 # 2961 # 1 # ID=1_3;partial
5e-230	777.7	1.0	1	NZ_RCOG02000006.1_332	376045 # 377418 # -1 # ID=20_332
5e-230	777.7	1.0	1	CADECM010000063.1_26	24686 # 26083 # 1 # ID=63_26;par
5e-230	777.7	1.0	1	CAMARI010000055.1_9	6778 # 8142 # -1 # ID=55_9;parti
5.1e-230	777.7	1.0	1	CAIVQO010000064.1_17	15910 # 17298 # 1 # ID=64_17;par
5.4e-230	777.6	1.0	1	JACRIY010000005.1_14	13137 # 14531 # 1 # ID=27_14;par
5.4e-230	777.6	1.0	1	JAJUFT010000119.1_4	1982 # 3355 # -1 # ID=73_4;parti
5.4e-230	777.6	1.0	1	NZ_NESI01000004.1_57	60268 # 61653 # -1 # ID=18_57;pa
5.6e-230	777.5	1.0	1	NZ_LT984804.1_587	658770 # 660152 # -1 # ID=2_587;
6e-230	777.4	1.0	1	NZ_JAUYEY010000019.1_67	62593 # 63966 # 1 # ID=99_67;par
6.1e-230	777.4	1.0	1	JAMNXR010000008.1_113	117071 # 118462 # -1 # ID=18_113
6.1e-230	777.4	1.0	1	JAEUMA010000627.1_4	1344 # 2732 # -1 # ID=718_4;part
6.3e-230	777.4	1.0	1	NZ_CAMPKE010000001.1_86	112168 # 113574 # -1 # ID=1_86;p
6.5e-230	777.3	1.0	1	NZ_JACORU010000001.1_5	4259 # 5635 # -1 # ID=1_5;partia
6.8e-230	777.3	1.0	1	NZ_NESP01000001.1_2263	2298187 # 2299545 # 1 # ID=1_226
6.8e-230	777.3	1.0	1	CAIZRK010000026.1_31	32742 # 34112 # -1 # ID=26_31;pa
6.9e-230	777.2	1.0	1	CANGWV010000040.1_5	4211 # 5578 # 1 # ID=40_5;partia
6.9e-230	777.2	1.0	1	NZ_FSRM01000002.1_173	180664 # 182040 # -1 # ID=1_173;
6.9e-230	777.2	1.0	1	NZ_CP017755.1_638	730677 # 732059 # -1 # ID=2_638;
7.3e-230	777.2	1.0	1	NZ_CP038634.1_1649	1872607 # 1873989 # -1 # ID=1_16
7.4e-230	777.1	1.0	1	LMUW01000176.1_77	81203 # 82564 # 1 # ID=90_77;par
7.5e-230	777.1	1.0	1	JAGWTP010000152.1_3	4248 # 5687 # -1 # ID=25_3;parti
7.9e-230	777.1	1.0	1	QYPX01000173.1_3	2454 # 3815 # 1 # ID=204_3;parti
7.9e-230	777.0	1.0	1	RFMZ01000201.1_88	87174 # 88547 # 1 # ID=92_88;par
8e-230	777.0	1.0	1	CANFJF010000037.1_18	17741 # 19114 # 1 # ID=37_18;par
8.1e-230	777.0	1.0	1	JAIXXW010000012.1_1	3 # 1283 # -1 # ID=352_1;partial
8.1e-230	777.0	1.0	1	NZ_JAOAOQ010000054.1_9	9839 # 11194 # -1 # ID=84_9;part
8.1e-230	777.0	1.0	1	JABTUC010000001.1_301	309967 # 311328 # -1 # ID=1_301;
8.3e-230	777.0	1.0	1	CANFOS010000001.1_63	55995 # 57359 # -1 # ID=1_63;par
8.8e-230	776.9	1.0	1	NZ_JAQSDA010000025.1_2	1422 # 2786 # 1 # ID=25_2;partia
8.8e-230	776.9	1.0	1	NZ_VSZS01000060.1_205	212113 # 213480 # 1 # ID=39_205;
8.9e-230	776.9	1.0	1	CANHBC010000019.1_23	26039 # 27430 # 1 # ID=19_23;par
9e-230	776.9	1.0	1	NZ_FNJO01000004.1_27	32686 # 34059 # 1 # ID=20_27;par
1e-229	776.7	1.0	1	JALNWC010000288.1_2	522 # 1907 # 1 # ID=288_2;partia
1e-229	776.7	1.0	1	JAAFGU010000447.1_3	747 # 2156 # -1 # ID=355_3;parti
1.1e-229	776.6	1.0	1	JAGNYI010000005.1_80	86898 # 88277 # -1 # ID=71_80;pa
1.1e-229	776.6	1.0	1	JAPLQT010000116.1_12	9148 # 10530 # 1 # ID=91_12;part
1.1e-229	776.6	1.0	1	CADEEH010000007.1_11	8977 # 10332 # 1 # ID=7_11;parti
1.1e-229	776.6	1.0	1	CAMDDY010000122.1_6	6212 # 7615 # -1 # ID=122_6;part
1.1e-229	776.6	1.0	1	NZ_CAJPVI010000034.1_48	58835 # 60211 # 1 # ID=34_48;par
1.2e-229	776.5	1.0	1	JAKOQB010000202.1_37	33666 # 35036 # 1 # ID=93_37;par
1.2e-229	776.4	1.0	1	JAFLDU010000089.1_15	15065 # 16432 # 1 # ID=402_15;pa
1.2e-229	776.4	1.0	1	JAIETP010000027.1_60	58409 # 59803 # -1 # ID=12_60;pa
1.3e-229	776.4	1.0	1	NZ_CP061307.1_1353	1364929 # 1366305 # 1 # ID=1_135
1.3e-229	776.4	1.0	1	OCSR01000001.1_4487	4898612 # 4899988 # -1 # ID=3_44
1.4e-229	776.3	1.0	1	NZ_SCMX01000041.1_32	31459 # 32835 # -1 # ID=110_32;p
1.4e-229	776.2	1.0	1	NZ_CP017476.1_2948	3200703 # 3202067 # -1 # ID=1_29
1.4e-229	776.2	1.0	1	CAMDFD010000003.1_180	192448 # 193839 # -1 # ID=3_180;
1.4e-229	776.2	1.0	1	NZ_CP069811.1_526	611474 # 612856 # -1 # ID=1_526;
1.4e-229	776.2	1.0	1	NZ_CAJGBN010000007.1_62	70500 # 71858 # -1 # ID=7_62;par
1.4e-229	776.2	1.0	1	JAKFYK010000029.1_62	63494 # 64885 # -1 # ID=4_62;par
1.5e-229	776.1	1.0	1	CANJWZ010000007.1_72	68600 # 69964 # -1 # ID=7_72;par
1.5e-229	776.1	1.0	1	NZ_DFWY01000102.1_73	74089 # 75477 # -1 # ID=92_73;pa
1.5e-229	776.1	1.0	1	CALPOM020000168.1_2	192 # 1568 # 1 # ID=168_2;partia
1.6e-229	776.0	1.0	1	NC_007974.2_409	442605 # 443984 # -1 # ID=2_409;
1.6e-229	776.0	1.0	1	NZ_JABBPD010000004.1_578	599582 # 600970 # -1 # ID=2_578;
1.7e-229	776.0	1.0	1	CAITZZ010000186.1_9	7072 # 8433 # 1 # ID=186_9;parti
1.7e-229	776.0	1.0	1	JYOD01000003.1_82	97029 # 98411 # 1 # ID=182_82;pa
1.8e-229	775.9	1.0	1	JAQGMQ010000425.1_6	5466 # 6833 # 1 # ID=515_6;parti
1.8e-229	775.9	1.0	1	NZ_CP080533.1_142	122775 # 124151 # -1 # ID=3_142;
1.8e-229	775.8	1.0	1	SYEN01000541.1_10	9916 # 11301 # -1 # ID=510_10;pa
1.9e-229	775.8	1.0	1	NZ_JAFG01000005.1_171	145760 # 147136 # 1 # ID=24_171;
1.9e-229	775.8	1.0	1	CANKUB010000006.1_58	60920 # 62308 # -1 # ID=6_58;par
2e-229	775.7	1.0	1	JAHCLD010000098.1_3	1953 # 3350 # -1 # ID=265_3;part
2e-229	775.7	1.0	1	NZ_JAQTMS010000051.1_19	18773 # 20161 # -1 # ID=51_19;pa
2.1e-229	775.6	1.0	1	JANJVX010000196.1_2	421 # 1818 # -1 # ID=82_2;partia
2.1e-229	775.6	1.0	1	JAHCKS010000010.1_49	51440 # 52810 # 1 # ID=2_49;part
2.2e-229	775.6	1.0	1	MERG01000003.1_9	7707 # 9101 # 1 # ID=3_9;partial
2.2e-229	775.6	1.0	1	SCUZ01000014.1_19	20206 # 21591 # -1 # ID=46_19;pa
2.2e-229	775.6	1.0	1	JADZAQ010000197.1_12	14793 # 16175 # 1 # ID=197_12;pa
2.2e-229	775.5	1.0	1	NZ_JAMFSB010000112.1_60	62188 # 63567 # -1 # ID=249_60;p
2.3e-229	775.5	1.0	1	NZ_CAMDLM010000001.1_178	179199 # 180563 # 1 # ID=1_178;p
2.3e-229	775.5	1.0	1	NZ_JACCKX010000001.1_555	489084 # 490454 # -1 # ID=1_555;
2.3e-229	775.5	1.0	1	NZ_FPBH01000084.1_2	326 # 1702 # -1 # ID=45_2;partia
2.3e-229	775.5	1.0	1	PLZH01000135.1_9	7703 # 9064 # 1 # ID=297_9;parti
2.4e-229	775.5	1.0	1	CANHKH010000220.1_3	1780 # 3141 # 1 # ID=220_3;parti
2.4e-229	775.5	1.0	1	JAIXOW010000235.1_7	5448 # 6815 # -1 # ID=149_7;part
2.5e-229	775.4	1.0	1	NZ_JAMPXE010000040.1_17	15206 # 16594 # -1 # ID=221_17;p
2.5e-229	775.4	1.0	1	JAHBZN010000001.1_1292	1352786 # 1354135 # 1 # ID=1_129
2.6e-229	775.3	1.0	1	JACMQR010000393.1_4	2785 # 4170 # -1 # ID=227_4;part
2.7e-229	775.3	1.0	1	JACPSE010000006.1_60	53716 # 55119 # 1 # ID=220_60;pa
2.7e-229	775.3	1.0	1	CANFME010000027.1_26	25651 # 27027 # -1 # ID=27_26;pa
2.7e-229	775.3	1.0	1	RCZJ01000002.1_1127	1204214 # 1205593 # -1 # ID=6_11
2.8e-229	775.3	1.0	1	CAIOIX010000361.1_15	13583 # 14959 # -1 # ID=361_15;p
2.9e-229	775.2	1.0	1	CAITHY010000031.1_2	975 # 2351 # 1 # ID=31_2;partial
3.1e-229	775.1	1.0	1	JAJUGV010000008.1_49	53773 # 55143 # 1 # ID=116_49;pa
3.2e-229	775.0	1.0	1	JAFAMV010000242.1_10	10328 # 11698 # 1 # ID=50_10;par
3.4e-229	775.0	1.0	1	NZ_SIZW01000042.1_182	203023 # 204408 # -1 # ID=8_182;
3.6e-229	774.9	1.0	1	JAGOVZ010000277.1_2	227 # 1600 # 1 # ID=19_2;partial
3.7e-229	774.8	1.0	1	JAABRA010000396.1_3	3029 # 4417 # 1 # ID=397_3;parti
3.7e-229	774.8	1.0	1	NZ_JAJNCT010000009.1_247	269784 # 271163 # -1 # ID=47_247
3.8e-229	774.8	1.0	1	NZ_JACCGK010000025.1_10	8628 # 9989 # -1 # ID=23_10;part
3.9e-229	774.8	1.0	1	JADZDD010000001.1_12	11238 # 12587 # 1 # ID=1_12;part
4e-229	774.7	1.0	1	CADCVI010000246.1_2	189 # 1568 # 1 # ID=246_2;partia
4.3e-229	774.6	1.0	1	CAIXNB010000161.1_15	16290 # 17651 # 1 # ID=161_15;pa
4.4e-229	774.6	1.0	1	NZ_JAHTBN010000009.1_49	54128 # 55477 # 1 # ID=30_49;par
4.5e-229	774.5	1.0	1	JADJCH010000007.1_65	75223 # 76620 # -1 # ID=7_65;par
4.7e-229	774.5	1.0	1	NZ_JAFWFN010000073.1_111	118482 # 119846 # -1 # ID=5_111;
4.7e-229	774.5	1.0	1	NZ_CP033970.1_409	496238 # 497611 # 1 # ID=2_409;p
5e-229	774.4	1.0	1	NZ_BKBW01000003.1_258	269008 # 270372 # -1 # ID=3_258;
5.3e-229	774.3	1.0	1	NZ_CP050296.1_6413	6410681 # 6412054 # 1 # ID=1_641
5.5e-229	774.3	1.0	1	SYFN01000115.1_1	81 # 1439 # 1 # ID=74_1;partial=
5.6e-229	774.2	1.0	1	NZ_CADFGE010000006.1_59	60418 # 61794 # -1 # ID=6_59;par
5.6e-229	774.2	1.0	1	NZ_CP044067.1_1973	2203868 # 2205253 # -1 # ID=2_19
5.6e-229	774.2	1.0	1	NZ_SMLM01000001.1_513	516803 # 518149 # 1 # ID=1_513;p
5.7e-229	774.2	1.0	1	NZ_JADMJO010000020.1_3	936 # 2294 # -1 # ID=41_3;partia
5.7e-229	774.2	1.0	1	NZ_JAGIQA010000011.1_130	148670 # 150052 # -1 # ID=22_130
5.7e-229	774.2	1.0	1	NZ_CP119573.1_1178	1301681 # 1303063 # -1 # ID=3_11
5.8e-229	774.2	1.0	1	NZ_APCR01000447.1_3	1561 # 2940 # -1 # ID=251_3;part
5.9e-229	774.2	1.0	1	VBCK01000116.1_18	23146 # 24561 # -1 # ID=283_18;p
6e-229	774.1	1.0	1	NZ_CP092462.1_3971	4495017 # 4496396 # 1 # ID=1_397
6e-229	774.1	1.0	1	JANQYI010000015.1_148	159894 # 161285 # -1 # ID=15_148
6e-229	774.1	1.0	1	JAGRPN010000427.1_19	19563 # 20936 # 1 # ID=275_19;pa
6e-229	774.1	1.0	1	NZ_JNFG01000003.1_51	55837 # 57213 # 1 # ID=3_51;part
6e-229	774.1	1.0	1	JAGWTU010000002.1_53	61126 # 62490 # -1 # ID=33_53;pa
6.1e-229	774.1	1.0	1	NZ_JANUDY010000005.1_159	177098 # 178477 # 1 # ID=5_159;p
6.1e-229	774.1	1.0	1	NZ_JALPRJ010000055.1_35	35865 # 37241 # 1 # ID=163_35;pa
6.1e-229	774.1	1.0	1	NZ_SOAL01000009.1_81	90436 # 91815 # 1 # ID=9_81;part
6.5e-229	774.0	1.0	1	NZ_MHZG01000002.1_99	96526 # 97896 # -1 # ID=2_99;par
7e-229	773.9	1.0	1	JABTUF010000004.1_448	516860 # 518242 # 1 # ID=9_448;p
7.6e-229	773.8	1.0	1	JAKOYD010000107.1_128	130249 # 131622 # 1 # ID=32_128;
7.7e-229	773.8	1.0	1	NZ_LRBG01000013.1_7	8060 # 9448 # 1 # ID=13_7;partia
7.9e-229	773.8	1.0	1	NZ_CP080766.1_742	823100 # 824473 # 1 # ID=1_742;p
8e-229	773.7	1.0	1	CAIMBE010000295.1_2	327 # 1688 # 1 # ID=295_2;partia
8.5e-229	773.6	1.0	1	CAMBSS010000010.1_8	8731 # 10107 # 1 # ID=10_8;parti
8.5e-229	773.6	1.0	1	JAQGNH010000446.1_2	1430 # 2827 # -1 # ID=126_2;part
9.3e-229	773.5	1.0	1	CAISYI010000152.1_3	1705 # 3081 # 1 # ID=152_3;parti
9.5e-229	773.5	1.0	1	VBKL01000062.1_9	5537 # 6892 # -1 # ID=221_9;part
9.8e-229	773.4	1.0	1	NZ_CP083451.1_185	207981 # 209360 # 1 # ID=1_185;p
1.1e-228	773.3	1.0	1	NZ_AMXE01000115.1_4	3119 # 4489 # -1 # ID=115_4;part
1.1e-228	773.3	1.0	1	CANGHN010000025.1_14	15281 # 16657 # 1 # ID=25_14;par
1.2e-228	773.2	1.0	1	NZ_SMAJ01000002.1_313	332784 # 334133 # 1 # ID=2_313;p
1.2e-228	773.2	1.0	1	NZ_VOSW01000125.1_10	9222 # 10598 # -1 # ID=28_10;par
1.2e-228	773.2	1.0	1	NZ_FWXJ01000001.1_194	202809 # 204188 # 1 # ID=25_194;
1.2e-228	773.1	1.0	1	CAMDSO010000131.1_11	8645 # 10021 # 1 # ID=131_11;par
1.3e-228	773.1	1.0	1	CAIKMZ010000118.1_2	1469 # 2830 # 1 # ID=118_2;parti
1.3e-228	773.0	1.0	1	NZ_VOSW01000015.1_78	85732 # 87108 # 1 # ID=66_78;par
1.3e-228	773.0	1.0	1	JAIOOZ010000227.1_13	11390 # 12778 # -1 # ID=174_13;p
1.3e-228	773.0	1.0	1	NZ_SSOD01000010.1_112	152455 # 153816 # -1 # ID=10_112
1.3e-228	773.0	1.0	1	NZ_QPER01000002.1_2910	3234772 # 3236148 # 1 # ID=2_291
1.4e-228	773.0	1.0	1	JAIVIG010000477.1_1	9 # 1382 # 1 # ID=283_1;partial=
1.4e-228	773.0	1.0	1	NZ_JARIYC010000010.1_142	145477 # 146853 # -1 # ID=10_142
1.4e-228	772.9	1.0	1	NZ_CP092285.1_88	79944 # 81323 # 1 # ID=2_88;part
1.4e-228	772.9	1.0	1	NZ_FSRU01000001.1_802	922179 # 923555 # 1 # ID=3_802;p
1.4e-228	772.9	1.0	1	JAFMJA010000002.1_23	20936 # 22297 # 1 # ID=18_23;par
1.4e-228	772.9	1.0	1	DMZZ01000057.1_8	7293 # 8690 # 1 # ID=23_8;partia
1.4e-228	772.9	1.0	1	NZ_CP043575.1_427	465033 # 466412 # -1 # ID=1_427;
1.5e-228	772.8	1.0	1	JASLEM010000406.1_4	1948 # 3330 # -1 # ID=505_4;part
1.5e-228	772.8	1.0	1	JACSRS010000200.1_56	54337 # 55734 # 1 # ID=26_56;par
1.8e-228	772.5	1.0	1	LNEY01000017.1_64	66192 # 67550 # -1 # ID=17_64;pa
1.9e-228	772.5	1.0	1	NZ_AP025171.1_478	540179 # 541561 # -1 # ID=2_478;
1.9e-228	772.5	1.0	1	JAUYRJ010000038.1_17	15879 # 17240 # -1 # ID=43_17;pa
2e-228	772.4	1.0	1	NZ_PVTV01000011.1_101	99149 # 100531 # 1 # ID=1_101;pa
2e-228	772.4	1.0	1	JACPEG010000053.1_56	66149 # 67561 # 1 # ID=12_56;par
2.1e-228	772.3	1.0	1	CAIWNB010000529.1_3	2305 # 3681 # -1 # ID=529_3;part
2.2e-228	772.3	1.0	1	JACFMQ010000025.1_2	460 # 1836 # 1 # ID=5_2;partial=
2.3e-228	772.2	1.0	1	JADMJD010000236.1_23	19642 # 21003 # -1 # ID=61_23;pa
2.3e-228	772.2	1.0	1	JAHECB010000065.1_11	10102 # 11478 # 1 # ID=338_11;pa
2.4e-228	772.2	1.0	1	NZ_JAOCQD010000005.1_471	571613 # 572971 # 1 # ID=24_471;
2.4e-228	772.1	1.0	1	NZ_CP042301.2_3672	3786550 # 3787962 # 1 # ID=1_367
2.4e-228	772.1	1.0	1	NC_007948.1_587	584752 # 586140 # -1 # ID=1_587;
2.5e-228	772.1	1.0	1	CAJAXU010000312.1_6	4269 # 5621 # 1 # ID=312_6;parti
2.6e-228	772.1	1.0	1	NZ_CP061310.1_560	547798 # 549162 # -1 # ID=1_560;
2.6e-228	772.1	1.0	1	JAFEER010000294.1_37	39822 # 41186 # -1 # ID=215_37;p
2.7e-228	772.0	1.0	1	NZ_WOEY01000160.1_16	12801 # 14177 # -1 # ID=70_16;pa
2.7e-228	772.0	1.0	1	NZ_PNEO01000009.1_130	141579 # 142934 # 1 # ID=9_130;p
2.8e-228	771.9	1.0	1	NZ_CP058554.1_365	403923 # 405302 # -1 # ID=1_365;
2.8e-228	771.9	1.0	1	CAIMZP010000007.1_19	23454 # 24824 # 1 # ID=7_19;part
2.9e-228	771.9	1.0	1	FSRV01000001.1_1822	2060716 # 2062092 # -1 # ID=3_18
2.9e-228	771.9	1.0	1	NZ_JAQSIP010000002.1_107	111556 # 112950 # 1 # ID=2_107;p
2.9e-228	771.9	1.0	1	NZ_JARXOV010000004.1_83	96230 # 97594 # 1 # ID=34_83;par
3e-228	771.8	1.0	1	JAMNXS010000047.1_3	2250 # 3620 # -1 # ID=75_3;parti
3.1e-228	771.8	1.0	1	NZ_LBCQ02000008.1_235	258151 # 259521 # -1 # ID=33_235
3.1e-228	771.8	1.0	1	JAUXMZ010000032.1_60	65968 # 67362 # 1 # ID=77_60;par
3.2e-228	771.8	1.0	1	NZ_MCAS01000016.1_112	123768 # 125144 # -1 # ID=16_112
3.2e-228	771.8	1.0	1	NZ_AYKF01000097.1_18	18257 # 19615 # 1 # ID=97_18;par
3.2e-228	771.7	1.0	1	NZ_JALHLX010000009.1_36	34953 # 36317 # -1 # ID=9_36;par
3.2e-228	771.7	1.0	1	NZ_JASZYQ010000002.1_534	591167 # 592525 # 1 # ID=12_534;
3.3e-228	771.7	1.0	1	CAMBCF010000023.1_10	6347 # 7738 # 1 # ID=23_10;parti
3.4e-228	771.6	1.0	1	JANXTM010000003.1_6	4967 # 6358 # -1 # ID=169_6;part
3.5e-228	771.6	1.0	1	NZ_KI912467.1_262	302505 # 303899 # -1 # ID=5_262;
3.5e-228	771.6	1.0	1	JAICJQ010000038.1_16	22583 # 23950 # 1 # ID=2_16;part
3.6e-228	771.6	1.0	1	JAQZBU010000139.1_10	8216 # 9589 # -1 # ID=204_10;par
3.7e-228	771.5	1.0	1	NZ_SMGP01000005.1_375	419279 # 420667 # 1 # ID=5_375;p
4e-228	771.4	1.0	1	PHCI01000002.1_394	424812 # 426182 # 1 # ID=6_394;p
4.1e-228	771.4	1.0	1	NZ_JABUXU010000004.1_37	43110 # 44462 # 1 # ID=59_37;par
4.1e-228	771.4	1.0	1	VERE01000010.1_6	3462 # 4823 # -1 # ID=26_6;parti
4.1e-228	771.4	1.0	1	NZ_FPBH01000083.1_2	326 # 1702 # -1 # ID=92_2;partia
4.2e-228	771.4	1.0	1	CAISYC010000068.1_400	416545 # 417924 # 1 # ID=68_400;
4.2e-228	771.4	1.0	1	CAIYGK010000664.1_4	2918 # 4279 # -1 # ID=664_4;part
4.7e-228	771.2	1.0	1	CAIPID010000380.1_1	2 # 1339 # -1 # ID=380_1;partial
4.7e-228	771.2	1.0	1	CAMDLH010000142.1_6	3625 # 5016 # 1 # ID=142_6;parti
4.8e-228	771.2	1.0	1	NZ_FNCJ01000015.1_139	140703 # 142079 # -1 # ID=10_139
4.8e-228	771.2	1.0	1	CAJASX010000063.1_53	45397 # 46782 # -1 # ID=63_53;pa
4.8e-228	771.2	1.0	1	NZ_CAJPUX010000002.1_68	73169 # 74557 # -1 # ID=2_68;par
4.9e-228	771.1	1.0	1	NZ_FSRM01000002.1_696	790671 # 792047 # 1 # ID=1_696;p
4.9e-228	771.1	1.0	1	CP050293.1_814	857193 # 858569 # -1 # ID=1_814;
5e-228	771.1	1.0	1	CAIZHQ010000026.1_170	164963 # 166315 # -1 # ID=26_170
5.2e-228	771.0	1.0	1	JACCSD010000034.1_4	3302 # 4741 # 1 # ID=174_4;parti
5.3e-228	771.0	1.0	1	JAEYRT010000095.1_6	5127 # 6491 # -1 # ID=165_6;part
5.5e-228	771.0	1.0	1	NZ_CP018171.1_881	885095 # 886501 # -1 # ID=1_881;
5.5e-228	771.0	1.0	1	NZ_JAQSIO010000002.1_83	81169 # 82566 # 1 # ID=2_83;part
5.6e-228	770.9	1.0	1	NZ_CP051461.1_1501	1663970 # 1665340 # 1 # ID=1_150
5.7e-228	770.9	1.0	1	JAHFRL010000052.1_6	4518 # 5909 # 1 # ID=87_6;partia
6e-228	770.9	1.0	1	JAUYVI010000001.1_398	420873 # 422249 # 1 # ID=1_398;p
6.2e-228	770.8	1.0	1	NZ_CAJPUY010000008.1_96	108415 # 109809 # 1 # ID=8_96;pa
6.4e-228	770.8	1.0	1	NZ_JAJEJR010000002.1_1967	2215743 # 2217131 # -1 # ID=2_19
6.4e-228	770.8	1.0	1	JAFAEO010000013.1_48	49702 # 51054 # -1 # ID=53_48;pa
6.6e-228	770.7	1.0	1	NZ_CP051515.1_2918	3240542 # 3241930 # -1 # ID=2_29
7e-228	770.6	1.0	1	NZ_ALOU01000005.1_20	25723 # 27096 # 1 # ID=5_20;part
7e-228	770.6	1.0	1	JABTUY010000002.1_49	39245 # 40618 # 1 # ID=12_49;par
7e-228	770.6	1.0	1	CP063167.1_267	340654 # 342030 # -1 # ID=2_267;
7.1e-228	770.6	1.0	1	CP070661.1_220	237465 # 238820 # -1 # ID=1_220;
7.1e-228	770.6	1.0	1	NZ_SDQC01000002.1_437	467999 # 469351 # 1 # ID=11_437;
7.3e-228	770.6	1.0	1	NZ_PVZB01000011.1_216	257305 # 258693 # 1 # ID=11_216;
7.4e-228	770.5	1.0	1	CALMQI010000299.1_7	7611 # 8978 # 1 # ID=299_7;parti
7.4e-228	770.5	1.0	1	NZ_NINX01000036.1_33	25681 # 27066 # -1 # ID=57_33;pa
7.8e-228	770.5	1.0	1	MESA01000041.1_70	85517 # 86905 # -1 # ID=41_70;pa
7.8e-228	770.5	1.0	1	NZ_KB906254.1_144	150940 # 152334 # 1 # ID=2_144;p
8.5e-228	770.3	1.0	1	NZ_CP012334.1_8	9836 # 11281 # 1 # ID=1_8;partia
8.5e-228	770.3	1.0	1	CP006667.1_1174	1246251 # 1247618 # -1 # ID=1_11
8.7e-228	770.3	1.0	1	NZ_SHKO01000002.1_108	116953 # 118305 # -1 # ID=2_108;
8.8e-228	770.3	1.0	1	JAABQG010000031.1_42	38081 # 39469 # -1 # ID=53_42;pa
9.1e-228	770.3	1.0	1	JAHEMI010000042.1_8	9223 # 10608 # -1 # ID=119_8;par
9.1e-228	770.3	1.0	1	NZ_SCNV01000063.1_7	8328 # 9704 # -1 # ID=111_7;part
9.1e-228	770.2	1.0	1	NZ_ATYO01000009.1_199	207130 # 208503 # 1 # ID=71_199;
9.1e-228	770.2	1.0	1	NZ_WHNQ01000051.1_7	8085 # 9473 # 1 # ID=193_7;parti
9.6e-228	770.2	1.0	1	NZ_CAJZAG010000014.1_151	164178 # 165563 # -1 # ID=14_151
9.8e-228	770.1	1.0	1	BMEU01000032.1_20	22351 # 23727 # -1 # ID=32_20;pa
1.1e-227	770.0	1.0	1	NZ_LR813084.1_213	243254 # 244618 # 1 # ID=1_213;p
1.1e-227	770.0	1.0	1	CAIQHU010000136.1_13	11428 # 12804 # -1 # ID=136_13;p
1.1e-227	770.0	1.0	1	NZ_MSDV01000017.1_22	24195 # 25667 # 1 # ID=9_22;part
1.1e-227	770.0	1.0	1	CAMATZ010000001.1_198	207425 # 208816 # 1 # ID=1_198;p
1.2e-227	769.8	1.0	1	JAMLJB010000002.1_61	64957 # 66342 # -1 # ID=2_61;par
1.2e-227	769.8	1.0	1	JAQUDN010000070.1_3	2513 # 3886 # 1 # ID=285_3;parti
1.3e-227	769.8	1.0	1	NZ_JFHC01000004.1_190	204373 # 205746 # -1 # ID=4_190;
1.3e-227	769.8	1.0	1	NZ_AYKH01000042.1_101	107665 # 109023 # 1 # ID=42_101;
1.3e-227	769.7	1.0	1	NZ_CP129672.1_2339	2660330 # 2661694 # 1 # ID=1_233
1.5e-227	769.5	1.0	1	JARDZQ010000191.1_4	2898 # 4271 # -1 # ID=321_4;part
1.6e-227	769.5	1.0	1	NZ_CALKHS010000003.1_148	147609 # 148985 # -1 # ID=3_148;
1.6e-227	769.4	1.0	1	NC_010676.1_2584	2906649 # 2908037 # -1 # ID=2_25
1.6e-227	769.4	1.0	1	CALQCM020000012.1_39	36171 # 37550 # -1 # ID=12_39;pa
1.6e-227	769.4	1.0	1	CAMCUN010000015.1_8	6048 # 7409 # 1 # ID=15_8;partia
1.7e-227	769.3	1.0	1	NZ_SORE01000030.1_5	5508 # 6926 # -1 # ID=30_5;parti
1.8e-227	769.3	1.0	1	NZ_JACHKZ010000002.1_201	219226 # 220605 # -1 # ID=2_201;
1.8e-227	769.3	1.0	1	JAMLIA010000104.1_6	4043 # 5416 # 1 # ID=7_6;partial
1.9e-227	769.2	1.0	1	NZ_JANINM010000391.1_15	17207 # 18601 # -1 # ID=391_15;p
2e-227	769.1	1.0	1	JADDPY010000119.1_7	5784 # 7163 # 1 # ID=307_7;parti
2.1e-227	769.1	1.0	1	NZ_SGXC01000003.1_732	802208 # 803593 # 1 # ID=3_732;p
2.1e-227	769.1	1.0	1	NZ_CP097636.1_3242	3552348 # 3553733 # -1 # ID=2_32
2.1e-227	769.0	1.0	1	CAMDFT010000128.1_5	3676 # 5028 # -1 # ID=128_5;part
2.2e-227	769.0	1.0	1	JAHRWZ010000016.1_68	64874 # 66241 # -1 # ID=44_68;pa
2.2e-227	769.0	1.0	1	NZ_WOEY01000002.1_9	12767 # 14155 # -1 # ID=111_9;pa
2.2e-227	769.0	1.0	1	NZ_NEXS01000001.1_235	252167 # 253519 # 1 # ID=16_235;
2.3e-227	769.0	1.0	1	NZ_CYGX02000026.1_7	9041 # 10441 # -1 # ID=101_7;par
2.3e-227	768.9	1.0	1	CAMDRT010000025.1_33	35981 # 37372 # -1 # ID=25_33;pa
2.3e-227	768.9	1.0	1	NZ_CP045121.1_3652	3462926 # 3464305 # 1 # ID=1_365
2.4e-227	768.8	1.0	1	NZ_BCZP01000004.1_45	48025 # 49389 # -1 # ID=4_45;par
2.5e-227	768.8	1.0	1	NZ_CAAJGL010000022.1_6	4577 # 5977 # -1 # ID=22_6;parti
2.5e-227	768.8	1.0	1	JAGXFG010000049.1_49	57618 # 59006 # -1 # ID=92_49;pa
2.6e-227	768.8	1.0	1	JAFAGF010000208.1_2	591 # 1955 # -1 # ID=192_2;parti
2.6e-227	768.7	1.0	1	NZ_JADMJO010000007.1_29	26560 # 27945 # -1 # ID=34_29;pa
3.1e-227	768.5	1.0	1	JAGXFR010000019.1_27	32552 # 33940 # -1 # ID=40_27;pa
3.1e-227	768.5	1.0	1	NZ_CP046909.1_1736	1967576 # 1968955 # -1 # ID=1_17
3.2e-227	768.5	1.0	1	CAIXDG010000013.1_39	32576 # 33961 # -1 # ID=13_39;pa
3.3e-227	768.4	1.0	1	NZ_CP018812.1_1290	1458579 # 1460021 # 1 # ID=2_129
3.4e-227	768.3	1.0	1	CAMCUP010000036.1_16	13727 # 15112 # -1 # ID=36_16;pa
3.6e-227	768.3	1.0	1	JACRMN010000012.1_357	399443 # 400804 # 1 # ID=26_357;
3.7e-227	768.3	1.0	1	JANWUU010000265.1_6	4953 # 6320 # -1 # ID=227_6;part
3.8e-227	768.2	1.0	1	NZ_BCYP01000014.1_9	10519 # 11982 # -1 # ID=14_9;par
3.9e-227	768.2	1.0	1	JAHCKM010000004.1_761	802248 # 803606 # 1 # ID=4_761;p
3.9e-227	768.2	1.0	1	CAIYMN010000374.1_6	4579 # 5940 # 1 # ID=374_6;parti
4e-227	768.1	1.0	1	NZ_JAJITD010000029.1_22	23698 # 25086 # 1 # ID=22_22;par
4.1e-227	768.1	1.0	1	JANYDM010000118.1_4	2819 # 4198 # 1 # ID=169_4;parti
4.5e-227	768.0	1.0	1	NZ_CP021455.1_2889	3392892 # 3394250 # -1 # ID=1_28
4.9e-227	767.8	1.0	1	NZ_PZJV01000002.1_344	406374 # 407732 # -1 # ID=7_344;
5e-227	767.8	1.0	1	CAIYNH010000106.1_8	4969 # 6462 # -1 # ID=106_8;part
5e-227	767.8	1.0	1	NZ_JAUSVX010000005.1_54	63445 # 64917 # -1 # ID=5_54;par
5.7e-227	767.6	1.0	1	NZ_LR699554.1_429	515859 # 517259 # 1 # ID=2_429;p
5.7e-227	767.6	1.0	1	NZ_CADIKH010000019.1_151	159927 # 161333 # 1 # ID=19_151;
5.8e-227	767.6	1.0	1	NZ_AYWX01000002.1_224	214918 # 216294 # 1 # ID=2_224;p
6.1e-227	767.5	1.0	1	NZ_FSRU01000001.1_2553	2926007 # 2927383 # 1 # ID=3_255
6.2e-227	767.5	1.0	1	JADKHE010000002.1_385	396792 # 398180 # 1 # ID=2_385;p
6.4e-227	767.5	1.0	1	JACKLJ010000002.1_259	285202 # 286584 # -1 # ID=2_259;
6.5e-227	767.4	1.0	1	NZ_CP027667.1_1647	1763475 # 1764845 # 1 # ID=1_164
6.9e-227	767.4	1.0	1	CAINMN010000050.1_21	18434 # 19795 # -1 # ID=50_21;pa
7.2e-227	767.3	1.0	1	NZ_NTGB01000001.1_1983	2100440 # 2101816 # -1 # ID=1_19
7.3e-227	767.3	1.0	1	JAITUC010000024.1_220	234250 # 235614 # 1 # ID=53_220;
7.7e-227	767.2	1.0	1	NZ_JAFA01000047.1_39	46024 # 47403 # 1 # ID=55_39;par
7.8e-227	767.2	1.0	1	RJVL01000002.1_158	158170 # 159534 # 1 # ID=2_158;p
8e-227	767.1	1.0	1	NZ_SMRO01000001.1_1575	1753530 # 1754930 # 1 # ID=1_157
8e-227	767.1	1.0	1	JAHYJF010000022.1_12	12587 # 13972 # -1 # ID=48_12;pa
8.1e-227	767.1	1.0	1	PGEI01000014.1_15	17069 # 18445 # 1 # ID=55_15;par
8.2e-227	767.1	1.0	1	DHWX01000102.1_28	21529 # 22917 # 1 # ID=44_28;par
8.2e-227	767.1	1.0	1	NZ_JAJEJS010000002.1_2688	3006670 # 3008058 # -1 # ID=2_26
8.8e-227	767.0	1.0	1	NZ_CP033966.1_3533	3817938 # 3819323 # -1 # ID=1_35
9.1e-227	767.0	1.0	1	NC_015675.1_2785	2900886 # 2902262 # -1 # ID=1_27
9.3e-227	766.9	1.0	1	NZ_AXVM01000005.1_172	183982 # 185352 # -1 # ID=5_172;
1e-226	766.8	1.0	1	NZ_SMOD01000010.1_15	18833 # 20212 # -1 # ID=2_15;par
1e-226	766.8	1.0	1	JAFEEB010000004.1_19	18332 # 19705 # -1 # ID=44_19;pa
1e-226	766.8	1.0	1	NZ_JAJEJP010000002.1_2391	2737770 # 2739170 # -1 # ID=2_23
1e-226	766.8	1.0	1	NZ_SELS01000080.1_7	7855 # 9312 # 1 # ID=406_7;parti
1e-226	766.8	1.0	1	NC_017964.1_4941	4268487 # 4269839 # 1 # ID=1_494
1.1e-226	766.7	1.0	1	JAITTX010000553.1_11	10640 # 12079 # 1 # ID=490_11;pa
1.1e-226	766.7	1.0	1	NZ_CAAJGM010000263.1_177	214411 # 215790 # -1 # ID=263_17
1.1e-226	766.7	1.0	1	NZ_CP049910.1_4782	5284333 # 5285697 # 1 # ID=1_478
1.1e-226	766.6	1.0	1	NZ_CP042301.2_4669	4827304 # 4828707 # 1 # ID=1_466
1.1e-226	766.6	1.0	1	NZ_CP017562.2_2176	2399260 # 2400648 # -1 # ID=2_21
1.2e-226	766.6	1.0	1	NZ_BCNT01000004.1_305	337621 # 338985 # -1 # ID=4_305;
1.2e-226	766.5	1.0	1	NZ_JABBPE010000002.1_356	393021 # 394412 # -1 # ID=9_356;
1.3e-226	766.4	1.0	1	CANKKB010000007.1_4	2459 # 3844 # 1 # ID=7_4;partial
1.4e-226	766.4	1.0	1	NZ_FMXM01000015.1_70	71542 # 72918 # 1 # ID=107_70;pa
1.4e-226	766.3	1.0	1	JAQGNC010000262.1_2	730 # 2127 # -1 # ID=155_2;parti
1.5e-226	766.2	1.0	1	NZ_JAJEJT010000001.1_1724	1983191 # 1984570 # -1 # ID=1_17
1.6e-226	766.2	1.0	1	NZ_CP016170.1_14	16436 # 17875 # 1 # ID=1_14;part
1.6e-226	766.1	1.0	1	JAICVS010000013.1_36	36451 # 37860 # -1 # ID=244_36;p
1.7e-226	766.0	1.0	1	NZ_ADVG01000003.1_2202	2337255 # 2338643 # -1 # ID=8_22
1.8e-226	765.9	1.0	1	NZ_SPEY01000104.1_16	18916 # 20280 # -1 # ID=44_16;pa
1.9e-226	765.9	1.0	1	JAQGMV010000386.1_3	1465 # 2862 # 1 # ID=33_3;partia
1.9e-226	765.9	1.0	1	NZ_WPHG01000007.1_136	139457 # 140845 # -1 # ID=13_136
2e-226	765.8	1.0	1	NZ_CAJYQL010000058.1_1	286 # 1758 # 1 # ID=58_1;partial
2.1e-226	765.8	1.0	1	NZ_CP003915.1_4294	4626688 # 4628040 # 1 # ID=1_429
2.1e-226	765.7	1.0	1	NZ_MEFV01000011.1_61	60248 # 61639 # -1 # ID=11_61;pa
2.2e-226	765.7	1.0	1	NZ_VZOT01000005.1_179	202418 # 203782 # -1 # ID=5_179;
2.3e-226	765.7	1.0	1	NZ_LT606946.1_560	479798 # 481168 # -1 # ID=1_560;
2.4e-226	765.6	1.0	1	NZ_AUFE01000018.1_76	86096 # 87490 # 1 # ID=18_76;par
2.5e-226	765.5	1.0	1	NZ_CP016172.1_9	11261 # 12634 # 1 # ID=1_9;parti
2.5e-226	765.5	2025-01-01	1	NZ_CP080096.1_1438	1632607 # 1634058 # 1 # ID=2_143
2.7e-226	765.4	1.0	1	NZ_VZQQ01000078.1_8	7641 # 9029 # 1 # ID=358_8;parti
2.8e-226	765.4	1.0	1	NZ_DF238893.1_114	125588 # 126952 # -1 # ID=3_114;
2.9e-226	765.3	1.0	1	CALKHP010000039.1_52	47752 # 49134 # -1 # ID=39_52;pa
3.2e-226	765.2	1.0	1	CAISIP010000391.1_15	17305 # 18702 # 1 # ID=391_15;pa
3.3e-226	765.1	1.0	1	SPDP01000001.1_1358	1429815 # 1431200 # 1 # ID=8_135
3.4e-226	765.1	1.0	1	NZ_MCNV01000003.1_19	17377 # 18756 # -1 # ID=13_19;pa
3.6e-226	765.0	1.0	1	JALYPS010000411.1_4	1087 # 2445 # -1 # ID=438_4;part
3.6e-226	765.0	1.0	1	JAGPIX010000127.1_4	3638 # 5011 # 1 # ID=71_4;partia
3.8e-226	764.9	1.0	1	MKUP01000026.1_254	271603 # 272988 # 1 # ID=26_254;
4e-226	764.8	1.0	1	NZ_BBJF01000026.1_24	29523 # 30911 # -1 # ID=25_24;pa
4e-226	764.8	1.0	1	JACCRJ010000480.1_6	7066 # 8424 # 1 # ID=109_6;parti
4e-226	764.8	1.0	1	NZ_BBJR01000021.1_80	81407 # 82771 # 1 # ID=83_80;par
4.2e-226	764.8	1.0	1	NZ_JAALDK010000001.1_2766	3038989 # 3040455 # 1 # ID=1_276
4.3e-226	764.7	1.0	1	CAISJL010000077.1_37	37055 # 38428 # -1 # ID=77_37;pa
4.4e-226	764.7	1.0	1	CAIYYX010000207.1_6	5484 # 6851 # -1 # ID=207_6;part
4.5e-226	764.7	1.0	1	NZ_CADIKK010000055.1_12	13061 # 14449 # -1 # ID=55_12;pa
4.5e-226	764.7	1.0	1	JAGWVB010000004.1_36	42415 # 43764 # -1 # ID=328_36;p
4.6e-226	764.6	1.0	1	NZ_CADFGP010000083.1_12	14786 # 16174 # -1 # ID=83_12;pa
4.7e-226	764.6	1.0	1	NZ_NESJ01000020.1_35	38152 # 39522 # 1 # ID=13_35;par
4.7e-226	764.6	1.0	1	NZ_RBVY01000002.1_28	29633 # 31021 # 1 # ID=12_28;par
4.7e-226	764.6	1.0	1	NZ_JAMBPR010000044.1_45	53509 # 54888 # 1 # ID=220_45;pa
4.8e-226	764.6	1.0	1	NZ_FNHP01000002.1_210	242527 # 243909 # -1 # ID=6_210;
4.9e-226	764.5	1.0	1	NZ_PTXL01000003.1_542	627786 # 629171 # 1 # ID=16_542;
5e-226	764.5	1.0	1	WOZN01000265.1_2	1275 # 2651 # 1 # ID=156_2;parti
5.2e-226	764.4	1.0	1	JAFAEO010000075.1_5	2293 # 3645 # -1 # ID=42_5;parti
5.2e-226	764.4	1.0	1	NZ_JAAVUQ010000047.1_44	41911 # 43290 # 1 # ID=97_44;par
5.3e-226	764.4	1.0	1	NZ_RWKW01000102.1_5	1893 # 3281 # 1 # ID=11_5;partia
5.4e-226	764.4	1.0	1	NZ_CP021648.1_106	117848 # 119215 # 1 # ID=1_106;p
5.7e-226	764.3	1.0	1	NZ_JAANPV010000004.1_36	38635 # 40005 # 1 # ID=5_36;part
6e-226	764.3	1.0	1	LT606947.1_273	219769 # 221139 # -1 # ID=1_273;
6.2e-226	764.2	1.0	1	JANXSZ010000057.1_30	30723 # 32114 # 1 # ID=27_30;par
6.6e-226	764.1	1.0	1	JAEWEV010000031.1_43	42433 # 43785 # -1 # ID=17_43;pa
6.8e-226	764.1	1.0	1	NZ_CAJHCP010000028.1_8	7816 # 9216 # 1 # ID=28_8;partia
7.1e-226	764.0	1.0	1	JAHBZS010000025.1_24	23779 # 25137 # -1 # ID=18_24;pa
7.1e-226	764.0	1.0	1	NZ_JABBFZ010000028.1_31	46670 # 48154 # -1 # ID=21_31;pa
7.2e-226	764.0	1.0	1	NZ_QLSU01000036.1_102	95090 # 96469 # 1 # ID=36_102;pa
7.5e-226	763.9	1.0	1	NZ_QZCX01000003.1_996	1130670 # 1132067 # -1 # ID=24_9
8.2e-226	763.8	1.0	1	NZ_VTUZ01000082.1_8	8473 # 9861 # 1 # ID=140_8;parti
8.2e-226	763.8	1.0	1	JAEWHK010000064.1_41	42508 # 43860 # -1 # ID=65_41;pa
8.3e-226	763.8	1.0	1	NZ_JADKYZ010000005.1_39	49041 # 50408 # 1 # ID=30_39;par
8.6e-226	763.7	2025-03-01	1	NZ_CP046915.1_650	742165 # 743565 # 1 # ID=3_650;p
8.9e-226	763.7	1.0	1	NZ_KI650979.1_1116	1188732 # 1190084 # 1 # ID=1_111
9.1e-226	763.6	1.0	1	NZ_JASAUZ010000074.1_22	24064 # 25428 # -1 # ID=74_22;pa
9.8e-226	763.5	1.0	1	NZ_VCMV01000037.1_3	2277 # 3719 # -1 # ID=42_3;parti
9.9e-226	763.5	1.0	1	NZ_NINW01000059.1_42	45209 # 46570 # 1 # ID=17_42;par
1e-225	763.5	1.0	1	JAFECU010000076.1_5	4442 # 5818 # 1 # ID=287_5;parti
1.1e-225	763.4	1.0	1	NZ_JAQGMM010000185.1_2	298 # 1674 # 1 # ID=437_2;partia
1.1e-225	763.4	1.0	1	NZ_CP021361.1_131	136414 # 137778 # 1 # ID=1_131;p
1.1e-225	763.3	1.0	1	NZ_PNXY01000037.1_20	19493 # 20869 # -1 # ID=100_20;p
1.2e-225	763.3	1.0	1	NZ_JAJVCS010000004.1_300	287007 # 288404 # -1 # ID=11_300
1.2e-225	763.2	1.0	1	NZ_BCTO01000014.1_96	98732 # 100096 # -1 # ID=14_96;p
1.3e-225	763.2	1.0	1	JAIRVR010000057.1_18	17241 # 18611 # 1 # ID=54_18;par
1.3e-225	763.1	1.0	1	JAFAGQ010000108.1_5	2369 # 3721 # -1 # ID=245_5;part
1.3e-225	763.1	1.0	1	NZ_FMYQ01000037.1_18	15196 # 16575 # -1 # ID=46_18;pa
1.3e-225	763.1	1.0	1	DCYB01000005.1_196	215994 # 217361 # -1 # ID=10_196
1.4e-225	763.1	1.0	1	VBKO01000452.1_3	2360 # 3733 # 1 # ID=406_3;parti
1.4e-225	763.1	1.0	1	NZ_FNQJ01000004.1_178	190227 # 191591 # 1 # ID=86_178;
1.4e-225	763.0	1.0	1	NZ_JASAUZ010000012.1_196	204225 # 205589 # 1 # ID=12_196;
1.5e-225	763.0	1.0	1	SRSN01000131.1_7	6320 # 7681 # -1 # ID=35_7;parti
1.5e-225	763.0	1.0	1	JAEMSI010000007.1_28	27629 # 29014 # -1 # ID=66_28;pa
1.5e-225	762.9	1.0	1	JADDPU010000083.1_6	5525 # 6907 # -1 # ID=453_6;part
1.6e-225	762.9	1.0	1	JAGOCV010000172.1_2	136 # 1503 # 1 # ID=62_2;partial
1.6e-225	762.9	1.0	1	JANXZN010000137.1_11	11307 # 12788 # 1 # ID=178_11;pa
1.6e-225	762.8	1.0	1	NZ_JACSYA010000005.1_116	122422 # 123786 # 1 # ID=55_116;
1.7e-225	762.8	1.0	1	NZ_BBYR01000043.1_61	70979 # 72406 # -1 # ID=43_61;pa
1.7e-225	762.8	1.0	1	NZ_AP019749.1_87	110322 # 111686 # 1 # ID=1_87;pa
1.8e-225	762.7	1.0	1	NZ_CP043568.1_254	296327 # 297691 # 1 # ID=1_254;p
2e-225	762.5	1.0	1	JAFKGE010000016.1_143	159498 # 160856 # -1 # ID=71_143
2e-225	762.5	1.0	1	NZ_RKST01000001.1_207	217772 # 219157 # 1 # ID=1_207;p
2.2e-225	762.4	1.0	1	NZ_JAEKJB010000004.1_139	154409 # 155788 # 1 # ID=9_139;p
2.2e-225	762.4	1.0	1	NZ_CADIKI010000048.1_5	3997 # 5433 # -1 # ID=48_5;parti
2.3e-225	762.3	1.0	1	NZ_CP041743.1_1071	1247643 # 1249049 # 1 # ID=1_107
2.3e-225	762.3	1.0	1	NZ_CP010554.1_2253	2287676 # 2289070 # -1 # ID=1_22
2.3e-225	762.3	1.0	1	JAOTVX010000020.1_25	23486 # 24883 # 1 # ID=14_25;par
2.4e-225	762.3	1.0	1	WNDQ01000024.1_29	26162 # 27538 # 1 # ID=20_29;par
2.4e-225	762.2	1.0	1	NZ_BBVD01000007.1_79	81772 # 83136 # -1 # ID=37_79;pa
2.5e-225	762.2	1.0	1	JAKAHC010000009.1_68	69687 # 71075 # 1 # ID=4_68;part
2.6e-225	762.2	1.0	1	JAMLIS010000001.1_25	20582 # 21964 # -1 # ID=1_25;par
2.7e-225	762.1	1.0	1	NZ_QGGH01000001.1_1134	1134836 # 1136212 # -1 # ID=1_11
2.8e-225	762.1	1.0	1	NZ_JAMBPQ010000001.1_410	432780 # 434159 # -1 # ID=1_410;
2.8e-225	762.1	1.0	1	CAJBLW010000200.1_4	3288 # 4652 # -1 # ID=200_4;part
3.1e-225	761.9	1.0	1	NZ_FONX01000005.1_151	185752 # 187149 # 1 # ID=26_151;
3.3e-225	761.8	1.0	1	MEQX01000016.1_111	126988 # 128346 # -1 # ID=16_111
3.4e-225	761.8	1.0	1	NZ_CAJZAR010000059.1_38	44798 # 46186 # 1 # ID=59_38;par
4e-225	761.6	1.0	1	CAMYNX010000004.1_52	51950 # 53365 # 1 # ID=4_52;part
4.2e-225	761.5	1.0	1	CAIODK010000209.1_10	8653 # 10044 # 1 # ID=209_10;par
4.3e-225	761.4	1.0	1	NZ_MTZV01000006.1_1711	1996093 # 1997508 # 1 # ID=6_171
4.7e-225	761.3	1.0	1	NZ_CP049905.1_2139	2336928 # 2338295 # -1 # ID=1_21
5.1e-225	761.2	1.0	1	CAMLJR010000182.1_3	1434 # 2840 # 1 # ID=182_3;parti
5.1e-225	761.2	1.0	1	NZ_PGEP01000001.1_4500	4899348 # 4900715 # -1 # ID=1_45
5.2e-225	761.2	1.0	1	NZ_VWWQ01000004.1_24	25820 # 27184 # -1 # ID=21_24;pa
5.2e-225	761.2	1.0	1	JAIXTY010000229.1_3	1536 # 2897 # 1 # ID=169_3;parti
5.2e-225	761.2	1.0	1	NZ_JADJCO010000005.1_1163	1265907 # 1267310 # -1 # ID=5_11
5.4e-225	761.1	1.0	1	NZ_AHIL01000002.1_23	25057 # 26421 # -1 # ID=62_23;pa
5.4e-225	761.1	1.0	1	NZ_CP045119.1_803	853011 # 854396 # 1 # ID=1_803;p
5.4e-225	761.1	1.0	1	NZ_JACHOO010000002.1_223	238684 # 240060 # -1 # ID=2_223;
5.5e-225	761.1	1.0	1	NPIH01000290.1_5	4241 # 5677 # -1 # ID=213_5;part
5.8e-225	761.0	1.0	1	JAFEDY010000028.1_60	74318 # 75691 # 1 # ID=20_60;par
6e-225	760.9	1.0	1	JAHJHT010000013.1_715	724533 # 725924 # 1 # ID=15_715;
6.4e-225	760.9	1.0	1	CALZGZ010000378.1_2	611 # 2026 # -1 # ID=378_2;parti
6.6e-225	760.8	1.0	1	NZ_CAJHCQ010000012.1_39	45886 # 47265 # -1 # ID=12_39;pa
7.9e-225	760.6	1.0	1	JALHRF010000207.1_7	6102 # 7502 # 1 # ID=207_7;parti
7.9e-225	760.6	1.0	1	NZ_JAPWKB010000014.1_278	321846 # 323294 # 1 # ID=20_278;
9e-225	760.4	1.0	1	JAEPOG010000008.1_5	3522 # 4922 # -1 # ID=21_5;parti
9.3e-225	760.3	1.0	1	NZ_FCOK02000024.1_64	73261 # 74640 # 1 # ID=24_64;par
9.9e-225	760.2	1.0	1	JAEYXI010000437.1_2	183 # 1568 # 1 # ID=480_2;partia
1e-224	760.2	1.0	1	NZ_QETA01000001.1_991	1053445 # 1054821 # 1 # ID=1_991
1.1e-224	760.1	1.0	1	SHXF01000018.1_43	43918 # 45360 # 1 # ID=69_43;par
1.2e-224	760.0	1.0	1	NZ_CP031116.1_59	61603 # 63015 # 1 # ID=2_59;part
1.2e-224	760.0	1.0	1	CALMWA010000309.1_2	1113 # 2483 # -1 # ID=309_2;part
1.3e-224	759.8	1.0	1	NC_007952.1_444	516400 # 517884 # 1 # ID=2_444;p
1.3e-224	759.8	1.0	1	JANXZA010000072.1_14	13676 # 15082 # -1 # ID=83_14;pa
1.4e-224	759.8	1.0	1	NZ_RCIZ01000002.1_215	234860 # 236251 # -1 # ID=13_215
1.4e-224	759.7	1.0	1	NZ_FNZM01000017.1_93	112570 # 113958 # -1 # ID=55_93;
1.5e-224	759.7	1.0	1	NZ_MZXV01000051.1_332	334899 # 336275 # -1 # ID=85_332
1.5e-224	759.6	1.0	1	NZ_JAODYH010000003.1_349	397922 # 399286 # 1 # ID=22_349;
1.5e-224	759.6	1.0	1	CADCVG010000083.1_6	4462 # 5892 # 1 # ID=83_6;partia
1.7e-224	759.5	1.0	1	JANXSE010000339.1_18	15806 # 17185 # 1 # ID=200_18;pa
1.8e-224	759.4	1.0	1	NZ_LMOV01000012.1_371	407136 # 408569 # -1 # ID=12_371
2.1e-224	759.2	1.0	1	JAJTGD010000045.1_3	2959 # 4338 # 1 # ID=49_3;partia
2.1e-224	759.1	1.0	1	NZ_NEVS01000001.1_7	4864 # 6306 # 1 # ID=2_7;partial
2.2e-224	759.1	1.0	1	CALMCS010000688.1_2	1094 # 2458 # -1 # ID=688_2;part
2.4e-224	759.0	1.0	1	NZ_JACWIJ010000002.1_2647	2847381 # 2848751 # 1 # ID=2_264
2.9e-224	758.7	1.0	1	JAFEES010000568.1_9	9640 # 11013 # -1 # ID=519_9;par
3e-224	758.6	1.0	1	JAMOPE010000309.1_7	7462 # 8832 # 1 # ID=309_7;parti
3.6e-224	758.4	1.0	1	NZ_CP032509.1_427	440910 # 442298 # -1 # ID=1_427;
4.3e-224	758.2	1.0	1	NZ_MTHB01000172.1_13	10967 # 12346 # 1 # ID=268_13;pa
4.3e-224	758.1	1.0	1	NZ_CP060714.1_4569	5143737 # 5145101 # 1 # ID=1_456
4.4e-224	758.1	1.0	1	BSNO01000004.1_284	300434 # 301822 # 1 # ID=4_284;p
4.5e-224	758.1	1.0	1	CAJPFI010000017.1_127	136962 # 138344 # 1 # ID=17_127;
4.7e-224	758.0	1.0	1	NC_008786.1_4683	5300786 # 5302159 # -1 # ID=1_46
5.5e-224	757.8	1.0	1	CALKIR010000056.1_51	51208 # 52581 # -1 # ID=56_51;pa
5.5e-224	757.8	1.0	1	CANFGA010000078.1_6	5531 # 6907 # 1 # ID=78_6;partia
6.4e-224	757.6	1.0	1	SCQX01000168.1_4	1965 # 3317 # -1 # ID=140_4;part
6.6e-224	757.5	1.0	1	NZ_CACSJA010000002.1_202	225875 # 227239 # 1 # ID=2_202;p
7e-224	757.4	1.0	1	DJJU01000008.1_35	34792 # 36156 # 1 # ID=7_35;part
7.5e-224	757.3	1.0	1	CATMOC010000448.1_3	1282 # 2685 # -1 # ID=448_3;part
7.7e-224	757.3	1.0	1	JADBKA010000090.1_14	11881 # 13275 # 1 # ID=148_14;pa
7.8e-224	757.3	1.0	1	NZ_LMPF01000012.1_13	10488 # 11873 # -1 # ID=12_13;pa
8.2e-224	757.2	1.0	1	JACOVL010000068.1_15	13728 # 15104 # -1 # ID=120_15;p
9.5e-224	757.0	1.0	1	CAMYKW010000024.1_80	77185 # 78600 # -1 # ID=24_80;pa
1e-223	756.9	1.0	1	NZ_SMRP01000002.1_118	131133 # 132548 # 1 # ID=12_118;
1.2e-223	756.6	1.0	1	JAIRVP010000028.1_36	39809 # 41197 # 1 # ID=73_36;par
1.3e-223	756.6	1.0	1	JAITLO010000038.1_101	101608 # 103002 # -1 # ID=29_101
1.3e-223	756.5	1.0	1	NZ_MUNS01000036.1_1	3 # 1223 # -1 # ID=28_1;partial=
1.8e-223	756.1	1.0	1	DBCQ01000061.1_8	6884 # 8290 # -1 # ID=37_8;parti
1.9e-223	756.0	1.0	1	NZ_AP028136.1_1366	1315862 # 1317241 # 1 # ID=1_136
2e-223	755.9	1.0	1	NC_015422.1_152	165446 # 166831 # -1 # ID=1_152;
2.3e-223	755.8	1.0	1	NZ_BAYD01000088.1_16	13560 # 14963 # -1 # ID=226_16;p
2.4e-223	755.7	1.0	1	JAEMQF010000277.1_1	246 # 1643 # 1 # ID=139_1;partia
2.5e-223	755.6	1.0	1	JADMKK010000041.1_190	227642 # 229006 # -1 # ID=41_190
2.7e-223	755.5	1.0	1	NZ_AP028142.1_1270	1239107 # 1240480 # 1 # ID=1_127
2.8e-223	755.4	1.0	1	CAMYMN010000017.1_77	69115 # 70530 # -1 # ID=17_77;pa
2.9e-223	755.4	1.0	1	NZ_LOZU01000013.1_85	92704 # 94089 # 1 # ID=13_85;par
3e-223	755.4	1.0	1	NZ_CP023277.1_1426	1357110 # 1358489 # 1 # ID=1_142
3.1e-223	755.3	1.0	1	JAUXUM010000152.1_6	4812 # 6197 # -1 # ID=98_6;parti
3.1e-223	755.3	1.0	1	DBCI01000004.1_8	8832 # 10220 # 1 # ID=73_8;parti
3.2e-223	755.3	1.0	1	NZ_CAAJGK010000033.1_199	216218 # 217603 # 1 # ID=33_199;
3.4e-223	755.2	1.0	1	JAIXSQ010000009.1_25	36919 # 38280 # -1 # ID=4_25;par
3.5e-223	755.1	1.0	1	CAMYKZ010000068.1_41	34465 # 35889 # 1 # ID=68_41;par
4.2e-223	754.9	1.0	1	DENG01000105.1_3	1121 # 2509 # 1 # ID=7_3;partial
4.2e-223	754.9	1.0	1	NZ_LR701459.1_95	104699 # 106087 # -1 # ID=3_95;p
5.1e-223	754.6	1.0	1	CAMCRF010000018.1_17	13446 # 14828 # 1 # ID=18_17;par
5.9e-223	754.4	1.0	1	CAMAZF010000007.1_19	15149 # 16522 # 1 # ID=7_19;part
6.6e-223	754.2	1.0	1	NZ_JAKLJA010000007.1_22	27190 # 28668 # 1 # ID=87_22;par
7e-223	754.1	1.0	1	NZ_CADFDL010000002.1_413	517140 # 518531 # -1 # ID=2_413;
7.4e-223	754.1	1.0	1	CALBEY010000039.1_4	2291 # 3667 # -1 # ID=39_4;parti
8.1e-223	753.9	1.0	1	NZ_SCSK01000008.1_77	85318 # 86703 # 1 # ID=61_77;par
8.7e-223	753.8	1.0	1	JALOAS010000046.1_2	986 # 2350 # -1 # ID=110_2;parti
8.7e-223	753.8	1.0	1	NZ_CP060790.1_3104	3140348 # 3141718 # -1 # ID=1_31
9e-223	753.8	1.0	1	NZ_AUCQ01000003.1_151	165158 # 166552 # -1 # ID=3_151;
9.2e-223	753.8	1.0	1	NZ_JACSQK010000002.1_257	286590 # 287954 # -1 # ID=12_257
9.2e-223	753.8	1.0	1	NZ_CP014839.1_4073	4417432 # 4418817 # 1 # ID=1_407
9.9e-223	753.6	1.0	1	WJBW01000001.1_505	535749 # 537137 # -1 # ID=1_505;
1e-222	753.6	1.0	1	NZ_AP028138.1_1280	1250638 # 1252011 # 1 # ID=1_128
1.1e-222	753.4	1.0	1	CAILCO010000041.1_94	95319 # 96686 # -1 # ID=41_94;pa
1.2e-222	753.4	1.0	1	VERA01000066.1_3	2608 # 3987 # 1 # ID=103_3;parti
1.2e-222	753.4	1.0	1	NZ_AWOR01000050.1_58	67104 # 68480 # 1 # ID=50_58;par
1.6e-222	753.0	1.0	1	CAMYKK010000003.1_158	162092 # 163507 # 1 # ID=3_158;p
3e-222	752.1	1.0	1	JAIXQK010000087.1_23	20218 # 21597 # -1 # ID=94_23;pa
4.1e-222	751.6	1.0	1	NZ_UAQZ01000008.1_21	22162 # 23559 # 1 # ID=17_21;par
4.6e-222	751.4	1.0	1	NZ_LDWR01000002.1_25	25063 # 26448 # -1 # ID=102_25;p
4.7e-222	751.4	1.0	1	NZ_CP075184.1_186	211762 # 213138 # 1 # ID=1_186;p
6.1e-222	751.0	1.0	1	CANJOX010000057.1_1	2 # 1354 # -1 # ID=57_1;partial=
6.3e-222	751.0	1.0	1	JAUJFZ010000004.1_245	244538 # 245896 # 1 # ID=8_245;p
6.3e-222	751.0	1.0	1	NZ_JAUSVK010000001.1_6212	6918248 # 6919651 # -1 # ID=1_62
6.6e-222	750.9	1.0	1	NZ_CP070979.1_866	1008697 # 1010082 # -1 # ID=3_86
6.7e-222	750.9	1.0	1	SKIZ01000198.1_15	14398 # 15777 # -1 # ID=151_15;p
8.3e-222	750.6	1.0	1	JAGRKZ010000129.1_13	9644 # 11029 # 1 # ID=113_13;par
9.5e-222	750.4	1.0	1	NZ_KN050766.1_255	269025 # 270401 # 1 # ID=1_255;p
1.2e-221	750.1	1.0	1	JAAZCO010000425.1_5	3557 # 4906 # -1 # ID=120_5;part
1.6e-221	749.7	1.0	1	NZ_CP006704.1_224	260914 # 262272 # 1 # ID=1_224;p
1.8e-221	749.5	2025-03-01	1	JAKOND010000008.1_18	18262 # 20574 # 1 # ID=86_18;par
1.8e-221	749.5	1.0	1	JACKLO010000007.1_199	210151 # 211527 # 1 # ID=7_199;p
1.9e-221	749.4	1.0	1	VGHX01000009.1_50	48704 # 50083 # -1 # ID=9_50;par
2.1e-221	749.3	1.0	1	JAJOJF010000016.1_20	18873 # 20273 # -1 # ID=42_20;pa
2.2e-221	749.2	1.0	1	NZ_JADDOJ010000097.1_7	6838 # 8208 # 1 # ID=223_7;parti
9.6e-221	747.1	1.0	1	NZ_LMID01000001.1_776	840068 # 841432 # -1 # ID=1_776;
1.4e-220	746.6	1.0	1	CANHLB010000051.1_10	8078 # 9358 # -1 # ID=51_10;part
1.5e-220	746.5	1.0	1	CAISYT010000137.1_7	5565 # 6935 # -1 # ID=137_7;part
1.6e-220	746.4	1.0	1	NZXU01000046.1_5	5168 # 6568 # -1 # ID=66_5;parti
1.9e-220	746.1	1.0	1	NZ_CP061292.1_1361	1325626 # 1327005 # 1 # ID=1_136
2.4e-220	745.8	1.0	1	NZ_JACZCS010000013.1_15	21407 # 22849 # -1 # ID=27_15;pa
2.5e-220	745.7	1.0	1	CAMYIN010000097.1_4	2520 # 3932 # 1 # ID=97_4;partia
4.2e-220	745.0	1.0	1	JAURGS010000025.1_13	11883 # 13253 # -1 # ID=177_13;p
4.5e-220	744.9	1.0	1	CAMCOS010000002.1_124	127148 # 128551 # -1 # ID=2_124;
4.8e-220	744.8	1.0	1	DAHVQS010000054.1_7	5712 # 7076 # 1 # ID=65_7;partia
6.8e-220	744.3	1.0	1	JAIENU010000094.1_1	1 # 1275 # 1 # ID=94_1;partial=1
7.3e-220	744.2	1.0	1	CAMYJT010000001.1_156	167861 # 169240 # -1 # ID=1_156;
8.2e-220	744.0	1.0	1	NZ_JACJHY010000038.1_18	21532 # 22953 # 1 # ID=38_18;par
1.1e-219	743.6	1.0	1	JACDFX010000410.1_3	1615 # 2868 # 1 # ID=75_3;partia
1.6e-219	743.1	1.0	1	NZ_CP120361.1_3661	3773213 # 3774625 # -1 # ID=1_36
1.7e-219	743.0	1.0	1	JABBAS010000054.1_10	10658 # 12019 # 1 # ID=53_10;par
1.9e-219	742.8	1.0	1	NZ_SAUF01000001.1_912	992162 # 993577 # 1 # ID=4_912;p
2.7e-219	742.3	1.0	1	NZ_CP120639.1_920	828734 # 830131 # -1 # ID=2_920;
3.7e-219	741.9	1.0	1	CANJOB010000016.1_23	23628 # 24998 # -1 # ID=16_23;pa
4.1e-219	741.7	1.0	1	NZ_CP063982.1_1408	1569948 # 1571351 # -1 # ID=1_14
7.4e-219	740.9	1.0	1	NZ_RAPV01000001.1_2555	2731452 # 2732885 # -1 # ID=1_25
1.1e-218	740.3	1.0	1	JAURFZ010000013.1_4	3673 # 5067 # 1 # ID=44_4;partia
1.2e-218	740.2	1.0	1	NZ_QQAV01000001.1_501	556429 # 557796 # -1 # ID=1_501;
1.5e-218	739.9	1.0	1	JAURXM010000131.1_64	68888 # 70258 # -1 # ID=37_64;pa
2.6e-218	739.1	1.0	1	WRJY01000312.1_1	1 # 1248 # 1 # ID=312_1;partial=
2.7e-218	739.0	1.0	1	NZ_CP117780.1_237	351565 # 352950 # -1 # ID=3_237;
2.9e-218	738.9	1.0	1	VGIH01000034.1_6	5259 # 6638 # 1 # ID=34_6;partia
3e-218	738.9	1.0	1	NZ_CP073346.1_2502	2759315 # 2760664 # 1 # ID=1_250
3.3e-218	738.7	1.0	1	DNQP01000219.1_1	3 # 1202 # -1 # ID=176_1;partial
4.6e-218	738.3	1.0	1	NZ_JAUSUK010000002.1_204	204457 # 205872 # 1 # ID=2_204;p
4.7e-218	738.2	1.0	1	NZ_OOGT01000382.1_1	92 # 1444 # -1 # ID=422_1;partia
4.9e-218	738.2	1.0	1	CALFEY010000206.1_18	17540 # 18919 # 1 # ID=206_18;pa
4.9e-218	738.2	1.0	1	CANCAO010000049.1_1	3 # 1256 # -1 # ID=49_1;partial=
6e-218	737.9	1.0	1	NZ_JAERQD010000010.1_94	103884 # 105272 # 1 # ID=11_94;p
8.4e-218	737.4	1.0	1	NZ_LDSL01000150.1_12	11791 # 13158 # 1 # ID=58_12;par
1.1e-217	737.1	1.0	1	VGHK01000021.1_32	30394 # 31788 # 1 # ID=21_32;par
1.1e-217	737.1	1.0	1	JAIOIW010000027.1_15	20511 # 21911 # 1 # ID=100_15;pa
1.6e-217	736.4	1.0	1	CAUJIM010000017.1_16	19750 # 21126 # 1 # ID=17_16;par
1.8e-217	736.3	1.0	1	PNKY01000011.1_138	130799 # 132124 # -1 # ID=11_138
2.1e-217	736.1	1.0	1	CAMDMC010000044.1_10	7169 # 8563 # -1 # ID=44_10;part
2.3e-217	735.9	1.0	1	NZ_FMVW01000009.1_126	127915 # 129330 # 1 # ID=8_126;p
2.6e-217	735.8	1.0	1	NZ_JAGOPN010000027.1_27	27860 # 29227 # 1 # ID=23_27;par
3.1e-217	735.6	1.0	1	CANFIC010000354.1_6	2937 # 4169 # -1 # ID=354_6;part
4.7e-217	734.9	1.0	1	NZ_JAFHKL010000005.1_39	61853 # 63238 # 1 # ID=45_39;par
5.3e-217	734.8	1.0	1	JAIXLP010000077.1_1	2595 # 3959 # 1 # ID=32_1;partia
5.5e-217	734.7	1.0	1	JAIMBI010000002.1_103	112668 # 114062 # 1 # ID=30_103;
7.1e-217	734.3	1.0	1	NZ_MDGK01000003.1_45	49272 # 50486 # -1 # ID=3_45;par
1.2e-216	733.6	1.0	1	JASLGD010000271.1_2	906 # 2165 # 1 # ID=16_2;partial
2.9e-216	732.3	1.0	1	CALJAA010000016.1_4	2841 # 4235 # -1 # ID=16_4;parti
3.3e-216	732.2	1.0	1	NZ_JAJOHW010000235.1_2	115 # 1491 # 1 # ID=235_2;partia
5.9e-216	731.3	1.0	1	NZ_JACBFY010000002.1_617	695293 # 696660 # -1 # ID=14_617
1.7e-215	729.8	1.0	1	NZ_KB892296.1_26	26705 # 28051 # -1 # ID=18_26;pa
2e-215	729.6	1.0	1	JAUNUJ010000013.1_31	29616 # 30962 # -1 # ID=5_31;par
2e-215	729.5	1.0	1	JALRJP010000082.1_6	5542 # 6936 # -1 # ID=277_6;part
2.3e-215	729.4	1.0	1	CALGLE010000001.1_127	143285 # 144682 # 1 # ID=1_127;p
2.3e-215	729.4	1.0	1	JAAZFX010000163.1_10	9036 # 10382 # 1 # ID=82_10;part
3.1e-215	729.0	1.0	1	CALIMV010000045.1_14	13277 # 14665 # -1 # ID=45_14;pa
3.9e-215	728.6	1.0	1	NZ_AYSV01000093.1_6	4785 # 6140 # 1 # ID=93_6;partia
7.9e-215	727.6	1.0	1	JAKAIY010000212.1_2	1360 # 2790 # -1 # ID=165_2;part
9e-215	727.4	1.0	1	JAURCW010000082.1_4	2717 # 4111 # -1 # ID=67_4;parti
1e-214	727.2	1.0	1	JAAZDZ010000537.1_4	1973 # 3190 # 1 # ID=448_4;parti
4.5e-214	725.1	1.0	1	CANROD010000014.1_36	40310 # 41656 # -1 # ID=14_36;pa
4.8e-214	725.0	1.0	1	CALBMZ010000274.1_4	4272 # 5639 # -1 # ID=274_4;part
2.1e-213	722.9	1.0	1	DAIDKG010000159.1_2	186 # 1550 # 1 # ID=159_2;partia
2.2e-213	722.8	1.0	1	NZ_AQVB01000022.1_10	9536 # 10882 # 1 # ID=22_10;part
4.1e-213	721.9	1.0	1	JAEXRL010000018.1_70	64294 # 65688 # -1 # ID=10_70;pa
8.1e-213	721.0	1.0	1	DITR01000181.1_10	8520 # 9899 # -1 # ID=24_10;part
9.8e-213	720.7	1.0	1	JALOAI010000017.1_21	23492 # 24922 # -1 # ID=38_21;pa
3.6e-212	718.8	1.0	1	JAJAYS010000300.1_1	2 # 1228 # 1 # ID=300_1;partial=
1.2e-211	717.1	1.0	1	CAMCYB010000003.1_67	64421 # 65800 # 1 # ID=3_67;part
1.6e-211	716.7	1.0	1	CANGEC010000112.1_1	1 # 1236 # 1 # ID=112_1;partial=
3.4e-211	715.6	1.0	1	NZ_FCON02000002.1_63	63571 # 64899 # 1 # ID=2_63;part
4.3e-211	715.3	1.0	1	CANLBM010000028.1_11	14949 # 16400 # -1 # ID=28_11;pa
4.6e-211	715.2	1.0	1	NZ_JAAAMK010000008.1_101	99010 # 100395 # -1 # ID=24_101;
2.6e-210	712.7	1.0	1	NFUN01000048.1_18	20258 # 21658 # 1 # ID=113_18;pa
5.6e-210	711.6	1.0	1	JAILWO010000005.1_185	205800 # 207185 # 1 # ID=5_185;p
5.6e-210	711.6	1.0	1	NZ_JABETK010000005.1_210	190694 # 192079 # 1 # ID=5_210;p
4.8e-209	708.5	1.0	1	NZ_JAQKGV010000015.1_37	36767 # 38131 # -1 # ID=7_37;par
1e-208	707.5	1.0	1	NC_008148.1_2749	2748593 # 2749975 # -1 # ID=1_27
1.1e-208	707.3	1.0	1	JAESUH010000099.1_10	8052 # 9425 # -1 # ID=237_10;par
7.3e-208	704.7	1.0	1	JAHELT010000036.1_2	1876 # 3264 # 1 # ID=123_2;parti
3.7e-207	702.3	1.0	1	JAIXPN010000006.1_33	33194 # 34456 # -1 # ID=152_33;p
3e-206	699.3	1.0	1	WFQE01000011.1_3	2841 # 4202 # -1 # ID=11_3;parti
4.2e-206	698.9	1.0	1	JANXSS010000104.1_3	1681 # 2841 # -1 # ID=423_3;part
8.1e-206	697.9	1.0	1	RXJO01000330.1_2	1639 # 2853 # 1 # ID=58_2;partia
2.1e-205	696.5	1.0	1	JAKFUK010000001.1_44	48560 # 49930 # 1 # ID=1_44;part
3.5e-205	695.8	1.0	1	PAKU01000029.1_212	235160 # 236530 # 1 # ID=28_212;
3.8e-205	695.7	1.0	1	NZ_JAJOMX010000004.1_230	202422 # 203705 # -1 # ID=4_230;
5.6e-205	695.1	1.0	1	JAUZRU010000087.1_15	13647 # 15008 # -1 # ID=154_15;p
1.2e-204	694.1	1.0	1	JASBSZ010000013.1_129	133098 # 134459 # -1 # ID=18_129
1.7e-204	693.6	1.0	1	NZ_VOGO01000003.1_481	502391 # 503761 # 1 # ID=23_481;
1e-202	687.7	1.0	1	CAMYNW010000001.1_156	178341 # 179699 # 1 # ID=1_156;p
2e-202	686.7	1.0	1	PAPF01000001.1_1	792 # 2177 # 1 # ID=12_1;partial
2.6e-202	686.3	1.0	1	JAHRVC010000088.1_20	19150 # 20520 # -1 # ID=80_20;pa
5.8e-202	685.2	1.0	1	JAHEGU010000002.1_87	95276 # 96637 # 1 # ID=46_87;par
6.3e-202	685.1	1.0	1	LFLB01000003.1_48	50029 # 51387 # -1 # ID=37_48;pa
7e-202	684.9	1.0	1	NZ_JAGHRJ010000010.1_18	18593 # 19978 # -1 # ID=1_18;par
7.4e-202	684.8	1.0	1	NZ_CP114787.1_86	86276 # 87682 # 1 # ID=2_86;part
1.9e-201	683.5	1.0	1	NZ_JAHFRY010000166.1_3	1385 # 2749 # 1 # ID=207_3;parti
2.3e-200	680.0	1.0	1	NZ_CP093379.1_660	799266 # 800630 # 1 # ID=1_660;p
3.3e-200	679.4	1.0	1	NZ_NEFF01000005.1_18	20399 # 21847 # -1 # ID=12_18;pa
4.3e-200	679.0	1.0	1	WLWV01000082.1_5	5300 # 6661 # 1 # ID=185_5;parti
9.8e-200	677.9	1.0	1	JAICYT010000017.1_26	32914 # 34068 # -1 # ID=267_26;p
6.5e-199	675.2	1.0	1	JAOTWM010000519.1_3	1482 # 2891 # 1 # ID=311_3;parti
6.5e-199	675.1	1.0	1	NZ_QEWW01000001.1_470	597345 # 598793 # -1 # ID=11_470
8.4e-199	674.8	1.0	1	JAGXBI010000475.1_2	302 # 1480 # 1 # ID=70_2;partial
1.6e-198	673.9	1.0	1	CAKZHZ010000068.1_5	2837 # 4117 # -1 # ID=68_5;parti
2.4e-198	673.2	1.0	1	WTGA01000006.1_3	2911 # 4278 # -1 # ID=77_3;parti
4.4e-198	672.4	1.0	1	NZ_QEWR01000002.1_135	173125 # 174582 # 1 # ID=7_135;p
1.4e-197	670.7	1.0	1	QFPW01000041.1_4	3866 # 5236 # 1 # ID=41_4;partia
3.5e-197	669.4	1.0	1	NZ_CP014801.1_34	30288 # 31652 # -1 # ID=6_34;par
2.2e-196	666.8	1.0	1	JAPPQJ010000208.1_7	5828 # 7252 # 1 # ID=114_7;parti
2.4e-196	666.7	1.0	1	JAUILZ010000044.1_17	17307 # 18665 # 1 # ID=9_17;part
6.3e-196	665.3	1.0	1	NZ_CP060783.1_2928	2845590 # 2846717 # 1 # ID=1_292
4.1e-194	659.3	1.0	1	CALKKV010000043.1_62	68714 # 70093 # -1 # ID=43_62;pa
1e-193	658.1	1.0	1	DAIDDL010000002.1_102	106498 # 107859 # 1 # ID=95_102;
1.2e-193	657.8	1.0	1	JAUIEZ010000003.1_56	49909 # 51279 # 1 # ID=144_56;pa
1.9e-193	657.1	1.0	1	JAKADW010000127.1_6	4380 # 5735 # 1 # ID=269_6;parti
1.3e-192	654.3	1.0	1	CAJQKF010000065.1_6	4335 # 5708 # 1 # ID=65_6;partia
1.4e-192	654.3	1.0	1	JANXVK010000482.1_3	1256 # 2353 # -1 # ID=496_3;part
6.5e-192	652.1	1.0	1	JAJYHT010000025.1_15	16587 # 17951 # -1 # ID=21_15;pa
2.2e-191	650.4	1.0	1	CATOTF010000001.1_313	336485 # 337669 # -1 # ID=1_313;
2.1e-190	647.1	1.0	1	BQJD01000049.1_11	9006 # 10421 # 1 # ID=49_11;part
2.6e-190	646.8	1.0	1	PXYT01000018.1_76	81309 # 82676 # -1 # ID=66_76;pa
3.1e-190	646.5	1.0	1	CADCVG010000009.1_16	14349 # 15446 # 1 # ID=9_16;part
5.6e-190	645.7	1.0	1	CAITSG010000300.1_1	3 # 1058 # -1 # ID=300_1;partial
7.2e-190	645.3	2025-05-01	1	CAMBCD010000326.1_4	1644 # 3650 # 1 # ID=326_4;parti
1.1e-189	644.7	1.0	1	JAHQWE010000061.1_15	18959 # 20323 # -1 # ID=43_15;pa
1.7e-189	644.1	1.0	1	NZ_JAQKGW010000009.1_122	122808 # 124037 # -1 # ID=42_122
2.7e-189	643.4	1.0	1	JAGOQM010000001.1_231	249242 # 250630 # 1 # ID=3_231;p
1.1e-186	634.8	1.0	1	JAKAUD010000067.1_5	3301 # 4689 # 1 # ID=240_5;parti
9.2e-186	631.8	1.0	1	JAKACZ010000050.1_22	18712 # 20100 # -1 # ID=1_22;par
5.1e-184	626.1	1.0	1	CAMAYM010000039.1_1	1 # 1074 # -1 # ID=39_1;partial=
8.4e-184	625.3	1.0	1	JAHEDN010000276.1_1	1 # 1038 # -1 # ID=331_1;partial
2e-182	620.8	1.0	1	JAKAAP010000116.1_2	1516 # 2892 # -1 # ID=262_2;part
5.2e-182	619.4	1.0	1	NZ_LT615228.1_956	852128 # 853171 # 1 # ID=1_956;p
7.8e-181	615.6	1.0	1	JAHRVD010000346.1_1	3 # 1157 # 1 # ID=313_1;partial=
2.2e-180	614.1	1.0	1	JAEXBL010000316.1_1	2 # 1063 # 1 # ID=374_1;partial=
4.2e-180	613.1	1.0	1	CAITHY010000013.1_2	976 # 2001 # 1 # ID=13_2;partial
1.7e-179	611.2	1.0	1	CAMEAW010000081.1_1	3 # 1013 # -1 # ID=81_1;partial=
2.4e-175	597.5	1.0	1	NZ_FNES01000016.1_68	70714 # 72081 # -1 # ID=27_68;pa
3.9e-175	596.8	1.0	1	JAFMCG010000114.1_7	6270 # 7295 # 1 # ID=164_7;parti
3.8e-173	590.2	1.0	1	JAAYRZ010000129.1_4	2775 # 3809 # 1 # ID=234_4;parti
3e-172	587.3	1.0	1	NZ_JAACZO010000032.1_32	35962 # 37248 # 1 # ID=23_32;par
3.5e-172	587.0	1.0	1	JAUSQB010000374.1_1	1 # 987 # 1 # ID=432_1;partial=1
7e-172	586.1	1.0	1	JACMMK010000499.1_5	6459 # 7460 # -1 # ID=157_5;part
4.2e-170	580.2	1.0	1	CANCAO010000135.1_6	4559 # 5533 # -1 # ID=135_6;part
2e-169	578.0	1.0	1	CAMLCW010000132.1_1	2 # 961 # -1 # ID=132_1;partial=
4.5e-169	576.8	1.0	1	JADIZG010000009.1_19	16015 # 17046 # -1 # ID=9_19;par
3.1e-168	574.1	1.0	1	SCRU01000163.1_1	1 # 930 # -1 # ID=60_1;partial=1
4.5e-168	573.5	1.0	1	JALRCC010000070.1_1	15 # 980 # 1 # ID=158_1;partial=
1.3e-166	568.7	1.0	1	NZ_SMYZ01000060.1_16	18779 # 19774 # -1 # ID=209_16;p
1.9e-166	568.2	1.0	1	JAPOKD010000309.1_1	2 # 985 # -1 # ID=159_1;partial=
6.3e-165	563.1	1.0	1	CAITQY010000162.1_1	1 # 960 # -1 # ID=162_1;partial=
4.5e-164	560.3	1.0	1	JAUIDF010000032.1_23	20869 # 21951 # 1 # ID=148_23;pa
6e-161	550.0	1.0	1	JADBKA010000431.1_2	611 # 1660 # -1 # ID=226_2;parti
2.9e-160	547.8	1.0	1	NZ_LMTS01000232.1_5	3245 # 4489 # 1 # ID=113_5;parti
1.1e-159	545.9	1.0	1	JACPPN010000038.1_1	1 # 999 # 1 # ID=257_1;partial=1
1.3e-155	532.5	1.0	1	VFLF01000104.1_4	2999 # 3934 # -1 # ID=624_4;part
1.5e-155	532.2	1.0	1	JAKDMO010000115.1_1	3 # 929 # 1 # ID=263_1;partial=1
2.2e-155	531.7	1.0	1	JAGXQZ010000085.1_1	2 # 1027 # 1 # ID=85_1;partial=1
2.7e-155	531.4	1.0	1	CADDZK010000053.1_1	2 # 898 # -1 # ID=53_1;partial=1
8.1e-154	526.5	1.0	1	JAALLB010000049.1_7	8418 # 9383 # 1 # ID=165_7;parti
1.7e-152	522.2	1.0	1	JAEZYP010000017.1_1	1 # 912 # 1 # ID=20_1;partial=10
5e-152	520.6	1.0	1	JAFAJB010000100.1_4	4109 # 5032 # -1 # ID=68_4;parti
9.6e-149	509.8	1.0	1	JAAGNW010000305.1_4	1891 # 2910 # -1 # ID=230_4;part
2e-148	508.8	1.0	1	JANJSZ010000194.1_4	2863 # 3765 # -1 # ID=6_4;partia
5.2e-146	500.8	1.0	1	CALQED020000006.1_14	13883 # 14716 # 1 # ID=6_14;part
1.5e-145	499.3	1.0	1	CAIVXR010000205.1_9	7853 # 8731 # -1 # ID=205_9;part
2e-145	498.8	1.0	1	CAMBJI010000115.1_8	5727 # 6614 # -1 # ID=115_8;part
4.7e-143	491.0	1.0	1	JAEWAQ010000049.1_116	155448 # 156800 # -1 # ID=34_116
3.3e-142	488.3	1.0	1	NZ_SHLX01000015.1_31	37555 # 38907 # -1 # ID=6_31;par
5.1e-142	487.6	1.0	1	JAJTHX010000095.1_1	2 # 865 # 1 # ID=295_1;partial=1
1.4e-141	486.1	1.0	1	NZ_BDGJ01000101.1_21	21986 # 23341 # 1 # ID=101_21;pa
9.6e-141	483.4	1.0	1	NZ_JAUSUQ010000019.1_9	9507 # 10841 # -1 # ID=19_9;part
1.7e-140	482.6	1.0	1	NZ_HE978540.1_225	224072 # 225424 # -1 # ID=6_225;
1.8e-140	482.6	1.0	1	NZ_QVTE01000055.1_90	84627 # 85991 # 1 # ID=51_90;par
3.7e-140	481.5	1.0	1	NZ_AP023366.1_1382	1328762 # 1330111 # -1 # ID=1_13
4.8e-140	481.1	1.0	1	NZ_CP064048.1_1924	2024068 # 2025420 # 1 # ID=1_192
5.9e-140	480.8	1.0	1	NZ_BDUF01000049.1_17	20667 # 22019 # -1 # ID=49_17;pa
6.6e-140	480.7	1.0	1	JAUSEJ010001055.1_1	276 # 1613 # 1 # ID=908_1;partia
7e-140	480.6	1.0	1	JACDOE010000005.1_56	57245 # 58603 # 1 # ID=5_56;part
8.7e-140	480.3	1.0	1	NZ_FUXM01000006.1_21	18804 # 20144 # -1 # ID=69_21;pa
1.1e-139	480.0	1.0	1	JAENYN010000007.1_64	65885 # 67237 # -1 # ID=82_64;pa
8.7e-139	477.0	1.0	1	JAEZGR010000273.1_1	2 # 829 # 1 # ID=365_1;partial=1
9.1e-139	476.9	1.0	1	NZ_JAAOEO010000007.1_137	154877 # 156223 # 1 # ID=78_137;
1.1e-138	476.6	1.0	1	NZ_CP066308.1_3354	3414400 # 3415764 # -1 # ID=1_33
1.6e-138	476.1	1.0	1	NZ_OBQF01000003.1_130	132614 # 133966 # -1 # ID=6_130;
1.9e-138	475.9	1.0	1	NZ_JAUCEN010000002.1_2056	2139679 # 2141061 # 1 # ID=1_205
2.5e-138	475.5	1.0	1	JAPUFX010000010.1_21	17678 # 19063 # -1 # ID=2_21;par
2.8e-138	475.3	1.0	1	NZ_FNDC01000001.1_145	142019 # 143359 # -1 # ID=11_145
4e-138	474.8	1.0	1	NZ_LRFC01000038.1_550	602356 # 603720 # 1 # ID=38_550;
4.1e-138	474.8	1.0	1	NZ_RYZZ01000030.1_58	61960 # 63345 # -1 # ID=24_58;pa
8.6e-138	473.7	1.0	1	JACRGL010000142.1_15	10998 # 12347 # 1 # ID=101_15;pa
9.7e-138	473.5	1.0	1	NZ_JAJNCU010000005.1_220	209047 # 210399 # 1 # ID=8_220;p
1.1e-137	473.4	1.0	1	NZ_BRVM01000011.1_126	138121 # 139485 # 1 # ID=11_126;
1.2e-137	473.3	1.0	1	NZ_SIRE01000015.1_27	32855 # 34192 # -1 # ID=5_27;par
1.2e-137	473.2	1.0	1	NZ_MSFI01000026.1_31	27204 # 28586 # -1 # ID=19_31;pa
1.4e-137	473.0	1.0	1	NZ_JABWTK010000001.1_544	548531 # 549871 # 1 # ID=11_544;
1.5e-137	472.9	1.0	1	JAGGRA010000039.1_106	113956 # 115320 # 1 # ID=36_106;
1.7e-137	472.7	1.0	1	LDXR01000002.1_44	51507 # 52871 # -1 # ID=2_44;par
1.8e-137	472.7	1.0	1	NZ_MQMF01000001.1_909	923372 # 924736 # -1 # ID=1_909;
2.3e-137	472.3	1.0	1	NZ_LLYY01000010.1_101	96579 # 97955 # -1 # ID=8_101;pa
3.3e-137	471.8	1.0	1	CAILUH010000081.1_18	15631 # 16485 # -1 # ID=81_18;pa
6e-137	470.9	1.0	1	NZ_WBOS01000014.1_23	21247 # 22611 # 1 # ID=5_23;part
6.9e-137	470.7	1.0	1	NZ_PISD01000016.1_141	160534 # 161895 # -1 # ID=15_141
6.9e-137	470.7	1.0	1	JAQYWG010000075.1_6	9174 # 10535 # 1 # ID=453_6;part
1.1e-136	470.1	1.0	1	NZ_RHHP01000006.1_48	49250 # 50602 # 1 # ID=56_48;par
1.2e-136	469.9	1.0	1	NZ_PGUZ01000059.1_60	62696 # 64060 # 1 # ID=77_60;par
1.3e-136	469.8	1.0	1	CAOKMT010000003.1_4	2965 # 4326 # 1 # ID=3_4;partial
2.2e-136	469.0	1.0	1	JALNYO010000069.1_5	3955 # 5304 # 1 # ID=51_5;partia
3.5e-136	468.4	1.0	1	NZ_JAUSUB010000005.1_112	119861 # 121222 # -1 # ID=5_112;
3.6e-136	468.4	1.0	1	JACNIU010000332.1_3	3140 # 4492 # 1 # ID=369_3;parti
4.1e-136	468.2	1.0	1	CALGAD010000053.1_10	9916 # 11283 # 1 # ID=53_10;part
4.9e-136	467.9	1.0	1	JAAXQN010000113.1_14	13712 # 15076 # -1 # ID=240_14;p
5.5e-136	467.8	1.0	1	NZ_CP129235.1_3251	3409456 # 3410796 # -1 # ID=1_32
1.1e-135	466.8	1.0	1	NZ_BMEV01000001.1_15	16265 # 17632 # -1 # ID=1_15;par
1.2e-135	466.6	1.0	1	NZ_JAGYPE020000020.1_15	13577 # 14932 # 1 # ID=66_15;par
1.5e-135	466.4	1.0	1	NZ_RIAX01000009.1_113	110597 # 111967 # -1 # ID=34_113
1.8e-135	466.1	1.0	1	NZ_CP069127.1_1488	1495444 # 1496802 # 1 # ID=1_148
2e-135	465.9	1.0	1	NZ_CP129238.1_3265	3375073 # 3376413 # -1 # ID=1_32
2.6e-135	465.5	1.0	1	NZ_BJXX01000138.1_16	12353 # 13711 # -1 # ID=138_16;p
2.6e-135	465.5	1.0	1	JADQBR010000132.1_41	46004 # 47371 # 1 # ID=74_41;par
2.9e-135	465.4	1.0	1	NZ_APVL01000010.1_49	51439 # 52797 # -1 # ID=10_49;pa
3.1e-135	465.3	1.0	1	CALKWU010000162.1_8	5705 # 7075 # -1 # ID=162_8;part
3.2e-135	465.2	1.0	1	NZ_JAMBOD010000008.1_66	76653 # 78017 # -1 # ID=76_66;pa
3.8e-135	465.0	1.0	1	NZ_OEQK01000001.1_528	582473 # 583825 # 1 # ID=7_528;p
3.8e-135	465.0	1.0	1	NZ_JAEL01000015.1_65	64433 # 65797 # 1 # ID=44_65;par
4.3e-135	464.8	1.0	1	NZ_JAGYPF010000004.1_198	187634 # 188989 # 1 # ID=10_198;
4.4e-135	464.8	1.0	1	JAUCFP010000006.1_1303	1323550 # 1324908 # -1 # ID=1_13
4.6e-135	464.7	1.0	1	NZ_RQII01000055.1_16	15203 # 16570 # -1 # ID=51_16;pa
5.4e-135	464.5	1.0	1	JARDZO010000041.1_25	21912 # 23261 # 1 # ID=121_25;pa
5.8e-135	464.4	1.0	1	NZ_VDGH01000008.1_105	119531 # 120874 # -1 # ID=27_105
6.1e-135	464.3	1.0	1	JAHJTB010000380.1_24	26944 # 28308 # 1 # ID=344_24;pa
8.5e-135	463.8	1.0	1	NZ_FOJW01000005.1_221	261155 # 262504 # 1 # ID=10_221;
8.7e-135	463.8	1.0	1	CALKAO010000121.1_15	16842 # 18188 # -1 # ID=121_15;p
9.2e-135	463.7	1.0	1	NZ_FNDK01000009.1_123	124036 # 125403 # -1 # ID=26_123
1e-134	463.6	1.0	1	JAGGQZ010000009.1_24	21387 # 22748 # 1 # ID=1_24;part
1.1e-134	463.4	1.0	1	NZ_JAMBOB010000003.1_109	105833 # 107191 # 1 # ID=45_109;
1.3e-134	463.3	1.0	1	JAENIS010000065.1_11	12822 # 14183 # -1 # ID=84_11;pa
1.6e-134	462.9	1.0	1	NZ_LT839648.1_2477	2590309 # 2591664 # -1 # ID=4_24
1.7e-134	462.9	1.0	1	NZ_SOEE01000002.1_643	649296 # 650654 # -1 # ID=2_643;
1.7e-134	462.8	1.0	1	LGRD01000032.1_192	195146 # 195976 # 1 # ID=31_192;
1.7e-134	462.8	1.0	1	DAHVVW010000275.1_2	670 # 2025 # 1 # ID=194_2;partia
1.9e-134	462.6	1.0	1	JACDOG010000002.1_11	12339 # 13694 # 1 # ID=2_11;part
2e-134	462.6	1.0	1	LADV01000328.1_2	756 # 2111 # 1 # ID=189_2;partia
2.2e-134	462.5	1.0	1	NZ_BBWZ01000006.1_153	158516 # 159871 # 1 # ID=6_153;p
2.5e-134	462.3	1.0	1	JAFGDM010000037.1_4	3189 # 4541 # -1 # ID=302_4;part
3.8e-134	461.7	1.0	1	NZ_ALJG01000354.1_23	19205 # 20545 # 1 # ID=354_23;pa
3.8e-134	461.7	1.0	1	NZ_JXRP01000018.1_442	442658 # 444016 # 1 # ID=18_442;
4.4e-134	461.5	1.0	1	NZ_ALJG01000259.1_15	11599 # 12939 # 1 # ID=259_15;pa
4.5e-134	461.4	1.0	1	NC_016584.1_1599	1762856 # 1764199 # 1 # ID=1_159
4.7e-134	461.4	1.0	1	NZ_JAPNOZ010000010.1_412	413192 # 414532 # -1 # ID=2_412;
5.2e-134	461.2	1.0	1	NZ_VLKZ01000008.1_133	129747 # 131108 # -1 # ID=12_133
5.5e-134	461.2	1.0	1	NZ_JAHXYW010000006.1_330	368599 # 369948 # 1 # ID=66_330;
5.5e-134	461.1	1.0	1	NZ_CP035925.1_100	102696 # 104051 # 1 # ID=1_100;p
5.7e-134	461.1	1.0	1	NZ_JAGGPX010000004.1_161	165489 # 166877 # -1 # ID=32_161
6.4e-134	460.9	1.0	1	NZ_QGTW01000014.1_109	113959 # 115323 # -1 # ID=14_109
6.9e-134	460.8	1.0	1	NZ_VLKI01000007.1_139	150257 # 151621 # 1 # ID=9_139;p
9e-134	460.5	1.0	1	NZ_LQNF01000020.1_50	50097 # 51464 # 1 # ID=17_50;par
9.4e-134	460.4	1.0	1	NZ_JAKGBW010000017.1_12	15562 # 16926 # 1 # ID=18_12;par
9.5e-134	460.4	1.0	1	NZ_WJNH01000001.1_124	134882 # 136237 # -1 # ID=11_124
1e-133	460.3	1.0	1	NZ_ACQT01000371.1_4	1826 # 2635 # -1 # ID=268_4;part
1.1e-133	460.2	1.0	1	NZ_JAFKOJ010000001.1_994	999181 # 1000539 # 1 # ID=11_994
1.4e-133	459.8	1.0	1	NZ_JAFLRH010000044.1_27	27014 # 28369 # 1 # ID=11_27;par
1.4e-133	459.8	1.0	1	NZ_VOHD01000003.1_501	544121 # 545488 # 1 # ID=1_501;p
1.6e-133	459.6	1.0	1	JANYBE010000043.1_6	4279 # 5139 # -1 # ID=61_6;parti
1.7e-133	459.6	1.0	1	JACPAT010000194.1_7	4572 # 5927 # 1 # ID=93_7;partia
2e-133	459.3	1.0	1	NZ_JYNH01000061.1_16	18051 # 19394 # -1 # ID=61_16;pa
2.8e-133	458.8	1.0	1	METI01000168.1_24	24635 # 25990 # 1 # ID=168_24;pa
4.7e-133	458.1	1.0	1	NZ_FOGY01000001.1_600	651970 # 653322 # -1 # ID=32_600
5.1e-133	458.0	1.0	1	JAKEGQ010000264.1_5	3923 # 5302 # -1 # ID=188_5;part
6.2e-133	457.7	1.0	1	NZ_JALCZU010000001.1_291	338319 # 339686 # -1 # ID=26_291
6.4e-133	457.7	1.0	1	NZ_CP121671.1_2129	2082526 # 2083869 # 1 # ID=1_212
7.5e-133	457.4	1.0	1	LDXJ01000059.1_178	212784 # 214142 # 1 # ID=59_178;
9e-133	457.2	1.0	1	CAMIVR010000203.1_8	6991 # 8328 # -1 # ID=203_8;part
9.6e-133	457.1	1.0	1	JALXCE010000373.1_2	2403 # 3752 # 1 # ID=373_2;parti
1.2e-132	456.8	1.0	1	NZ_JABAFC010000030.1_31	31814 # 33154 # -1 # ID=24_31;pa
1.4e-132	456.5	1.0	1	JACQXP010000117.1_17	13730 # 15085 # 1 # ID=367_17;pa
1.8e-132	456.2	1.0	1	PLLC01000093.1_42	53929 # 55281 # -1 # ID=30_42;pa
1.9e-132	456.1	1.0	1	DXII01000101.1_6	3976 # 5328 # 1 # ID=40_6;partia
1.9e-132	456.1	1.0	1	NZ_CACVAN010000001.1_1772	1777017 # 1778372 # -1 # ID=1_17
2e-132	456.0	1.0	1	JAPLJW010000041.1_5	4247 # 5599 # -1 # ID=220_5;part
2e-132	456.0	1.0	1	NZ_JAUSWB010000002.1_174	169918 # 171258 # 1 # ID=2_174;p
2.1e-132	455.9	1.0	1	DULJ01000078.1_4	2658 # 4034 # -1 # ID=97_4;parti
2.5e-132	455.7	1.0	1	DAOVAK010000037.1_3	2014 # 3357 # 1 # ID=399_3;parti
2.5e-132	455.7	1.0	1	NZ_WOFB01000007.1_86	91614 # 92969 # 1 # ID=67_86;par
2.7e-132	455.6	1.0	1	JAQVXR010000022.1_18	18731 # 20098 # 1 # ID=248_18;pa
3.1e-132	455.4	1.0	1	CANJOX010000159.1_1	1 # 825 # 1 # ID=159_1;partial=1
4.4e-132	454.9	1.0	1	NZ_RBZP01000002.1_361	408725 # 410077 # -1 # ID=22_361
4.8e-132	454.8	1.0	1	LAKY01000068.1_27	24556 # 25929 # -1 # ID=28_27;pa
5.7e-132	454.5	1.0	1	NZ_OESS01000001.1_888	876329 # 877681 # 1 # ID=9_888;p
6.2e-132	454.4	1.0	1	DQGF01000384.1_1	1 # 831 # 1 # ID=482_1;partial=1
6.3e-132	454.4	1.0	1	JAIMKP010000044.1_15	14317 # 15672 # -1 # ID=53_15;pa
7e-132	454.2	1.0	1	VRUN01000029.1_8	8047 # 9420 # -1 # ID=50_8;parti
8.4e-132	454.0	1.0	1	NZ_JANHJQ010000025.1_57	52320 # 53666 # -1 # ID=18_57;pa
1e-131	453.7	1.0	1	NZ_LJJB01000007.1_207	219189 # 220403 # 1 # ID=16_207;
1e-131	453.7	1.0	1	NZ_PDYM01000005.1_112	114007 # 115398 # -1 # ID=35_112
1.1e-131	453.6	1.0	1	NZ_CP016540.2_2808	2841033 # 2842373 # -1 # ID=1_28
1.8e-131	452.9	1.0	1	NZ_WXYN01000016.1_244	232868 # 234208 # 1 # ID=49_244;
2.4e-131	452.5	1.0	1	JAJZPA010000164.1_4	3403 # 4758 # -1 # ID=72_4;parti
2.6e-131	452.3	1.0	1	NZ_JAIQCL010000019.1_16	16503 # 17843 # -1 # ID=11_16;pa
2.7e-131	452.3	1.0	1	NZ_CP015027.1_1355	1365474 # 1366865 # -1 # ID=1_13
3.3e-131	452.0	1.0	1	CAKMJS010000004.1_34	37242 # 38597 # 1 # ID=4_34;part
3.3e-131	452.0	1.0	1	JAUXEW010000099.1_8	7483 # 8841 # -1 # ID=261_8;part
4.8e-131	451.5	1.0	1	DTYH01000048.1_38	38931 # 40298 # -1 # ID=48_38;pa
5e-131	451.4	1.0	1	NZ_SWBM01000001.1_1586	1574745 # 1576100 # -1 # ID=42_1
5.2e-131	451.4	1.0	1	NZ_JAKRNT010000004.1_237	244528 # 245889 # 1 # ID=31_237;
1e-130	450.4	2025-01-01	1	NZ_VOHB01000002.1_546	576477 # 577817 # 1 # ID=1_546;p
1.2e-130	450.2	1.0	1	JACUUP010000025.1_5	5434 # 6795 # -1 # ID=73_5;parti
1.6e-130	449.7	1.0	1	CANFJF010000162.1_4	3085 # 3957 # -1 # ID=162_4;part
2e-130	449.4	1.0	1	NZ_JAUSTS010000002.1_188	212489 # 213850 # -1 # ID=2_188;
3.4e-130	448.6	1.0	1	JALUEE010000023.1_37	47546 # 48895 # -1 # ID=23_37;pa
3.7e-130	448.5	1.0	1	JALNYO010000042.1_16	20796 # 22145 # -1 # ID=63_16;pa
3.9e-130	448.5	1.0	1	NZ_JAKIHL010000019.1_5	2595 # 3932 # 1 # ID=9_5;partial
4.3e-130	448.3	1.0	1	NZ_CDGG01000001.1_1163	1250160 # 1251509 # 1 # ID=1_116
4.5e-130	448.3	1.0	1	NZ_FOYM01000039.1_10	8175 # 9533 # -1 # ID=49_10;part
4.6e-130	448.2	1.0	1	NZ_FRCF01000003.1_88	88853 # 90205 # -1 # ID=10_88;pa
5e-130	448.1	1.0	1	JAPWUY010000091.1_1	3 # 1349 # 1 # ID=40_1;partial=1
8.5e-130	447.3	1.0	1	NZ_PIJY01000016.1_65	70484 # 71863 # 1 # ID=15_65;par
9.7e-130	447.2	1.0	1	JACNJD010000200.1_3	2003 # 3355 # 1 # ID=308_3;parti
1.1e-129	447.0	1.0	1	DIWJ01000052.1_49	62110 # 63459 # -1 # ID=78_49;pa
1.4e-129	446.6	1.0	1	JAJZSC010000167.1_3	1803 # 3191 # 1 # ID=111_3;parti
2e-129	446.1	1.0	1	NZ_FQZM01000005.1_34	30588 # 31994 # -1 # ID=40_34;pa
2.3e-129	445.9	1.0	1	NZ_LT606949.1_1291	1008857 # 1009696 # 1 # ID=1_129
2.4e-129	445.9	1.0	1	NZ_CM001792.1_2984	2956666 # 2958027 # -1 # ID=1_29
2.4e-129	445.9	1.0	1	NZ_WIXN01000007.1_106	125906 # 127255 # -1 # ID=49_106
2.5e-129	445.8	1.0	1	NC_014098.1_1264	1269776 # 1271155 # 1 # ID=1_126
2.6e-129	445.8	1.0	1	NZ_QYTW02000002.1_213	222159 # 223529 # 1 # ID=12_213;
4.7e-129	444.9	1.0	1	NZ_JONV01000007.1_149	155159 # 156517 # -1 # ID=6_149;
5e-129	444.8	1.0	1	JALZBV010000111.1_3	2234 # 3019 # 1 # ID=417_3;parti
8.3e-129	444.1	1.0	1	JAHJQU010000519.1_20	19265 # 20620 # -1 # ID=216_20;p
1.1e-128	443.6	1.0	1	JACAEX010000007.1_37	36829 # 38178 # 1 # ID=8_37;part
1.2e-128	443.6	1.0	1	NZ_JAMBOI010000001.1_212	249391 # 250746 # -1 # ID=11_212
1.4e-128	443.4	1.0	1	JAUQXK010000094.1_40	41259 # 42611 # -1 # ID=26_40;pa
1.4e-128	443.3	1.0	1	NZ_KB894689.1_121	123990 # 125369 # 1 # ID=5_121;p
1.7e-128	443.1	1.0	1	NZ_JACSQT010000002.1_208	221858 # 223219 # -1 # ID=22_208
1.9e-128	442.9	1.0	1	CP002770.1_1347	1374751 # 1376157 # 1 # ID=1_134
2.4e-128	442.6	1.0	1	JACRCN010000054.1_45	53171 # 54523 # -1 # ID=15_45;pa
[truncated: 53,698 more rows]

## Sheet: Uniprot
# hmmsearch :: search profile(s) against a sequence database
# HMMER 3.4 (Aug 2023); http://hmmer.org/
# Copyright (C) 2023 Howard Hughes Medical Institute.
# Freely distributed under the BSD open source license.
# - - - - - - - - - - - - - - - - - - - - - - - - - - - - - - - - - - - -
# query HMM file: Methylsuccinate_isomerase.hmm
# target sequence database: uniprot_trembl.fasta
# - - - - - - - - - - - - - - - - - - - - - - - - - - - - - - - - - - - -
Query: Methylsuccinate_isomerase_Cut [M=448]
Scores for complete sequences (score includes all domains):
E-value	score	exp	N	Sequence	Description
-------	------	----	--	--------	-----------
3e-248	837.3	1.0	1	tr|A0A9Q2Y843|A0A9Q2Y843_PSEAI	MmgE/PrpD family protein OS=Pseu
3e-248	837.3	1.0	1	tr|Q9I564|Q9I564_PSEAE	MmgE/PrpD family protein OS=Pseu
4.3e-248	836.8	1.0	1	tr|A0A659BFV8|A0A659BFV8_PSEAI	MmgE/PrpD family protein OS=Pseu
5.4e-248	836.5	1.0	1	tr|A0A1S1C3W5|A0A1S1C3W5_PSEAI	MmgE/PrpD family protein OS=Pseu
7.4e-248	836.1	1.0	1	tr|A0A6A9K1X1|A0A6A9K1X1_PSEAI	MmgE/PrpD family protein OS=Pseu
8.2e-248	835.9	1.0	1	tr|A0A643IUB4|A0A643IUB4_PSEAI	MmgE/PrpD family protein OS=Pseu
1.5e-247	835.0	1.0	1	tr|A0A5E5R004|A0A5E5R004_PSEAI	MmgE/PrpD family protein OS=Pseu
1.8e-247	834.8	1.0	1	tr|A0A0C6F8N0|A0A0C6F8N0_PSEAI	MmgE/PrpD family protein OS=Pseu
1.8e-247	834.8	1.0	1	tr|A0A0H2Z656|A0A0H2Z656_PSEAB	MmgE/PrpD family protein OS=Pseu
1.8e-247	834.8	1.0	1	tr|A0A6N0KH58|A0A6N0KH58_9PSED	MmgE/PrpD family protein OS=Pseu
3.7e-247	833.8	1.0	1	tr|A0A2C9WZK2|A0A2C9WZK2_PSEAI	2-methylcitrate dehydratase OS=P
9.4e-247	832.4	1.0	1	tr|A0A448BQL1|A0A448BQL1_PSEFL	2-methylcitrate dehydratase OS=P
3.5e-246	830.5	1.0	1	tr|A0A3M2HQ68|A0A3M2HQ68_9GAMM	MmgE/PrpD family protein OS=Stut
4.7e-246	830.1	1.0	1	tr|A0A2R3J199|A0A2R3J199_PSEAI	MmgE/PrpD family protein OS=Pseu
4.8e-246	830.1	1.0	1	tr|A4VK75|A4VK75_STUS1	2-methylcitrate dehydratase OS=S
7e-246	829.6	1.0	1	tr|A0A8E2U0X5|A0A8E2U0X5_STUST	2-methylcitrate dehydratase OS=S
1.5e-245	828.4	1.0	1	tr|A0A0D7E3E8|A0A0D7E3E8_STUST	2-methylcitrate dehydratase OS=S
1.6e-245	828.4	1.0	1	tr|L0GN11|L0GN11_STUST	Uncharacterized protein involved
1.6e-245	828.3	1.0	1	tr|F8H6E1|F8H6E1_STUS2	2-methylcitrate dehydratase OS=S
1.8e-245	828.2	1.0	1	tr|A6VA92|A6VA92_PSEA7	MmgE/PrpD family protein OS=Pseu
1.8e-245	828.2	1.0	1	tr|M2V8M8|M2V8M8_STUST	MmgE/PrpD family protein OS=Stut
1.9e-245	828.1	1.0	1	tr|A0A2N8SNI5|A0A2N8SNI5_STUST	2-methylcitrate dehydratase OS=S
2e-245	828.0	1.0	1	tr|A0A8D3Y1Q2|A0A8D3Y1Q2_9GAMM	2-methylcitrate dehydratase OS=S
2.3e-245	827.8	1.0	1	tr|A0A9X1N667|A0A9X1N667_9GAMM	MmgE/PrpD family protein OS=Stut
2.5e-245	827.7	1.0	1	tr|A0A9X7YSI7|A0A9X7YSI7_9GAMM	MmgE/PrpD family protein OS=Stut
3.3e-245	827.3	1.0	1	tr|A0A0B3C0M4|A0A0B3C0M4_9PSED	2-methylcitrate dehydratase OS=P
3.6e-245	827.2	1.0	1	tr|A0A5R9QBB0|A0A5R9QBB0_9GAMM	MmgE/PrpD family protein OS=Stut
3.6e-245	827.2	1.0	1	tr|A0A379JMM0|A0A379JMM0_ECTOL	MmgE/PrpD family protein OS=Ecto
3.7e-245	827.2	1.0	1	tr|A0A385B6C9|A0A385B6C9_9PSED	MmgE/PrpD family protein OS=Pseu
3.7e-245	827.2	1.0	1	tr|A0AA40RT23|A0AA40RT23_STUST	MmgE/PrpD family protein OS=Stut
3.8e-245	827.1	1.0	1	tr|A0A259MZN8|A0A259MZN8_9PSED	2-methylcitrate dehydratase OS=P
4.6e-245	826.9	1.0	1	tr|A0A087F8E7|A0A087F8E7_9PSED	2-methylcitrate dehydratase OS=P
6.1e-245	826.4	1.0	1	tr|A0AA41WLK1|A0AA41WLK1_9GAMM	MmgE/PrpD family protein OS=Stut
6.3e-245	826.4	1.0	1	tr|A0A9X1W3E5|A0A9X1W3E5_9PSED	MmgE/PrpD family protein OS=Pseu
7.7e-245	826.1	1.0	1	tr|A0A023WTA2|A0A023WTA2_STUST	2-methylcitrate dehydratase OS=S
8.6e-245	826.0	1.0	1	tr|A0A1G6L6N4|A0A1G6L6N4_9GAMM	2-methylcitrate dehydratase PrpD
1e-244	825.7	1.0	1	tr|A0A1H2LVB3|A0A1H2LVB3_9PSED	2-methylcitrate dehydratase PrpD
1.1e-244	825.6	1.0	1	tr|A0AA47E7J5|A0AA47E7J5_9GAMM	MmgE/PrpD family protein OS=Stut
1.1e-244	825.6	1.0	1	tr|A0A4S2B5U8|A0A4S2B5U8_STUST	MmgE/PrpD family protein OS=Stut
1.1e-244	825.6	1.0	1	tr|A0AA42PCM2|A0AA42PCM2_STUST	MmgE/PrpD family protein OS=Stut
1.2e-244	825.5	1.0	1	tr|A0A1N6ZFB5|A0A1N6ZFB5_9PSED	2-methylcitrate dehydratase PrpD
1.2e-244	825.5	1.0	1	tr|A0A2N8T5E1|A0A2N8T5E1_STUST	2-methylcitrate dehydratase OS=S
1.3e-244	825.4	1.0	1	tr|A0A7Y1AMA2|A0A7Y1AMA2_9PSED	MmgE/PrpD family protein OS=Pseu
1.3e-244	825.4	1.0	1	tr|A0A328VTP5|A0A328VTP5_9PSED	MmgE/PrpD family protein OS=Pseu
1.3e-244	825.4	1.0	1	tr|A0A1L7G2B7|A0A1L7G2B7_9GAMM	2-methylcitrate dehydratase OS=E
1.4e-244	825.3	1.0	1	tr|A0AA42QAX7|A0AA42QAX7_ECTOL	MmgE/PrpD family protein OS=Ecto
1.4e-244	825.2	1.0	1	tr|W6R0G8|W6R0G8_ECTO5	MmgE/PrpD family protein, putati
1.5e-244	825.2	1.0	1	tr|A0A061JVY6|A0A061JVY6_STUST	2-methylcitrate dehydratase OS=S
1.5e-244	825.1	1.0	1	tr|A0A1H9TZ35|A0A1H9TZ35_9GAMM	2-methylcitrate dehydratase PrpD
1.6e-244	825.1	1.0	1	tr|A0A6I6LZ85|A0A6I6LZ85_STUST	MmgE/PrpD family protein OS=Stut
2.1e-244	824.7	1.0	1	tr|A0A0D9APG6|A0A0D9APG6_STUST	2-methylcitrate dehydratase OS=S
2.1e-244	824.7	1.0	1	tr|A0AA42LKF0|A0AA42LKF0_9GAMM	MmgE/PrpD family protein OS=Ecto
2.3e-244	824.6	1.0	1	tr|A0A379K4P6|A0A379K4P6_ECTOL	MmgE/PrpD family protein OS=Ecto
2.5e-244	824.4	1.0	1	tr|V4PRN4|V4PRN4_STUCH	2-methylcitrate dehydratase OS=S
2.9e-244	824.2	1.0	1	tr|A0A2T5PNC9|A0A2T5PNC9_9PSED	2-methylcitrate dehydratase OS=P
3e-244	824.2	1.0	1	tr|A0A550GAC3|A0A550GAC3_9PSED	MmgE/PrpD family protein OS=Pseu
3.4e-244	824.0	1.0	1	tr|A0A0I9SSD1|A0A0I9SSD1_9GAMM	2-methylcitrate dehydratase OS=[
3.5e-244	824.0	1.0	1	tr|A0A482UC60|A0A482UC60_9PSED	MmgE/PrpD family protein OS=Pseu
3.6e-244	823.9	1.0	1	tr|A0A2R3QIK5|A0A2R3QIK5_ECTME	2-methylcitrate dehydratase OS=E
4.1e-244	823.7	1.0	1	tr|W9TEA4|W9TEA4_9PSED	MmgE/PrpD family protein OS=Pseu
4.2e-244	823.7	1.0	1	tr|A0A3R8W006|A0A3R8W006_9GAMM	MmgE/PrpD family protein OS=Stut
4.7e-244	823.5	1.0	1	tr|A0A1I5K311|A0A1I5K311_9GAMM	2-methylcitrate dehydratase PrpD
5.5e-244	823.3	1.0	1	tr|A0A2N8RYX5|A0A2N8RYX5_STUST	2-methylcitrate dehydratase OS=S
5.5e-244	823.3	1.0	1	tr|A0A397NCJ0|A0A397NCJ0_ECTOL	2-methylcitrate dehydratase PrpD
6.7e-244	823.0	1.0	1	tr|A0A7G7RJA3|A0A7G7RJA3_9PSED	MmgE/PrpD family protein OS=Pseu
7.2e-244	822.9	1.0	1	tr|A0A2N3H2F2|A0A2N3H2F2_9PSED	2-methylcitrate dehydratase OS=P
7.7e-244	822.8	1.0	1	tr|A0A2S4ASG5|A0A2S4ASG5_STUST	2-methylcitrate dehydratase OS=S
7.9e-244	822.8	1.0	1	tr|A0A7G7RZV9|A0A7G7RZV9_9PSED	MmgE/PrpD family protein OS=Pseu
8.3e-244	822.7	1.0	1	tr|A0A1G8Q244|A0A1G8Q244_9PSED	2-methylcitrate dehydratase PrpD
9.4e-244	822.5	1.0	1	tr|A0A1I5YQC3|A0A1I5YQC3_9GAMM	2-methylcitrate dehydratase PrpD
9.7e-244	822.5	1.0	1	tr|A0A2G5FHS5|A0A2G5FHS5_9PSED	2-methylcitrate dehydratase OS=P
9.8e-244	822.5	1.0	1	tr|A0A2S7FQ64|A0A2S7FQ64_ECTOL	2-methylcitrate dehydratase OS=E
1e-243	822.4	1.0	1	tr|A0A5P9CBL5|A0A5P9CBL5_9PSED	MmgE/PrpD family protein OS=Pseu
1.1e-243	822.4	1.0	1	tr|I4CUC3|I4CUC3_STUST	MmgE/PrpD family protein OS=Stut
1.3e-243	822.1	1.0	1	tr|W8QXU7|W8QXU7_STUST	2-methylcitrate dehydratase OS=S
1.3e-243	822.0	1.0	1	tr|A0A359DEE7|A0A359DEE7_PSESP	2-methylcitrate dehydratase OS=P
1.4e-243	822.0	1.0	1	tr|F6AGD0|F6AGD0_PSEF1	MmgE/PrpD family protein OS=Pseu
1.4e-243	822.0	1.0	1	tr|A0A1I3GDY9|A0A1I3GDY9_9PSED	2-methylcitrate dehydratase PrpD
1.5e-243	821.9	1.0	1	tr|A0A078LJY0|A0A078LJY0_9PSED	MmgE/PrpD family protein OS=Pseu
1.6e-243	821.7	1.0	1	tr|A0A2W5D8X0|A0A2W5D8X0_9PSED	2-methylcitrate dehydratase OS=P
1.7e-243	821.7	1.0	1	tr|A0A2N8RJ72|A0A2N8RJ72_STUST	2-methylcitrate dehydratase OS=S
1.7e-243	821.7	1.0	1	tr|A0A379ISH8|A0A379ISH8_ECTME	MmgE/PrpD family protein OS=Ecto
2e-243	821.4	1.0	1	tr|A0A0M9GD55|A0A0M9GD55_9PSED	2-methylcitrate dehydratase PrpD
2.4e-243	821.2	1.0	1	tr|A0A0I9SNQ3|A0A0I9SNQ3_9GAMM	2-methylcitrate dehydratase OS=[
2.5e-243	821.1	1.0	1	tr|A0A931D5K0|A0A931D5K0_9PSED	MmgE/PrpD family protein OS=Pseu
2.5e-243	821.1	1.0	1	tr|A0A1G7SV69|A0A1G7SV69_9PSED	2-methylcitrate dehydratase PrpD
2.5e-243	821.1	1.0	1	tr|A0A550DUC5|A0A550DUC5_ECTME	MmgE/PrpD family protein OS=Ecto
2.7e-243	821.0	1.0	1	tr|A0A5K7TY76|A0A5K7TY76_9PSED	2-methylcitrate dehydratase OS=P
2.8e-243	821.0	1.0	1	tr|A0A3R8V297|A0A3R8V297_9PSED	MmgE/PrpD family protein OS=Pseu
2.9e-243	820.9	1.0	1	tr|A0AAJ0RPK1|A0AAJ0RPK1_9PSED	MmgE/PrpD family protein OS=Pseu
3.3e-243	820.8	1.0	1	tr|A0A385Z4M5|A0A385Z4M5_9PSED	MmgE/PrpD family protein OS=Pseu
3.6e-243	820.6	1.0	1	tr|A0A7V8FY71|A0A7V8FY71_9BURK	MmgE/PrpD family protein OS=Herb
3.9e-243	820.5	1.0	1	tr|A0A653AZC6|A0A653AZC6_ECTOL	2-methylcitrate dehydratase OS=E
4.3e-243	820.3	1.0	1	tr|A0A4U0YR73|A0A4U0YR73_9GAMM	MmgE/PrpD family protein OS=Halo
4.5e-243	820.3	1.0	1	tr|A0A7Y7XWB7|A0A7Y7XWB7_9PSED	MmgE/PrpD family protein OS=Pseu
5.2e-243	820.1	1.0	1	tr|A0A1Q9XPM4|A0A1Q9XPM4_9PSED	2-methylcitrate dehydratase OS=P
5.7e-243	820.0	1.0	1	tr|A0A1H3C9Q9|A0A1H3C9Q9_9PSED	2-methylcitrate dehydratase PrpD
5.7e-243	820.0	1.0	1	tr|A0A4Q9QKD3|A0A4Q9QKD3_9PSED	2-methylcitrate dehydratase OS=P
6e-243	819.9	1.0	1	tr|A0A391NFB4|A0A391NFB4_PSEXS	MmgE/PrpD family protein OS=Pseu
6.3e-243	819.8	1.0	1	tr|A0A1A5CY19|A0A1A5CY19_9PSED	2-methylcitrate dehydratase OS=P
6.6e-243	819.8	1.0	1	tr|A0A2P6JN16|A0A2P6JN16_9PSED	2-methylcitrate dehydratase OS=P
6.6e-243	819.7	1.0	1	tr|A0A2W7I0P5|A0A2W7I0P5_9PSED	2-methylcitrate dehydratase PrpD
6.7e-243	819.7	1.0	1	tr|A0A7G5DJB5|A0A7G5DJB5_9PSED	MmgE/PrpD family protein OS=Pseu
7.6e-243	819.5	1.0	1	tr|A0A7Y7YCB4|A0A7Y7YCB4_9PSED	MmgE/PrpD family protein OS=Pseu
8.9e-243	819.3	1.0	1	tr|A0AB33WS67|A0AB33WS67_9PSED	MmgE/PrpD family protein OS=Pseu
9.3e-243	819.3	1.0	1	tr|A0A1E4V3B3|A0A1E4V3B3_9PSED	2-methylcitrate dehydratase OS=P
9.3e-243	819.3	1.0	1	tr|A0A1H9A2Q7|A0A1H9A2Q7_9PSED	2-methylcitrate dehydratase PrpD
1e-242	819.2	1.0	1	tr|A0A2D0B503|A0A2D0B503_9BURK	2-methylcitrate dehydratase OS=H
1.1e-242	819.0	1.0	1	tr|A0A554PS54|A0A554PS54_9PSED	MmgE/PrpD family protein OS=Pseu
1.2e-242	818.9	1.0	1	tr|A0AAJ1E1S8|A0AAJ1E1S8_9PSED	MmgE/PrpD family protein OS=Pseu
1.2e-242	818.9	1.0	1	tr|A0AAD0ZNZ5|A0AAD0ZNZ5_9PSED	Immune-responsive protein 1 OS=P
1.4e-242	818.7	1.0	1	tr|A0A1M7E800|A0A1M7E800_9PSED	2-methylcitrate dehydratase PrpD
1.4e-242	818.6	1.0	1	tr|A0AAU0SS31|A0AAU0SS31_9PSED	MmgE/PrpD family protein OS=Pseu
1.5e-242	818.6	1.0	1	tr|A0A7Y7XCM9|A0A7Y7XCM9_9PSED	MmgE/PrpD family protein OS=Pseu
1.5e-242	818.6	1.0	1	tr|A0A0X1SXY2|A0A0X1SXY2_PSEAA	2-methylcitrate dehydratase OS=P
1.7e-242	818.4	1.0	1	tr|A0A917PJM5|A0A917PJM5_9PSED	2-methylcitrate dehydratase PrpD
1.8e-242	818.3	1.0	1	tr|A0AAQ1KRC4|A0AAQ1KRC4_9PSED	2-methylcitrate dehydratase PrpD
1.8e-242	818.3	1.0	1	tr|A0A550FEX3|A0A550FEX3_9PSED	MmgE/PrpD family protein OS=Pseu
1.9e-242	818.2	1.0	1	tr|A0A2V2SYC7|A0A2V2SYC7_9PSED	2-methylcitrate dehydratase OS=P
2.3e-242	818.0	1.0	1	tr|A0A085V373|A0A085V373_PSESX	2-methylcitrate dehydratase OS=P
2.3e-242	817.9	1.0	1	tr|A0A1A9KCY7|A0A1A9KCY7_9PSED	2-methylcitrate dehydratase OS=P
2.5e-242	817.9	1.0	1	tr|A0A7Z0BP21|A0A7Z0BP21_9PSED	2-methylcitrate dehydratase PrpD
2.9e-242	817.7	1.0	1	tr|M4WYK7|M4WYK7_9PSED	Propionate catabolism protein OS
3e-242	817.6	1.0	1	tr|A0AAW6P2B3|A0AAW6P2B3_9PSED	MmgE/PrpD family protein OS=Pseu
3e-242	817.6	1.0	1	tr|A0A1I1SRI0|A0A1I1SRI0_PSEOC	2-methylcitrate dehydratase PrpD
3.3e-242	817.4	1.0	1	tr|A0A1Q8ESE7|A0A1Q8ESE7_9PSED	2-methylcitrate dehydratase OS=P
3.5e-242	817.3	1.0	1	tr|A0AAQ0ARY5|A0AAQ0ARY5_9PSED	MmgE/PrpD family protein OS=Pseu
3.7e-242	817.3	1.0	1	tr|A0A0D0K288|A0A0D0K288_9PSED	2-methylcitrate dehydratase OS=P
3.7e-242	817.3	1.0	1	tr|S6J9G8|S6J9G8_9PSED	Putative MmgE/PrpD family protei
4e-242	817.2	1.0	1	tr|A0A2N7XWE0|A0A2N7XWE0_9PSED	MmgE/PrpD family protein OS=Pseu
4.6e-242	817.0	1.0	1	tr|A0A7W8HJ00|A0A7W8HJ00_9BURK	2-methylcitrate dehydratase PrpD
4.7e-242	816.9	1.0	1	tr|A0A239LX87|A0A239LX87_9PSED	2-methylcitrate dehydratase PrpD
6.3e-242	816.5	1.0	1	tr|A0A561DRH7|A0A561DRH7_9PSED	2-methylcitrate dehydratase PrpD
8.1e-242	816.2	1.0	1	tr|A0A1S2UG06|A0A1S2UG06_9PSED	2-methylcitrate dehydratase OS=P
9.1e-242	816.0	1.0	1	tr|A0A2D0ACA8|A0A2D0ACA8_PSENT	2-methylcitrate dehydratase OS=P
9.6e-242	815.9	1.0	1	tr|A0A952YP88|A0A952YP88_9BURK	MmgE/PrpD family protein OS=Burk
9.9e-242	815.9	1.0	1	tr|A0A1S1GQ77|A0A1S1GQ77_9PSED	2-methylcitrate dehydratase OS=P
9.9e-242	815.9	1.0	1	tr|A0A4V1K0D7|A0A4V1K0D7_PSEAZ	2-methylcitrate dehydratase OS=P
1.1e-241	815.8	1.0	1	tr|A0A7W8KRP0|A0A7W8KRP0_9BURK	2-methylcitrate dehydratase PrpD
1.1e-241	815.7	1.0	1	tr|A0A7Y8FGH8|A0A7Y8FGH8_9PSED	MmgE/PrpD family protein OS=Pseu
1.1e-241	815.7	1.0	1	tr|A0AAD0LAK5|A0AAD0LAK5_PSEPU	MmgE/PrpD family protein OS=Pseu
1.2e-241	815.7	1.0	1	tr|A0A7X2C4P2|A0A7X2C4P2_9PSED	MmgE/PrpD family protein OS=Pseu
1.2e-241	815.6	1.0	1	tr|A0A921NJR3|A0A921NJR3_9PSED	MmgE/PrpD family protein OS=Pseu
1.2e-241	815.6	1.0	1	tr|A0A0W0N472|A0A0W0N472_9PSED	2-methylcitrate dehydratase OS=P
1.2e-241	815.6	1.0	1	tr|A0A0C2ED12|A0A0C2ED12_9PSED	MmgE/PrpD family protein OS=Pseu
1.2e-241	815.5	1.0	1	tr|A0A9E6TPY5|A0A9E6TPY5_9PSED	MmgE/PrpD family protein OS=Pseu
1.2e-241	815.5	1.0	1	tr|A0A6I6Y2C2|A0A6I6Y2C2_PSEPU	MmgE/PrpD family protein OS=Pseu
1.3e-241	815.5	1.0	1	tr|A0A1C7Z8W8|A0A1C7Z8W8_PSESX	2-methylcitrate dehydratase OS=P
1.3e-241	815.5	1.0	1	tr|A0AB34C6H0|A0AB34C6H0_9PSED	MmgE/PrpD family protein OS=Pseu
1.4e-241	815.4	1.0	1	tr|A0A1Q9XXK4|A0A1Q9XXK4_9PSED	2-methylcitrate dehydratase OS=P
1.4e-241	815.4	1.0	1	tr|A0AAJ3JM49|A0AAJ3JM49_9PSED	2-methylcitrate dehydratase OS=P
1.4e-241	815.4	1.0	1	tr|A0A7Y7V5T9|A0A7Y7V5T9_9PSED	MmgE/PrpD family protein OS=Pseu
1.4e-241	815.3	1.0	1	tr|A0AAJ6KZG0|A0AAJ6KZG0_9PSED	MmgE/PrpD family protein OS=Pseu
1.5e-241	815.2	1.0	1	tr|A0AAU0UDG6|A0AAU0UDG6_9PSED	MmgE/PrpD family protein OS=Pseu
1.6e-241	815.2	1.0	1	tr|A0A1V2JGV0|A0A1V2JGV0_PSEAZ	2-methylcitrate dehydratase OS=P
1.6e-241	815.2	1.0	1	tr|A0A0J1D7S7|A0A0J1D7S7_9BURK	2-methylcitrate dehydratase OS=M
1.6e-241	815.2	1.0	1	tr|A0A6I1NCT5|A0A6I1NCT5_9PSED	MmgE/PrpD family protein OS=Pseu
1.9e-241	814.9	1.0	1	tr|A0A7Y8EHR3|A0A7Y8EHR3_9PSED	MmgE/PrpD family protein OS=Pseu
2e-241	814.9	1.0	1	tr|A0A7Y8BK51|A0A7Y8BK51_9PSED	MmgE/PrpD family protein OS=Pseu
2e-241	814.9	1.0	1	tr|A0AAX3G8B5|A0AAX3G8B5_9PSED	MmgE/PrpD family protein OS=Pseu
2.2e-241	814.7	1.0	1	tr|A0A1G7KR30|A0A1G7KR30_9GAMM	2-methylcitrate dehydratase PrpD
2.3e-241	814.7	1.0	1	tr|A0AAX2DWL3|A0AAX2DWL3_9PSED	2-methylcitrate dehydratase PrpD
2.6e-241	814.5	1.0	1	tr|A0AAJ3H3N9|A0AAJ3H3N9_9PSED	MmgE/PrpD family protein OS=Pseu
3e-241	814.3	1.0	1	tr|A0A923K8U3|A0A923K8U3_9PSED	MmgE/PrpD family protein OS=Pseu
3e-241	814.3	1.0	1	tr|A0AAU8TE86|A0AAU8TE86_9PSED	MmgE/PrpD family protein OS=Pseu
3.1e-241	814.3	1.0	1	tr|A0A1R0GJI6|A0A1R0GJI6_9PSED	2-methylcitrate dehydratase OS=P
3.3e-241	814.1	1.0	1	tr|A0A7Y8FJX0|A0A7Y8FJX0_9PSED	MmgE/PrpD family protein OS=Pseu
3.5e-241	814.1	1.0	1	tr|A0A4Q9QX15|A0A4Q9QX15_9PSED	2-methylcitrate dehydratase OS=P
3.9e-241	813.9	1.0	1	tr|A0A7Y0Z4J6|A0A7Y0Z4J6_9PSED	MmgE/PrpD family protein OS=Pseu
4.1e-241	813.8	1.0	1	tr|A0A1T2Y107|A0A1T2Y107_PSEFL	2-methylcitrate dehydratase OS=P
4.5e-241	813.7	1.0	1	tr|A0AAJ3L9D6|A0AAJ3L9D6_9PSED	MmgE/PrpD family protein OS=Pseu
4.7e-241	813.6	1.0	1	tr|A0A5R8ZYL3|A0A5R8ZYL3_PSENT	MmgE/PrpD family protein OS=Pseu
4.8e-241	813.6	1.0	1	tr|A0A0Q8D1X6|A0A0Q8D1X6_9PSED	2-methylcitrate dehydratase OS=P
5.1e-241	813.5	1.0	1	tr|A0A0D5Y0Z3|A0A0D5Y0Z3_9PSED	2-methylcitrate dehydratase OS=P
5.2e-241	813.5	1.0	1	tr|A0A7Y1F2S7|A0A7Y1F2S7_PSEVE	MmgE/PrpD family protein OS=Pseu
5.8e-241	813.3	1.0	1	tr|A0A1G9YL53|A0A1G9YL53_9PSED	2-methylcitrate dehydratase PrpD
6e-241	813.3	1.0	1	tr|A0A0J6G6W2|A0A0J6G6W2_PSEDM	2-methylcitrate dehydratase PrpD
6.3e-241	813.2	1.0	1	tr|A0AAD0VSI7|A0AAD0VSI7_PSEDL	MmgE/PrpD family protein OS=Pseu
6.6e-241	813.2	1.0	1	tr|A0A246FTE8|A0A246FTE8_9PSED	2-methylcitrate dehydratase OS=P
7.1e-241	813.1	1.0	1	tr|I4K5Y0|I4K5Y0_9PSED	MmgE/PrpD family protein OS=Pseu
7.1e-241	813.1	1.0	1	tr|A0A5N9I955|A0A5N9I955_9PSED	MmgE/PrpD family protein OS=Pseu
7.4e-241	813.0	1.0	1	tr|A0A4Z0ARB0|A0A4Z0ARB0_9PSED	MmgE/PrpD family protein OS=Pseu
7.5e-241	813.0	1.0	1	tr|A0A7Y7WLM6|A0A7Y7WLM6_9PSED	MmgE/PrpD family protein OS=Pseu
7.9e-241	812.9	1.0	1	tr|A0A7W2L1B0|A0A7W2L1B0_PSEPU	MmgE/PrpD family protein OS=Pseu
8.5e-241	812.8	1.0	1	tr|A0A5B8N3Z6|A0A5B8N3Z6_9BURK	MmgE/PrpD family protein OS=Novi
8.6e-241	812.8	1.0	1	tr|A0A1D3JXA2|A0A1D3JXA2_PSEVE	2-methylcitrate dehydratase OS=P
9.3e-241	812.7	1.0	1	tr|A0A109LHI0|A0A109LHI0_PSEFL	MmgE/PrpD family protein OS=Pseu
9.8e-241	812.6	1.0	1	tr|A0A7Y0WJR2|A0A7Y0WJR2_9PSED	MmgE/PrpD family protein OS=Pseu
9.9e-241	812.6	1.0	1	tr|A0A7Y1LKC2|A0A7Y1LKC2_9PSED	MmgE/PrpD family protein OS=Pseu
1e-240	812.6	1.0	1	tr|A0A7Y1FB11|A0A7Y1FB11_PSEVE	MmgE/PrpD family protein OS=Pseu
1e-240	812.6	1.0	1	tr|A0A7Z6QLZ2|A0A7Z6QLZ2_PSEFL	MmgE/PrpD family protein OS=Pseu
1.1e-240	812.5	1.0	1	tr|A0A4Y9QPB2|A0A4Y9QPB2_9BURK	MmgE/PrpD family protein OS=Oxal
1.1e-240	812.5	1.0	1	tr|A0A127I389|A0A127I389_PSEAZ	2-methylcitrate dehydratase OS=P
1.1e-240	812.4	1.0	1	tr|A0A225T030|A0A225T030_9BURK	2-methylcitrate dehydratase OS=H
1.1e-240	812.4	1.0	1	tr|A0A2N7Z362|A0A2N7Z362_9PSED	MmgE/PrpD family protein OS=Pseu
1.2e-240	812.3	1.0	1	tr|A0A7W7KLA1|A0A7W7KLA1_9PSED	2-methylcitrate dehydratase PrpD
1.3e-240	812.2	1.0	1	tr|I3CWI9|I3CWI9_9BURK	MmgE/PrpD family protein OS=Herb
1.3e-240	812.2	1.0	1	tr|A0A0E9ZI38|A0A0E9ZI38_9PSED	2-methylcitrate dehydratase OS=P
1.4e-240	812.1	1.0	1	tr|A0A427HDA4|A0A427HDA4_ECTOL	MmgE/PrpD family protein OS=Ecto
1.4e-240	812.0	1.0	1	tr|A0A2S9ESZ9|A0A2S9ESZ9_9PSED	2-methylcitrate dehydratase OS=P
1.5e-240	812.0	1.0	1	tr|A0AA89WIM8|A0AA89WIM8_9PSED	MmgE/PrpD family protein OS=Pseu
1.5e-240	812.0	1.0	1	tr|A0A7M1KMV3|A0A7M1KMV3_9PSED	MmgE/PrpD family protein OS=Pseu
1.5e-240	812.0	1.0	1	tr|A0AAP9A139|A0AAP9A139_9PSED	MmgE/PrpD family protein OS=Pseu
1.6e-240	811.9	1.0	1	tr|A0A2S3X6J7|A0A2S3X6J7_PSEPU	2-methylcitrate dehydratase OS=P
1.6e-240	811.9	1.0	1	tr|A0A952Y8W3|A0A952Y8W3_9BURK	MmgE/PrpD family protein OS=Burk
1.7e-240	811.8	1.0	1	tr|A0A1H1GUX7|A0A1H1GUX7_9PSED	2-methylcitrate dehydratase PrpD
1.8e-240	811.7	1.0	1	tr|A0A1X7FM41|A0A1X7FM41_9PSED	2-methylcitrate dehydratase PrpD
1.8e-240	811.7	1.0	1	tr|A0A9X9FX03|A0A9X9FX03_PSEMA	MmgE/PrpD family protein OS=Pseu
1.9e-240	811.7	1.0	1	tr|A0A2S9DL80|A0A2S9DL80_PSECE	2-methylcitrate dehydratase OS=P
2e-240	811.6	1.0	1	tr|A0A0Q8RAH5|A0A0Q8RAH5_9BURK	2-methylcitrate dehydratase OS=N
2e-240	811.6	1.0	1	tr|A0A2M9GL04|A0A2M9GL04_9PSED	MmgE/PrpD family protein OS=Pseu
2e-240	811.6	1.0	1	tr|A0AAX3I7A7|A0AAX3I7A7_9PSED	MmgE/PrpD family protein OS=Pseu
2.2e-240	811.4	1.0	1	tr|A0A0A1Z9D4|A0A0A1Z9D4_PSEFL	2-methylcitrate dehydratase OS=P
2.2e-240	811.4	1.0	1	tr|A0A9X7R3U4|A0A9X7R3U4_PSEDE	MmgE/PrpD family protein OS=Pseu
2.2e-240	811.4	1.0	1	tr|A0A4P7Y9F1|A0A4P7Y9F1_PSEVE	MmgE/PrpD family protein OS=Pseu
2.3e-240	811.4	1.0	1	tr|A0A2N7YPR9|A0A2N7YPR9_9PSED	2-methylcitrate dehydratase OS=P
2.3e-240	811.4	1.0	1	tr|A0A7X2ICV7|A0A7X2ICV7_9BURK	MmgE/PrpD family protein OS=Herb
2.4e-240	811.3	1.0	1	tr|A0A7Y8EXP4|A0A7Y8EXP4_9PSED	MmgE/PrpD family protein OS=Pseu
2.5e-240	811.3	1.0	1	tr|A0A1U9PYM3|A0A1U9PYM3_PSEAZ	2-methylcitrate dehydratase OS=P
2.5e-240	811.3	1.0	1	tr|A0A3E1HUR9|A0A3E1HUR9_9PSED	2-methylcitrate dehydratase OS=P
2.6e-240	811.2	1.0	1	tr|A0A2M8V137|A0A2M8V137_PSESP	2-methylcitrate dehydratase OS=P
2.8e-240	811.1	1.0	1	tr|A0A0Q4ENY6|A0A0Q4ENY6_9PSED	2-methylcitrate dehydratase OS=P
3e-240	811.0	1.0	1	tr|A0A7Y8A733|A0A7Y8A733_9PSED	MmgE/PrpD family protein OS=Pseu
3e-240	811.0	1.0	1	tr|A0A7Y8A7Y7|A0A7Y8A7Y7_9PSED	MmgE/PrpD family protein OS=Pseu
3e-240	811.0	1.0	1	tr|A0AAI8KEF1|A0AAI8KEF1_9PSED	MmgE/PrpD family protein OS=Pseu
3.1e-240	810.9	1.0	1	tr|A0A7Z3GRK6|A0A7Z3GRK6_9PSED	MmgE/PrpD family protein OS=Pseu
3.2e-240	810.9	1.0	1	tr|A0A7S7MZ21|A0A7S7MZ21_9PSED	MmgE/PrpD family protein OS=Pseu
3.3e-240	810.9	1.0	1	tr|A0A4R7XBB7|A0A4R7XBB7_9PSED	2-methylcitrate dehydratase PrpD
3.4e-240	810.8	1.0	1	tr|W2E0J2|W2E0J2_9PSED	MmgE/PrpD family protein OS=Pseu
3.4e-240	810.8	1.0	1	tr|A0A9Q5B336|A0A9Q5B336_PSEFR	MmgE/PrpD family protein OS=Pseu
3.6e-240	810.7	1.0	1	tr|A0A7Y8GJ85|A0A7Y8GJ85_9PSED	MmgE/PrpD family protein OS=Pseu
3.8e-240	810.7	1.0	1	tr|A0A7Z2XAM5|A0A7Z2XAM5_9PSED	MmgE/PrpD family protein OS=Pseu
4e-240	810.6	1.0	1	tr|A0A8I1KA54|A0A8I1KA54_9PSED	MmgE/PrpD family protein OS=Pseu
4.1e-240	810.5	1.0	1	tr|A0A7X2V0S2|A0A7X2V0S2_9PSED	MmgE/PrpD family protein OS=Pseu
4.2e-240	810.5	1.0	1	tr|A0A9Q7QY40|A0A9Q7QY40_9PSED	2-methylcitrate dehydratase PrpD
4.3e-240	810.5	1.0	1	tr|A0A494QZ33|A0A494QZ33_9PSED	2-methylcitrate dehydratase OS=P
4.5e-240	810.4	1.0	1	tr|A0A9Q6VIE2|A0A9Q6VIE2_PSEFR	MmgE/PrpD family protein OS=Pseu
4.6e-240	810.4	1.0	1	tr|A0A5F0LVD1|A0A5F0LVD1_9BURK	MmgE/PrpD family protein OS=Herb
4.7e-240	810.4	1.0	1	tr|A0AA42HD31|A0AA42HD31_9PSED	MmgE/PrpD family protein OS=Pseu
4.9e-240	810.3	1.0	1	tr|A0A2T4FYQ9|A0A2T4FYQ9_9PSED	MmgE/PrpD family protein OS=Pseu
4.9e-240	810.3	1.0	1	tr|A0AAW7BMK6|A0AAW7BMK6_9PSED	MmgE/PrpD family protein OS=Pseu
5.4e-240	810.2	1.0	1	tr|A0A2C9ELF5|A0A2C9ELF5_PSEPH	Putative MmgE/PrpD family protei
5.4e-240	810.2	1.0	1	tr|A0A1H7BVE8|A0A1H7BVE8_9PSED	2-methylcitrate dehydratase PrpD
5.7e-240	810.1	1.0	1	tr|A0A0R2YB23|A0A0R2YB23_9PSED	2-methylcitrate dehydratase OS=P
5.9e-240	810.0	1.0	1	tr|A0A1G8GP52|A0A1G8GP52_9PSED	2-methylcitrate dehydratase PrpD
6e-240	810.0	1.0	1	tr|A0A7Z1GTL2|A0A7Z1GTL2_9PSED	2-methylcitrate dehydratase PrpD
6e-240	810.0	1.0	1	tr|A0A4D6XIQ7|A0A4D6XIQ7_PSEPU	MmgE/PrpD family protein OS=Pseu
6.1e-240	810.0	1.0	1	tr|A0A443ZQH7|A0A443ZQH7_9PSED	2-methylcitrate dehydratase OS=P
7.2e-240	809.7	1.0	1	tr|A0A7Y0DIV4|A0A7Y0DIV4_9BURK	MmgE/PrpD family protein OS=Glac
7.6e-240	809.7	1.0	1	tr|A0AB39WRY6|A0AB39WRY6_9PSED	MmgE/PrpD family protein OS=Pseu
8.5e-240	809.5	1.0	1	tr|A0A7Y8G693|A0A7Y8G693_9PSED	MmgE/PrpD family protein OS=Pseu
8.7e-240	809.5	1.0	1	tr|A0AAJ6MS43|A0AAJ6MS43_9PSED	MmgE/PrpD family protein OS=Pseu
8.8e-240	809.4	1.0	1	tr|A0A423JXJ1|A0A423JXJ1_9PSED	2-methylcitrate dehydratase OS=P
9e-240	809.4	1.0	1	tr|A0A2G8MTE5|A0A2G8MTE5_9PSED	2-methylcitrate dehydratase OS=P
9.2e-240	809.4	1.0	1	tr|A0A1D2SKI4|A0A1D2SKI4_9BURK	2-methylcitrate dehydratase OS=L
1e-239	809.3	1.0	1	tr|A0A5D3G6Y9|A0A5D3G6Y9_9PSED	MmgE/PrpD family protein OS=Pseu
1e-239	809.2	1.0	1	tr|A0AAU7WP89|A0AAU7WP89_9PSED	MmgE/PrpD family protein OS=Pseu
1e-239	809.2	1.0	1	tr|A0A1X7C6I4|A0A1X7C6I4_9PSED	2-methylcitrate dehydratase PrpD
1.1e-239	809.1	1.0	1	tr|A0A7Y8DQ29|A0A7Y8DQ29_PSETO	MmgE/PrpD family protein OS=Pseu
1.1e-239	809.1	1.0	1	tr|A0A7Y7Z4M0|A0A7Y7Z4M0_9PSED	MmgE/PrpD family protein OS=Pseu
1.2e-239	809.1	1.0	1	tr|A0A941G9B4|A0A941G9B4_9BURK	MmgE/PrpD family protein OS=Achr
1.2e-239	809.0	1.0	1	tr|A0A7Y6CZP2|A0A7Y6CZP2_9BURK	MmgE/PrpD family protein OS=Herb
1.2e-239	809.0	1.0	1	tr|Q4KDC7|Q4KDC7_PSEF5	MmgE/PrpD family protein OS=Pseu
1.2e-239	809.0	1.0	1	tr|A0A5R9QWG7|A0A5R9QWG7_9PSED	MmgE/PrpD family protein OS=Pseu
1.3e-239	808.9	1.0	1	tr|C3KCI0|C3KCI0_PSEFS	2-methylcitrate dehydratase OS=P
1.3e-239	808.9	1.0	1	tr|A0A0L0ATK2|A0A0L0ATK2_9PSED	2-methylcitrate dehydratase OS=P
1.4e-239	808.8	1.0	1	tr|A0A5E6WX25|A0A5E6WX25_PSEFL	2-methylcitrate dehydratase OS=P
1.4e-239	808.8	1.0	1	tr|A0A089YTM8|A0A089YTM8_9PSED	2-methylcitrate dehydratase OS=P
1.5e-239	808.7	1.0	1	tr|A0A0C5E3S7|A0A0C5E3S7_9PSED	MmgE/PrpD family protein OS=Pseu
1.5e-239	808.7	1.0	1	tr|A0A0W0HL22|A0A0W0HL22_PSEFL	2-methylcitrate dehydratase OS=P
1.5e-239	808.7	1.0	1	tr|A0A3M4QMR5|A0A3M4QMR5_9PSED	2-methylcitrate dehydratase PrpD
1.7e-239	808.5	1.0	1	tr|A0A519FLX5|A0A519FLX5_PSESP	MmgE/PrpD family protein OS=Pseu
1.8e-239	808.4	1.0	1	tr|A0A423F303|A0A423F303_9PSED	2-methylcitrate dehydratase OS=P
1.9e-239	808.3	1.0	1	tr|J3IW94|J3IW94_9PSED	2-methylcitrate dehydratase PrpD
2.1e-239	808.2	1.0	1	tr|A0AAU7LJ15|A0AAU7LJ15_9BURK	MmgE/PrpD family protein OS=Achr
2.1e-239	808.2	1.0	1	tr|A0A3R8VUX3|A0A3R8VUX3_9PSED	MmgE/PrpD family protein OS=Pseu
2.1e-239	808.2	1.0	1	tr|A0A562Q9A9|A0A562Q9A9_9PSED	2-methylcitrate dehydratase PrpD
2.1e-239	808.2	1.0	1	tr|A0A3A6RC08|A0A3A6RC08_9PSED	MmgE/PrpD family protein OS=Pseu
2.4e-239	808.0	1.0	1	tr|A0A1V9UHZ9|A0A1V9UHZ9_9PSED	2-methylcitrate dehydratase OS=P
2.4e-239	808.0	1.0	1	tr|A0A7Y8CZ47|A0A7Y8CZ47_PSEPU	MmgE/PrpD family protein OS=Pseu
2.4e-239	808.0	1.0	1	tr|A0A120G142|A0A120G142_PSEFL	MmgE/PrpD family protein OS=Pseu
2.6e-239	807.9	1.0	1	tr|A0A157M6X7|A0A157M6X7_9BORD	Catabolic enzyme OS=Bordetella a
2.7e-239	807.8	1.0	1	tr|A0A0R3ABI6|A0A0R3ABI6_9PSED	2-methylcitrate dehydratase OS=P
3.2e-239	807.6	1.0	1	tr|A0A6A7YWW0|A0A6A7YWW0_9PSED	MmgE/PrpD family protein OS=Pseu
3.3e-239	807.6	1.0	1	tr|A0A6G6IXF8|A0A6G6IXF8_PSENT	MmgE/PrpD family protein OS=Pseu
3.3e-239	807.6	1.0	1	tr|A0A3N5HGY8|A0A3N5HGY8_9BURK	MmgE/PrpD family protein OS=Burk
3.3e-239	807.6	1.0	1	tr|A0A0S1Y052|A0A0S1Y052_9BORD	2-methylcitrate dehydratase OS=B
3.5e-239	807.5	1.0	1	tr|A0A1I0EA36|A0A1I0EA36_9PSED	2-methylcitrate dehydratase PrpD
4.6e-239	807.1	1.0	1	tr|A0A1H2MNE4|A0A1H2MNE4_9PSED	2-methylcitrate dehydratase PrpD
4.7e-239	807.0	1.0	1	tr|A0A3G7UAI3|A0A3G7UAI3_9PSED	MmgE/PrpD family protein OS=Pseu
4.7e-239	807.0	1.0	1	tr|A0A1B8TMA6|A0A1B8TMA6_9PSED	2-methylcitrate dehydratase OS=P
5e-239	807.0	1.0	1	tr|A0A5M8EUA2|A0A5M8EUA2_PSEVE	MmgE/PrpD family protein OS=Pseu
5e-239	807.0	1.0	1	tr|A0A5E7AT40|A0A5E7AT40_PSEFL	2-methylcitrate dehydratase OS=P
5.2e-239	806.9	1.0	1	tr|A0A1H3UN01|A0A1H3UN01_9PSED	2-methylcitrate dehydratase PrpD
5.3e-239	806.9	1.0	1	tr|A0A329ITN6|A0A329ITN6_9PSED	MmgE/PrpD family protein OS=Pseu
5.4e-239	806.9	1.0	1	tr|A0A2S5GS98|A0A2S5GS98_9BURK	2-methylcitrate dehydratase OS=A
5.5e-239	806.8	1.0	1	tr|A0AAD0F7T8|A0AAD0F7T8_9PSED	MmgE/PrpD family protein OS=Pseu
5.6e-239	806.8	1.0	1	tr|A0A125PJU4|A0A125PJU4_9PSED	2-methylcitrate dehydratase OS=P
5.7e-239	806.8	1.0	1	tr|A0A191YVR7|A0A191YVR7_9PSED	2-methylcitrate dehydratase OS=P
5.8e-239	806.8	1.0	1	tr|A0A6M8MYM3|A0A6M8MYM3_9PSED	2-methylcitrate dehydratase 2 OS
5.8e-239	806.7	1.0	1	tr|A0A0D0T807|A0A0D0T807_PSEFL	MmgE/PrpD family protein OS=Pseu
5.9e-239	806.7	1.0	1	tr|A0A5M9J3L0|A0A5M9J3L0_9PSED	MmgE/PrpD family protein OS=Pseu
6.4e-239	806.6	1.0	1	tr|A0A7C1X5R7|A0A7C1X5R7_9PSED	MmgE/PrpD family protein OS=Pseu
6.4e-239	806.6	1.0	1	tr|A0A5B0E2Q8|A0A5B0E2Q8_9PSED	MmgE/PrpD family protein OS=Pseu
6.7e-239	806.5	1.0	1	tr|A0AAJ0PF80|A0AAJ0PF80_9PSED	2-methylcitrate dehydratase OS=P
7e-239	806.5	1.0	1	tr|A0A1H5NVG6|A0A1H5NVG6_9PSED	2-methylcitrate dehydratase PrpD
7.1e-239	806.5	1.0	1	tr|A0A6S7AH01|A0A6S7AH01_9BURK	2-methylcitrate dehydratase OS=A
7.2e-239	806.4	1.0	1	tr|A0A5B0BV41|A0A5B0BV41_9PSED	MmgE/PrpD family protein OS=Pseu
7.3e-239	806.4	1.0	1	tr|A0A1B8V5R8|A0A1B8V5R8_9PSED	2-methylcitrate dehydratase OS=P
7.5e-239	806.4	1.0	1	tr|A0A6S6YJ07|A0A6S6YJ07_9BURK	MmgE/PrpD family protein OS=Achr
7.6e-239	806.4	1.0	1	tr|A0A2P8LA84|A0A2P8LA84_9PSED	2-methylcitrate dehydratase OS=P
7.6e-239	806.4	1.0	1	tr|A0A2M9GRD0|A0A2M9GRD0_9BURK	Uncharacterized protein OS=Achro
7.6e-239	806.4	1.0	1	tr|A0A6S7DLK8|A0A6S7DLK8_9BURK	2-methylcitrate dehydratase OS=A
7.7e-239	806.3	1.0	1	tr|A0A1N7ULQ8|A0A1N7ULQ8_9PSED	2-methylcitrate dehydratase OS=P
8.9e-239	806.1	1.0	1	tr|U1UXI1|U1UXI1_9PSED	2-methylcitrate dehydratase OS=P
9.1e-239	806.1	1.0	1	tr|A0A7S9Q3E5|A0A7S9Q3E5_9PSED	MmgE/PrpD family protein OS=Pseu
1e-238	805.9	1.0	1	tr|A0A0C2BR28|A0A0C2BR28_9BURK	2-methylcitrate dehydratase OS=N
1.1e-238	805.9	1.0	1	tr|A0A5C5PWK5|A0A5C5PWK5_9PSED	MmgE/PrpD family protein OS=Pseu
1.1e-238	805.8	1.0	1	tr|A0AAX1CGS7|A0AAX1CGS7_9BURK	2-methylcitrate dehydratase OS=A
1.2e-238	805.8	1.0	1	tr|A0A2G5LNV9|A0A2G5LNV9_9PSED	2-methylcitrate dehydratase OS=P
1.2e-238	805.7	1.0	1	tr|A0A1T2ZBG8|A0A1T2ZBG8_PSEFL	MmgE/PrpD family protein OS=Pseu
1.3e-238	805.6	1.0	1	tr|A0A9X0EF08|A0A9X0EF08_9PSED	2-methylcitrate dehydratase OS=P
1.3e-238	805.6	1.0	1	tr|A0A6I3WA52|A0A6I3WA52_9PSED	MmgE/PrpD family protein OS=Pseu
1.4e-238	805.5	1.0	1	tr|A0A2N5F4F8|A0A2N5F4F8_9PSED	2-methylcitrate dehydratase OS=P
1.4e-238	805.5	1.0	1	tr|A0AAU0U0J3|A0AAU0U0J3_9PSED	MmgE/PrpD family protein OS=Pseu
1.4e-238	805.4	1.0	1	tr|A0A7X1FH13|A0A7X1FH13_9PSED	MmgE/PrpD family protein OS=Pseu
1.5e-238	805.4	1.0	1	tr|A0A223VUR9|A0A223VUR9_9PSED	2-methylcitrate dehydratase OS=P
1.6e-238	805.3	1.0	1	tr|A0A085VN19|A0A085VN19_PSESX	2-methylcitrate dehydratase OS=P
1.8e-238	805.1	1.0	1	tr|A0AA42LR20|A0AA42LR20_9BURK	MmgE/PrpD family protein OS=Achr
1.8e-238	805.1	1.0	1	tr|A0A9W5AC54|A0A9W5AC54_ALCXX	MmgE/PrpD family protein OS=Alca
1.9e-238	805.0	1.0	1	tr|A0A3A0ELS4|A0A3A0ELS4_9BURK	2-methylcitrate dehydratase OS=B
1.9e-238	805.0	1.0	1	tr|A0A6H9IBS6|A0A6H9IBS6_UNCPS	MmgE/PrpD family protein OS=Pseu
2e-238	805.0	1.0	1	tr|A0A0S9LSQ4|A0A0S9LSQ4_9BURK	2-methylcitrate dehydratase OS=P
2e-238	805.0	1.0	1	tr|A0A2S8Y9R6|A0A2S8Y9R6_9PSED	MmgE/PrpD family protein OS=Pseu
2.1e-238	804.9	1.0	1	tr|A0A7Y8RVB0|A0A7Y8RVB0_9PSED	MmgE/PrpD family protein OS=Pseu
2.2e-238	804.9	1.0	1	tr|A0A379KP37|A0A379KP37_PSEPU	MmgE/PrpD family protein OS=Pseu
2.2e-238	804.9	1.0	1	tr|A0A427G146|A0A427G146_9PSED	MmgE/PrpD family protein OS=Pseu
2.6e-238	804.6	1.0	1	tr|A0A6I1L9H5|A0A6I1L9H5_PSESP	2-methylcitrate dehydratase OS=P
2.7e-238	804.6	1.0	1	tr|A0A0Q8XYM1|A0A0Q8XYM1_9BURK	2-methylcitrate dehydratase OS=A
2.7e-238	804.6	1.0	1	tr|A0AAW3I414|A0AAW3I414_9BURK	2-methylcitrate dehydratase OS=A
2.8e-238	804.5	1.0	1	tr|A0A0J6JP20|A0A0J6JP20_PSETA	2-methylcitrate dehydratase OS=P
2.9e-238	804.5	1.0	1	tr|A0A5E6U1J9|A0A5E6U1J9_PSEFL	2-methylcitrate dehydratase OS=P
3e-238	804.4	1.0	1	tr|A0AB36Y2I2|A0AB36Y2I2_9PSED	2-methylcitrate dehydratase OS=P
3e-238	804.4	1.0	1	tr|A0A7M2J127|A0A7M2J127_PSEFL	MmgE/PrpD family protein OS=Pseu
3e-238	804.4	1.0	1	tr|A0A7T4E373|A0A7T4E373_9BURK	MmgE/PrpD family protein OS=Achr
3.3e-238	804.3	1.0	1	tr|A0A1R1JSC3|A0A1R1JSC3_ALCXX	2-methylcitrate dehydratase OS=A
3.4e-238	804.2	1.0	1	tr|A0AAU0S2B4|A0AAU0S2B4_9PSED	MmgE/PrpD family protein OS=Pseu
3.4e-238	804.2	1.0	1	tr|A0AAU0SYZ9|A0AAU0SYZ9_9PSED	MmgE/PrpD family protein OS=Pseu
3.5e-238	804.2	1.0	1	tr|A0A1E4X1A1|A0A1E4X1A1_9PSED	2-methylcitrate dehydratase OS=P
3.6e-238	804.1	1.0	1	tr|A0A2L1J6L9|A0A2L1J6L9_9PSED	2-methylcitrate dehydratase OS=P
4.1e-238	804.0	1.0	1	tr|A0AAW4D432|A0AAW4D432_9PSED	MmgE/PrpD family protein OS=Pseu
4.1e-238	804.0	1.0	1	tr|A0A855QEM2|A0A855QEM2_9PSED	2-methylcitrate dehydratase OS=P
4.2e-238	803.9	1.0	1	tr|A0A6S7DED8|A0A6S7DED8_9BURK	2-methylcitrate dehydratase OS=A
4.3e-238	803.9	1.0	1	tr|A0AAD2KK57|A0AAD2KK57_ACHAE	MmgE/PrpD family OS=Achromobacte
4.5e-238	803.8	1.0	1	tr|D4XDP3|D4XDP3_9BURK	MmgE/PrpD family protein OS=Achr
4.8e-238	803.7	1.0	1	tr|A0A6S7DKL7|A0A6S7DKL7_9BURK	2-methylcitrate dehydratase OS=A
4.8e-238	803.7	1.0	1	tr|A0AA42W7F3|A0AA42W7F3_9BURK	MmgE/PrpD family protein OS=Achr
5e-238	803.7	1.0	1	tr|F7T765|F7T765_9BURK	MmgE/PrpD family protein 3 OS=Ac
5.3e-238	803.6	1.0	1	tr|A0A267ADS3|A0A267ADS3_PSEFR	2-methylcitrate dehydratase OS=P
5.3e-238	803.6	1.0	1	tr|A0A2N8KPK6|A0A2N8KPK6_9BURK	2-methylcitrate dehydratase OS=A
5.4e-238	803.6	1.0	1	tr|A0A1H9FVG9|A0A1H9FVG9_9PSED	2-methylcitrate dehydratase PrpD
5.4e-238	803.6	1.0	1	tr|A0A4R5K2L0|A0A4R5K2L0_9PSED	MmgE/PrpD family protein OS=Pseu
5.7e-238	803.5	1.0	1	tr|A0A5E6Z376|A0A5E6Z376_PSEFL	2-methylcitrate dehydratase OS=P
5.9e-238	803.4	1.0	1	tr|A0A3M4B6L4|A0A3M4B6L4_PSEMA	MmgE/PrpD family protein OS=Pseu
5.9e-238	803.4	1.0	1	tr|A0A9X5KVK5|A0A9X5KVK5_PSEMA	2-methylcitrate dehydratase OS=P
6e-238	803.4	1.0	1	tr|A0A369AK11|A0A369AK11_9BURK	2-methylcitrate dehydratase PrpD
6.4e-238	803.3	1.0	1	tr|A0A7G7XD56|A0A7G7XD56_9PSED	MmgE/PrpD family protein OS=Pseu
6.4e-238	803.3	1.0	1	tr|A0A0M7JS28|A0A0M7JS28_9BURK	MmgE/PrpD family OS=Achromobacte
6.4e-238	803.3	1.0	1	tr|A0A6J4ZK02|A0A6J4ZK02_9BURK	2-methylcitrate dehydratase OS=A
6.6e-238	803.3	1.0	1	tr|A0A847DRT4|A0A847DRT4_9BURK	MmgE/PrpD family protein OS=Limn
7.1e-238	803.2	1.0	1	tr|A0A6I1VWK3|A0A6I1VWK3_9PSED	MmgE/PrpD family protein OS=Pseu
7.1e-238	803.2	1.0	1	tr|A0A261RBN2|A0A261RBN2_9BORD	2-methylcitrate dehydratase OS=B
7.7e-238	803.0	1.0	1	tr|A0A261TF82|A0A261TF82_9BORD	2-methylcitrate dehydratase OS=B
7.7e-238	803.0	1.0	1	tr|A0A424WH20|A0A424WH20_ALCXX	MmgE/PrpD family protein OS=Alca
8.5e-238	802.9	1.0	1	tr|A0AA40VYS3|A0AA40VYS3_9BURK	MmgE/PrpD family protein OS=Achr
8.8e-238	802.9	1.0	1	tr|A0A1C2DY17|A0A1C2DY17_9PSED	2-methylcitrate dehydratase OS=P
8.8e-238	802.9	1.0	1	tr|A0A7D4EAA2|A0A7D4EAA2_9BURK	MmgE/PrpD family protein OS=Achr
9e-238	802.8	1.0	1	tr|A0A8G1WZS3|A0A8G1WZS3_9BURK	MmgE/PrpD family protein OS=Achr
9.3e-238	802.8	1.0	1	tr|A0A6A7YEL6|A0A6A7YEL6_9PSED	MmgE/PrpD family protein OS=Pseu
1e-237	802.7	1.0	1	tr|A0A972F8H6|A0A972F8H6_9RHOO	MmgE/PrpD family protein OS=Azoa
1e-237	802.6	1.0	1	tr|A0A2I8DT45|A0A2I8DT45_9BURK	2-methylcitrate dehydratase OS=A
1.1e-237	802.5	1.0	1	tr|A0A1E5X9P5|A0A1E5X9P5_9PSED	2-methylcitrate dehydratase OS=P
1.2e-237	802.4	1.0	1	tr|A0A653E770|A0A653E770_9PSED	2-methylcitrate dehydratase OS=P
1.2e-237	802.4	1.0	1	tr|A0AB35WPA5|A0AB35WPA5_9PSED	MmgE/PrpD family protein OS=Pseu
1.3e-237	802.3	1.0	1	tr|A0A368XJY8|A0A368XJY8_9BURK	2-methylcitrate dehydratase PrpD
1.3e-237	802.3	1.0	1	tr|A0A6S6Z861|A0A6S6Z861_9BURK	2-methylcitrate dehydratase OS=A
1.4e-237	802.2	1.0	1	tr|A0A261RY07|A0A261RY07_9BORD	2-methylcitrate dehydratase OS=B
1.5e-237	802.1	1.0	1	tr|A0A844TUD3|A0A844TUD3_9BORD	MmgE/PrpD family protein OS=Bord
1.5e-237	802.1	1.0	1	tr|A0A6L5HQR8|A0A6L5HQR8_9PSED	MmgE/PrpD family protein OS=Pseu
1.5e-237	802.1	1.0	1	tr|A0A6S7F0J2|A0A6S7F0J2_9BURK	2-methylcitrate dehydratase OS=A
1.6e-237	802.0	1.0	1	tr|A0A176XMX9|A0A176XMX9_ALCXX	2-methylcitrate dehydratase OS=A
1.7e-237	801.9	1.0	1	tr|A0A157SWD8|A0A157SWD8_9BORD	Catabolic enzyme OS=Bordetella a
1.7e-237	801.9	1.0	1	tr|A0A934W5F6|A0A934W5F6_9BURK	MmgE/PrpD family protein OS=Novi
2.1e-237	801.6	1.0	1	tr|A0A2S8V9K4|A0A2S8V9K4_9BURK	2-methylcitrate dehydratase OS=A
2.2e-237	801.6	1.0	1	tr|A0A6B3SS84|A0A6B3SS84_9BURK	MmgE/PrpD family protein OS=Novi
2.2e-237	801.5	1.0	1	tr|A0A1Y0KS71|A0A1Y0KS71_9PSED	2-methylcitrate dehydratase OS=P
2.3e-237	801.5	1.0	1	tr|A0A840RX97|A0A840RX97_9BURK	2-methylcitrate dehydratase PrpD
2.4e-237	801.4	1.0	1	tr|A0A7U7ETI7|A0A7U7ETI7_9PSED	2-methylcitrate dehydratase PrpD
2.4e-237	801.4	1.0	1	tr|A0A3G7TQR7|A0A3G7TQR7_9PSED	Immune-responsive protein 1 OS=P
2.7e-237	801.3	1.0	1	tr|A0A811GXY5|A0A811GXY5_9BURK	2-methylcitrate dehydratase OS=A
2.7e-237	801.2	1.0	1	tr|A0A0S9NWE8|A0A0S9NWE8_9BURK	2-methylcitrate dehydratase OS=P
2.8e-237	801.2	1.0	1	tr|A0A239LBH4|A0A239LBH4_9PSED	2-methylcitrate dehydratase PrpD
3.1e-237	801.0	1.0	1	tr|A0A2S0I7I1|A0A2S0I7I1_9BURK	2-methylcitrate dehydratase OS=A
3.1e-237	801.0	1.0	1	tr|A0A0X8NW43|A0A0X8NW43_ALCXX	MmgE/PrpD family protein OS=Alca
3.2e-237	801.0	1.0	1	tr|A0A0Q0YUG9|A0A0Q0YUG9_9PSED	2-methylcitrate dehydratase OS=P
3.8e-237	800.8	1.0	1	tr|B1J9Y0|B1J9Y0_PSEPW	MmgE/PrpD family protein OS=Pseu
4.3e-237	800.6	1.0	1	tr|A0A446CHH6|A0A446CHH6_9BURK	2-methylcitrate dehydratase OS=A
4.3e-237	800.6	1.0	1	tr|A0A2G4DJ44|A0A2G4DJ44_9PSED	2-methylcitrate dehydratase OS=P
4.8e-237	800.4	1.0	1	tr|A0A1N7R8Q1|A0A1N7R8Q1_9BURK	2-methylcitrate dehydratase PrpD
4.9e-237	800.4	1.0	1	tr|A0A7X1G580|A0A7X1G580_9PSED	MmgE/PrpD family protein OS=Pseu
4.9e-237	800.4	1.0	1	tr|A0A7X9ZCA6|A0A7X9ZCA6_9BURK	MmgE/PrpD family protein OS=Achr
5.1e-237	800.3	1.0	1	tr|A0A261U4A6|A0A261U4A6_9BORD	2-methylcitrate dehydratase OS=B
5.3e-237	800.3	1.0	1	tr|E3HHX3|E3HHX3_ACHXA	MmgE/PrpD family protein 3 OS=Ac
5.7e-237	800.2	1.0	1	tr|A0A5C1ED90|A0A5C1ED90_9RHOO	2-methylcitrate dehydratase OS=O
5.8e-237	800.2	1.0	1	tr|A0A446CEX2|A0A446CEX2_9BURK	2-methylcitrate dehydratase OS=A
6e-237	800.1	1.0	1	tr|A0A6L5HBZ5|A0A6L5HBZ5_9PSED	MmgE/PrpD family protein OS=Pseu
6.1e-237	800.1	1.0	1	tr|A0A6S7AAP0|A0A6S7AAP0_9BURK	2-methylcitrate dehydratase OS=A
6.5e-237	800.0	1.0	1	tr|A0A4Q1HP32|A0A4Q1HP32_9BURK	2-methylcitrate dehydratase OS=A
7.4e-237	799.8	1.0	1	tr|A0A0Q4XIZ7|A0A0Q4XIZ7_9BURK	2-methylcitrate dehydratase OS=P
9.4e-237	799.5	1.0	1	tr|A0A095WIY3|A0A095WIY3_9BURK	2-methylcitrate dehydratase OS=A
1.1e-236	799.3	1.0	1	tr|A0A449IL19|A0A449IL19_PSEFR	Propionate catabolism protein OS
1.4e-236	798.9	1.0	1	tr|H0FB84|H0FB84_9BURK	MmgE/PrpD family protein 3 OS=Ac
1.7e-236	798.6	1.0	1	tr|A0A5E7N8H2|A0A5E7N8H2_PSEFL	2-methylcitrate dehydratase OS=P
1.7e-236	798.6	1.0	1	tr|A0A6I6HD40|A0A6I6HD40_VARPD	MmgE/PrpD family protein OS=Vari
1.8e-236	798.5	1.0	1	tr|A0A0Q6N5I6|A0A0Q6N5I6_9BURK	2-methylcitrate dehydratase OS=V
2e-236	798.4	1.0	1	tr|A0A6S7BXM6|A0A6S7BXM6_9BURK	2-methylcitrate dehydratase OS=A
2.2e-236	798.2	1.0	1	tr|A0A6J5C2X5|A0A6J5C2X5_ACHDE	MmgE/PrpD family protein OS=Achr
2.4e-236	798.1	1.0	1	tr|A0A1S2N3Z3|A0A1S2N3Z3_9BURK	MmgE/PrpD family protein OS=Mass
3.7e-236	797.5	1.0	1	tr|A0A5B2UZW4|A0A5B2UZW4_9PSED	MmgE/PrpD family protein OS=Pseu
3.8e-236	797.5	1.0	1	tr|A0A924HWL8|A0A924HWL8_9BURK	MmgE/PrpD family protein OS=Herm
4.7e-236	797.2	1.0	1	tr|A0A1W6Z9E2|A0A1W6Z9E2_9BORD	2-methylcitrate dehydratase OS=B
4.8e-236	797.1	1.0	1	tr|A0A1D2S286|A0A1D2S286_9BURK	2-methylcitrate dehydratase OS=A
4.8e-236	797.1	1.0	1	tr|H0BZ85|H0BZ85_9BURK	MmgE/PrpD family protein OS=Acid
5.7e-236	796.9	1.0	1	tr|A0A9D6G0H7|A0A9D6G0H7_9PROT	MmgE/PrpD family protein OS=Beta
6.3e-236	796.7	1.0	1	tr|A0A0T2Y9Z9|A0A0T2Y9Z9_9BURK	2-methylcitrate dehydratase OS=H
6.3e-236	796.7	1.0	1	tr|A0A1B3M2Q6|A0A1B3M2Q6_9BURK	MmgE/PrpD family protein OS=Hydr
6.3e-236	796.7	1.0	1	tr|A0A1Y2R6X5|A0A1Y2R6X5_9BURK	2-methylcitrate dehydratase OS=H
6.3e-236	796.7	1.0	1	tr|A0A2W4WBL4|A0A2W4WBL4_9BURK	MmgE/PrpD family protein OS=Burk
7e-236	796.6	1.0	1	tr|A0A2G0YGR4|A0A2G0YGR4_9PSED	2-methylcitrate dehydratase OS=P
7e-236	796.6	1.0	1	tr|A0A853GFF4|A0A853GFF4_9BURK	MmgE/PrpD family protein OS=Alca
7.4e-236	796.5	1.0	1	tr|A0A261SFN4|A0A261SFN4_9BORD	2-methylcitrate dehydratase OS=B
8.9e-236	796.2	1.0	1	tr|A0A1W6Z003|A0A1W6Z003_9BORD	2-methylcitrate dehydratase OS=B
9.1e-236	796.2	1.0	1	tr|A0A7W5DAD1|A0A7W5DAD1_9BURK	2-methylcitrate dehydratase PrpD
9.2e-236	796.2	1.0	1	tr|A0A853GJ63|A0A853GJ63_9BURK	MmgE/PrpD family protein OS=Alca
9.3e-236	796.2	1.0	1	tr|A0A2N4U1X6|A0A2N4U1X6_9BURK	2-methylcitrate dehydratase OS=P
9.7e-236	796.1	1.0	1	tr|A0A0K1QTC6|A0A0K1QTC6_PSEFL	2-methylcitrate dehydratase OS=P
1.1e-235	796.0	1.0	1	tr|A0A3S0Q687|A0A3S0Q687_9BURK	MmgE/PrpD family protein OS=Cand
1.1e-235	795.9	1.0	1	tr|A9ILQ4|A9ILQ4_BORPD	2-methylcitrate dehydratase OS=B
1.4e-235	795.6	1.0	1	tr|A0A7Y8GUI0|A0A7Y8GUI0_9BURK	MmgE/PrpD family protein OS=Hydr
1.4e-235	795.6	1.0	1	tr|A0A5A9Z162|A0A5A9Z162_9BURK	MmgE/PrpD family protein OS=Pusi
1.5e-235	795.5	1.0	1	tr|A0A2T7SYE6|A0A2T7SYE6_9BURK	2-methylcitrate dehydratase OS=L
1.5e-235	795.5	1.0	1	tr|A0A239IT78|A0A239IT78_9PSED	2-methylcitrate dehydratase PrpD
1.5e-235	795.5	1.0	1	tr|A0A4R6I2H1|A0A4R6I2H1_9GAMM	2-methylcitrate dehydratase PrpD
1.5e-235	795.5	1.0	1	tr|A0A7Z0MX16|A0A7Z0MX16_9BURK	MmgE/PrpD family protein OS=Alca
1.6e-235	795.4	1.0	1	tr|A0A853GUJ9|A0A853GUJ9_9BURK	MmgE/PrpD family protein OS=Poll
1.6e-235	795.4	1.0	1	tr|F4GTF7|F4GTF7_PUSST	2-methylcitrate dehydratase OS=P
1.8e-235	795.3	1.0	1	tr|A0A3N7E375|A0A3N7E375_9BURK	2-methylcitrate dehydratase OS=V
1.9e-235	795.2	1.0	1	tr|A0AA92M6I1|A0AA92M6I1_9BURK	MmgE/PrpD family protein OS=Vari
2.1e-235	795.1	1.0	1	tr|A0A7Y0ZMB0|A0A7Y0ZMB0_9PSED	MmgE/PrpD family protein OS=Pseu
2.2e-235	794.9	1.0	1	tr|A0A916SSM4|A0A916SSM4_9BURK	2-methylcitrate dehydratase OS=P
2.5e-235	794.8	1.0	1	tr|A0A3A3FPT0|A0A3A3FPT0_9BURK	MmgE/PrpD family protein OS=Novi
2.5e-235	794.8	1.0	1	tr|A0A261VNG6|A0A261VNG6_9BORD	2-methylcitrate dehydratase OS=B
3e-235	794.5	1.0	1	tr|A0AA91DUK1|A0AA91DUK1_VARPD	2-methylcitrate dehydratase OS=V
3.3e-235	794.4	1.0	1	tr|A0A286B6Q6|A0A286B6Q6_9BURK	2-methylcitrate dehydratase PrpD
3.4e-235	794.3	1.0	1	tr|A0A1M5W3I1|A0A1M5W3I1_9BURK	2-methylcitrate dehydratase PrpD
3.9e-235	794.1	1.0	1	tr|K9DPH1|K9DPH1_9BURK	MmgE/PrpD family protein OS=Mass
4.7e-235	793.9	1.0	1	tr|A0A2A2DLQ0|A0A2A2DLQ0_9PSED	2-methylcitrate dehydratase OS=P
4.7e-235	793.9	1.0	1	tr|A0A1I5W0G2|A0A1I5W0G2_9BURK	2-methylcitrate dehydratase PrpD
4.7e-235	793.9	1.0	1	tr|T1X6F0|T1X6F0_VARPD	Putative 2-methylcitrate dehydra
5e-235	793.8	1.0	1	tr|A0A5C7YU76|A0A5C7YU76_9BURK	MmgE/PrpD family protein OS=Limn
5.1e-235	793.7	1.0	1	tr|A0A1G5A5Q1|A0A1G5A5Q1_9BURK	2-methylcitrate dehydratase PrpD
5.2e-235	793.7	1.0	1	tr|A0A257ED00|A0A257ED00_9BURK	2-methylcitrate dehydratase OS=C
5.2e-235	793.7	1.0	1	tr|A0AAW8EMQ3|A0AAW8EMQ3_VARPD	2-methylcitrate dehydratase PrpD
5.4e-235	793.7	1.0	1	tr|A0A7G8VB75|A0A7G8VB75_9BURK	MmgE/PrpD family protein OS=Vari
5.7e-235	793.6	1.0	1	tr|C5CRN0|C5CRN0_VARPS	MmgE/PrpD family protein OS=Vari
5.8e-235	793.6	1.0	1	tr|A0A7W9X4Q7|A0A7W9X4Q7_9BURK	2-methylcitrate dehydratase PrpD
6.2e-235	793.5	1.0	1	tr|A0A923XPJ8|A0A923XPJ8_9BURK	MmgE/PrpD family protein OS=Raml
6.5e-235	793.4	1.0	1	tr|A0A0Q7IKP7|A0A0Q7IKP7_9BURK	2-methylcitrate dehydratase OS=V
6.7e-235	793.4	1.0	1	tr|A0A561CCG3|A0A561CCG3_9BURK	2-methylcitrate dehydratase PrpD
7.7e-235	793.2	1.0	1	tr|A0A5Q0M290|A0A5Q0M290_VARPD	MmgE/PrpD family protein OS=Vari
8e-235	793.1	1.0	1	tr|A0A1M4W528|A0A1M4W528_9GAMM	2-methylcitrate dehydratase PrpD
8.1e-235	793.1	1.0	1	tr|A0A1G8MPS2|A0A1G8MPS2_9BURK	2-methylcitrate dehydratase PrpD
8.4e-235	793.0	1.0	1	tr|A0A0Q7CWZ8|A0A0Q7CWZ8_9BURK	2-methylcitrate dehydratase OS=V
9e-235	792.9	1.0	1	tr|A0A947PL06|A0A947PL06_9GAMM	MmgE/PrpD family protein OS=Gamm
9e-235	792.9	1.0	1	tr|A0AAE3XVU8|A0AAE3XVU8_VARPD	2-methylcitrate dehydratase PrpD
9e-235	792.9	1.0	1	tr|A0A7Y7IBI5|A0A7Y7IBI5_9BURK	2-methylcitrate dehydratase PrpD
9.2e-235	792.9	1.0	1	tr|A0A2N4UH66|A0A2N4UH66_9BURK	2-methylcitrate dehydratase OS=P
9.5e-235	792.9	1.0	1	tr|A0A3S0XG46|A0A3S0XG46_9BURK	MmgE/PrpD family protein OS=Vari
9.8e-235	792.8	1.0	1	tr|A0A7Y1MVN3|A0A7Y1MVN3_9PSED	MmgE/PrpD family protein OS=Pseu
1.1e-234	792.6	1.0	1	tr|A0A2X2DCM5|A0A2X2DCM5_PSELU	Propionate catabolism protein OS
1.2e-234	792.6	1.0	1	tr|A0A562ZS98|A0A562ZS98_9BURK	MmgE/PrpD family protein OS=Caen
1.2e-234	792.5	1.0	1	tr|A0A0Q7LKK0|A0A0Q7LKK0_9BURK	2-methylcitrate dehydratase OS=V
1.2e-234	792.5	1.0	1	tr|A0A0C6P0B5|A0A0C6P0B5_BORBO	MmgE/PrpD family protein OS=Bord
1.2e-234	792.5	1.0	1	tr|A0A0H3LWN7|A0A0H3LWN7_BORBR	MmgE/PrpD family protein OS=Bord
1.2e-234	792.5	1.0	1	tr|K0M9C7|K0M9C7_BORPB	MmgE/PrpD family protein OS=Bord
1.3e-234	792.4	1.0	1	tr|A0A2G6X3B7|A0A2G6X3B7_9BURK	2-methylcitrate dehydratase PrpD
1.3e-234	792.4	1.0	1	tr|A0A429WPT7|A0A429WPT7_9BURK	MmgE/PrpD family protein OS=Vari
1.3e-234	792.4	1.0	1	tr|A0A932B9Z3|A0A932B9Z3_9BURK	MmgE/PrpD family protein OS=Burk
1.4e-234	792.4	1.0	1	tr|A0AAW8DZH3|A0AAW8DZH3_9BURK	2-methylcitrate dehydratase PrpD
1.4e-234	792.3	1.0	1	tr|A0A3S0J9E0|A0A3S0J9E0_9BURK	MmgE/PrpD family protein OS=Vari
1.6e-234	792.1	1.0	1	tr|A0A429WUD2|A0A429WUD2_9BURK	MmgE/PrpD family protein OS=Vari
1.6e-234	792.1	1.0	1	tr|A0A250DPZ5|A0A250DPZ5_9BURK	2-methylcitrate dehydratase OS=V
1.7e-234	792.0	1.0	1	tr|A0A0J6C0R4|A0A0J6C0R4_9BORD	MmgE/PrpD family OS=Bordetella p
1.8e-234	791.9	1.0	1	tr|A0A2D0IAG7|A0A2D0IAG7_9BURK	2-methylcitrate dehydratase OS=C
1.9e-234	791.9	1.0	1	tr|A0A1G9PYX4|A0A1G9PYX4_9PSED	2-methylcitrate dehydratase PrpD
1.9e-234	791.8	1.0	1	tr|A0A4U8V6C4|A0A4U8V6C4_9BURK	MmgE/PrpD family protein OS=Burk
2.1e-234	791.7	1.0	1	tr|A0A927FEU7|A0A927FEU7_9BURK	MmgE/PrpD family protein OS=Limn
2.1e-234	791.7	1.0	1	tr|A0A1H7UB33|A0A1H7UB33_9BURK	2-methylcitrate dehydratase PrpD
2.2e-234	791.7	1.0	1	tr|A0A9X8D346|A0A9X8D346_9BURK	MmgE/PrpD family protein OS=Acid
2.3e-234	791.6	1.0	1	tr|A0A0H2M362|A0A0H2M362_VARPD	MmgE/PrpD family protein OS=Vari
2.4e-234	791.5	1.0	1	tr|A0A0D0L6C4|A0A0D0L6C4_VARPD	2-methylcitrate dehydratase OS=V
2.4e-234	791.5	1.0	1	tr|Q7W6C2|Q7W6C2_BORPA	MmgE/PrpD family protein OS=Bord
2.4e-234	791.5	1.0	1	tr|A0A3S0BCK5|A0A3S0BCK5_9BURK	MmgE/PrpD family protein OS=Vari
2.5e-234	791.5	1.0	1	tr|A0A315CJ60|A0A315CJ60_9BURK	2-methylcitrate dehydratase OS=L
2.6e-234	791.4	1.0	1	tr|A0AAN1RZE9|A0AAN1RZE9_9BORD	MmgE/PrpD family protein OS=Bord
3e-234	791.2	1.0	1	tr|A0A1E4J4Q2|A0A1E4J4Q2_9BURK	2-methylcitrate dehydratase OS=V
3.1e-234	791.2	1.0	1	tr|A0A2N4SE66|A0A2N4SE66_9BURK	2-methylcitrate dehydratase OS=V
3.2e-234	791.1	1.0	1	tr|A0A7L8SJ42|A0A7L8SJ42_9BURK	MmgE/PrpD family protein OS=Vari
3.5e-234	791.0	1.0	1	tr|A0A0R0MHF0|A0A0R0MHF0_9BURK	2-methylcitrate dehydratase OS=C
3.8e-234	790.9	1.0	1	tr|A0A7Z0STV2|A0A7Z0STV2_9BURK	MmgE/PrpD family protein OS=Alca
4e-234	790.8	1.0	1	tr|A0A522LTJ1|A0A522LTJ1_9BURK	MmgE/PrpD family protein OS=Burk
4e-234	790.8	1.0	1	tr|J3CTU5|J3CTU5_9BURK	2-methylcitrate dehydratase PrpD
4.3e-234	790.7	1.0	1	tr|A0A0Q7EBI2|A0A0Q7EBI2_9BURK	2-methylcitrate dehydratase OS=M
4.3e-234	790.7	1.0	1	tr|A0A936HUX1|A0A936HUX1_9PROT	MmgE/PrpD family protein OS=Sulf
4.6e-234	790.6	1.0	1	tr|A0A1C6QYB0|A0A1C6QYB0_9BURK	2-methylcitrate dehydratase PrpD
4.7e-234	790.6	1.0	1	tr|J3AZN3|J3AZN3_9PSED	2-methylcitrate dehydratase PrpD
6.3e-234	790.2	1.0	1	tr|A0AAJ5NDE0|A0AAJ5NDE0_9BURK	2-methylcitrate dehydratase OS=B
6.5e-234	790.1	1.0	1	tr|A0A556AYV8|A0A556AYV8_9BURK	MmgE/PrpD family protein OS=Vert
6.8e-234	790.0	1.0	1	tr|A0A1H4AR61|A0A1H4AR61_9BURK	2-methylcitrate dehydratase PrpD
8.8e-234	789.7	1.0	1	tr|A0A315BA98|A0A315BA98_9BURK	2-methylcitrate dehydratase OS=L
8.8e-234	789.7	1.0	1	tr|A0A261VMI9|A0A261VMI9_9BORD	2-methylcitrate dehydratase OS=B
9e-234	789.6	1.0	1	tr|A0A7X4HEA7|A0A7X4HEA7_9BURK	MmgE/PrpD family protein OS=Pseu
9.4e-234	789.6	1.0	1	tr|A0A1H6WL95|A0A1H6WL95_9BURK	2-methylcitrate dehydratase PrpD
1e-233	789.4	1.0	1	tr|A0A4Q3N935|A0A4Q3N935_9BURK	MmgE/PrpD family protein OS=Coma
1e-233	789.4	1.0	1	tr|A0A923M7M5|A0A923M7M5_9BURK	MmgE/PrpD family protein OS=Raml
1.1e-233	789.4	1.0	1	tr|A0A1G7GT25|A0A1G7GT25_9BURK	2-methylcitrate dehydratase PrpD
1.1e-233	789.4	1.0	1	tr|A0A2Z5A7Y2|A0A2Z5A7Y2_9PSED	2-methylcitrate dehydratase OS=P
1.1e-233	789.3	1.0	1	tr|A0A0P0LM51|A0A0P0LM51_9BURK	MmgE/PrpD family protein OS=Limn
1.2e-233	789.2	1.0	1	tr|A0A0B4XHT6|A0A0B4XHT6_9GAMM	MmgE/PrpD family protein OS=Isoa
1.2e-233	789.2	1.0	1	tr|A0A6N0BWI2|A0A6N0BWI2_9BURK	MmgE/PrpD family protein OS=Rhod
1.3e-233	789.1	1.0	1	tr|A0A554RQ28|A0A554RQ28_9BURK	MmgE/PrpD family protein OS=Vari
1.4e-233	789.0	1.0	1	tr|A0A4R2N491|A0A4R2N491_9BURK	2-methylcitrate dehydratase PrpD
1.5e-233	788.9	1.0	1	tr|A0A853G212|A0A853G212_9BURK	MmgE/PrpD family protein OS=Para
1.5e-233	788.9	1.0	1	tr|E6V1G8|E6V1G8_VARPE	MmgE/PrpD family protein OS=Vari
1.6e-233	788.8	1.0	1	tr|A0A315AGW6|A0A315AGW6_9BURK	2-methylcitrate dehydratase OS=L
1.9e-233	788.6	1.0	1	tr|A1VP70|A1VP70_POLNA	MmgE/PrpD family protein OS=Pola
2.1e-233	788.5	1.0	1	tr|A0A2T6J6F0|A0A2T6J6F0_9BURK	2-methylcitrate dehydratase PrpD
2.2e-233	788.4	1.0	1	tr|A0A4P6WX16|A0A4P6WX16_HYDPS	MmgE/PrpD family protein OS=Hydr
2.5e-233	788.2	1.0	1	tr|A0A9D5Y3E2|A0A9D5Y3E2_9RHOO	MmgE/PrpD family protein OS=Rhod
2.5e-233	788.2	1.0	1	tr|A0A9D6X992|A0A9D6X992_9BURK	MmgE/PrpD family protein OS=Burk
2.8e-233	788.0	1.0	1	tr|A0A2N7TZT6|A0A2N7TZT6_9GAMM	2-methylcitrate dehydratase OS=B
3.2e-233	787.8	1.0	1	tr|A0A934Q022|A0A934Q022_9BURK	MmgE/PrpD family protein OS=Raml
3.3e-233	787.8	1.0	1	tr|A0A973E712|A0A973E712_9GAMM	MmgE/PrpD family protein OS=Sali
3.3e-233	787.8	1.0	1	tr|A0A1S2T3F4|A0A1S2T3F4_9BURK	2-methylcitrate dehydratase OS=P
3.3e-233	787.8	1.0	1	tr|A0A840FL76|A0A840FL76_9BURK	2-methylcitrate dehydratase PrpD
3.5e-233	787.7	1.0	1	tr|A0A210RYF3|A0A210RYF3_9BURK	2-methylcitrate dehydratase OS=P
3.8e-233	787.6	1.0	1	tr|A0AAW8D1U9|A0AAW8D1U9_9BURK	2-methylcitrate dehydratase PrpD
3.8e-233	787.6	1.0	1	tr|A0A5M8B420|A0A5M8B420_9BURK	MmgE/PrpD family protein OS=Cupr
3.8e-233	787.6	1.0	1	tr|A0A3P3EYP0|A0A3P3EYP0_9BURK	MmgE/PrpD family protein OS=Vari
4e-233	787.5	1.0	1	tr|A0A515DAD2|A0A515DAD2_9BURK	MmgE/PrpD family protein OS=Rhod
4.2e-233	787.4	1.0	1	tr|A0A1G5MVQ9|A0A1G5MVQ9_9PSED	2-methylcitrate dehydratase PrpD
4.2e-233	787.4	1.0	1	tr|A0A679IT47|A0A679IT47_VARPD	2-methylcitrate dehydratase OS=V
4.6e-233	787.3	1.0	1	tr|A0A941UQ50|A0A941UQ50_9BURK	2-methylcitrate dehydratase OS=B
5.1e-233	787.1	1.0	1	tr|F5Y671|F5Y671_RAMTT	2-methylcitrate dehydratase OS=R
5.4e-233	787.1	2.0	2	tr|A0A1F4MSX2|A0A1F4MSX2_9BURK	2-methylcitrate dehydratase (Fra
5.7e-233	787.0	1.0	1	tr|A0A5D3WED7|A0A5D3WED7_9BACT	2-methylcitrate dehydratase PrpD
5.8e-233	787.0	1.0	1	tr|A0A480AXQ4|A0A480AXQ4_9BURK	2-methylcitrate dehydratase OS=R
6.4e-233	786.8	1.0	1	tr|M1RRQ0|M1RRQ0_9PROT	MmgE/PrpD family protein OS=beta
6.9e-233	786.7	1.0	1	tr|A0A975VJA4|A0A975VJA4_9BURK	MmgE/PrpD family protein OS=Raml
7.2e-233	786.7	1.0	1	tr|A0A6M9PQ10|A0A6M9PQ10_9BURK	2-methylcitrate dehydratase OS=P
7.3e-233	786.6	1.0	1	tr|A0A562PD72|A0A562PD72_9BURK	2-methylcitrate dehydratase PrpD
7.4e-233	786.6	1.0	1	tr|A0AAX3KZQ8|A0AAX3KZQ8_9PSED	MmgE/PrpD family protein OS=Pseu
8.2e-233	786.5	1.0	1	tr|A0A7X1TTH2|A0A7X1TTH2_9PROT	MmgE/PrpD family protein OS=Beta
8.2e-233	786.5	1.0	1	tr|A0A2P8KIE3|A0A2P8KIE3_9BURK	2-methylcitrate dehydratase OS=V
8.7e-233	786.4	1.0	1	tr|A0A6F8XFS3|A0A6F8XFS3_9GAMM	2-methylcitrate dehydratase PrpD
9.2e-233	786.3	1.0	1	tr|A0A0E3ZJA2|A0A0E3ZJA2_9BURK	Uncharacterized protein involved
9.3e-233	786.3	1.0	1	tr|A0A6B2R3F7|A0A6B2R3F7_9BURK	MmgE/PrpD family protein OS=Sheu
1e-232	786.2	1.0	1	tr|A0A6P2F1Q4|A0A6P2F1Q4_9BURK	MmgE/PrpD family protein OS=Vari
1.1e-232	786.1	1.0	1	tr|A0A9C7CMJ0|A0A9C7CMJ0_9BURK	2-methylcitrate dehydratase OS=P
1.1e-232	786.0	1.0	1	tr|A0A1Q3VWV9|A0A1Q3VWV9_9PROT	2-methylcitrate dehydratase OS=C
1.1e-232	786.0	1.0	1	tr|K0CCY0|K0CCY0_ALCDB	MmgE/PrpD family protein, putati
1.1e-232	786.0	1.0	1	tr|A0A6M9Q308|A0A6M9Q308_9BURK	2-methylcitrate dehydratase OS=P
1.2e-232	785.9	1.0	1	tr|A0A0Q6WEG9|A0A0Q6WEG9_9BURK	2-methylcitrate dehydratase OS=M
1.3e-232	785.8	1.0	1	tr|A0A254Q0S2|A0A254Q0S2_9BURK	2-methylcitrate dehydratase OS=P
1.4e-232	785.7	1.0	1	tr|A0A9E2BSP8|A0A9E2BSP8_9BURK	MmgE/PrpD family protein OS=Rhod
1.5e-232	785.7	1.0	1	tr|A0A1F4HJF5|A0A1F4HJF5_9BURK	2-methylcitrate dehydratase OS=B
1.5e-232	785.6	1.0	1	tr|A0A191UFW3|A0A191UFW3_9BURK	2-methylcitrate dehydratase OS=P
1.7e-232	785.4	1.0	1	tr|A0A7Z0MRS1|A0A7Z0MRS1_9BURK	MmgE/PrpD family protein OS=Alca
1.7e-232	785.4	1.0	1	tr|A0A1S2DAT9|A0A1S2DAT9_9GAMM	2-methylcitrate dehydratase OS=S
1.8e-232	785.4	1.0	1	tr|A0A1Q8SQY8|A0A1Q8SQY8_9GAMM	2-methylcitrate dehydratase OS=S
2.1e-232	785.1	1.0	1	tr|A0A2S7JQ47|A0A2S7JQ47_9BURK	2-methylcitrate dehydratase OS=L
2.3e-232	785.0	1.0	1	tr|A0A6N1B760|A0A6N1B760_9BURK	MmgE/PrpD family protein OS=Cupr
2.3e-232	785.0	1.0	1	tr|A0A7T5CG22|A0A7T5CG22_9BURK	MmgE/PrpD family protein OS=Cupr
2.3e-232	785.0	1.0	1	tr|A0A329HV62|A0A329HV62_9PSED	MmgE/PrpD family protein OS=Pseu
2.4e-232	785.0	1.0	1	tr|A0A1S8FJ30|A0A1S8FJ30_9BURK	2-methylcitrate dehydratase OS=P
2.7e-232	784.8	1.0	1	tr|A0A5C6V390|A0A5C6V390_9BURK	MmgE/PrpD family protein OS=Para
2.7e-232	784.8	1.0	1	tr|A0A1Q8TEI2|A0A1Q8TEI2_9GAMM	2-methylcitrate dehydratase OS=C
3e-232	784.6	1.0	1	tr|A0A1F8VSU4|A0A1F8VSU4_9BURK	2-methylcitrate dehydratase OS=C
3.1e-232	784.6	1.0	1	tr|A0A158M4I1|A0A158M4I1_9BORD	MmgE/PrpD family protein OS=Bord
3.3e-232	784.5	1.0	1	tr|A0A2R4XHJ3|A0A2R4XHJ3_9BURK	2-methylcitrate dehydratase OS=O
3.7e-232	784.3	1.0	1	tr|A0A924GUT9|A0A924GUT9_9BURK	MmgE/PrpD family protein OS=Pola
3.9e-232	784.2	1.0	1	tr|A0AAW9Q5F5|A0AAW9Q5F5_9BURK	MmgE/PrpD family protein OS=Aqui
4e-232	784.2	1.0	1	tr|A0A2N2THX9|A0A2N2THX9_9PROT	2-methylcitrate dehydratase OS=B
4.3e-232	784.1	1.0	1	tr|A0A562B358|A0A562B358_9BURK	2-methylcitrate dehydratase PrpD
4.5e-232	784.0	1.0	1	tr|A0A0T7CNZ9|A0A0T7CNZ9_BORP1	MmgE/PrpD family protein OS=Bord
4.5e-232	784.0	1.0	1	tr|A0A376C1M7|A0A376C1M7_BORPT	MmgE/PrpD family OS=Bordetella p
4.5e-232	784.0	1.0	1	tr|A0AAI9J373|A0AAI9J373_BORPT	MmgE/PrpD family protein OS=Bord
4.5e-232	784.0	1.0	1	tr|Q7VXY2|Q7VXY2_BORPE	MmgE/PrpD family protein OS=Bord
4.6e-232	784.0	1.0	1	tr|A0A3A3G360|A0A3A3G360_9BURK	MmgE/PrpD family protein OS=Novi
5.2e-232	783.8	1.0	1	tr|A0A6M9PIN3|A0A6M9PIN3_9BURK	2-methylcitrate dehydratase OS=P
6e-232	783.6	1.0	1	tr|A0A640WJQ7|A0A640WJQ7_9GAMM	MmgE/PrpD family protein OS=Sali
6.4e-232	783.5	1.0	1	tr|A0A7Y6TYY3|A0A7Y6TYY3_9BURK	MmgE/PrpD family protein OS=Schl
6.4e-232	783.5	1.0	1	tr|A0A7Y6NQW9|A0A7Y6NQW9_9BURK	MmgE/PrpD family protein OS=Schl
6.7e-232	783.5	1.0	1	tr|A0AA43D264|A0AA43D264_9PROT	MmgE/PrpD family protein OS=Beta
7e-232	783.4	1.0	1	tr|A0A257E871|A0A257E871_9BURK	2-methylcitrate dehydratase OS=C
7.3e-232	783.4	1.0	1	tr|A0A7Z0MJD6|A0A7Z0MJD6_9BURK	MmgE/PrpD family protein OS=Alca
7.6e-232	783.3	1.0	1	tr|A0A520H1W0|A0A520H1W0_9BURK	MmgE/PrpD family protein OS=Vari
8e-232	783.2	1.0	1	tr|A0A8B6LNI1|A0A8B6LNI1_9BURK	MmgE/PrpD family protein OS=Vari
8.6e-232	783.1	1.0	1	tr|A0A4R0XM56|A0A4R0XM56_9BURK	2-methylcitrate dehydratase OS=P
9.5e-232	783.0	1.0	1	tr|A0A1Y0BFI8|A0A1Y0BFI8_9BACT	E32 OS=uncultured bacterium OX=7
1e-231	782.8	1.0	1	tr|A0A3N5XL59|A0A3N5XL59_9PROT	MmgE/PrpD family protein OS=Beta
1.1e-231	782.8	1.0	1	tr|A0A972NZ31|A0A972NZ31_9BURK	MmgE/PrpD family protein OS=Para
1.1e-231	782.8	1.0	1	tr|A0A923UYY4|A0A923UYY4_9BURK	MmgE/PrpD family protein OS=Herm
1.1e-231	782.8	1.0	1	tr|A0A936KDP2|A0A936KDP2_9BURK	MmgE/PrpD family protein OS=Burk
1.3e-231	782.5	1.0	1	tr|A0A2G4J6L1|A0A2G4J6L1_9BURK	2-methylcitrate dehydratase OS=A
1.4e-231	782.5	1.0	1	tr|A0AAU7LYQ0|A0AAU7LYQ0_9BURK	MmgE/PrpD family protein OS=Pola
1.4e-231	782.5	1.0	1	tr|A0A9Q3ZIB2|A0A9Q3ZIB2_9GAMM	MmgE/PrpD family protein OS=Allo
1.4e-231	782.4	1.0	1	tr|V2G5U5|V2G5U5_9BURK	2-methylcitrate dehydratase OS=C
1.5e-231	782.3	1.0	1	tr|A0A2T4DK82|A0A2T4DK82_9GAMM	2-methylcitrate dehydratase OS=M
1.5e-231	782.3	1.0	1	tr|A0A833H9V5|A0A833H9V5_9HYPH	MmgE/PrpD family protein OS=Rhiz
1.6e-231	782.2	1.0	1	tr|A0A1Q8T386|A0A1Q8T386_9GAMM	2-methylcitrate dehydratase OS=S
1.8e-231	782.1	1.0	1	tr|A0A1U9UY68|A0A1U9UY68_CUPNE	2-methylcitrate dehydratase OS=C
1.9e-231	782.0	1.0	1	tr|A0A2T7U9M5|A0A2T7U9M5_9BURK	2-methylcitrate dehydratase OS=L
1.9e-231	782.0	1.0	1	tr|A0A1L9GLV4|A0A1L9GLV4_9BURK	2-methylcitrate dehydratase OS=P
2e-231	781.9	1.0	1	tr|A0A922VX99|A0A922VX99_9PROT	2-methylcitrate dehydratase OS=A
2e-231	781.9	1.0	1	tr|A0AAN1JID0|A0AAN1JID0_9BURK	MmgE/PrpD family protein OS=Para
2.3e-231	781.7	1.0	1	tr|A0A3N5N435|A0A3N5N435_9PROT	MmgE/PrpD family protein (Fragme
2.3e-231	781.7	1.0	1	tr|A0A6P2YQ72|A0A6P2YQ72_BURL3	2-methylcitrate dehydratase OS=B
2.5e-231	781.6	1.0	1	tr|A0A022G8V7|A0A022G8V7_9BURK	2-methylcitrate dehydratase OS=C
2.6e-231	781.5	1.0	1	tr|A3JCU4|A3JCU4_9GAMM	MmgE/PrpD family protein OS=Mari
2.7e-231	781.5	1.0	1	tr|A0A370NUI5|A0A370NUI5_9BURK	MmgE/PrpD family protein OS=Cupr
2.8e-231	781.4	1.0	1	tr|A0A7Y0BJB8|A0A7Y0BJB8_9BURK	MmgE/PrpD family protein OS=Pola
2.8e-231	781.4	1.0	1	tr|A0A7Y9LNT4|A0A7Y9LNT4_9BURK	2-methylcitrate dehydratase PrpD
2.9e-231	781.4	1.0	1	tr|A0A6J5JTV4|A0A6J5JTV4_9BURK	2-methylcitrate dehydratase OS=B
3.1e-231	781.3	1.0	1	tr|A0A254PW38|A0A254PW38_9BURK	2-methylcitrate dehydratase OS=P
3.3e-231	781.2	1.0	1	tr|A0A972XS16|A0A972XS16_9BURK	MmgE/PrpD family protein OS=Pola
3.3e-231	781.2	1.0	1	tr|A0A3N8ARU1|A0A3N8ARU1_9BURK	MmgE/PrpD family protein OS=Burk
3.5e-231	781.1	1.0	1	tr|A0A918JR20|A0A918JR20_9BURK	2-methylcitrate dehydratase OS=A
3.6e-231	781.1	1.0	1	tr|A0A157SPK6|A0A157SPK6_9BORD	Catabolic enzyme OS=Bordetella t
3.9e-231	780.9	1.0	1	tr|A0A367P8N8|A0A367P8N8_CUPNE	MmgE/PrpD family protein OS=Cupr
4.9e-231	780.6	1.0	1	tr|A0A6P2EVW4|A0A6P2EVW4_9BURK	MmgE/PrpD family protein OS=Vari
5.4e-231	780.5	1.0	1	tr|R7XBS5|R7XBS5_9BURK	2-methylcitrate dehydratase OS=C
5.4e-231	780.5	1.0	1	tr|A0A3D8K4C0|A0A3D8K4C0_9BURK	MmgE/PrpD family protein OS=Trin
5.6e-231	780.4	1.0	1	tr|A0A971XTI1|A0A971XTI1_9BURK	MmgE/PrpD family protein OS=Alca
5.9e-231	780.4	1.0	1	tr|Q0K3E6|Q0K3E6_CUPNH	2-Methylcitrate dehydratase OS=C
6e-231	780.3	1.0	1	tr|A0A976B3M1|A0A976B3M1_9BURK	2-methylcitrate dehydratase OS=C
6.4e-231	780.3	1.0	1	tr|A0A258MUF9|A0A258MUF9_9BURK	2-methylcitrate dehydratase OS=P
6.4e-231	780.3	1.0	1	tr|A0A259DLL5|A0A259DLL5_9BURK	2-methylcitrate dehydratase OS=P
6.4e-231	780.3	1.0	1	tr|A0A259ISQ1|A0A259ISQ1_9BURK	2-methylcitrate dehydratase OS=P
6.4e-231	780.2	1.0	1	tr|A0A952ZCA4|A0A952ZCA4_9BURK	MmgE/PrpD family protein OS=Burk
6.4e-231	780.2	1.0	1	tr|F8GRF2|F8GRF2_CUPNN	2-methylcitrate dehydratase PrpD
6.6e-231	780.2	1.0	1	tr|A0A257DDX5|A0A257DDX5_9BURK	2-methylcitrate dehydratase OS=B
6.8e-231	780.2	1.0	1	tr|A0A512HNC0|A0A512HNC0_9HYPH	2-methylcitrate dehydratase OS=C
7e-231	780.1	1.0	1	tr|A0A972C9X5|A0A972C9X5_9BURK	MmgE/PrpD family protein OS=Alca
7.2e-231	780.1	1.0	1	tr|A0A375D770|A0A375D770_9BURK	2-methylcitrate dehydratase OS=C
7.2e-231	780.1	1.0	1	tr|A0A643FZ26|A0A643FZ26_9BURK	MmgE/PrpD family protein OS=Cupr
7.3e-231	780.0	1.0	1	tr|A0A1K0JX79|A0A1K0JX79_CUPNE	2-methylcitrate dehydratase PrpD
7.5e-231	780.0	1.0	1	tr|A0A7Y6RGM7|A0A7Y6RGM7_9GAMM	MmgE/PrpD family protein OS=Vree
7.7e-231	780.0	1.0	1	tr|A0A375JAL0|A0A375JAL0_9BURK	2-methylcitrate dehydratase PrpD
7.9e-231	779.9	1.0	1	tr|A0A069IGD5|A0A069IGD5_9BURK	2-methylcitrate dehydratase OS=C
8.4e-231	779.8	1.0	1	tr|A0A935KEJ1|A0A935KEJ1_9PROT	MmgE/PrpD family protein OS=Beta
8.6e-231	779.8	1.0	1	tr|H1S727|H1S727_9BURK	MmgE/PrpD family protein OS=Cupr
9.2e-231	779.7	2025-01-01	1	tr|A0A3A0F9N9|A0A3A0F9N9_9BURK	2-methylcitrate dehydratase OS=B
1e-230	779.6	1.0	1	tr|A0A4R5J3P1|A0A4R5J3P1_9BURK	MmgE/PrpD family protein OS=Cupr
1.1e-230	779.5	1.0	1	tr|A0A0C4YPC5|A0A0C4YPC5_9BURK	MmgE/PrpD family protein OS=Cupr
1.1e-230	779.5	1.0	1	tr|A0A562ZXL8|A0A562ZXL8_9BURK	MmgE/PrpD family protein OS=Caen
1.1e-230	779.5	1.0	1	tr|A0A953T1F8|A0A953T1F8_9BURK	MmgE/PrpD family protein OS=Zwar
1.1e-230	779.4	1.0	1	tr|A0A2W7NVV4|A0A2W7NVV4_9BURK	2-methylcitrate dehydratase PrpD
1.1e-230	779.4	1.0	1	tr|A0A375CM16|A0A375CM16_9BURK	2-methylcitrate dehydratase PrpD
1.2e-230	779.4	1.0	1	tr|A0A976A478|A0A976A478_9BURK	2-methylcitrate dehydratase OS=C
1.2e-230	779.3	1.0	1	tr|A0A2N5C746|A0A2N5C746_9BURK	2-methylcitrate dehydratase OS=C
1.3e-230	779.3	1.0	1	tr|A0A924U6L6|A0A924U6L6_9BURK	MmgE/PrpD family protein OS=Rhiz
1.3e-230	779.2	1.0	1	tr|A0A522TY75|A0A522TY75_9BURK	MmgE/PrpD family protein OS=Cast
1.3e-230	779.2	1.0	1	tr|A0A975X938|A0A975X938_9BURK	2-methylcitrate dehydratase PrpD
1.4e-230	779.1	1.0	1	tr|A0A0U3UIB3|A0A0U3UIB3_9BACT	MmgE/PrpD family protein OS=uncu
1.5e-230	779.1	1.0	1	tr|A0A410GAK6|A0A410GAK6_9BURK	2-methylcitrate dehydratase OS=P
1.5e-230	779.0	1.0	1	tr|A0A6P2V8G4|A0A6P2V8G4_BURL3	2-methylcitrate dehydratase OS=B
1.6e-230	779.0	1.0	1	tr|A0A1G9GWB2|A0A1G9GWB2_9GAMM	2-methylcitrate dehydratase PrpD
1.6e-230	779.0	1.0	1	tr|A0A7Z7NQ12|A0A7Z7NQ12_9BURK	2-methylcitrate dehydratase PrpD
1.6e-230	778.9	1.0	1	tr|A0A7W4VGD0|A0A7W4VGD0_9BURK	2-methylcitrate dehydratase PrpD
1.7e-230	778.8	1.0	1	tr|A0A442SAF9|A0A442SAF9_9HYPH	MmgE/PrpD family protein OS=Meso
1.8e-230	778.8	1.0	1	tr|A0A4Q7RGF0|A0A4Q7RGF0_9BURK	2-methylcitrate dehydratase PrpD
1.9e-230	778.7	1.0	1	tr|A0A1G6YG42|A0A1G6YG42_9BURK	2-methylcitrate dehydratase PrpD
1.9e-230	778.7	1.0	1	tr|A0A142JRS9|A0A142JRS9_9BURK	2-methylcitrate dehydratase OS=C
2e-230	778.6	1.0	1	tr|B3R8N5|B3R8N5_CUPTR	2-methylcitrate dehydratase PrpD
2.1e-230	778.6	1.0	1	tr|A0A7Z0MAZ5|A0A7Z0MAZ5_9BURK	MmgE/PrpD family protein OS=Alca
2.2e-230	778.5	1.0	1	tr|H5WUP6|H5WUP6_9BURK	Uncharacterized protein involved
2.6e-230	778.3	1.0	1	tr|A0A225MGC9|A0A225MGC9_9BURK	2-methylcitrate dehydratase OS=C
2.7e-230	778.2	1.0	1	tr|A0A1I1GLK2|A0A1I1GLK2_9BURK	2-methylcitrate dehydratase PrpD
3e-230	778.0	1.0	1	tr|A0A375HQR3|A0A375HQR3_9BURK	2-methylcitrate dehydratase OS=C
3e-230	778.0	1.0	1	tr|A0A258NN86|A0A258NN86_9BURK	2-methylcitrate dehydratase OS=P
3.1e-230	778.0	1.0	1	tr|A0AAE9I9V5|A0AAE9I9V5_9BURK	MmgE/PrpD family protein OS=Cupr
3.5e-230	777.8	1.0	1	tr|A4SY93|A4SY93_POLAQ	MmgE/PrpD family protein OS=Poly
3.5e-230	777.8	1.0	1	tr|A0A2M8VIS2|A0A2M8VIS2_9BURK	2-methylcitrate dehydratase PrpD
4.1e-230	777.6	1.0	1	tr|A0A2M6VA25|A0A2M6VA25_9BURK	2-methylcitrate dehydratase OS=L
4.3e-230	777.5	1.0	1	tr|A0AAC9ISS5|A0AAC9ISS5_9BURK	2-methylcitrate dehydratase OS=P
4.4e-230	777.5	1.0	1	tr|A0A522GSA6|A0A522GSA6_9BURK	MmgE/PrpD family protein OS=Cand
4.9e-230	777.3	1.0	1	tr|A0A7X3L3D3|A0A7X3L3D3_9BURK	MmgE/PrpD family protein OS=Cupr
4.9e-230	777.3	1.0	1	tr|A0A923M3R4|A0A923M3R4_9BURK	MmgE/PrpD family protein OS=Raml
4.9e-230	777.3	1.0	1	tr|A0A3D1V440|A0A3D1V440_UNCCH	2-methylcitrate dehydratase OS=C
5e-230	777.3	1.0	1	tr|A0A359KN92|A0A359KN92_UNCCH	2-methylcitrate dehydratase OS=C
5.1e-230	777.3	1.0	1	tr|A0A315EK74|A0A315EK74_9BURK	2-methylcitrate dehydratase OS=L
5.1e-230	777.3	1.0	1	tr|A0A315ETI1|A0A315ETI1_9BURK	2-methylcitrate dehydratase OS=L
5.2e-230	777.2	1.0	1	tr|A0A1N6JDH4|A0A1N6JDH4_9BURK	2-methylcitrate dehydratase PrpD
5.5e-230	777.2	1.0	1	tr|A0A4P7LDH8|A0A4P7LDH8_9BURK	MmgE/PrpD family protein OS=Cupr
5.9e-230	777.1	1.0	1	tr|A0A965W8M5|A0A965W8M5_9PROT	MmgE/PrpD family protein OS=Beta
6.6e-230	776.9	1.0	1	tr|A0A5D4GZ04|A0A5D4GZ04_9HYPH	MmgE/PrpD family protein OS=Meso
6.8e-230	776.9	1.0	1	tr|A0A1H0PHU1|A0A1H0PHU1_9RALS	2-methylcitrate dehydratase PrpD
7.4e-230	776.7	1.0	1	tr|A0A259ILJ8|A0A259ILJ8_9BURK	2-methylcitrate dehydratase OS=P
7.7e-230	776.7	1.0	1	tr|A0A6N9R951|A0A6N9R951_9RHOO	MmgE/PrpD family protein OS=Arom
9.5e-230	776.4	1.0	1	tr|A0A1D9H6Z7|A0A1D9H6Z7_9BURK	2-methylcitrate dehydratase OS=C
9.9e-230	776.3	1.0	1	tr|A0A442X5N9|A0A442X5N9_9HYPH	MmgE/PrpD family protein OS=Meso
1e-229	776.2	1.0	1	tr|A0A162PE36|A0A162PE36_9BURK	2-methylcitrate dehydratase OS=H
1.1e-229	776.2	1.0	1	tr|A0A976BFU5|A0A976BFU5_9BURK	2-Methylcitrate dehydratase OS=C
1.1e-229	776.2	1.0	1	tr|A0A916EPZ4|A0A916EPZ4_9BURK	2-methylcitrate dehydratase OS=R
1.2e-229	776.0	1.0	1	tr|Q1LGG0|Q1LGG0_CUPMC	MmgE/PrpD family protein OS=Cupr
1.2e-229	776.0	1.0	1	tr|A0A519F0F7|A0A519F0F7_9BURK	MmgE/PrpD family protein OS=Vari
1.3e-229	776.0	1.0	1	tr|A0A0F0G257|A0A0F0G257_9BURK	2-methylcitrate dehydratase OS=B
1.3e-229	775.9	1.0	1	tr|A0A352RZ95|A0A352RZ95_9BURK	MmgE/PrpD family protein OS=Cupr
1.3e-229	775.9	1.0	1	tr|A0AAI9PMS9|A0AAI9PMS9_9BURK	2-methylcitrate dehydratase OS=C
1.3e-229	775.9	1.0	1	tr|A0A482IY93|A0A482IY93_9BURK	MmgE/PrpD family protein OS=Cupr
1.4e-229	775.9	1.0	1	tr|A0A7Y0CP25|A0A7Y0CP25_9BURK	MmgE/PrpD family protein OS=Rhod
1.4e-229	775.9	1.0	1	tr|A0AAU8SYB3|A0AAU8SYB3_9BURK	MmgE/PrpD family protein OS=Para
1.4e-229	775.8	1.0	1	tr|A0A9E0LBT8|A0A9E0LBT8_9BURK	MmgE/PrpD family protein OS=Gies
1.6e-229	775.6	1.0	1	tr|A0AAW3UU83|A0AAW3UU83_9BURK	2-methylcitrate dehydratase PrpD
1.6e-229	775.6	1.0	1	tr|A0A1F4E205|A0A1F4E205_9PROT	2-methylcitrate dehydratase OS=B
1.6e-229	775.6	1.0	1	tr|A0A522Y0V6|A0A522Y0V6_9PROT	MmgE/PrpD family protein OS=Rugo
1.7e-229	775.6	1.0	1	tr|A0A853IUC2|A0A853IUC2_9BURK	MmgE/PrpD family protein OS=Otto
1.7e-229	775.5	1.0	1	tr|A0A1I7ESD5|A0A1I7ESD5_9BURK	2-methylcitrate dehydratase PrpD
2e-229	775.4	1.0	1	tr|A0A924AQW3|A0A924AQW3_9BURK	MmgE/PrpD family protein OS=Pola
2.2e-229	775.2	1.0	1	tr|A0A1I5K222|A0A1I5K222_9BURK	2-methylcitrate dehydratase PrpD
2.3e-229	775.1	1.0	1	tr|A0A3D1JM37|A0A3D1JM37_9BURK	2-methylcitrate dehydratase OS=C
2.5e-229	775.0	1.0	1	tr|A0A2T0KEC0|A0A2T0KEC0_9BURK	2-methylcitrate dehydratase PrpD
2.6e-229	774.9	1.0	1	tr|A0A527HE49|A0A527HE49_9HYPH	MmgE/PrpD family protein OS=Meso
2.8e-229	774.8	1.0	1	tr|A0AAW4XW93|A0AAW4XW93_9BURK	MmgE/PrpD family protein OS=Coma
2.8e-229	774.8	1.0	1	tr|A0A7Z0NB71|A0A7Z0NB71_9GAMM	MmgE/PrpD family protein OS=Vree
2.9e-229	774.8	1.0	1	tr|A0A3S1NYI0|A0A3S1NYI0_9HYPH	MmgE/PrpD family protein OS=Meso
3e-229	774.7	1.0	1	tr|A0AAP5QGU6|A0AAP5QGU6_9BURK	MmgE/PrpD family protein OS=Para
3e-229	774.7	1.0	1	tr|A0A502DYU2|A0A502DYU2_9BURK	MmgE/PrpD family protein OS=Vari
3e-229	774.7	1.0	1	tr|A0A6J4SCJ2|A0A6J4SCJ2_9ACTN	Immune-responsive protein 1 OS=u
3.3e-229	774.6	1.0	1	tr|A0A520DED8|A0A520DED8_9BURK	MmgE/PrpD family protein (Fragme
3.4e-229	774.6	1.0	1	tr|A0A375IQQ7|A0A375IQQ7_9BURK	2-methylcitrate dehydratase PrpD
3.5e-229	774.5	1.0	1	tr|A0A3G8H6S5|A0A3G8H6S5_9BURK	MmgE/PrpD family protein OS=Cupr
4e-229	774.3	1.0	1	tr|A0A7G6T1B0|A0A7G6T1B0_9HYPH	MmgE/PrpD family protein OS=Meso
4.1e-229	774.3	1.0	1	tr|A0A2S7JSL0|A0A2S7JSL0_9BURK	2-methylcitrate dehydratase OS=L
4.2e-229	774.2	1.0	1	tr|A0A5P2HFA3|A0A5P2HFA3_9BURK	MmgE/PrpD family protein OS=Cupr
4.2e-229	774.2	1.0	1	tr|A0A4Z0C3Z7|A0A4Z0C3Z7_9BURK	MmgE/PrpD family protein OS=Raml
4.4e-229	774.2	1.0	1	tr|A0A537AS59|A0A537AS59_9PROT	MmgE/PrpD family protein OS=Beta
4.5e-229	774.2	1.0	1	tr|A0AAN0KSS8|A0AAN0KSS8_9BURK	MmgE/PrpD family protein OS=Coma
4.6e-229	774.1	1.0	1	tr|A0A4R7FTI7|A0A4R7FTI7_9BURK	2-methylcitrate dehydratase PrpD
4.9e-229	774.0	1.0	1	tr|A0A1G3CRC6|A0A1G3CRC6_9BURK	2-methylcitrate dehydratase OS=P
5e-229	774.0	1.0	1	tr|A0A5A7MAJ2|A0A5A7MAJ2_COMTE	2-methylcitrate dehydratase OS=C
5.1e-229	774.0	1.0	1	tr|A0A530ZD81|A0A530ZD81_9HYPH	MmgE/PrpD family protein OS=Meso
5.1e-229	774.0	1.0	1	tr|A0A521NPK2|A0A521NPK2_9BURK	MmgE/PrpD family protein OS=Vari
5.1e-229	774.0	1.0	1	tr|A0A965CU22|A0A965CU22_9PROT	MmgE/PrpD family protein OS=Beta
5.3e-229	773.9	1.0	1	tr|A0A928Y4V0|A0A928Y4V0_9BURK	MmgE/PrpD family protein OS=Burk
5.4e-229	773.9	1.0	1	tr|A0A363REB9|A0A363REB9_9BURK	2-methylcitrate dehydratase OS=C
5.8e-229	773.8	1.0	1	tr|A0A149PQA2|A0A149PQA2_9BURK	2-methylcitrate dehydratase OS=P
5.9e-229	773.8	1.0	1	tr|Q46VD6|Q46VD6_CUPPJ	MmgE/PrpD OS=Cupriavidus pinatub
6.1e-229	773.7	1.0	1	tr|A0AAU6R060|A0AAU6R060_9BURK	MmgE/PrpD family protein OS=Para
7.1e-229	773.5	1.0	1	tr|A0A534Y9A7|A0A534Y9A7_UNCDE	MmgE/PrpD family protein OS=Delt
7.9e-229	773.3	1.0	1	tr|N6YPV3|N6YPV3_THAL4	MmgE/PrpD family protein OS=Thau
8.5e-229	773.2	1.0	1	tr|A0A5P3VH62|A0A5P3VH62_9BURK	MmgE/PrpD family protein OS=Cupr
8.7e-229	773.2	1.0	1	tr|A0A4R3ME00|A0A4R3ME00_9BURK	2-methylcitrate dehydratase PrpD
9e-229	773.2	1.0	1	tr|A0A6N6W1Z6|A0A6N6W1Z6_9BURK	MmgE/PrpD family protein OS=Para
9e-229	773.2	1.0	1	tr|A0A1W1Y2S8|A0A1W1Y2S8_9BURK	2-methylcitrate dehydratase PrpD
9.3e-229	773.1	1.0	1	tr|A0AAP5BAE8|A0AAP5BAE8_9BURK	MmgE/PrpD family protein OS=Para
9.7e-229	773.1	1.0	1	tr|A0A6N6WJH4|A0A6N6WJH4_9BURK	MmgE/PrpD family protein OS=Para
1e-228	773.0	1.0	1	tr|A0A4S4ALV6|A0A4S4ALV6_9RHOO	MmgE/PrpD family protein OS=Pseu
1e-228	773.0	1.0	1	tr|A0A3S2CCK7|A0A3S2CCK7_9HYPH	MmgE/PrpD family protein OS=Meso
1e-228	773.0	1.0	1	tr|A0AB38T4G9|A0AB38T4G9_9HYPH	MmgE/PrpD family protein OS=Meso
1.1e-228	772.9	1.0	1	tr|A0A1N6GKD7|A0A1N6GKD7_9BURK	2-methylcitrate dehydratase PrpD
1.1e-228	772.9	1.0	1	tr|A0A349W6N8|A0A349W6N8_9BURK	2-methylcitrate dehydratase OS=C
1.1e-228	772.9	1.0	1	tr|E8TPG9|E8TPG9_MESCW	MmgE/PrpD family protein OS=Meso
1.4e-228	772.6	1.0	1	tr|A0A436A8H0|A0A436A8H0_9HYPH	MmgE/PrpD family protein OS=Meso
1.4e-228	772.5	1.0	1	tr|A0A388RUL6|A0A388RUL6_9BURK	MmgE/PrpD family protein OS=Cupr
1.5e-228	772.5	1.0	1	tr|A0A2T0XJC4|A0A2T0XJC4_9BURK	2-methylcitrate dehydratase PrpD
1.7e-228	772.3	1.0	1	tr|A0A952CF82|A0A952CF82_9RHOO	MmgE/PrpD family protein OS=Rhod
1.8e-228	772.1	1.0	1	tr|A0A5B8L1I5|A0A5B8L1I5_9HYPH	MmgE/PrpD family protein OS=Nitr
1.8e-228	772.1	1.0	1	tr|Q12G01|Q12G01_POLSJ	MmgE/PrpD OS=Polaromonas sp. (st
2.1e-228	772.0	1.0	1	tr|A0A2J6MRZ3|A0A2J6MRZ3_9BURK	2-methylcitrate dehydratase OS=B
2.1e-228	772.0	1.0	1	tr|A0A7G5ECG2|A0A7G5ECG2_9BURK	MmgE/PrpD family protein OS=Coma
2.3e-228	771.8	1.0	1	tr|A0A4V6BFB4|A0A4V6BFB4_9HYPH	MmgE/PrpD family protein OS=Aqua
2.4e-228	771.8	1.0	1	tr|A0A3R7LAF2|A0A3R7LAF2_9BURK	2-methylcitrate dehydratase OS=P
2.4e-228	771.8	1.0	1	tr|A0A423PMY7|A0A423PMY7_9GAMM	2-methylcitrate dehydratase OS=S
2.8e-228	771.5	1.0	1	tr|A0A4R1M5R9|A0A4R1M5R9_9BURK	2-methylcitrate dehydratase PrpD
3e-228	771.5	1.0	1	tr|A0A2N2RPV8|A0A2N2RPV8_9PROT	2-methylcitrate dehydratase OS=B
3e-228	771.4	1.0	1	tr|A0A356LFJ0|A0A356LFJ0_9BURK	2-methylcitrate dehydratase OS=A
3.1e-228	771.4	1.0	1	tr|A0A1I7ESE2|A0A1I7ESE2_9BURK	2-methylcitrate dehydratase PrpD
3.6e-228	771.2	1.0	1	tr|A0A1G8GTD9|A0A1G8GTD9_9BURK	2-methylcitrate dehydratase PrpD
3.6e-228	771.2	1.0	1	tr|A0A316EV22|A0A316EV22_9BURK	2-methylcitrate dehydratase PrpD
3.7e-228	771.2	1.0	1	tr|A0A1N6JPF7|A0A1N6JPF7_9BURK	2-methylcitrate dehydratase PrpD
4.1e-228	771.0	1.0	1	tr|A0A1L3SMX2|A0A1L3SMX2_9HYPH	2-methylcitrate dehydratase OS=A
4.2e-228	771.0	1.0	1	tr|A0A6H2H8X7|A0A6H2H8X7_9BURK	2-methylcitrate dehydratase OS=P
4.4e-228	770.9	1.0	1	tr|A0A7Y5I0J6|A0A7Y5I0J6_9BURK	MmgE/PrpD family protein OS=Burk
4.7e-228	770.8	1.0	1	tr|A0A916MV77|A0A916MV77_9BURK	MmgE/PrpD family protein OS=Cupr
5.2e-228	770.6	1.0	1	tr|A0A7W0GJ68|A0A7W0GJ68_9BURK	MmgE/PrpD family protein OS=Burk
5.3e-228	770.6	1.0	1	tr|A0A534PAH7|A0A534PAH7_UNCDE	MmgE/PrpD family protein (Fragme
5.4e-228	770.6	1.0	1	tr|A0A853FE76|A0A853FE76_9BURK	MmgE/PrpD family protein OS=Allo
5.5e-228	770.6	1.0	1	tr|A0A2T0QKR6|A0A2T0QKR6_9BURK	2-methylcitrate dehydratase PrpD
5.6e-228	770.5	1.0	1	tr|A0A208Y1V5|A0A208Y1V5_9BURK	2-methylcitrate dehydratase OS=P
5.8e-228	770.5	1.0	1	tr|A0A1F4MS56|A0A1F4MS56_9BURK	2-methylcitrate dehydratase OS=B
6.5e-228	770.3	1.0	1	tr|A0A4Q7VF86|A0A4Q7VF86_9BURK	2-methylcitrate dehydratase PrpD
6.5e-228	770.3	1.0	1	tr|A0AA42HXV0|A0AA42HXV0_9BURK	MmgE/PrpD family protein OS=Coma
7e-228	770.2	1.0	1	tr|A0A1Q8J1F4|A0A1Q8J1F4_9BURK	2-methylcitrate dehydratase OS=B
8.1e-228	770.0	1.0	1	tr|A0A2E9BX72|A0A2E9BX72_9BURK	2-methylcitrate dehydratase OS=V
9.5e-228	769.8	1.0	1	tr|A0A3S1QSQ8|A0A3S1QSQ8_9HYPH	MmgE/PrpD family protein OS=Meso
9.5e-228	769.8	1.0	1	tr|A0A069PW70|A0A069PW70_9BURK	2-methylcitrate dehydratase OS=C
9.5e-228	769.8	1.0	1	tr|A0A423PFZ9|A0A423PFZ9_9GAMM	2-methylcitrate dehydratase OS=S
1.1e-227	769.6	1.0	1	tr|A0A4Q5PRM0|A0A4Q5PRM0_9BURK	MmgE/PrpD family protein OS=Coma
1.2e-227	769.5	1.0	1	tr|A0AAU0LHA4|A0AAU0LHA4_9BURK	MmgE/PrpD family protein OS=Delf
1.2e-227	769.4	1.0	1	tr|B2TBC8|B2TBC8_PARPJ	MmgE/PrpD family protein OS=Para
1.3e-227	769.4	1.0	1	tr|A0A4R8L9M9|A0A4R8L9M9_9BURK	2-methylcitrate dehydratase PrpD
1.4e-227	769.2	1.0	1	tr|A0A8I0JK78|A0A8I0JK78_9BURK	MmgE/PrpD family protein OS=Delf
1.5e-227	769.2	1.0	1	tr|A0A3D9MWF8|A0A3D9MWF8_9BURK	2-methylcitrate dehydratase PrpD
1.6e-227	769.1	1.0	1	tr|A0A4V2F2M5|A0A4V2F2M5_9BURK	2-methylcitrate dehydratase PrpD
1.7e-227	769.0	1.0	1	tr|A0A2M9U5H3|A0A2M9U5H3_9BURK	2-methylcitrate dehydratase OS=A
1.7e-227	769.0	1.0	1	tr|A0A1N7S0K9|A0A1N7S0K9_9BURK	MmgE/PrpD family protein OS=Para
1.7e-227	768.9	1.0	1	tr|A0A6G8Q0M3|A0A6G8Q0M3_9ACTN	MmgE/PrpD family protein OS=Rubr
1.8e-227	768.9	1.0	1	tr|A0A7W8WRL3|A0A7W8WRL3_9BURK	2-methylcitrate dehydratase PrpD
1.8e-227	768.8	1.0	1	tr|A0A080NSM4|A0A080NSM4_DELAC	MmgE/PrpD family protein OS=Delf
1.8e-227	768.8	1.0	1	tr|A0A210VU30|A0A210VU30_9BURK	2-methylcitrate dehydratase OS=D
1.8e-227	768.8	1.0	1	tr|A9BPH9|A9BPH9_DELAS	MmgE/PrpD family protein OS=Delf
1.9e-227	768.8	1.0	1	tr|A0A0J0UMN9|A0A0J0UMN9_9BURK	2-methylcitrate dehydratase OS=D
1.9e-227	768.8	1.0	1	tr|A0A7T1DS15|A0A7T1DS15_9BURK	MmgE/PrpD family protein OS=Diap
2e-227	768.7	1.0	1	tr|A0A7W8QGU1|A0A7W8QGU1_PARAM	2-methylcitrate dehydratase PrpD
2.4e-227	768.5	1.0	1	tr|A0A7Z2G4R5|A0A7Z2G4R5_9BURK	MmgE/PrpD family protein OS=Para
2.4e-227	768.5	1.0	1	tr|A0A9J9Q6X2|A0A9J9Q6X2_ACIET	MmgE/PrpD family protein OS=Acid
2.5e-227	768.4	1.0	1	tr|A0A1L6I5C0|A0A1L6I5C0_9BURK	2-methylcitrate dehydratase OS=P
2.5e-227	768.4	1.0	1	tr|A0A2N5KR28|A0A2N5KR28_UNCAC	2-methylcitrate dehydratase OS=A
3e-227	768.2	1.0	1	tr|A0A3Q8ZG65|A0A3Q8ZG65_9HYPH	MmgE/PrpD family protein OS=Meso
3.3e-227	768.0	1.0	1	tr|A0A4R8JT71|A0A4R8JT71_9BURK	2-methylcitrate dehydratase PrpD
3.4e-227	768.0	1.0	1	tr|A0A7X2I562|A0A7X2I562_9BURK	MmgE/PrpD family protein OS=Coma
3.4e-227	768.0	1.0	1	tr|A0A1Y0ET78|A0A1Y0ET78_9BURK	2-methylcitrate dehydratase OS=C
3.6e-227	767.9	1.0	1	tr|A0A6M6I8Z3|A0A6M6I8Z3_9BURK	MmgE/PrpD family protein OS=Diap
3.7e-227	767.8	1.0	1	tr|A0A014MTR2|A0A014MTR2_9BURK	2-methylcitrate dehydratase OS=C
4.1e-227	767.7	1.0	1	tr|A0A2S4KK92|A0A2S4KK92_9BURK	2-methylcitrate dehydratase OS=D
4.2e-227	767.7	1.0	1	tr|A0A4Y8MSH8|A0A4Y8MSH8_9BURK	MmgE/PrpD family protein OS=Para
4.3e-227	767.6	1.0	1	tr|A0A5Q4ZFU7|A0A5Q4ZFU7_9BURK	Immune-responsive protein 1 OS=P
4.3e-227	767.6	1.0	1	tr|A0A6J5E6W2|A0A6J5E6W2_9BURK	2-methylcitrate dehydratase OS=P
4.3e-227	767.6	1.0	1	tr|A0A3M9X1X0|A0A3M9X1X0_9HYPH	MmgE/PrpD family protein OS=Meso
4.3e-227	767.6	1.0	1	tr|A0A4Q1UQE8|A0A4Q1UQE8_9HYPH	2-methylcitrate dehydratase OS=M
4.3e-227	767.6	1.0	1	tr|A0AAX3SMS9|A0AAX3SMS9_9BURK	MmgE/PrpD family protein OS=Delf
4.4e-227	767.6	1.0	1	tr|X6HAG0|X6HAG0_9HYPH	2-methylcitrate dehydratase OS=M
4.6e-227	767.5	1.0	1	tr|A0A1N6IY79|A0A1N6IY79_9BURK	2-methylcitrate dehydratase PrpD
4.7e-227	767.5	1.0	1	tr|A0A936J4A7|A0A936J4A7_9PROT	MmgE/PrpD family protein OS=Beta
4.7e-227	767.5	1.0	1	tr|A0A7W8RXA7|A0A7W8RXA7_9BURK	2-methylcitrate dehydratase PrpD
4.9e-227	767.4	1.0	1	tr|A0A2R3QBW7|A0A2R3QBW7_9BURK	2-methylcitrate dehydratase OS=M
5.5e-227	767.3	1.0	1	tr|A0A7W8S9S3|A0A7W8S9S3_9BURK	2-methylcitrate dehydratase PrpD
5.5e-227	767.3	1.0	1	tr|A0A963M7K3|A0A963M7K3_9BURK	MmgE/PrpD family protein OS=Otto
5.7e-227	767.2	1.0	1	tr|A0A2G6TNL0|A0A2G6TNL0_9BURK	2-methylcitrate dehydratase PrpD
5.8e-227	767.2	1.0	1	tr|A0AAX1WWC2|A0AAX1WWC2_9BURK	2-methylcitrate dehydratase PrpD
6.5e-227	767.0	1.0	1	tr|A0A9J9KIL9|A0A9J9KIL9_ACISJ	MmgE/PrpD family protein OS=Acid
6.6e-227	767.0	1.0	1	tr|A0A3G8GMY5|A0A3G8GMY5_9BURK	MmgE/PrpD family protein OS=Pigm
6.8e-227	767.0	1.0	1	tr|F7Y3E4|F7Y3E4_MESOW	MmgE/PrpD family protein OS=Meso
7.3e-227	766.9	1.0	1	tr|A0A844QJK7|A0A844QJK7_9HYPH	MmgE/PrpD family protein OS=Nitr
7.5e-227	766.8	1.0	1	tr|A0A4R5LDB9|A0A4R5LDB9_9BURK	MmgE/PrpD family protein OS=Para
7.6e-227	766.8	1.0	1	tr|A0A9E0SJ73|A0A9E0SJ73_UNCPS	MmgE/PrpD family protein OS=Pseu
7.6e-227	766.8	1.0	1	tr|A0A193FRY9|A0A193FRY9_9BORD	2-methylcitrate dehydratase OS=B
7.7e-227	766.8	1.0	1	tr|I3UHN0|I3UHN0_ADVKW	2-methylcitrate dehydratase OS=A
7.7e-227	766.8	1.0	1	tr|A0A2P8N8X6|A0A2P8N8X6_9HYPH	2-methylcitrate dehydratase OS=N
8e-227	766.7	1.0	1	tr|A0A6G8CVF1|A0A6G8CVF1_9BURK	MmgE/PrpD family protein OS=Diap
8.4e-227	766.7	1.0	1	tr|A0A5B8L616|A0A5B8L616_9HYPH	MmgE/PrpD family protein OS=Nitr
8.5e-227	766.6	1.0	1	tr|A0A1I9YNB8|A0A1I9YNB8_9BURK	MmgE/PrpD family protein OS=Para
9.4e-227	766.5	1.0	1	tr|A0A7Y0BUF6|A0A7Y0BUF6_9BURK	MmgE/PrpD family protein OS=Pola
9.5e-227	766.5	1.0	1	tr|A0A3E0C5S4|A0A3E0C5S4_9BURK	2-methylcitrate dehydratase PrpD
1e-226	766.4	1.0	1	tr|A0A7W8SWP6|A0A7W8SWP6_9BURK	2-methylcitrate dehydratase PrpD
1e-226	766.4	1.0	1	tr|A0A1G5Z9F6|A0A1G5Z9F6_9HYPH	2-methylcitrate dehydratase PrpD
1.1e-226	766.3	1.0	1	tr|A0A7W8UVY6|A0A7W8UVY6_9BURK	2-methylcitrate dehydratase PrpD
1.3e-226	766.0	1.0	1	tr|D6TY39|D6TY39_KTERA	MmgE/PrpD family protein OS=Kted
1.4e-226	766.0	1.0	1	tr|A0A5N7WSG3|A0A5N7WSG3_COMSP	MmgE/PrpD family protein OS=Coma
1.4e-226	765.9	1.0	1	tr|A0AA42L0W3|A0AA42L0W3_9BURK	MmgE/PrpD family protein OS=Coma
1.6e-226	765.8	1.0	1	tr|W0PM37|W0PM37_ADVMD	Putative 2-methylcitrate dehydra
1.6e-226	765.7	1.0	1	tr|A0A1D2U589|A0A1D2U589_9BURK	2-methylcitrate dehydratase OS=C
1.6e-226	765.7	1.0	1	tr|A0A1Q3YIS2|A0A1Q3YIS2_9BURK	2-methylcitrate dehydratase OS=B
1.6e-226	765.7	1.0	1	tr|A0A6A1R2F4|A0A6A1R2F4_9BURK	MmgE/PrpD family protein OS=Coma
1.9e-226	765.5	1.0	1	tr|A0A193G7T2|A0A193G7T2_9BORD	2-methylcitrate dehydratase OS=B
2e-226	765.4	1.0	1	tr|A0AAE4DB77|A0AAE4DB77_9GAMM	MmgE/PrpD family protein OS=Spir
2.1e-226	765.4	1.0	1	tr|A0A0A1VAL6|A0A0A1VAL6_9BURK	MmgE/PrpD family protein OS=Acid
2.2e-226	765.3	1.0	1	tr|A0A439PBQ8|A0A439PBQ8_9HYPH	MmgE/PrpD family protein OS=Meso
2.5e-226	765.1	1.0	1	tr|A0A5N7RX07|A0A5N7RX07_9BURK	MmgE/PrpD family protein OS=Alca
2.7e-226	765.0	1.0	1	tr|A0A7Y6JYE2|A0A7Y6JYE2_9BURK	MmgE/PrpD family protein OS=Para
2.8e-226	764.9	1.0	1	tr|A0AA43AVA5|A0AA43AVA5_9BURK	MmgE/PrpD family protein OS=Coma
3e-226	764.9	1.0	1	tr|A0A7T4TBD8|A0A7T4TBD8_9BURK	MmgE/PrpD family protein OS=Para
3.1e-226	764.8	1.0	1	tr|A0AA35D3M7|A0AA35D3M7_9BURK	MmgE/PrpD family OS=Comamonas aq
3.3e-226	764.7	1.0	1	tr|A0AAJ1I2T9|A0AAJ1I2T9_9BURK	MmgE/PrpD family protein OS=Delf
3.3e-226	764.7	1.0	1	tr|A0A6S7BYB0|A0A6S7BYB0_9BURK	2-methylcitrate dehydratase PrpD
3.5e-226	764.6	1.0	1	tr|A0A1H1JRB9|A0A1H1JRB9_9BURK	2-methylcitrate dehydratase PrpD
3.5e-226	764.6	1.0	1	tr|A0A315DGD7|A0A315DGD7_9BURK	2-methylcitrate dehydratase OS=L
3.6e-226	764.6	1.0	1	tr|A0A1G9QBV9|A0A1G9QBV9_9BURK	2-methylcitrate dehydratase PrpD
3.7e-226	764.6	1.0	1	tr|A0AA42TSA9|A0AA42TSA9_9BURK	MmgE/PrpD family protein OS=Coma
3.9e-226	764.5	1.0	1	tr|A0A5S4SY77|A0A5S4SY77_9BURK	MmgE/PrpD family protein OS=Coma
4e-226	764.4	1.0	1	tr|A0A3S0A2Q8|A0A3S0A2Q8_9HYPH	MmgE/PrpD family protein OS=Aqui
4.7e-226	764.2	1.0	1	tr|A0A7Y0A1Z2|A0A7Y0A1Z2_9BURK	MmgE/PrpD family protein OS=Para
4.9e-226	764.1	1.0	1	tr|A0A924U0Z9|A0A924U0Z9_9BURK	MmgE/PrpD family protein OS=Rhiz
5.8e-226	763.9	1.0	1	tr|A0A1K0IDE0|A0A1K0IDE0_CUPNE	MmgE/PrpD family protein OS=Cupr
6.1e-226	763.8	1.0	1	tr|A0A5B0G2A6|A0A5B0G2A6_9BURK	MmgE/PrpD family protein OS=Para
6.5e-226	763.7	2025-03-01	1	tr|A0A7Z2JHV8|A0A7Z2JHV8_9BURK	MmgE/PrpD family protein OS=Para
6.7e-226	763.7	1.0	1	tr|A0A4S1E7Y4|A0A4S1E7Y4_9BURK	MmgE/PrpD family protein OS=Alca
6.7e-226	763.7	1.0	1	tr|V8QX22|V8QX22_9BURK	2-methylcitrate dehydratase OS=A
7.4e-226	763.6	1.0	1	tr|A0A5N3P6F2|A0A5N3P6F2_9HYPH	MmgE/PrpD family protein OS=Micr
7.4e-226	763.6	1.0	1	tr|A0A208XDM6|A0A208XDM6_9BURK	2-methylcitrate dehydratase OS=P
7.8e-226	763.5	1.0	1	tr|A0A516W9R3|A0A516W9R3_9BURK	MmgE/PrpD family protein OS=Alca
7.9e-226	763.5	1.0	1	tr|A0A240U7S8|A0A240U7S8_9BURK	2-methylcitrate dehydratase OS=A
8e-226	763.4	1.0	1	tr|A0A240TXZ8|A0A240TXZ8_9BURK	2-methylcitrate dehydratase OS=A
8.5e-226	763.4	1.0	1	tr|A0A2N7W459|A0A2N7W459_9BURK	2-methylcitrate dehydratase OS=P
9.8e-226	763.2	1.0	1	tr|A0A2T0KG93|A0A2T0KG93_9BURK	2-methylcitrate dehydratase PrpD
1e-225	763.1	1.0	1	tr|A0A1G7B2B3|A0A1G7B2B3_9BURK	2-methylcitrate dehydratase PrpD
1e-225	763.1	1.0	1	tr|A0A534VL77|A0A534VL77_UNCDE	MmgE/PrpD family protein OS=Delt
1e-225	763.1	1.0	1	tr|A0A1H3XZM0|A0A1H3XZM0_9BURK	2-methylcitrate dehydratase PrpD
1.3e-225	762.8	1.0	1	tr|A0A4V1TV53|A0A4V1TV53_9BURK	MmgE/PrpD family protein OS=Coma
1.3e-225	762.8	1.0	1	tr|A0A0K8P3J5|A0A0K8P3J5_PISS1	MmgE/PrpD family protein OS=Pisc
1.3e-225	762.8	1.0	1	tr|A0A2A7UR73|A0A2A7UR73_COMTR	MmgE/PrpD family protein OS=Coma
1.4e-225	762.6	1.0	1	tr|D5WFA7|D5WFA7_PARAM	MmgE/PrpD family protein OS=Para
1.5e-225	762.5	1.0	1	tr|A0A941PQK9|A0A941PQK9_UNCPS	MmgE/PrpD family protein OS=Pseu
1.5e-225	762.5	1.0	1	tr|A0A432VBH7|A0A432VBH7_9HYPH	MmgE/PrpD family protein OS=Pseu
1.6e-225	762.5	1.0	1	tr|A0A924BLU7|A0A924BLU7_9BURK	MmgE/PrpD family protein OS=Rhiz
1.7e-225	762.4	1.0	1	tr|A0A6J5H3C0|A0A6J5H3C0_9BURK	2-methylcitrate dehydratase OS=P
1.7e-225	762.4	1.0	1	tr|A0A257LRM5|A0A257LRM5_9BURK	2-methylcitrate dehydratase OS=B
1.7e-225	762.3	1.0	1	tr|A0A1I3LAY7|A0A1I3LAY7_9BURK	2-methylcitrate dehydratase PrpD
1.8e-225	762.3	1.0	1	tr|A0A0C5JAS9|A0A0C5JAS9_9PROT	2-methylcitrate dehydratase OS=R
1.8e-225	762.3	1.0	1	tr|A0AA42YBG2|A0AA42YBG2_9PROT	MmgE/PrpD family protein OS=Beta
1.8e-225	762.3	1.0	1	tr|A0A7V8FNV0|A0A7V8FNV0_9BURK	2-methylcitrate dehydratase OS=P
1.8e-225	762.3	1.0	1	tr|A0A0E3BX57|A0A0E3BX57_9BURK	2-methylcitrate dehydratase OS=C
1.9e-225	762.2	1.0	1	tr|A0A7T2YPY7|A0A7T2YPY7_9BURK	MmgE/PrpD family protein OS=Delf
2e-225	762.1	1.0	1	tr|A0A8E2WHG6|A0A8E2WHG6_RHILI	2-methylcitrate dehydratase PrpD
2.3e-225	761.9	1.0	1	tr|A0A1I2DEH8|A0A1I2DEH8_9BURK	2-methylcitrate dehydratase PrpD
2.5e-225	761.8	1.0	1	tr|A0A258LYF6|A0A258LYF6_9BURK	2-methylcitrate dehydratase OS=P
2.5e-225	761.8	1.0	1	tr|A0A1F4B446|A0A1F4B446_9PROT	2-methylcitrate dehydratase OS=B
2.5e-225	761.8	1.0	1	tr|A0A495TRG9|A0A495TRG9_9BURK	2-methylcitrate dehydratase PrpD
3.1e-225	761.5	1.0	1	tr|A0A528E6S7|A0A528E6S7_9HYPH	MmgE/PrpD family protein OS=Meso
3.1e-225	761.5	1.0	1	tr|A0A1H3IBX3|A0A1H3IBX3_9BURK	2-methylcitrate dehydratase PrpD
3.3e-225	761.4	1.0	1	tr|A0A2A4ESS0|A0A2A4ESS0_9BURK	2-methylcitrate dehydratase OS=P
3.5e-225	761.3	1.0	1	tr|A0A6G8BWW6|A0A6G8BWW6_9BURK	MmgE/PrpD family protein OS=Diap
3.9e-225	761.2	1.0	1	tr|A0A2M8X926|A0A2M8X926_9BURK	2-methylcitrate dehydratase PrpD
4e-225	761.1	1.0	1	tr|A0A8B4RXS0|A0A8B4RXS0_COMTE	MmgE/PrpD family OS=Comamonas te
4.1e-225	761.1	1.0	1	tr|A0A6G8Q608|A0A6G8Q608_9ACTN	MmgE/PrpD family protein OS=Rubr
4.1e-225	761.1	1.0	1	tr|A0A7W9CUM5|A0A7W9CUM5_9HYPH	2-methylcitrate dehydratase PrpD
4.3e-225	761.0	1.0	1	tr|A0A7W8LFJ3|A0A7W8LFJ3_9BURK	2-methylcitrate dehydratase PrpD
4.5e-225	761.0	1.0	1	tr|A0A947ZZM4|A0A947ZZM4_9PROT	MmgE/PrpD family protein OS=Alph
6.2e-225	760.5	1.0	1	tr|A0A0M2DKV4|A0A0M2DKV4_9BURK	2-methylcitrate dehydratase OS=C
6.5e-225	760.4	1.0	1	tr|A0A0E3BAP9|A0A0E3BAP9_9BURK	2-methylcitrate dehydratase OS=C
7e-225	760.3	1.0	1	tr|A0A158H3N5|A0A158H3N5_9BURK	2-methylcitrate dehydratase OS=C
7.7e-225	760.2	1.0	1	tr|A0A2V1K330|A0A2V1K330_9BURK	2-methylcitrate dehydratase OS=C
8.2e-225	760.1	1.0	1	tr|A0A3F2UDR0|A0A3F2UDR0_9HYPH	MmgE/PrpD family protein OS=Meso
8.5e-225	760.1	1.0	1	tr|A0A1F4D6C1|A0A1F4D6C1_9PROT	2-methylcitrate dehydratase OS=B
9.8e-225	759.9	1.0	1	tr|Q13R78|Q13R78_PARXL	MmgE/Prp family protein OS=Parab
1.1e-224	759.7	1.0	1	tr|A0AAQ1GL98|A0AAQ1GL98_9BURK	2-methylcitrate dehydratase PrpD
1.1e-224	759.7	1.0	1	tr|A0A2W7BZP2|A0A2W7BZP2_9HYPH	2-methylcitrate dehydratase OS=M
1.1e-224	759.7	1.0	1	tr|A0A3R7HRF9|A0A3R7HRF9_9BURK	MmgE/PrpD family protein OS=Alic
1.5e-224	759.3	1.0	1	tr|A0A0Q5LZ51|A0A0Q5LZ51_9BURK	2-methylcitrate dehydratase OS=A
1.6e-224	759.2	1.0	1	tr|A0A261UZL6|A0A261UZL6_9BORD	2-methylcitrate dehydratase OS=B
2.2e-224	758.7	1.0	1	tr|A0A9E0X7E9|A0A9E0X7E9_UNCPS	MmgE/PrpD family protein OS=Pseu
2.6e-224	758.5	1.0	1	tr|A0AAU8A0M1|A0AAU8A0M1_9BURK	MmgE/PrpD family protein OS=Poly
2.7e-224	758.4	1.0	1	tr|A0A3Q8XN06|A0A3Q8XN06_9HYPH	MmgE/PrpD family protein OS=Geor
3e-224	758.3	1.0	1	tr|A0A0Q5P449|A0A0Q5P449_9BURK	2-methylcitrate dehydratase OS=B
3.2e-224	758.2	1.0	1	tr|A0A226WWA8|A0A226WWA8_CABSO	MmgE/PrpD family protein OS=Caba
3.2e-224	758.2	1.0	1	tr|A0A7G9RNY9|A0A7G9RNY9_9BURK	MmgE/PrpD family protein OS=Diap
3.4e-224	758.1	1.0	1	tr|A0A916GNJ3|A0A916GNJ3_9BURK	Aconitate decarboxylase OS=Burkh
4e-224	757.8	1.0	1	tr|A1WS87|A1WS87_VEREI	MmgE/PrpD family protein OS=Verm
4.8e-224	757.6	1.0	1	tr|A0A522QEH3|A0A522QEH3_9BURK	MmgE/PrpD family protein OS=Cand
7.5e-224	756.9	1.0	1	tr|A0A4V6PJ60|A0A4V6PJ60_9BURK	MmgE/PrpD family protein OS=Para
7.8e-224	756.9	1.0	1	tr|A0A4Q2A8Z6|A0A4Q2A8Z6_9BURK	MmgE/PrpD family protein OS=Burk
8.5e-224	756.8	1.0	1	tr|A0A949FY16|A0A949FY16_9PROT	MmgE/PrpD family protein OS=Beta
1.5e-223	756.0	1.0	1	tr|F4GDK4|F4GDK4_ALIDK	MmgE/PrpD family protein OS=Alic
1.9e-223	755.6	1.0	1	tr|A0A9D6AJX4|A0A9D6AJX4_COMSP	MmgE/PrpD family protein OS=Coma
2.6e-223	755.2	1.0	1	tr|A0A858ZPC8|A0A858ZPC8_9BURK	MmgE/PrpD family protein OS=Alic
3e-223	755.0	1.0	1	tr|A0A6J6ZQW0|A0A6J6ZQW0_9ZZZZ	Unannotated protein OS=freshwate
3e-223	755.0	1.0	1	tr|A0A7K0TGE5|A0A7K0TGE5_UNCAC	MmgE/PrpD family protein OS=Acti
3.6e-223	754.7	1.0	1	tr|A0A4P7CSQ7|A0A4P7CSQ7_9BURK	MmgE/PrpD family protein OS=Para
3.8e-223	754.6	1.0	1	tr|A0A9X1RM00|A0A9X1RM00_9BURK	MmgE/PrpD family protein OS=Para
6.1e-223	753.9	1.0	1	tr|A0A522JU46|A0A522JU46_9BURK	MmgE/PrpD family protein OS=Pand
6.5e-223	753.8	1.0	1	tr|A0A7H0HCR9|A0A7H0HCR9_9BURK	MmgE/PrpD family protein OS=Paen
6.9e-223	753.8	1.0	1	tr|A0A0G3EYX6|A0A0G3EYX6_9BURK	2-methylcitrate dehydratase OS=P
7.4e-223	753.7	1.0	1	tr|A0A7C9KL37|A0A7C9KL37_9BURK	MmgE/PrpD family protein OS=Burk
9e-223	753.4	1.0	1	tr|A0A096GT82|A0A096GT82_COMTE	2-methylcitrate dehydratase OS=C
9e-223	753.4	1.0	1	tr|A0A5N7X784|A0A5N7X784_COMSP	MmgE/PrpD family protein OS=Coma
1.3e-222	752.9	1.0	1	tr|A0A9Q5RCJ9|A0A9Q5RCJ9_9BURK	2-methylcitrate dehydratase OS=B
1.3e-222	752.8	1.0	1	tr|A0A0L7MCG0|A0A0L7MCG0_COMTE	2-methylcitrate dehydratase OS=C
1.6e-222	752.6	1.0	1	tr|A0A1V2VWA8|A0A1V2VWA8_9BURK	2-methylcitrate dehydratase OS=B
2.1e-222	752.2	1.0	1	tr|A0A3R9CBK6|A0A3R9CBK6_9BURK	MmgE/PrpD family protein OS=Burk
2.5e-222	751.9	1.0	1	tr|A0AAP6THL2|A0AAP6THL2_9BURK	2-methylcitrate dehydratase OS=B
3.1e-222	751.6	1.0	1	tr|B4EQC0|B4EQC0_BURCJ	MmgE/Prp family protein OS=Burkh
3.6e-222	751.4	1.0	1	tr|A0AA37IQU6|A0AA37IQU6_9BURK	MmgE/PrpD family protein OS=Caba
3.7e-222	751.4	1.0	1	tr|A0A0J5XL96|A0A0J5XL96_BURCE	2-methylcitrate dehydratase OS=B
6e-222	750.7	1.0	1	tr|A0A961VU64|A0A961VU64_9HYPH	MmgE/PrpD family protein OS=Baul
9.8e-222	750.0	1.0	1	tr|A0A364GW82|A0A364GW82_9BURK	2-methylcitrate dehydratase PrpD
1e-221	749.9	1.0	1	tr|A0A966NQZ5|A0A966NQZ5_9BURK	MmgE/PrpD family protein OS=Burk
1.1e-221	749.8	1.0	1	tr|A0A1F2RUX2|A0A1F2RUX2_9BACT	2-methylcitrate dehydratase OS=A
1.2e-221	749.7	1.0	1	tr|A0A076PC95|A0A076PC95_COMTE	2-methylcitrate dehydratase OS=C
1.2e-221	749.7	1.0	1	tr|A0A5N7W5K6|A0A5N7W5K6_COMSP	MmgE/PrpD family protein OS=Coma
1.4e-221	749.4	1.0	1	tr|B7X019|B7X019_COMTK	MmgE/PrpD family protein OS=Coma
1.7e-221	749.2	1.0	1	tr|A0A9E5I783|A0A9E5I783_9BURK	MmgE/PrpD family protein OS=Burk
1.8e-221	749.1	1.0	1	tr|A0A965WIY1|A0A965WIY1_9BURK	MmgE/PrpD family protein OS=Burk
2.4e-221	748.7	1.0	1	tr|A0A0H2Y161|A0A0H2Y161_BURO1	MmgE/PrpD OS=Burkholderia orbico
3e-221	748.4	1.0	1	tr|A0A1B2R8K8|A0A1B2R8K8_9BORD	2-methylcitrate dehydratase OS=B
7.5e-221	747.1	1.0	1	tr|A0A0Q8RCX7|A0A0Q8RCX7_9SPHN	2-methylcitrate dehydratase OS=S
2.3e-219	742.1	1.0	1	tr|A0A6B2M6Y7|A0A6B2M6Y7_9BURK	MmgE/PrpD family protein OS=Burk
5.5e-219	740.9	1.0	1	tr|A0A3R7DRN7|A0A3R7DRN7_9BURK	2-methylcitrate dehydratase PrpD
8.9e-219	740.2	1.0	1	tr|A0A370FM09|A0A370FM09_9BURK	2-methylcitrate dehydratase PrpD
1.9e-218	739.1	1.0	1	tr|A0A3D3SVB3|A0A3D3SVB3_9BURK	2-methylcitrate dehydratase OS=B
2.5e-218	738.7	1.0	1	tr|A0A353Y886|A0A353Y886_9BURK	2-methylcitrate dehydratase (Fra
2.6e-218	738.7	1.0	1	tr|A0A0J6NIS4|A0A0J6NIS4_9NEIS	2-methylcitrate dehydratase OS=C
3.5e-218	738.3	1.0	1	tr|A0A2U3N4W1|A0A2U3N4W1_9GAMM	MmgE/PrpD family protein OS=Acin
6.3e-218	737.4	1.0	1	tr|A0A147GNF3|A0A147GNF3_9BURK	2-methylcitrate dehydratase OS=P
1.8e-217	735.9	1.0	1	tr|A0A1G5P6X7|A0A1G5P6X7_AFIMA	2-methylcitrate dehydratase PrpD
2e-216	732.5	1.0	1	tr|A0A3M5W7R8|A0A3M5W7R8_PSESX	2-methylcitrate dehydratase OS=P
2.5e-216	732.2	1.0	1	tr|A0A0J6K2E5|A0A0J6K2E5_9NEIS	2-methylcitrate dehydratase OS=C
1.3e-215	729.8	1.0	1	tr|A0A378XEE9|A0A378XEE9_9BURK	MmgE/PrpD family OS=Oligella ure
1.3e-215	729.8	1.0	1	tr|A0A7X6STE7|A0A7X6STE7_9BURK	MmgE/PrpD family protein OS=Alca
1.7e-215	729.4	1.0	1	tr|A0A7X6Z6G0|A0A7X6Z6G0_9BURK	MmgE/PrpD family protein OS=Alca
1.9e-215	729.3	1.0	1	tr|A0A7X6X0M7|A0A7X6X0M7_9BURK	MmgE/PrpD family protein (Fragme
2.9e-215	728.6	1.0	1	tr|V8FZW2|V8FZW2_9BURK	2-methylcitrate dehydratase OS=P
2e-213	722.6	1.0	1	tr|A0A096B3W6|A0A096B3W6_9BURK	2-methylcitrate dehydratase OS=O
5.3e-213	721.2	1.0	1	tr|A0A2X1UPD5|A0A2X1UPD5_9BURK	MmgE/PrpD family OS=Oligella ure
2.6e-211	715.6	1.0	1	tr|A0A158F6W0|A0A158F6W0_9BURK	2-methylcitrate dehydratase OS=C
7.7e-209	707.5	1.0	1	tr|Q1ASH7|Q1ASH7_RUBXD	MmgE/PrpD OS=Rubrobacter xylanop
2.7e-205	695.8	1.0	1	tr|A0A2E2JBE4|A0A2E2JBE4_9GAMM	2-methylcitrate dehydratase OS=P
1.4e-202	686.9	1.0	1	tr|A0A4R5IPN0|A0A4R5IPN0_9BURK	MmgE/PrpD family protein OS=Cupr
2.4e-201	682.8	2.0	2	tr|A0A534YMT2|A0A534YMT2_UNCDE	MmgE/PrpD family protein OS=Delt
8.7e-201	680.9	1.0	1	tr|A0A3C0Y696|A0A3C0Y696_9BURK	2-methylcitrate dehydratase (Fra
2.5e-200	679.4	1.0	1	tr|A0A256CJ38|A0A256CJ38_9GAMM	2-methylcitrate dehydratase OS=I
4.9e-199	675.2	1.0	1	tr|A0A2U2ATT2|A0A2U2ATT2_9GAMM	2-methylcitrate dehydratase OS=I
7.7e-199	674.5	1.0	1	tr|A0A258QLX0|A0A258QLX0_9BURK	2-methylcitrate dehydratase (Fra
7.7e-199	674.5	1.0	1	tr|A0A259D0T5|A0A259D0T5_9BURK	2-methylcitrate dehydratase (Fra
7.7e-199	674.5	1.0	1	tr|A0A259PBX4|A0A259PBX4_9BURK	2-methylcitrate dehydratase (Fra
3.3e-198	672.4	1.0	1	tr|A0A2U2ALX5|A0A2U2ALX5_9GAMM	2-methylcitrate dehydratase OS=I
1.1e-197	670.8	1.0	1	tr|A0A2W5Q306|A0A2W5Q306_RHOSU	2-methylcitrate dehydratase OS=R
1.3e-197	670.4	1.0	1	tr|A0A520GZH6|A0A520GZH6_9BURK	MmgE/PrpD family protein (Fragme
2.6e-197	669.5	1.0	1	tr|A0A1U7DDC8|A0A1U7DDC8_9RHOB	Uncharacterized protein involved
3.6e-192	652.5	1.0	1	tr|A0A951Z0U7|A0A951Z0U7_9BURK	MmgE/PrpD family protein (Fragme
2.4e-191	649.8	1.0	1	tr|A0A952YUZ4|A0A952YUZ4_9BURK	MmgE/PrpD family protein (Fragme
2e-190	646.8	1.0	1	tr|A0A2T2X353|A0A2T2X353_9FIRM	2-methylcitrate dehydratase OS=S
2.3e-190	646.5	1.0	1	tr|A0A6J4QQA4|A0A6J4QQA4_9ACTN	Immune-responsive protein 1 OS=u
3.4e-190	646.0	1.0	1	tr|A0A963RQ44|A0A963RQ44_9BURK	MmgE/PrpD family protein (Fragme
4.5e-190	645.6	1.0	1	tr|A0A645DCX1|A0A645DCX1_9ZZZZ	2-methylcitrate dehydratase OS=b
1.3e-189	644.1	1.0	1	tr|A0A9D9R7J8|A0A9D9R7J8_9NEIS	MmgE/PrpD family protein OS=Neis
4.6e-189	642.3	1.0	1	tr|A0A520G5L1|A0A520G5L1_9BURK	MmgE/PrpD family protein (Fragme
2.5e-188	639.8	1.0	1	tr|A0A3D2M8X0|A0A3D2M8X0_PSESP	2-methylcitrate dehydratase (Fra
3.1e-187	636.2	1.0	1	tr|B1XVA2|B1XVA2_POLNS	MmgE/PrpD family protein OS=Poly
7.3e-187	635.0	1.0	1	tr|A0A9W9CT72|A0A9W9CT72_9PEZI	2-methylcitrate dehydratase OS=G
1.1e-186	634.4	1.0	1	tr|A0A259CCK0|A0A259CCK0_9BURK	2-methylcitrate dehydratase (Fra
1.3e-186	634.2	1.0	1	tr|A0A924NQR0|A0A924NQR0_9BURK	MmgE/PrpD family protein (Fragme
1.4e-186	634.1	1.0	1	tr|A0A2T2ZZF9|A0A2T2ZZF9_9PEZI	MmgE/PrpD family protein OS=Coni
1.5e-186	634.0	1.0	1	tr|A0A9P4XYS8|A0A9P4XYS8_CRYPA	2-methylcitrate dehydratase OS=C
3.2e-186	632.9	1.0	1	tr|A0A423VDK1|A0A423VDK1_9PEZI	MmgE/PrpD family protein OS=Vals
5.2e-185	628.9	1.0	1	tr|A0A259EYA5|A0A259EYA5_9BURK	2-methylcitrate dehydratase (Fra
2.9e-184	626.5	2.0	2	tr|A0A966XT55|A0A966XT55_9PROT	MmgE/PrpD family protein OS=Beta
1.9e-179	610.6	1.0	1	tr|A0A316YFU6|A0A316YFU6_9BASI	2-methylcitrate dehydratase PrpD
1.5e-177	604.3	1.0	1	tr|A0A258QKT1|A0A258QKT1_9BURK	2-methylcitrate dehydratase (Fra
1.5e-177	604.3	1.0	1	tr|A0A259CZJ8|A0A259CZJ8_9BURK	2-methylcitrate dehydratase (Fra
1.8e-175	597.5	1.0	1	tr|A0A1G9BV45|A0A1G9BV45_9GAMM	2-methylcitrate dehydratase PrpD
1e-173	591.7	1.0	1	tr|A0AAD6C8U2|A0AAD6C8U2_9EURO	MmgE/PrpD OS=Penicillium daleae
1.5e-173	591.1	1.0	1	tr|A0A3R7JCA5|A0A3R7JCA5_9EURO	MmgE/PrpD family protein OS=Aspe
2.5e-173	590.4	1.0	1	tr|A0A9W9VFL6|A0A9W9VFL6_9EURO	MmgE/PrpD OS=Penicillium catarac
2.6e-173	590.4	1.0	1	tr|A0A397GI70|A0A397GI70_ASPTH	Uncharacterized protein OS=Asper
2.9e-173	590.2	1.0	1	tr|A0A847MM10|A0A847MM10_9BURK	MmgE/PrpD family protein (Fragme
4.2e-173	589.7	1.0	1	tr|S7ZXX5|S7ZXX5_PENO1	MmgE/PrpD family protein OS=Peni
5.9e-173	589.2	1.0	1	tr|A0A8H6UEV7|A0A8H6UEV7_9EURO	2-methylcitrate dehydratase PrpD
1.1e-172	588.3	1.0	1	tr|A0A5N6HAK2|A0A5N6HAK2_ASPFL	MmgE/PrpD family protein OS=Aspe
1.1e-172	588.3	1.0	1	tr|I8AB43|I8AB43_ASPO3	Uncharacterized protein involved
2.2e-172	587.3	1.0	1	tr|A0A5N6INW1|A0A5N6INW1_9EURO	MmgE/PrpD family protein OS=Aspe
2.4e-172	587.2	1.0	1	tr|A0A7R7XGY0|A0A7R7XGY0_9EURO	2-methylcitrate dehydratase PrpD
2.9e-172	586.9	1.0	1	tr|A0A2K1QNW3|A0A2K1QNW3_9PEZI	MmgE/PrpD family protein OS=Spha
3.9e-172	586.5	1.0	1	tr|A0A5N6EWI5|A0A5N6EWI5_9EURO	MmgE/PrpD family protein OS=Aspe
5.2e-172	586.1	1.0	1	tr|A0A924WSK1|A0A924WSK1_9BURK	MmgE/PrpD family protein (Fragme
5.3e-172	586.1	1.0	1	tr|A0A7U2MJX2|A0A7U2MJX2_ASPFN	MmgE/PrpD family protein OS=Aspe
5.6e-172	586.0	1.0	1	tr|A0A0L1J7M1|A0A0L1J7M1_ASPN3	MmgE/PrpD family protein OS=Aspe
6e-172	585.9	1.0	1	tr|A0A5N6Y6A3|A0A5N6Y6A3_9EURO	MmgE/PrpD family protein OS=Aspe
7.2e-172	585.6	1.0	1	tr|Q2U5C8|Q2U5C8_ASPOR	MmgE/PrpD family protein OS=Aspe
7.5e-172	585.6	1.0	1	tr|A0A2G7FHN3|A0A2G7FHN3_9EURO	MmgE/PrpD family protein OS=Aspe
8.2e-172	585.4	1.0	1	tr|A0A9P3EUD4|A0A9P3EUD4_9EURO	2-methylcitrate dehydratase PrpD
9.3e-172	585.3	1.0	1	tr|A0A1S9RZX3|A0A1S9RZX3_PENBI	Propionate catabolism protein OS
9.8e-172	585.2	1.0	1	tr|A0A2P2HMC8|A0A2P2HMC8_ASPFA	MmgE/PrpD family protein OS=Aspe
1e-171	585.1	1.0	1	tr|A0A5N6W6X1|A0A5N6W6X1_9EURO	MmgE/PrpD family protein OS=Aspe
1.3e-171	584.8	1.0	1	tr|A0A0F7VIE1|A0A0F7VIE1_PENBI	2-methylcitrate dehydratase PrpD
1.4e-171	584.6	1.0	1	tr|A0A8H6PUW5|A0A8H6PUW5_9EURO	MmgE/PrpD family protein OS=Aspe
1.5e-171	584.6	1.0	1	tr|Q5BCW1|Q5BCW1_EMENI	MmgE/PrpD family protein OS=Emer
1.6e-171	584.5	1.0	1	tr|A0A1L9TU76|A0A1L9TU76_9EURO	MmgE/PrpD family protein OS=Aspe
1.6e-171	584.5	1.0	1	tr|A0A5N6X3Z2|A0A5N6X3Z2_9EURO	MmgE/PrpD family protein OS=Aspe
1.8e-171	584.3	1.0	1	tr|A0A8J8WIS5|A0A8J8WIS5_9EURO	MmgE/PrpD family protein OS=Peni
2.2e-171	584.0	1.0	1	tr|A0A0U5G8F0|A0A0U5G8F0_ASPCI	MmgE/PrpD family protein OS=Aspe
2.2e-171	584.0	2025-01-01	1	tr|A0A5N7AD78|A0A5N7AD78_9EURO	MmgE/PrpD family-domain-containi
2.2e-171	584.0	1.0	1	tr|A0A9P9F908|A0A9P9F908_9HYPO	2-methylcitrate dehydratase OS=D
3.1e-171	583.5	2025-01-01	1	tr|A0A5N6T0P3|A0A5N6T0P3_ASPPS	MmgE/PrpD family-domain-containi
3.6e-171	583.3	1.0	1	tr|A0A1F7ZU96|A0A1F7ZU96_9EURO	MmgE/PrpD family protein OS=Aspe
3.9e-171	583.2	1.0	1	tr|A0A1L9P922|A0A1L9P922_ASPVE	MmgE/PrpD family protein OS=Aspe
4.1e-171	583.1	1.0	1	tr|A0A9W9FZ27|A0A9W9FZ27_9EURO	MmgE/PrpD OS=Penicillium angular
4.7e-171	582.9	1.0	1	tr|A0A9W9LPG6|A0A9W9LPG6_9EURO	MmgE/PrpD OS=Penicillium canarie
5.2e-171	582.8	2025-01-01	1	tr|A0A5N7CZU6|A0A5N7CZU6_9EURO	MmgE/PrpD family protein OS=Aspe
1e-170	581.8	1.0	1	tr|A0A5N6D797|A0A5N6D797_ASPPA	MmgE/PrpD family protein OS=Aspe
1.4e-170	581.4	1.0	1	tr|A0A0F0INN1|A0A0F0INN1_ASPPU	MmgE/PrpD family protein OS=Aspe
1.6e-170	581.2	1.0	1	tr|A0A5N6UMI6|A0A5N6UMI6_ASPTM	MmgE/PrpD family protein OS=Aspe
2.4e-170	580.6	1.0	1	tr|A0A8E0V0J2|A0A8E0V0J2_9EURO	Cis-aconitate decarboxylase OS=A
4.6e-170	579.7	1.0	1	tr|A0A3D8S5M7|A0A3D8S5M7_9EURO	MmgE/PrpD family protein OS=Aspe
4.7e-170	579.6	1.0	1	tr|A0A5N7B8S2|A0A5N7B8S2_9EURO	2-methylcitrate dehydratase PrpD
5.8e-170	579.3	1.0	1	tr|A0A2I2F3K0|A0A2I2F3K0_ASPCN	2-methylcitrate dehydratase PrpD
1.2e-169	578.3	1.0	1	tr|A0AAD6MXZ5|A0AAD6MXZ5_9EURO	MmgE/PrpD OS=Penicillium malachi
1.5e-169	577.9	1.0	1	tr|A0A2J5I663|A0A2J5I663_9EURO	2-methylcitrate dehydratase PrpD
4.1e-169	576.5	1.0	1	tr|A0A0D1XRV3|A0A0D1XRV3_EXOME	MmgE/PrpD family protein OS=Exop
5.7e-169	576.1	1.0	1	tr|A0A9P5GHZ7|A0A9P5GHZ7_PENCR	Uncharacterized protein OS=Penic
5.8e-169	576.0	1.0	1	tr|W9VK51|W9VK51_9EURO	MmgE/PrpD family protein OS=Clad
1.3e-168	574.9	1.0	1	tr|A0AAD4KD77|A0AAD4KD77_9EURO	2-methylcitrate dehydratase OS=T
1.4e-168	574.8	1.0	1	tr|A0A9W9XN49|A0A9W9XN49_9EURO	MmgE/PrpD family protein OS=Peni
2e-168	574.3	1.0	1	tr|A0A1V6RSS4|A0A1V6RSS4_9EURO	MmgE/PrpD family protein OS=Peni
2.1e-168	574.2	1.0	1	tr|A0A9W9TC24|A0A9W9TC24_9EURO	2-methylcitrate dehydratase PrpD
2.3e-168	574.1	1.0	1	tr|A0A522ZSL6|A0A522ZSL6_9BURK	MmgE/PrpD family protein (Fragme
2.4e-168	574.0	1.0	1	tr|A0A9W9UU29|A0A9W9UU29_9EURO	MmgE/PrpD OS=Penicillium concent
2.9e-168	573.7	1.0	1	tr|A0A9W9M6D6|A0A9W9M6D6_9EURO	MmgE/PrpD family protein OS=Peni
3.1e-168	573.6	1.0	1	tr|Q0CKF6|Q0CKF6_ASPTN	MmgE/PrpD family protein OS=Aspe
3.4e-168	573.5	1.0	1	tr|A0A9W4IF05|A0A9W4IF05_9EURO	MmgE/PrpD family protein OS=Peni
5.1e-168	572.9	1.0	1	tr|A0A9W4KIX9|A0A9W4KIX9_9EURO	MmgE/PrpD OS=Penicillium egyptia
5.5e-168	572.8	1.0	1	tr|A0A0G4P5J3|A0A0G4P5J3_PENC3	MmgE/PrpD OS=Penicillium camembe
6.8e-168	572.5	1.0	1	tr|A0A1L9RXY1|A0A1L9RXY1_ASPWE	MmgE/PrpD family protein OS=Aspe
6.9e-168	572.5	1.0	1	tr|A0A1V6PBU6|A0A1V6PBU6_PENDC	MmgE/PrpD family protein OS=Peni
8.7e-168	572.2	1.0	1	tr|A0A1V6Z3S7|A0A1V6Z3S7_PENNA	MmgE/PrpD family protein OS=Peni
9.5e-168	572.0	1.0	1	tr|A0A9W9XQ71|A0A9W9XQ71_9EURO	MmgE/PrpD OS=Penicillium fimorum
9.9e-168	572.0	1.0	1	tr|A0A086SZP9|A0A086SZP9_HAPC1	Cis-aconitate decarboxylase-like
1.1e-167	571.9	1.0	1	tr|A0A9W9FSA8|A0A9W9FSA8_9EURO	MmgE/PrpD OS=Penicillium alfredi
1.4e-167	571.5	1.0	1	tr|A0A0N0RY18|A0A0N0RY18_9EURO	MmgE/PrpD family protein OS=Peni
1.5e-167	571.4	1.0	1	tr|A0A9W4IVQ8|A0A9W4IVQ8_9EURO	MmgE/PrpD family protein OS=Peni
1.6e-167	571.3	2025-01-01	1	tr|A0A5M3Z461|A0A5M3Z461_ASPTE	DNA-directed RNA polymerase subu
1.6e-167	571.3	1.0	1	tr|A0A1V6U3H7|A0A1V6U3H7_9EURO	MmgE/PrpD family protein OS=Peni
1.7e-167	571.2	1.0	1	tr|A0A9W9UAA7|A0A9W9UAA7_PENBR	Uncharacterized protein OS=Penic
1.7e-167	571.2	2025-01-01	1	tr|A0A7H8R3N7|A0A7H8R3N7_TALRU	Uncharacterized protein OS=Talar
2.2e-167	570.8	1.0	1	tr|A0A167TC69|A0A167TC69_PENCH	Cis-aconitate decarboxylase OS=P
2.2e-167	570.8	1.0	1	tr|B6HKD8|B6HKD8_PENRW	Pc21g02910 protein OS=Penicilliu
2.3e-167	570.8	1.0	1	tr|A0A117NT59|A0A117NT59_PENFR	MmgE/PrpD family protein OS=Peni
2.4e-167	570.7	1.0	1	tr|A0A1V6RR40|A0A1V6RR40_9EURO	MmgE/PrpD family protein OS=Peni
2.5e-167	570.7	1.0	1	tr|A0A9W9MYS3|A0A9W9MYS3_9EURO	MmgE/PrpD OS=Penicillium cf. vir
2.6e-167	570.6	1.0	1	tr|A0A9X0BR00|A0A9X0BR00_9EURO	MmgE/PrpD OS=Penicillium deserto
3.2e-167	570.3	1.0	1	tr|A0A135LFJ7|A0A135LFJ7_PENPA	MmgE/PrpD OS=Penicillium patulum
3.6e-167	570.1	1.0	1	tr|A0A8H4RYX7|A0A8H4RYX7_9EURO	2-methylcitrate dehydratase PrpD
5.4e-167	569.6	1.0	1	tr|A0A5N6TS55|A0A5N6TS55_9EURO	2-methylcitrate dehydratase PrpD
5.6e-167	569.5	1.0	1	tr|A0A9W9RVS7|A0A9W9RVS7_PENBR	Uncharacterized protein OS=Penic
6.1e-167	569.4	1.0	1	tr|A0A0A2KGD8|A0A0A2KGD8_PENEN	MmgE/PrpD OS=Penicillium expansu
6.2e-167	569.4	1.0	1	tr|A0AAI9TMM6|A0AAI9TMM6_PENTH	Uncharacterized protein OS=Penic
7e-167	569.2	1.0	1	tr|A0A1F5LHZ6|A0A1F5LHZ6_9EURO	MmgE/PrpD family protein OS=Peni
7.6e-167	569.1	1.0	1	tr|A0A1V6V1C5|A0A1V6V1C5_9EURO	MmgE/PrpD family protein OS=Peni
8.5e-167	568.9	1.0	1	tr|A0A9W9JNU7|A0A9W9JNU7_9EURO	MmgE/PrpD OS=Penicillium cf. gri
8.5e-167	568.9	2025-03-01	1	tr|A0AAD4CIY0|A0AAD4CIY0_ASPNN	Carrier domain-containing protei
9.7e-167	568.7	1.0	1	tr|A0AAD6GDA1|A0AAD6GDA1_PENGL	MmgE/PrpD OS=Penicillium glabrum
9.7e-167	568.7	1.0	1	tr|A0A9W4HW21|A0A9W4HW21_PENOL	Uncharacterized protein OS=Penic
2.1e-166	567.6	1.0	1	tr|A0AAD6H7J3|A0AAD6H7J3_9EURO	Uncharacterized protein OS=Penic
2.2e-166	567.5	1.0	1	tr|A0A9W9L3G6|A0A9W9L3G6_9EURO	MmgE/PrpD family protein OS=Peni
2.3e-166	567.5	1.0	1	tr|A0A1V6P5E3|A0A1V6P5E3_PENPO	MmgE/PrpD family protein OS=Peni
4.3e-166	566.6	1.0	1	tr|A0A2I1DFN9|A0A2I1DFN9_ASPC2	2-methylcitrate dehydratase PrpD
8.6e-166	565.6	1.0	1	tr|A0A9W9VS99|A0A9W9VS99_9EURO	MmgE/PrpD OS=Penicillium cosmopo
1.1e-165	565.3	1.0	1	tr|A0A9W9LQF3|A0A9W9LQF3_9EURO	MmgE/PrpD OS=Penicillium capsula
1.9e-165	564.4	1.0	1	tr|A0A428SJX4|A0A428SJX4_9HYPO	2-methylcitrate dehydratase OS=F
2.3e-165	564.2	1.0	1	tr|A0AAD6IJI4|A0AAD6IJI4_PENCN	Uncharacterized protein OS=Penic
3.4e-165	563.6	1.0	1	tr|A0A428SIX6|A0A428SIX6_9HYPO	2-methylcitrate dehydratase OS=F
9.7e-165	562.1	1.0	1	tr|A0AAD3TRP1|A0AAD3TRP1_9TREE	2-methylcitrate dehydratase PrpD
4.3e-164	560.0	1.0	1	tr|A0A9W9GH37|A0A9W9GH37_9EURO	MmgE/PrpD OS=Penicillium bovifim
1.2e-163	558.5	1.0	1	tr|A0A0J0XL72|A0A0J0XL72_9TREE	2-methylcitrate dehydratase PrpD
2.9e-163	557.3	1.0	1	tr|A0A6A6BWN0|A0A6A6BWN0_ZASCE	MmgE/PrpD family protein OS=Zasm
6.3e-163	556.1	2025-01-01	1	tr|A0A9W9NKZ4|A0A9W9NKZ4_PENCI	MmgE/PrpD OS=Penicillium citrinu
6.3e-163	556.1	2025-01-01	1	tr|A0AAD6DXF4|A0AAD6DXF4_9EURO	MmgE/PrpD OS=Penicillium hetheri
1.9e-162	554.5	2.0	2	tr|A0A9W4JMW8|A0A9W4JMW8_9EURO	MmgE/PrpD OS=Penicillium salamii
2.1e-162	554.4	1.0	1	tr|A0A9P4Z1V8|A0A9P4Z1V8_9HYPO	2-methylcitrate dehydratase PrpD
4.1e-162	553.4	1.0	1	tr|S3BWZ9|S3BWZ9_OPHP1	2-methylcitrate dehydratase OS=O
4.6e-162	553.3	1.0	1	tr|A0AA48L722|A0AA48L722_9TREE	2-methylcitrate dehydratase PrpD
1.2e-161	552.0	1.0	1	tr|A0A8S0H1E9|A0A8S0H1E9_9PSED	MmgE/PrpD N-terminal domain-cont
2.2e-160	547.8	1.0	1	tr|A0A2J7V4T3|A0A2J7V4T3_9BURK	MmgE/PrpD family protein OS=Vari
3.8e-160	547.0	1.0	1	tr|A0A1Q5SXM5|A0A1Q5SXM5_9EURO	Cis-aconitate decarboxylase OS=P
3.4e-158	540.5	1.0	1	tr|A0A430M3M1|A0A430M3M1_9HYPO	MmgE/PrpD family protein OS=Fusa
8.1e-158	539.3	1.0	1	tr|A0A1S9D8J1|A0A1S9D8J1_ASPOZ	MmgE/PrpD family protein OS=Aspe
3.8e-157	537.1	2025-09-01	1	tr|A0A9P3F045|A0A9P3F045_ASPVI	MmgE/PrpD family protein OS=Aspe
8.5e-157	535.9	1.0	1	tr|A0AAF1BI03|A0AAF1BI03_9TREE	Purtative protein YxeQ OS=Vanrij
6.8e-156	533.0	2.0	1	tr|A0A8H6QRW3|A0A8H6QRW3_9EURO	MmgE/PrpD family protein OS=Aspe
8.3e-155	529.4	2025-09-01	1	tr|A0AAN5BUM0|A0AAN5BUM0_ASPOZ	Unnamed protein product OS=Asper
1.2e-154	528.9	1.0	1	tr|A0A1V6QNI3|A0A1V6QNI3_9EURO	MmgE/PrpD family protein OS=Peni
2e-154	528.2	1.0	1	tr|A0A7D8Z3I6|A0A7D8Z3I6_VANHU	MmgE/PrpD family protein OS=Vanr
2.3e-153	524.6	1.0	1	tr|A0A427Y4K8|A0A427Y4K8_9TREE	MmgE/PrpD family protein OS=Apio
7.9e-153	522.9	2025-09-01	1	tr|A0A9W9K1N2|A0A9W9K1N2_9EURO	MmgE/PrpD OS=Penicillium argenti
3.2e-152	520.9	2025-09-01	2	tr|A0A8H3RIF3|A0A8H3RIF3_9EURO	Cis-aconitate decarboxylase OS=A
7.9e-152	519.6	1.0	1	tr|A0A924Z137|A0A924Z137_9BURK	MmgE/PrpD family protein (Fragme
4.7e-151	517.0	2.0	2	tr|A0A0U1LV15|A0A0U1LV15_TALIS	2-methylcitrate dehydratase PrpD
5.9e-151	516.7	1.0	1	tr|A0A964GQ91|A0A964GQ91_PSESP	MmgE/PrpD family protein (Fragme
1.1e-148	509.2	1.0	1	tr|A0A963PPL9|A0A963PPL9_9BURK	MmgE/PrpD family protein (Fragme
3e-147	504.5	1.0	1	tr|A0A4Q3N3S8|A0A4Q3N3S8_9BURK	MmgE/PrpD family protein (Fragme
1.2e-142	489.3	1.0	1	tr|A0A428NKF6|A0A428NKF6_9HYPO	MmgE/PrpD family protein OS=Fusa
1.1e-141	486.1	1.0	1	tr|A0A1Z5HTF0|A0A1Z5HTF0_9FIRM	MmgE/PrpD family protein OS=Cald
1.3e-140	482.6	1.0	1	tr|A0A372LF75|A0A372LF75_9BACI	MmgE/PrpD family protein OS=Peri
2.7e-140	481.5	1.0	1	tr|A0A7I8D8E9|A0A7I8D8E9_9BACL	2-methylcitrate dehydratase OS=E
3.6e-140	481.1	1.0	1	tr|A0AA48RIQ8|A0AA48RIQ8_9BACL	2-methylcitrate dehydratase OS=B
4.4e-140	480.9	1.0	1	tr|A0A292YNR5|A0A292YNR5_9BACL	2-methylcitrate dehydratase OS=E
6.5e-140	480.3	1.0	1	tr|A0A1T4N3Q9|A0A1T4N3Q9_9FIRM	2-methylcitrate dehydratase PrpD
6.5e-140	480.3	1.0	1	tr|A0A2R4N1F9|A0A2R4N1F9_CARTR	2-methylcitrate dehydratase PrpD
8.6e-139	476.6	1.0	1	tr|A0A7T5EJ69|A0A7T5EJ69_9BACL	MmgE/PrpD family protein OS=Brev
1.1e-138	476.2	1.0	1	tr|A0AAJ1QM03|A0AAJ1QM03_9BACI	MmgE/PrpD family protein OS=Peri
1.2e-138	476.1	1.0	1	tr|A0A285UKJ4|A0A285UKJ4_9STAP	2-methylcitrate dehydratase PrpD
1.8e-138	475.5	1.0	1	tr|A0A434GSF6|A0A434GSF6_9HYPH	MmgE/PrpD family protein (Fragme
3e-138	474.8	1.0	1	tr|A0A163PVH8|A0A163PVH8_9BACI	2-methylcitrate dehydratase OS=F
4.4e-138	474.2	1.0	1	tr|A0A3S0W3X3|A0A3S0W3X3_9BACI	MmgE/PrpD family protein OS=Peri
8.6e-138	473.3	1.0	1	tr|A0A4Q9DLK4|A0A4Q9DLK4_9BACL	MmgE/PrpD family protein OS=Paen
9e-138	473.2	1.0	1	tr|A0A1V2A4P6|A0A1V2A4P6_9BACI	2-methylcitrate dehydratase OS=D
1.1e-137	473.0	1.0	1	tr|A0A7H8Q7A3|A0A7H8Q7A3_9BACL	MmgE/PrpD family protein OS=Plan
1.3e-137	472.7	1.0	1	tr|A0A0T6A7F1|A0A0T6A7F1_9BACT	MmgE/PrpD family protein OS=cand
1.3e-137	472.7	1.0	1	tr|A0A1V3GCC1|A0A1V3GCC1_9BACI	2-methylcitrate dehydratase OS=F
4.5e-137	470.9	1.0	1	tr|A0A6L3V2I2|A0A6L3V2I2_9BACI	MmgE/PrpD family protein OS=Cyto
5.2e-137	470.7	1.0	1	tr|A0A2N0ZIW6|A0A2N0ZIW6_9BACI	MmgE/PrpD family protein OS=Cyto
7.9e-137	470.1	1.0	1	tr|A0A1I3KYW0|A0A1I3KYW0_9BACL	2-methylcitrate dehydratase PrpD
8.9e-137	470.0	1.0	1	tr|A0A2N5G581|A0A2N5G581_9BACI	MmgE/PrpD family protein OS=Baci
1.3e-136	469.5	1.0	1	tr|A0A937Q259|A0A937Q259_9BACT	MmgE/PrpD family protein OS=Desu
1.4e-136	469.3	1.0	1	tr|A0A3M8D7M9|A0A3M8D7M9_9BACL	MmgE/PrpD family protein OS=Brev
1.7e-136	469.0	1.0	1	tr|A0A933A5R2|A0A933A5R2_UNCCH	MmgE/PrpD family protein OS=Chlo
4.8e-136	467.6	1.0	1	tr|A0A435GYJ2|A0A435GYJ2_9HYPH	MmgE/PrpD family protein (Fragme
8.2e-136	466.8	1.0	1	tr|A0A8J2ZNX7|A0A8J2ZNX7_9BACI	MmgE/PrpD family protein OS=Comp
8.9e-136	466.7	1.0	1	tr|A0A942T3Q1|A0A942T3Q1_9BACI	MmgE/PrpD family protein OS=Neob
9.9e-136	466.5	1.0	1	tr|A0A3M2RTP3|A0A3M2RTP3_9HYPO	MmgE/PrpD family protein OS=Fusa
1.1e-135	466.4	1.0	1	tr|A0A3M8P5F1|A0A3M8P5F1_9BACL	MmgE/PrpD family protein OS=Plan
1.9e-135	465.5	1.0	1	tr|A0A511VCA0|A0A511VCA0_9BACL	2-methylcitrate dehydratase OS=A
2.2e-135	465.4	1.0	1	tr|W7L530|W7L530_CYTFI	MmgE/PrpD family protein OS=Cyto
3.2e-135	464.8	1.0	1	tr|A0A942U9A4|A0A942U9A4_9BACI	MmgE/PrpD family protein OS=Neob
3.5e-135	464.7	1.0	1	tr|A0A7W8CST5|A0A7W8CST5_9BACL	2-methylcitrate dehydratase PrpD
4.4e-135	464.4	1.0	1	tr|A0A544T301|A0A544T301_9BACI	MmgE/PrpD family protein OS=Psyc
4.6e-135	464.3	1.0	1	tr|A0A9E2JGV1|A0A9E2JGV1_UNCPS	MmgE/PrpD family protein OS=Pseu
6.4e-135	463.8	1.0	1	tr|A0A1I0XNW4|A0A1I0XNW4_9BACI	2-methylcitrate dehydratase PrpD
6.9e-135	463.7	1.0	1	tr|A0A1G8EJC1|A0A1G8EJC1_9BACI	2-methylcitrate dehydratase PrpD
8.8e-135	463.4	1.0	1	tr|A0A428SIB7|A0A428SIB7_9HYPO	MmgE/PrpD family protein OS=Fusa
1.2e-134	462.9	1.0	1	tr|A0A366JQT2|A0A366JQT2_CYTFI	2-methylcitrate dehydratase PrpD
1.2e-134	462.9	1.0	1	tr|A0A4R8GKY3|A0A4R8GKY3_9BACI	2-methylcitrate dehydratase PrpD
1.5e-134	462.6	1.0	1	tr|A0A0F2S7N7|A0A0F2S7N7_9FIRM	2-methylcitrate dehydratase OS=P
1.5e-134	462.6	1.0	1	tr|A0A358TUV7|A0A358TUV7_9FIRM	MmgE/PrpD family protein OS=Desu
2.9e-134	461.7	1.0	1	tr|A0A0C2VMB2|A0A0C2VMB2_9BACL	MmgE/PrpD family protein OS=Jeot
3.4e-134	461.4	1.0	1	tr|G7WEY5|G7WEY5_DESOD	Uncharacterized protein involved
3.4e-134	461.4	1.0	1	tr|F4PG03|F4PG03_BATDJ	MmgE/PrpD family protein OS=Batr
3.9e-134	461.3	1.0	1	tr|A0A562QD94|A0A562QD94_9BACI	2-methylcitrate dehydratase PrpD
4.2e-134	461.2	1.0	1	tr|A0A7H8S1E3|A0A7H8S1E3_9BACI	MmgE/PrpD family protein OS=Lent
4.8e-134	460.9	1.0	1	tr|A0A2V2ZLP3|A0A2V2ZLP3_9BACI	2-methylcitrate dehydratase PrpD
5.2e-134	460.8	1.0	1	tr|A0A562JRX7|A0A562JRX7_9BACI	2-methylcitrate dehydratase PrpD
5.8e-134	460.7	1.0	1	tr|A0A9E5EE44|A0A9E5EE44_9BURK	MmgE/PrpD family protein (Fragme
7.2e-134	460.4	1.0	1	tr|A0A6G1X1Q9|A0A6G1X1Q9_9BACI	MmgE/PrpD family protein OS=Sali
7.7e-134	460.3	1.0	1	tr|C5TBU6|C5TBU6_ACIDE	MmgE/PrpD family protein (Fragme
1.1e-133	459.8	1.0	1	tr|A0A5C5UPW6|A0A5C5UPW6_9BACL	MmgE/PrpD family protein OS=Plan
1.2e-133	459.6	1.0	1	tr|A0A9D6JHH5|A0A9D6JHH5_9BACT	MmgE/PrpD family protein OS=Cand
1.5e-133	459.3	1.0	1	tr|A0A0F2JGC6|A0A0F2JGC6_9FIRM	MmgE/PrpD family protein OS=Desu
2.1e-133	458.9	1.0	1	tr|A0A1F4QT18|A0A1F4QT18_9BACT	2-methylcitrate dehydratase OS=c
2.3e-133	458.7	1.0	1	tr|A0A061NQW2|A0A061NQW2_9BACL	MmgE/PrpD family protein OS=Geom
3.5e-133	458.1	1.0	1	tr|A0A1H9R7T1|A0A1H9R7T1_9BACI	2-methylcitrate dehydratase PrpD
5.7e-133	457.4	1.0	1	tr|A0A0J1FCD9|A0A0J1FCD9_9FIRM	2-methylcitrate dehydratase OS=P
8.8e-133	456.8	1.0	1	tr|A0A7X9R7K5|A0A7X9R7K5_9BACI	MmgE/PrpD family protein OS=Psyc
1.1e-132	456.5	1.0	1	tr|A0A933IEF9|A0A933IEF9_9BACT	MmgE/PrpD family protein OS=Cand
1.6e-132	455.9	1.0	1	tr|A0A7V6QR38|A0A7V6QR38_9BACL	MmgE/PrpD family protein OS=Baci
2.6e-132	455.3	1.0	1	tr|A0A932HMZ5|A0A932HMZ5_9BACT	MmgE/PrpD family protein OS=Cand
3.3e-132	454.9	1.0	1	tr|A0A495A7R7|A0A495A7R7_9BACI	MmgE/PrpD family protein OS=Ocea
3.6e-132	454.8	1.0	1	tr|A0A0M2U4W8|A0A0M2U4W8_9FIRM	2-methylcitrate dehydratase OS=C
4.7e-132	454.4	1.0	1	tr|A0A3D4NQN7|A0A3D4NQN7_PSESP	2-methylcitrate dehydratase (Fra
5.3e-132	454.2	1.0	1	tr|A0AA92NPS7|A0AA92NPS7_9BACL	MmgE/PrpD family protein OS=Brev
7.7e-132	453.7	1.0	1	tr|A0A2G5WLK3|A0A2G5WLK3_9BACL	2-methylcitrate dehydratase OS=S
8.3e-132	453.6	1.0	1	tr|A0A1B1S2B0|A0A1B1S2B0_9BACL	2-methylcitrate dehydratase OS=P
2e-131	452.3	1.0	1	tr|A0A7U5GVZ8|A0A7U5GVZ8_9BACL	2-methylcitrate dehydratase OS=S
3.8e-131	451.4	1.0	1	tr|A0A4U1DAA1|A0A4U1DAA1_9BACI	MmgE/PrpD family protein OS=Robe
4.5e-131	451.1	1.0	1	tr|A0A7C7QJL5|A0A7C7QJL5_UNCDU	MmgE/PrpD family protein OS=Desu
7.5e-131	450.4	2025-01-01	1	tr|A0A5C5SYH4|A0A5C5SYH4_9BACL	MmgE/PrpD family protein OS=Plan
3.2e-130	448.3	1.0	1	tr|A0A0A1M7U6|A0A0A1M7U6_9BACI	2-methylcitrate dehydratase OS=O
3.4e-130	448.3	1.0	1	tr|A0A1I6EEW6|A0A1I6EEW6_9FIRM	2-methylcitrate dehydratase PrpD
3.4e-130	448.2	1.0	1	tr|A0A7C2IPF7|A0A7C2IPF7_9BACT	MmgE/PrpD family protein OS=Cand
3.5e-130	448.2	1.0	1	tr|A0A1M7DZ71|A0A1M7DZ71_9BACL	2-methylcitrate dehydratase PrpD
4.9e-130	447.8	1.0	1	tr|A0A248TNJ9|A0A248TNJ9_9BACI	2-methylcitrate dehydratase OS=C
5.9e-130	447.5	1.0	1	tr|A0A1G3VIT5|A0A1G3VIT5_9BACT	2-methylcitrate dehydratase OS=S
6.4e-130	447.4	1.0	1	tr|A0A9X0YQR8|A0A9X0YQR8_9BACI	2-methylcitrate dehydratase PrpD
6.9e-130	447.2	1.0	1	tr|A0A351Z3Y8|A0A351Z3Y8_9BACT	MmgE/PrpD family protein OS=Synt
7.3e-130	447.2	1.0	1	tr|A0A8J6N008|A0A8J6N008_9DELT	MmgE/PrpD family protein OS=Cand
7.3e-130	447.2	1.0	1	tr|A0A937UFP5|A0A937UFP5_9BACT	MmgE/PrpD family protein OS=Desu
1.5e-129	446.1	1.0	1	tr|A0A1M6BKV1|A0A1M6BKV1_9FIRM	2-methylcitrate dehydratase PrpD
1.6e-129	446.0	1.0	1	tr|A0A0M0BMV6|A0A0M0BMV6_9ARCH	2-methylcitrate dehydratase OS=m
1.9e-129	445.8	1.0	1	tr|D5WXT3|D5WXT3_KYRT2	MmgE/PrpD family protein OS=Kyrp
1.9e-129	445.8	1.0	1	tr|A0A429XCN6|A0A429XCN6_9BACI	MmgE/PrpD family protein OS=Simi
4.8e-129	444.5	1.0	1	tr|A0A9E5Y6V3|A0A9E5Y6V3_9FIRM	MmgE/PrpD family protein OS=Pelo
8.6e-129	443.6	1.0	1	tr|A0A7Y8ICU7|A0A7Y8ICU7_UNCSY	MmgE/PrpD family protein OS=Synt
1.5e-128	442.9	1.0	1	tr|A0AAU8PV58|A0AAU8PV58_DESK7	MmgE/PrpD family protein OS=Desu
2.6e-128	442.1	1.0	1	tr|A0A661MF90|A0A661MF90_UNCDE	MmgE/PrpD family protein OS=Delt
2.7e-128	442.0	1.0	1	tr|A5D273|A5D273_PELTS	MmgE/PrpD family protein OS=Pelo
2.7e-128	442.0	1.0	1	tr|A0A0S8CYI3|A0A0S8CYI3_9BACT	2-methylcitrate dehydratase OS=N
3.9e-128	441.5	1.0	1	tr|A0A938RJ58|A0A938RJ58_UNCDE	MmgE/PrpD family protein OS=Delt
5.5e-128	441.0	1.0	1	tr|K1KUE7|K1KUE7_9BACL	2-methylcitrate dehydratase OS=S
5.8e-128	440.9	1.0	1	tr|A0A7M2QV08|A0A7M2QV08_9BACL	MmgE/PrpD family protein OS=Viri
9.1e-128	440.3	1.0	1	tr|A0A9E2IYH0|A0A9E2IYH0_UNCPS	MmgE/PrpD family protein OS=Pseu
2.2e-127	439.0	1.0	1	tr|A0A0M0LJD3|A0A0M0LJD3_9BACL	2-methylcitrate dehydratase OS=V
9.4e-127	436.9	1.0	1	tr|A0A7V3DJF5|A0A7V3DJF5_UNCDE	MmgE/PrpD family protein OS=Delt
1.3e-126	436.4	1.0	1	tr|W4EN33|W4EN33_9BACL	MmgE/PrpD family protein OS=Viri
1.3e-126	436.4	1.0	1	tr|A0A7C7QRN7|A0A7C7QRN7_9CHLR	MmgE/PrpD family protein OS=Anae
1.7e-126	436.1	1.0	1	tr|F2F235|F2F235_SOLSS	2-methylcitrate dehydratase OS=S
2.1e-126	435.8	1.0	1	tr|A0A966Z1G7|A0A966Z1G7_9BURK	MmgE/PrpD family protein OS=Burk
2.2e-126	435.7	1.0	1	tr|A0A923DKS5|A0A923DKS5_9BACT	MmgE/PrpD family protein OS=Synt
9.8e-126	433.6	1.0	1	tr|A0A6N7ITG9|A0A6N7ITG9_9FIRM	MmgE/PrpD family protein OS=Desu
1.2e-125	433.3	1.0	1	tr|A0A7C6V4S7|A0A7C6V4S7_9FIRM	MmgE/PrpD family protein OS=Desu
2.1e-125	432.5	1.0	1	tr|A0A494WUX7|A0A494WUX7_9FIRM	MmgE/PrpD family protein OS=Desu
2.1e-125	432.5	1.0	1	tr|A0A524AJI6|A0A524AJI6_9CHLR	MmgE/PrpD family protein OS=Anae
3.7e-125	431.7	1.0	1	tr|A0A3S2BWA9|A0A3S2BWA9_9HYPH	MmgE/PrpD family protein (Fragme
5.7e-125	431.1	1.0	1	tr|A0A353H5B6|A0A353H5B6_9BACT	MmgE/PrpD family protein (Fragme
1e-124	430.2	3.0	2	tr|A0A8E2JY30|A0A8E2JY30_9PEZI	2-methylcitrate dehydratase PrpD
3.5e-124	428.4	1.0	1	tr|A0A929E3I8|A0A929E3I8_UNCPS	MmgE/PrpD family protein (Fragme
4.6e-124	428.1	1.0	1	tr|A0A662T0U5|A0A662T0U5_9CREN	MmgE/PrpD family protein OS=Ther
1.2e-123	426.7	1.0	1	tr|A0LEM2|A0LEM2_SYNFM	MmgE/PrpD family protein OS=Synt
1.4e-123	426.4	2.0	2	tr|A0A2J6QJH1|A0A2J6QJH1_9HELO	2-methylcitrate dehydratase PrpD
2.9e-123	425.4	1.0	1	tr|A0A258M5A1|A0A258M5A1_9BURK	2-methylcitrate dehydratase (Fra
3.1e-123	425.3	1.0	1	tr|A0A523YDF5|A0A523YDF5_9BACT	MmgE/PrpD family protein OS=Desu
3.3e-123	425.2	1.0	1	tr|A0A956VS08|A0A956VS08_9CHLR	MmgE/PrpD family protein (Fragme
1.5e-122	423.1	1.0	1	tr|A0A7V0MMN6|A0A7V0MMN6_UNCDE	MmgE/PrpD family protein (Fragme
1.6e-122	423.0	1.0	1	tr|A0A7C0UBI7|A0A7C0UBI7_UNCDU	MmgE/PrpD family protein OS=Desu
2.6e-122	422.3	1.0	1	tr|A0A1Y3QT51|A0A1Y3QT51_9FIRM	2-methylcitrate dehydratase OS=F
6.4e-122	421.0	1.0	1	tr|A0A7C6J7Z3|A0A7C6J7Z3_9FIRM	MmgE/PrpD family protein OS=Pept
6.5e-122	421.0	1.0	1	tr|A0A3E0KKL6|A0A3E0KKL6_UNCFI	MmgE/PrpD family protein OS=Baci
7.3e-122	420.8	1.0	1	tr|A0A4Y7RK23|A0A4Y7RK23_9FIRM	2-methylcitrate dehydratase 2 OS
1.5e-121	419.8	1.0	1	tr|A0A6G1SSV6|A0A6G1SSV6_9CHLR	MmgE/PrpD family protein OS=Deha
2.4e-121	419.1	1.0	1	tr|A0A957IC03|A0A957IC03_9CHLR	MmgE/PrpD family protein OS=Anae
1.1e-120	416.9	1.0	1	tr|A0A9E5BIN3|A0A9E5BIN3_9BURK	MmgE/PrpD family protein (Fragme
1.6e-120	416.4	1.0	1	tr|A0A6L8E7A3|A0A6L8E7A3_UNCCH	MmgE/PrpD family protein (Fragme
5.5e-120	414.6	1.0	1	tr|A0A431UTH7|A0A431UTH7_9BACI	MmgE/PrpD family protein OS=Lysi
2.5e-119	412.5	1.0	1	tr|A0A2N2LK09|A0A2N2LK09_9CHLR	MmgE/PrpD family protein OS=Chlo
5.3e-118	408.1	1.0	1	tr|A0A8T3NIJ7|A0A8T3NIJ7_UNCCH	MmgE/PrpD family protein OS=Chlo
6.3e-118	407.8	2.0	2	tr|W9WF23|W9WF23_9EURO	MmgE/PrpD family protein OS=Clad
1.9e-117	406.2	1.0	1	tr|A0A2E2YKC8|A0A2E2YKC8_UNCCH	2-methylcitrate dehydratase OS=C
9.3e-117	404.0	2025-09-01	1	tr|A0A1V4RPA6|A0A1V4RPA6_9BACT	2-methylcitrate dehydratase OS=D
6.5e-116	401.2	1.0	1	tr|A0A2H5YP04|A0A2H5YP04_UNCXX	2-methylcitrate dehydratase 2 OS
9.2e-115	397.4	1.0	1	tr|A0A3P1Y048|A0A3P1Y048_9BACT	MmgE/PrpD family protein OS=Fret
1.6e-114	396.6	1.0	1	tr|A0A962IFK6|A0A962IFK6_9GAMM	MmgE/PrpD family protein (Fragme
1.6e-114	396.6	1.0	1	tr|A0A7C6WYS3|A0A7C6WYS3_UNCFI	MmgE/PrpD family protein OS=Baci
2.5e-114	396.0	1.0	1	tr|A0A7C4MB67|A0A7C4MB67_9ARCH	MmgE/PrpD family protein OS=Cand
2.8e-114	395.8	1.0	1	tr|A0A972PAC9|A0A972PAC9_UNCFI	MmgE/PrpD family protein OS=Baci
3.3e-114	395.6	1.0	1	tr|A0A953U5W2|A0A953U5W2_9BACT	MmgE/PrpD family protein OS=Terr
3.5e-114	395.5	1.0	1	tr|D1C4Q5|D1C4Q5_SPHTD	MmgE/PrpD family protein OS=Spha
3.2e-113	392.3	1.0	1	tr|A0A953DHE7|A0A953DHE7_9BACT	MmgE/PrpD family protein OS=Spha
5.7e-113	391.5	1.0	1	tr|A0A2N2T885|A0A2N2T885_9PROT	2-methylcitrate dehydratase (Fra
6.1e-113	391.4	1.0	1	tr|A0A154BQM3|A0A154BQM3_ANASB	2-methylcitrate dehydratase OS=A
8.9e-113	390.8	1.0	1	tr|A0A1V5ED89|A0A1V5ED89_9BACT	2-methylcitrate dehydratase OS=S
1.5e-112	390.1	1.0	1	tr|A0A3D3S1D2|A0A3D3S1D2_9GAMM	MmgE/PrpD family protein OS=Gamm
1.8e-112	389.8	1.0	1	tr|A0A963RRH2|A0A963RRH2_9BURK	MmgE/PrpD family protein (Fragme
2.8e-112	389.2	1.0	1	tr|A0A2W1AAZ4|A0A2W1AAZ4_UNCCH	2-methylcitrate dehydratase PrpD
3.8e-112	388.8	1.0	1	tr|D5ECK3|D5ECK3_AMICL	MmgE/PrpD family protein OS=Amin
4.7e-112	388.5	1.0	1	tr|A0A1V6A874|A0A1V6A874_9FIRM	MmgE/PrpD family protein OS=Firm
7.6e-112	387.8	1.0	1	tr|A0A7C4I2W7|A0A7C4I2W7_9ARCH	MmgE/PrpD family protein OS=Cand
2.8e-111	385.9	1.0	1	tr|A0A521Y187|A0A521Y187_9CHLR	MmgE/PrpD family protein OS=Deha
7.6e-111	384.5	1.0	1	tr|A0A419FJD6|A0A419FJD6_9CHLR	MmgE/PrpD family protein OS=Deha
8.9e-111	384.3	1.0	1	tr|A0A521KN45|A0A521KN45_9CHLR	MmgE/PrpD family protein OS=Deha
1.7e-110	383.3	1.0	1	tr|A0AA42BAT0|A0AA42BAT0_9BACT	MmgE/PrpD family protein OS=Ther
2e-110	383.1	1.0	1	tr|A0A1B1YQK1|A0A1B1YQK1_9GAMM	2-methylcitrate dehydratase OS=I
2.1e-110	383.1	1.0	1	tr|A0A831T766|A0A831T766_9BACT	MmgE/PrpD family protein OS=Ther
1e-109	380.7	1.0	1	tr|A0AA51GT78|A0AA51GT78_9BACT	MmgE/PrpD family protein OS=Amin
1e-109	380.7	1.0	1	tr|A0A2E2ZN95|A0A2E2ZN95_UNCCH	2-methylcitrate dehydratase OS=C
1.4e-109	380.3	1.0	1	tr|A0A2D9GPN1|A0A2D9GPN1_UNCCH	2-methylcitrate dehydratase OS=C
1.7e-109	380.0	1.0	1	tr|A0A2E5BXA8|A0A2E5BXA8_UNCCH	2-methylcitrate dehydratase OS=C
3e-109	379.2	1.0	1	tr|A0A6J4UZ31|A0A6J4UZ31_9BACT	Immune-responsive protein 1 OS=u
4.8e-109	378.6	1.0	1	tr|A0A1V5NN71|A0A1V5NN71_9FIRM	2-methylcitrate dehydratase OS=F
6.1e-109	378.2	1.0	1	tr|A0A964PHN3|A0A964PHN3_UNCGE	MmgE/PrpD family protein OS=Gemm
2.1e-108	376.4	1.0	1	tr|A0A2D9WMU8|A0A2D9WMU8_UNCCH	2-methylcitrate dehydratase OS=C
3.5e-108	375.7	1.0	1	tr|A0A1Y0BNN8|A0A1Y0BNN8_9BACT	K324 OS=uncultured bacterium OX=
4.4e-108	375.4	1.0	1	tr|A0A953R8H8|A0A953R8H8_9BACT	MmgE/PrpD family protein OS=Terr
6.1e-108	374.9	1.0	1	tr|F7NJ68|F7NJ68_9FIRM	MmgE/PrpD family protein OS=Acet
7.6e-108	374.6	1.0	1	tr|A0A6J4VNB5|A0A6J4VNB5_9BACT	Immune-responsive protein 1 OS=u
9.6e-108	374.3	1.0	1	tr|A0A357A000|A0A357A000_9FIRM	2-methylcitrate dehydratase (Fra
1e-107	374.2	1.0	1	tr|A0A1V5ZZ98|A0A1V5ZZ98_9BACT	2-methylcitrate dehydratase OS=S
1e-107	374.2	1.0	1	tr|A0A7X9PYL9|A0A7X9PYL9_9BACT	MmgE/PrpD family protein OS=Syne
1e-107	374.2	1.0	1	tr|A0A1Y0BCH4|A0A1Y0BCH4_9BACT	C769 OS=uncultured bacterium OX=
1e-107	374.1	1.0	1	tr|R6I827|R6I827_9FIRM	MmgE/PrpD family protein OS=Phas
1.2e-107	374.0	1.0	1	tr|A0A1Y0BBN2|A0A1Y0BBN2_9BACT	B9 OS=uncultured bacterium OX=77
1.3e-107	373.9	1.0	1	tr|A0A523B2N6|A0A523B2N6_9ARCH	MmgE/PrpD family protein OS=Cand
1.3e-107	373.9	1.0	1	tr|A0A7C4JCL6|A0A7C4JCL6_9ARCH	MmgE/PrpD family protein OS=Cand
1.7e-107	373.4	1.0	1	tr|A0A644VAW0|A0A644VAW0_9ZZZZ	2-methylcitrate dehydratase 2 OS
2e-107	373.2	2025-01-01	1	tr|A0A2N9MS36|A0A2N9MS36_9BACT	MmgE/PrpD family protein OS=Cand
2.3e-107	373.0	1.0	1	tr|A0A529M5D5|A0A529M5D5_9HYPH	MmgE/PrpD family protein (Fragme
3.7e-107	372.3	1.0	1	tr|A0A0U3JCA1|A0A0U3JCA1_9BACT	MmgE/PrpD family protein OS=uncu
4.8e-107	372.0	1.0	1	tr|A0A1Y0BHH2|A0A1Y0BHH2_9BACT	F170 OS=uncultured bacterium OX=
7.3e-107	371.4	1.0	1	tr|A0A316S5G2|A0A316S5G2_9FIRM	MmgE/PrpD family protein OS=Phas
1e-106	370.9	1.0	1	tr|A0A7V1JK06|A0A7V1JK06_9CHLR	MmgE/PrpD family protein OS=Anae
1.2e-106	370.6	1.0	1	tr|A0A7V9JE26|A0A7V9JE26_9CHLR	MmgE/PrpD family protein OS=Chlo
2e-106	369.9	1.0	1	tr|R6WNU1|R6WNU1_9FIRM	MmgE/PrpD family protein OS=Phas
3.4e-106	369.2	1.0	1	tr|A0A351E6L2|A0A351E6L2_9FIRM	MmgE/PrpD family protein OS=Acid
3.8e-106	369.0	1.0	1	tr|A0A257JG64|A0A257JG64_9BURK	2-methylcitrate dehydratase (Fra
7.9e-106	367.9	1.0	1	tr|E8LEN5|E8LEN5_9FIRM	MmgE/PrpD family protein OS=Phas
1.2e-105	367.3	1.0	1	tr|A0A6P1ZNL8|A0A6P1ZNL8_9BACT	MmgE/PrpD family protein OS=Ocea
1.7e-105	366.9	1.0	1	tr|A0A480BT97|A0A480BT97_9GAMM	MmgE/PrpD family protein OS=Gamm
1.9e-105	366.7	1.0	1	tr|A0A953NW11|A0A953NW11_9BACT	MmgE/PrpD family protein OS=Terr
7.3e-105	364.8	1.0	1	tr|A0A841R549|A0A841R549_9FIRM	2-methylcitrate dehydratase PrpD
2.5e-104	363.0	1.0	1	tr|A0A925FCU2|A0A925FCU2_9BACT	MmgE/PrpD family protein OS=Gemm
5.2e-104	362.0	1.0	1	tr|A0A8I2B8L2|A0A8I2B8L2_9FIRM	MmgE/PrpD family protein OS=Acid
6.4e-104	361.7	1.0	1	tr|A0A933BM97|A0A933BM97_9BACT	MmgE/PrpD family protein OS=Cand
7.3e-104	361.5	1.0	1	tr|A0A942ISL8|A0A942ISL8_UNCDE	MmgE/PrpD family protein OS=Delt
1.4e-103	360.5	1.0	1	tr|A0A9E1WLX9|A0A9E1WLX9_9PROT	MmgE/PrpD family protein OS=Kord
1.6e-103	360.3	1.0	1	tr|A0A7C3AID0|A0A7C3AID0_9CHLR	MmgE/PrpD family protein OS=Deha
1.7e-103	360.2	1.0	1	tr|A0A7C3F8A5|A0A7C3F8A5_9CHLR	MmgE/PrpD family protein OS=Deha
2.1e-103	360.0	1.0	1	tr|A0A434DLI1|A0A434DLI1_9HYPH	MmgE/PrpD family protein (Fragme
2.3e-103	359.8	1.0	1	tr|A0A4Q6GMV0|A0A4Q6GMV0_9GAMM	MmgE/PrpD family protein (Fragme
2.6e-103	359.6	1.0	1	tr|A0A7C4RNG9|A0A7C4RNG9_9BACT	MmgE/PrpD family protein OS=Syne
2.7e-103	359.6	1.0	1	tr|A0A662T7H2|A0A662T7H2_9ARCH	MmgE/PrpD family protein OS=Cand
3.5e-103	359.2	1.0	1	tr|A0A523S2E4|A0A523S2E4_UNCAE	MmgE/PrpD family protein OS=Aero
6.7e-103	358.3	1.0	1	tr|A0A8J7RDC4|A0A8J7RDC4_9BURK	MmgE/PrpD family protein OS=Duod
7.2e-103	358.2	1.0	1	tr|A0A936C6U2|A0A936C6U2_UNCGE	MmgE/PrpD family protein OS=Gemm
1.2e-102	357.4	1.0	1	tr|A0A1V4MJU3|A0A1V4MJU3_9FIRM	2-methylcitrate dehydratase OS=F
2e-102	356.8	1.0	1	tr|A0A932M651|A0A932M651_9PROT	MmgE/PrpD family protein OS=Beta
3.6e-102	355.9	2025-02-01	1	tr|A0A2U3LRK4|A0A2U3LRK4_9BACT	MmgE/PrpD family protein OS=Cand
1.1e-101	354.3	1.0	1	tr|A0A7C3P2E4|A0A7C3P2E4_UNCDE	MmgE/PrpD family protein OS=Delt
1.6e-101	353.7	1.0	1	tr|S3CKF9|S3CKF9_9BURK	MmgE/PrpD family protein OS=Sutt
2e-101	353.4	1.0	1	tr|A0A7Y8IT64|A0A7Y8IT64_UNCSY	MmgE/PrpD family protein OS=Synt
2.2e-101	353.3	1.0	1	tr|A0A2V8HMB2|A0A2V8HMB2_UNCAI	MmgE/PrpD family protein OS=Acid
2.7e-101	353.0	1.0	1	tr|A0A316SC55|A0A316SC55_9FIRM	MmgE/PrpD family protein OS=Phas
1.1e-100	350.9	1.0	1	tr|A0A7C6ZPN6|A0A7C6ZPN6_UNCFI	MmgE/PrpD family protein OS=Baci
1.2e-100	350.8	1.0	1	tr|A0A523DU94|A0A523DU94_UNCAI	MmgE/PrpD family protein OS=Acid
3.6e-100	349.3	1.0	1	tr|A0A972W792|A0A972W792_9PROT	MmgE/PrpD family protein OS=Rhod
3.7e-100	349.3	1.0	1	tr|A0A4S4B9L9|A0A4S4B9L9_9DEIO	MmgE/PrpD family protein OS=Dein
4.5e-100	349.0	1.0	1	tr|A0A6N8J207|A0A6N8J207_9BURK	MmgE/PrpD family protein OS=Raml
6.9e-100	348.4	1.0	1	tr|A0A7V2I6R9|A0A7V2I6R9_9BACT	MmgE/PrpD family protein OS=Cand
9.8e-100	347.9	1.0	1	tr|A0A918CPR3|A0A918CPR3_9DEIO	2-methylcitrate dehydratase OS=D
1.5e-99	347.3	1.0	1	tr|A0A6N2YKP7|A0A6N2YKP7_FLAPL	2-methylcitrate dehydratase OS=F
1.6e-99	347.2	1.0	1	tr|A0A388SCL7|A0A388SCL7_9BURK	2-methylcitrate dehydratase OS=M
2.3e-99	346.7	1.0	1	tr|A0A1M7SH24|A0A1M7SH24_9BACT	2-methylcitrate dehydratase PrpD
2.9e-99	346.3	1.0	1	tr|A0A9E4KRJ6|A0A9E4KRJ6_9CHLR	MmgE/PrpD family protein OS=Deha
3e-99	346.3	1.0	1	tr|A0AAW6C7S7|A0AAW6C7S7_FLAPL	MmgE/PrpD family protein OS=Flav
3.3e-99	346.1	1.0	1	tr|A0A2E6Q3I0|A0A2E6Q3I0_9PROT	2-methylcitrate dehydratase OS=R
4.6e-99	345.7	1.0	1	tr|A0AAW6CM94|A0AAW6CM94_FLAPL	MmgE/PrpD family protein OS=Flav
4.7e-99	345.6	1.0	1	tr|A0A096B4T7|A0A096B4T7_FLAPL	MmgE/PrpD family protein OS=Flav
4.8e-99	345.6	1.0	1	tr|A0A971L586|A0A971L586_UNCCL	MmgE/PrpD family protein OS=Clos
5.7e-99	345.3	1.0	1	tr|A0A7C3NY69|A0A7C3NY69_9PROT	MmgE/PrpD family protein OS=Beta
6.6e-99	345.1	1.0	1	tr|A0A6I2R8L6|A0A6I2R8L6_FLAPL	MmgE/PrpD family protein OS=Flav
9.3e-99	344.6	1.0	1	tr|A0A9J7AXR6|A0A9J7AXR6_9PROT	MmgE/PrpD family protein OS=Nisa
9.3e-99	344.6	1.0	1	tr|G9YLK5|G9YLK5_FLAPL	MmgE/PrpD family protein OS=Flav
1.2e-98	344.3	1.0	1	tr|A0A7Z9WEP6|A0A7Z9WEP6_UNCDU	MmgE/PrpD family protein (Fragme
1.2e-98	344.2	1.0	1	tr|R7IID7|R7IID7_9BURK	MmgE/PrpD family protein OS=Sutt
1.3e-98	344.2	1.0	1	tr|A0AAX1KNW6|A0AAX1KNW6_FLAPL	MmgE/PrpD family protein OS=Flav
1.7e-98	343.8	1.0	1	tr|A0A957X6J4|A0A957X6J4_9CHLR	MmgE/PrpD family protein (Fragme
2.7e-98	343.1	1.0	1	tr|A0A523UJQ1|A0A523UJQ1_9CHLR	MmgE/PrpD family protein OS=Deha
2.7e-98	343.1	1.0	1	tr|A0A2D6J1Y2|A0A2D6J1Y2_9CHLR	MmgE/PrpD family protein OS=Deha
3.6e-98	342.7	1.0	1	tr|A0A6I2RIF3|A0A6I2RIF3_FLAPL	MmgE/PrpD family protein OS=Flav
3.7e-98	342.7	1.0	1	tr|A0A0S8C7I3|A0A0S8C7I3_9PROT	2-methylcitrate dehydratase OS=B
3.9e-98	342.6	1.0	1	tr|A0A2S6UBV6|A0A2S6UBV6_9PROT	2-methylcitrate dehydratase 2 OS
4.4e-98	342.4	1.0	1	tr|A0A7Z9VF39|A0A7Z9VF39_9PROT	MmgE/PrpD family protein OS=Rhod
5.1e-98	342.2	1.0	1	tr|A0A9E4ANX3|A0A9E4ANX3_9CHLR	MmgE/PrpD family protein OS=Deha
5.8e-98	342.0	1.0	1	tr|A0A966XSQ4|A0A966XSQ4_9PROT	MmgE/PrpD family protein OS=Beta
9.3e-98	341.4	1.0	1	tr|A0A2E4NHF4|A0A2E4NHF4_9PROT	2-methylcitrate dehydratase OS=R
1e-97	341.2	1.0	1	tr|A0A953QIK6|A0A953QIK6_9BACT	MmgE/PrpD family protein OS=Terr
1e-97	341.2	1.0	1	tr|A0A1G1CPY5|A0A1G1CPY5_9BACT	2-methylcitrate dehydratase OS=M
1.1e-97	341.2	1.0	1	tr|A0A7C4RLX8|A0A7C4RLX8_9BACT	MmgE/PrpD family protein OS=Syne
1.3e-97	340.8	1.0	1	tr|A0A937Y2B1|A0A937Y2B1_9PROT	MmgE/PrpD family protein OS=Beta
2.3e-97	340.0	1.0	1	tr|A0A948VG42|A0A948VG42_UNCCH	MmgE/PrpD family protein OS=Chlo
3.3e-97	339.5	1.0	1	tr|A0A932XIE2|A0A932XIE2_UNCCH	MmgE/PrpD family protein OS=Chlo
3.4e-97	339.5	1.0	1	tr|A0A7C4UQQ5|A0A7C4UQQ5_UNCHY	MmgE/PrpD family protein OS=Hydr
5.4e-97	338.8	2025-07-01	1	tr|A0A6I7Q9N6|A0A6I7Q9N6_9BACT	MmgE/PrpD family protein OS=Baln
7.6e-97	338.3	1.0	1	tr|A0A6J4X5E4|A0A6J4X5E4_9DELT	MmgE/PrpD family protein OS=Olav
9.6e-97	338.0	1.0	1	tr|A0A2E7RF66|A0A2E7RF66_9PROT	2-methylcitrate dehydratase OS=R
1.3e-96	337.6	1.0	1	tr|A0A937QAL3|A0A937QAL3_9BACT	MmgE/PrpD family protein OS=Desu
1.4e-96	337.5	1.0	1	tr|A0A254TG48|A0A254TG48_9BURK	2-methylcitrate dehydratase OS=N
1.4e-96	337.4	1.0	1	tr|A0A2N2JV70|A0A2N2JV70_9DELT	MmgE/PrpD family protein OS=Delt
1.7e-96	337.2	1.0	1	tr|A0A4S4CBA0|A0A4S4CBA0_9DEIO	MmgE/PrpD family protein OS=Dein
2e-96	337.0	1.0	1	tr|A0A355B0L5|A0A355B0L5_UNCNI	MmgE/PrpD family protein OS=Nitr
2.4e-96	336.7	1.0	1	tr|A0A9E4GFW8|A0A9E4GFW8_9BACT	MmgE/PrpD family protein OS=Desu
2.5e-96	336.7	1.0	1	tr|A0A6P1J2F4|A0A6P1J2F4_9BURK	MmgE/PrpD family protein OS=Hydr
2.9e-96	336.4	1.0	1	tr|A0A7V2KN22|A0A7V2KN22_9CHLR	MmgE/PrpD family protein OS=Deha
3.1e-96	336.3	1.0	1	tr|A0A3A4WXF4|A0A3A4WXF4_9BACT	MmgE/PrpD family protein OS=Desu
3.7e-96	336.1	1.0	1	tr|A0AA43BWR4|A0AA43BWR4_9PROT	MmgE/PrpD family protein OS=Beta
3.8e-96	336.1	1.0	1	tr|A0A6N7IVH3|A0A6N7IVH3_9FIRM	MmgE/PrpD family protein OS=Desu
4.1e-96	335.9	1.0	1	tr|A0A957AES5|A0A957AES5_9CHLR	MmgE/PrpD family protein (Fragme
4.6e-96	335.8	1.0	1	tr|A0A938UHE1|A0A938UHE1_UNCDE	MmgE/PrpD family protein OS=Delt
5.4e-96	335.5	1.0	1	tr|A0A7V3KWT0|A0A7V3KWT0_UNCDE	MmgE/PrpD family protein OS=Delt
6.1e-96	335.4	1.0	1	tr|A0A8T3KVH4|A0A8T3KVH4_UNCFI	MmgE/PrpD family protein OS=Baci
6.2e-96	335.3	1.0	1	tr|A0A7Y8HHX3|A0A7Y8HHX3_UNCSY	MmgE/PrpD family protein OS=Synt
9.1e-96	334.8	1.0	1	tr|A0A3A5B0S3|A0A3A5B0S3_9BACT	MmgE/PrpD family protein OS=Desu
1e-95	334.6	1.0	1	tr|C5D1E1|C5D1E1_VARPS	MmgE/PrpD family protein OS=Vari
1.2e-95	334.4	1.0	1	tr|A0A7Y2ZBS5|A0A7Y2ZBS5_9BACT	MmgE/PrpD family protein OS=Desu
1.3e-95	334.3	1.0	1	tr|A0A7C2YP87|A0A7C2YP87_9PROT	MmgE/PrpD family protein OS=Beta
1.3e-95	334.2	1.0	1	tr|A0A9D8CHU3|A0A9D8CHU3_9PROT	MmgE/PrpD family protein OS=Alph
1.4e-95	334.2	1.0	1	tr|K7ACT4|K7ACT4_9ALTE	MmgE/PrpD protein OS=Paraglaciec
1.5e-95	334.0	1.0	1	tr|A0A942EQ00|A0A942EQ00_UNCSY	MmgE/PrpD family protein (Fragme
1.9e-95	333.8	1.0	1	tr|A0AAW8EQP0|A0AAW8EQP0_VARPD	2-methylcitrate dehydratase PrpD
2.3e-95	333.5	1.0	1	tr|A0A1F4CS30|A0A1F4CS30_9PROT	2-methylcitrate dehydratase OS=B
2.8e-95	333.2	1.0	1	tr|A0A0Q8T5B0|A0A0Q8T5B0_9BURK	2-methylcitrate dehydratase OS=A
2.9e-95	333.1	1.0	1	tr|A0A2D9F2W5|A0A2D9F2W5_9PROT	2-methylcitrate dehydratase OS=R
4.3e-95	332.6	1.0	1	tr|A0A2N4U486|A0A2N4U486_9BURK	2-methylcitrate dehydratase OS=P
4.5e-95	332.5	2025-02-01	1	tr|A0A3S1HF20|A0A3S1HF20_9HYPH	MmgE/PrpD family protein OS=Meso
4.5e-95	332.5	2025-02-01	1	tr|A0A434DTH7|A0A434DTH7_9HYPH	MmgE/PrpD family protein OS=Meso
4.5e-95	332.5	2025-02-01	1	tr|A0A442S3K2|A0A442S3K2_9HYPH	MmgE/PrpD family protein OS=Meso
4.8e-95	332.4	1.0	1	tr|A0A937YLY3|A0A937YLY3_9PROT	MmgE/PrpD family protein OS=Alph
5.6e-95	332.2	1.0	1	tr|A0A942KP05|A0A942KP05_9FIRM	MmgE/PrpD family protein OS=Synt
6.1e-95	332.1	1.0	1	tr|A0A1V5E553|A0A1V5E553_9BACT	2-methylcitrate dehydratase OS=S
7e-95	331.9	1.0	1	tr|A0A561B3V1|A0A561B3V1_9BURK	2-methylcitrate dehydratase PrpD
7e-95	331.9	1.0	1	tr|A0AAE3Y3A8|A0AAE3Y3A8_VARPD	2-methylcitrate dehydratase PrpD
7.7e-95	331.7	1.0	1	tr|A0A9J9B8Z0|A0A9J9B8Z0_PSEA6	MmgE/PrpD OS=Pseudoalteromonas a
8.2e-95	331.6	1.0	1	tr|A0A2E3S3W1|A0A2E3S3W1_9PROT	2-methylcitrate dehydratase OS=R
9.2e-95	331.5	1.0	1	tr|A0A235EI73|A0A235EI73_9BURK	2-methylcitrate dehydratase OS=A
9.5e-95	331.4	1.0	1	tr|A0A7Y2I2G5|A0A7Y2I2G5_9BACT	MmgE/PrpD family protein OS=Desu
1e-94	331.3	1.0	1	tr|A0A952ZBJ2|A0A952ZBJ2_9BURK	MmgE/PrpD family protein OS=Burk
1.1e-94	331.2	1.0	1	tr|A0A525CNA1|A0A525CNA1_9BACT	MmgE/PrpD family protein OS=Desu
1.3e-94	331.0	1.0	1	tr|A0A5C8PPE4|A0A5C8PPE4_9HYPH	MmgE/PrpD family protein OS=Vine
1.6e-94	330.7	1.0	1	tr|A0A3A4X6V3|A0A3A4X6V3_9BACT	MmgE/PrpD family protein OS=Desu
1.7e-94	330.6	1.0	1	tr|A0A9D6AM16|A0A9D6AM16_COMSP	MmgE/PrpD family protein OS=Coma
1.8e-94	330.5	1.0	1	tr|A0A1D2UK51|A0A1D2UK51_9BURK	2-methylcitrate dehydratase OS=L
1.9e-94	330.4	1.0	1	tr|A0A7V3UI83|A0A7V3UI83_UNCXX	MmgE/PrpD family protein OS=bact
2e-94	330.4	2025-07-01	1	tr|A0A651G127|A0A651G127_9BACT	MmgE/PrpD family protein OS=Baln
2.1e-94	330.3	1.0	1	tr|A0A6M1LPB2|A0A6M1LPB2_9PROT	MmgE/PrpD family protein OS=Fals
2.1e-94	330.3	1.0	1	tr|A0A6N7FDH2|A0A6N7FDH2_9PROT	MmgE/PrpD family protein OS=Alph
2.2e-94	330.2	1.0	1	tr|A0A495I304|A0A495I304_9BURK	2-methylcitrate dehydratase PrpD
2.5e-94	330.1	1.0	1	tr|A0A2A5FEJ4|A0A2A5FEJ4_9CHLR	MmgE/PrpD family protein OS=Deha
2.5e-94	330.1	1.0	1	tr|A0A2D9WA18|A0A2D9WA18_UNCCH	MmgE/PrpD family protein OS=Chlo
2.5e-94	330.1	1.0	1	tr|A0A5N9EIJ9|A0A5N9EIJ9_9CHLR	MmgE/PrpD family protein OS=SAR2
2.7e-94	329.9	2025-02-01	1	tr|A0A3A5K3Y6|A0A3A5K3Y6_9HYPH	MmgE/PrpD family protein OS=Meso
2.9e-94	329.8	1.0	1	tr|A0AAW5JUD2|A0AAW5JUD2_9FIRM	MmgE/PrpD family protein OS=Inte
3.5e-94	329.6	1.0	1	tr|A0A1C6G7K7|A0A1C6G7K7_9FIRM	2-methylcitrate dehydratase OS=u
3.6e-94	329.5	2025-02-01	1	tr|M5EYJ6|M5EYJ6_9HYPH	MmgE/PrpD family protein OS=Meso
4e-94	329.4	1.0	1	tr|A0A3B9EM91|A0A3B9EM91_9PROT	2-methylcitrate dehydratase OS=R
4.3e-94	329.3	1.0	1	tr|A0AAU8PQB2|A0AAU8PQB2_DESK7	MmgE/PrpD family protein OS=Desu
4.5e-94	329.2	2025-02-01	1	tr|A0A3S1QFK6|A0A3S1QFK6_9HYPH	MmgE/PrpD family protein OS=Meso
4.5e-94	329.2	2025-02-01	1	tr|A0A436CKF3|A0A436CKF3_9HYPH	MmgE/PrpD family protein OS=Meso
4.7e-94	329.2	1.0	1	tr|A0A0Q8TSP8|A0A0Q8TSP8_9BURK	2-methylcitrate dehydratase OS=A
4.9e-94	329.1	2025-03-01	1	tr|A0A9D7WNV8|A0A9D7WNV8_9PROT	MmgE/PrpD family protein OS=Rhod
5.4e-94	329.0	2025-02-01	1	tr|A0A0Q8KKX4|A0A0Q8KKX4_9HYPH	MmgE/PrpD family protein OS=Meso
5.4e-94	329.0	2025-02-01	1	tr|A0A6M7U1V8|A0A6M7U1V8_RHILI	MmgE/PrpD family protein OS=Rhiz
7.5e-94	328.5	1.0	1	tr|A0A6L5YF56|A0A6L5YF56_9BACT	MmgE/PrpD family protein OS=Pyra
7.7e-94	328.4	2025-02-01	1	tr|A0A6M7W9F4|A0A6M7W9F4_9HYPH	MmgE/PrpD family protein OS=Meso
7.7e-94	328.4	1.0	1	tr|A0A2E2MKV2|A0A2E2MKV2_9PROT	2-methylcitrate dehydratase OS=R
8.1e-94	328.4	2025-03-01	1	tr|A0A431QWN7|A0A431QWN7_9HYPH	MmgE/PrpD family protein OS=Hyph
1e-93	328.0	1.0	1	tr|A0A1I0FB82|A0A1I0FB82_9FIRM	2-methylcitrate dehydratase PrpD
1.2e-93	327.8	1.0	1	tr|A0A533X2E3|A0A533X2E3_UNCNO	MmgE/PrpD family protein OS=Nitr
1.2e-93	327.8	1.0	1	tr|A0A3A4XN60|A0A3A4XN60_9BACT	MmgE/PrpD family protein OS=Desu
1.3e-93	327.7	2025-04-01	1	tr|A0A503ADZ8|A0A503ADZ8_9HYPH	MmgE/PrpD family protein OS=Meso
1.3e-93	327.7	1.0	1	tr|A0A7Y3AEQ1|A0A7Y3AEQ1_UNCDU	MmgE/PrpD family protein OS=Desu
1.3e-93	327.7	1.0	1	tr|A0A947ATN6|A0A947ATN6_UNCDE	MmgE/PrpD family protein OS=Delt
1.3e-93	327.7	1.0	1	tr|A0A2E7WFL2|A0A2E7WFL2_9RHOB	2-methylcitrate dehydratase OS=M
1.4e-93	327.6	1.0	1	tr|A0A533XF01|A0A533XF01_UNCNO	MmgE/PrpD family protein OS=Nitr
1.6e-93	327.4	1.0	1	tr|A0A2M7GJB3|A0A2M7GJB3_9PROT	2-methylcitrate dehydratase OS=R
1.7e-93	327.3	2025-04-01	1	tr|A0A503PQ42|A0A503PQ42_9HYPH	MmgE/PrpD family protein OS=Meso
1.7e-93	327.3	1.0	1	tr|A0A413FD66|A0A413FD66_9FIRM	MmgE/PrpD family protein OS=Ente
1.7e-93	327.3	1.0	1	tr|C0CW45|C0CW45_9FIRM	MmgE/PrpD family protein OS=[Clo
1.8e-93	327.3	1.0	1	tr|A0A1I3YH27|A0A1I3YH27_9PROT	2-methylcitrate dehydratase PrpD
1.8e-93	327.3	1.0	1	tr|A0A7C6ZQE8|A0A7C6ZQE8_UNCFI	MmgE/PrpD family protein OS=Baci
2.3e-93	326.9	1.0	1	tr|A0A5A9XH48|A0A5A9XH48_9BURK	MmgE/PrpD family protein OS=Pusi
2.3e-93	326.9	2025-03-01	1	tr|X6CBI6|X6CBI6_9HYPH	MmgE/PrpD family protein OS=Meso
2.5e-93	326.7	2025-04-01	1	tr|A0A090GKW9|A0A090GKW9_MESPL	MmgE/PrpD family protein OS=Meso
2.7e-93	326.6	1.0	1	tr|A0A9E9LE46|A0A9E9LE46_9BURK	MmgE/PrpD family protein OS=Oxal
2.8e-93	326.6	1.0	1	tr|A0A800GAB6|A0A800GAB6_9CHLR	MmgE/PrpD family protein OS=Deha
2.8e-93	326.6	1.0	1	tr|A0A533W089|A0A533W089_UNCNO	MmgE/PrpD family protein OS=Nitr
2.9e-93	326.6	2025-04-01	1	tr|A0A3S1EYC9|A0A3S1EYC9_9HYPH	MmgE/PrpD family protein OS=Meso
2.9e-93	326.6	2025-04-01	1	tr|A0A434FKN9|A0A434FKN9_9HYPH	MmgE/PrpD family protein OS=Meso
3.2e-93	326.4	1.0	1	tr|A0A533WM67|A0A533WM67_UNCNO	MmgE/PrpD family protein OS=Nitr
3.8e-93	326.2	1.0	1	tr|A0A933DVX5|A0A933DVX5_UNCCH	MmgE/PrpD family protein OS=Chlo
3.9e-93	326.1	1.0	1	tr|A0A3D0CT78|A0A3D0CT78_UNCCH	MmgE/PrpD family protein OS=Chlo
4.4e-93	326.0	2025-04-01	1	tr|A0A090DE88|A0A090DE88_MESPL	MmgE/PrpD family protein OS=Meso
4.4e-93	325.9	1.0	1	tr|A0A0Q6N9W3|A0A0Q6N9W3_9BURK	2-methylcitrate dehydratase OS=V
4.6e-93	325.9	2025-03-01	1	tr|A0A0K2W415|A0A0K2W415_MESPL	MmgE/PrpD family protein OS=Meso
4.9e-93	325.8	1.0	1	tr|A0A7Y9UDY8|A0A7Y9UDY8_9BURK	2-methylcitrate dehydratase PrpD
5.8e-93	325.5	1.0	1	tr|A0A2E9LIK1|A0A2E9LIK1_9CHLR	MmgE/PrpD family protein OS=Deha
7.3e-93	325.2	2025-01-01	1	tr|A0A944WJT3|A0A944WJT3_UNCDE	MmgE/PrpD family protein OS=Delt
7.7e-93	325.2	1.0	1	tr|A0A536QH49|A0A536QH49_UNCCH	MmgE/PrpD family protein OS=Chlo
7.7e-93	325.1	1.0	1	tr|A0A2V8U9D8|A0A2V8U9D8_UNCAI	MmgE/PrpD family protein OS=Acid
8e-93	325.1	2025-06-01	1	tr|A0A520PE29|A0A520PE29_UNCPS	MmgE/PrpD family protein OS=Pseu
8.7e-93	325.0	1.0	1	tr|A0A2G7T3W4|A0A2G7T3W4_9FLAO	2-methylcitrate dehydratase OS=C
8.8e-93	325.0	2025-02-01	1	tr|A0A432G180|A0A432G180_9DELT	MmgE/PrpD family protein OS=SAR3
9.7e-93	324.8	1.0	1	tr|A0A947ARS0|A0A947ARS0_UNCDE	MmgE/PrpD family protein OS=Delt
1e-92	324.7	1.0	1	tr|A0A261U4Y7|A0A261U4Y7_9BORD	2-methylcitrate dehydratase OS=B
1e-92	324.7	1.0	1	tr|A0A2E3NZK7|A0A2E3NZK7_9PROT	2-methylcitrate dehydratase OS=M
1e-92	324.7	1.0	1	tr|A0A357UZ96|A0A357UZ96_9PROT	2-methylcitrate dehydratase OS=R
1.1e-92	324.7	1.0	1	tr|A0A210VYY1|A0A210VYY1_9BURK	2-methylcitrate dehydratase OS=D
1.1e-92	324.6	1.0	1	tr|A0A932MPN0|A0A932MPN0_UNCTE	MmgE/PrpD family protein OS=Tect
1.1e-92	324.6	1.0	1	tr|J2KR44|J2KR44_9BURK	2-methylcitrate dehydratase OS=V
1.2e-92	324.5	1.0	1	tr|A0A4R3MYG8|A0A4R3MYG8_9BACI	2-methylcitrate dehydratase PrpD
1.3e-92	324.3	1.0	1	tr|A0A965I299|A0A965I299_9PROT	MmgE/PrpD family protein OS=Alph
1.4e-92	324.3	1.0	1	tr|A0A932XDL3|A0A932XDL3_UNCCH	MmgE/PrpD family protein OS=Chlo
1.5e-92	324.2	2025-01-01	1	tr|A0A945R4Y5|A0A945R4Y5_UNCDE	MmgE/PrpD family protein OS=Delt
1.5e-92	324.2	1.0	1	tr|A0A7Y3AHF0|A0A7Y3AHF0_UNCDU	MmgE/PrpD family protein OS=Desu
1.6e-92	324.1	2025-06-01	1	tr|A0A371XBK6|A0A371XBK6_9HYPH	MmgE/PrpD family protein OS=Meso
1.6e-92	324.1	1.0	1	tr|A0A952BKW2|A0A952BKW2_9BACT	MmgE/PrpD family protein OS=Nitr
1.6e-92	324.1	1.0	1	tr|A0AAX3SQW9|A0AAX3SQW9_9BURK	MmgE/PrpD family protein OS=Delf
1.6e-92	324.1	1.0	1	tr|A0A3R6P9N3|A0A3R6P9N3_9CLOT	MmgE/PrpD family protein OS=Clos
1.6e-92	324.1	2025-06-01	1	tr|A0A2D6GMQ1|A0A2D6GMQ1_UNCDE	MmgE/PrpD family protein OS=Delt
1.7e-92	324.0	2025-01-01	1	tr|A0A382DNU3|A0A382DNU3_9ZZZZ	MmgE/PrpD family protein OS=mari
1.7e-92	324.0	2025-04-01	1	tr|A0A503LGA6|A0A503LGA6_9HYPH	MmgE/PrpD family protein OS=Meso
1.8e-92	323.9	1.0	1	tr|A0A1H3RMY8|A0A1H3RMY8_9BURK	2-methylcitrate dehydratase PrpD
2e-92	323.8	1.0	1	tr|A0A845CH01|A0A845CH01_UNCNI	MmgE/PrpD family protein OS=Nitr
2e-92	323.8	1.0	1	tr|A0A431TDI5|A0A431TDI5_9BURK	MmgE/PrpD family protein OS=Vari
2e-92	323.8	1.0	1	tr|A0A9D7ZHP9|A0A9D7ZHP9_9PROT	MmgE/PrpD family protein OS=Cand
2.3e-92	323.6	2025-03-01	1	tr|A0A090G3C6|A0A090G3C6_MESPL	MmgE/PrpD family protein OS=Meso
2.3e-92	323.6	1.0	1	tr|A0A535JW85|A0A535JW85_UNCCH	MmgE/PrpD family protein OS=Chlo
2.3e-92	323.5	1.0	1	tr|A0A1F4DLT1|A0A1F4DLT1_9PROT	MmgE/PrpD family protein OS=Beta
2.6e-92	323.4	1.0	1	tr|A0A0F9BW01|A0A0F9BW01_9ZZZZ	MmgE/PrpD family protein (Fragme
2.6e-92	323.4	2025-02-01	1	tr|A0A7Z9HEC7|A0A7Z9HEC7_9PROT	MmgE/PrpD family protein OS=Cand
2.8e-92	323.3	2025-06-01	1	tr|A0A381QE76|A0A381QE76_9ZZZZ	MmgE/PrpD family protein OS=mari
2.9e-92	323.3	1.0	1	tr|A0A8I0JKA7|A0A8I0JKA7_9BURK	MmgE/PrpD family protein OS=Delf
3e-92	323.2	1.0	1	tr|A0A9E5ULE6|A0A9E5ULE6_9PROT	MmgE/PrpD family protein OS=Beta
3.8e-92	322.9	1.0	1	tr|A0A2E9N4R0|A0A2E9N4R0_UNCCH	MmgE/PrpD family protein OS=Chlo
3.8e-92	322.9	1.0	1	tr|A0A848W5R3|A0A848W5R3_9PROT	MmgE/PrpD family protein OS=Alph
3.9e-92	322.8	1.0	1	tr|A0A9D8JKV1|A0A9D8JKV1_UNCDE	MmgE/PrpD family protein OS=Delt
4e-92	322.8	1.0	1	tr|A0A1H7VDY8|A0A1H7VDY8_9BURK	2-methylcitrate dehydratase PrpD
4.6e-92	322.6	2025-02-01	1	tr|A0A504BWA1|A0A504BWA1_9HYPH	MmgE/PrpD family protein OS=Meso
4.8e-92	322.5	1.0	1	tr|A0A2T7SW04|A0A2T7SW04_9BURK	2-methylcitrate dehydratase OS=L
5e-92	322.5	1.0	1	tr|A0A9E4EZ22|A0A9E4EZ22_UNCNI	MmgE/PrpD family protein OS=Nitr
5.1e-92	322.4	1.0	1	tr|A0AA43D2S4|A0AA43D2S4_9PROT	MmgE/PrpD family protein OS=Beta
5.2e-92	322.4	1.0	1	tr|A0A9C9GCB8|A0A9C9GCB8_UNCFI	MmgE/PrpD family protein (Fragme
5.4e-92	322.3	1.0	1	tr|A0A644YK45|A0A644YK45_9ZZZZ	2-methylcitrate dehydratase OS=b
5.8e-92	322.3	1.0	1	tr|A0AAU0LFD1|A0AAU0LFD1_9BURK	MmgE/PrpD family protein OS=Delf
6.2e-92	322.2	2025-03-01	1	tr|A0A965AMW6|A0A965AMW6_9PROT	MmgE/PrpD family protein OS=Alph
6.7e-92	322.0	2025-02-01	1	tr|A0A432H073|A0A432H073_9DELT	MmgE/PrpD family protein OS=SAR3
6.7e-92	322.0	2025-02-01	1	tr|A0A836QDE9|A0A836QDE9_9PROT	MmgE/PrpD family protein OS=Cand
6.8e-92	322.0	1.0	1	tr|A0AAJ2VC15|A0AAJ2VC15_DELAC	MmgE/PrpD family protein OS=Delf
7e-92	322.0	1.0	1	tr|A0A6N1WYW6|A0A6N1WYW6_9BURK	MmgE/PrpD family protein OS=Coma
7.3e-92	321.9	2025-02-01	1	tr|A0A432GD12|A0A432GD12_9DELT	MmgE/PrpD family protein OS=SAR3
7.9e-92	321.8	1.0	1	tr|A0A6B9FU23|A0A6B9FU23_9HYPH	MmgE/PrpD family protein OS=Meth
8.2e-92	321.8	1.0	1	tr|A0A1I5Z458|A0A1I5Z458_9BACI	2-methylcitrate dehydratase PrpD
8.5e-92	321.7	1.0	1	tr|K6ZBQ5|K6ZBQ5_9ALTE	MmgE/PrpD protein OS=Paraglaciec
9.1e-92	321.6	1.0	1	tr|A0A965I236|A0A965I236_9PROT	MmgE/PrpD family protein OS=Alph
9.3e-92	321.6	1.0	1	tr|A0A8H9I9C4|A0A8H9I9C4_9ALTE	MmgE/PrpD protein OS=Paraglaciec
9.5e-92	321.6	2025-09-01	1	tr|A0A944SCM2|A0A944SCM2_9PROT	MmgE/PrpD family protein OS=Rhod
9.5e-92	321.6	1.0	1	tr|A0A0Q7GZC1|A0A0Q7GZC1_9BURK	2-methylcitrate dehydratase OS=V
9.5e-92	321.5	1.0	1	tr|A0A7T2YZ72|A0A7T2YZ72_9BURK	MmgE/PrpD family protein OS=Delf
1e-91	321.5	1.0	1	tr|A0A965LWL8|A0A965LWL8_9PROT	MmgE/PrpD family protein OS=Beta
1e-91	321.4	1.0	1	tr|A0A7Y8L034|A0A7Y8L034_9BURK	MmgE/PrpD family protein OS=Hydr
1e-91	321.4	1.0	1	tr|A0A5N9CVL2|A0A5N9CVL2_9CHLR	MmgE/PrpD family protein OS=SAR2
1.1e-91	321.4	1.0	1	tr|A0A965FT55|A0A965FT55_9PROT	MmgE/PrpD family protein OS=Beta
1.1e-91	321.4	1.0	1	tr|A0A4Q7Y4K4|A0A4Q7Y4K4_9ACTN	2-methylcitrate dehydratase PrpD
1.1e-91	321.3	1.0	1	tr|A0A2G6U0N0|A0A2G6U0N0_9BURK	2-methylcitrate dehydratase PrpD
1.1e-91	321.3	1.0	1	tr|A0A840FFM7|A0A840FFM7_9BURK	2-methylcitrate dehydratase PrpD
1.6e-91	320.8	1.0	1	tr|A0A3N5WBE0|A0A3N5WBE0_9PROT	MmgE/PrpD family protein OS=Beta
1.6e-91	320.8	2025-08-01	1	tr|A0A937MC30|A0A937MC30_9PROT	MmgE/PrpD family protein OS=Rhod
1.7e-91	320.7	2.0	2	tr|A0A916XEQ0|A0A916XEQ0_9HYPH	MmgE/PrpD family protein OS=Chel
1.8e-91	320.7	1.0	1	tr|A9BUU0|A9BUU0_DELAS	MmgE/PrpD family protein OS=Delf
1.8e-91	320.6	2025-02-01	1	tr|A0A432GNG3|A0A432GNG3_9DELT	MmgE/PrpD family protein OS=SAR3
1.9e-91	320.6	1.0	1	tr|A0A4P6WVE7|A0A4P6WVE7_HYDPS	MmgE/PrpD family protein OS=Hydr
2e-91	320.5	1.0	1	tr|A0A3G1KRA8|A0A3G1KRA8_FORW1	MmgE/PrpD family protein OS=Form
2.2e-91	320.3	1.0	1	tr|A0A9E4Z2K5|A0A9E4Z2K5_UNCCH	MmgE/PrpD family protein OS=Chlo
2.3e-91	320.3	2025-03-01	1	tr|A0A937MGA3|A0A937MGA3_9PROT	MmgE/PrpD family protein (Fragme
2.4e-91	320.2	2025-07-01	1	tr|A0A2S6QCK5|A0A2S6QCK5_9PROT	2-methylcitrate dehydratase OS=A
2.4e-91	320.2	2025-05-01	1	tr|A0A953HEA6|A0A953HEA6_9HYPH	MmgE/PrpD family protein OS=Meso
2.5e-91	320.2	1.0	1	tr|A0A975DYS5|A0A975DYS5_9BURK	MmgE/PrpD family protein OS=Rhiz
2.6e-91	320.1	1.0	1	tr|A0A2J7VB47|A0A2J7VB47_9BURK	2-methylcitrate dehydratase OS=V
2.7e-91	320.1	1.0	1	tr|A0A933E7I9|A0A933E7I9_UNCTE	MmgE/PrpD family protein OS=Tect
2.9e-91	320.0	1.0	1	tr|A0A9E4S6Q9|A0A9E4S6Q9_UNCCH	MmgE/PrpD family protein OS=Chlo
2.9e-91	319.9	1.0	1	tr|A0A9E4Z2A0|A0A9E4Z2A0_UNCCH	MmgE/PrpD family protein OS=Chlo
3.4e-91	319.7	1.0	1	tr|A0AA41YPV1|A0AA41YPV1_9PROT	MmgE/PrpD family protein OS=Limo
3.9e-91	319.5	1.0	1	tr|A0AAJ1I1E8|A0AAJ1I1E8_9BURK	MmgE/PrpD family protein OS=Delf
3.9e-91	319.5	1.0	1	tr|A0A7G6E6B8|A0A7G6E6B8_THEFR	MmgE/PrpD family protein OS=Ther
4.3e-91	319.4	2025-07-01	1	tr|A0A7Z9NVN4|A0A7Z9NVN4_9PROT	MmgE/PrpD family protein OS=Cand
4.5e-91	319.3	1.0	1	tr|A9IFN1|A9IFN1_BORPD	2-methylcitrate dehydratase OS=B
4.7e-91	319.3	1.0	1	tr|A0A3D4LMT8|A0A3D4LMT8_9FIRM	MmgE/PrpD family protein OS=Clos
5.2e-91	319.1	1.0	1	tr|A0A0G3ER73|A0A0G3ER73_9BURK	2-methylcitrate dehydratase OS=P
5.4e-91	319.1	2025-02-01	1	tr|A0A432GPR1|A0A432GPR1_9DELT	MmgE/PrpD family protein OS=SAR3
5.7e-91	319.0	1.0	1	tr|D5EGZ0|D5EGZ0_AMICL	MmgE/PrpD family protein OS=Amin
6.6e-91	318.8	2025-07-01	1	tr|A0A7Z9R139|A0A7Z9R139_9PROT	MmgE/PrpD family protein (Fragme
8.2e-91	318.5	1.0	1	tr|A0A1F8ZM55|A0A1F8ZM55_9DELT	2-methylcitrate dehydratase OS=D
8.3e-91	318.4	1.0	1	tr|A0A8T3N9W1|A0A8T3N9W1_UNCCH	MmgE/PrpD family protein OS=Chlo
8.4e-91	318.4	1.0	1	tr|A0AAW9Q815|A0AAW9Q815_9BURK	MmgE/PrpD family protein OS=Aqui
8.4e-91	318.4	1.0	1	tr|A0A246Q6H8|A0A246Q6H8_9BURK	2-methylcitrate dehydratase OS=A
8.4e-91	318.4	1.0	1	tr|A0A849B989|A0A849B989_9BURK	MmgE/PrpD family protein OS=Cupr
8.4e-91	318.4	1.0	1	tr|A0A160VBK7|A0A160VBK7_9ZZZZ	Immune-responsive protein 1 OS=h
8.8e-91	318.4	2025-07-01	1	tr|A0A956RXG9|A0A956RXG9_UNCGE	MmgE/PrpD family protein OS=Gemm
9e-91	318.3	1.0	1	tr|A0A2D6ERR2|A0A2D6ERR2_9BACT	MmgE/PrpD family protein OS=Desu
9.3e-91	318.3	2025-01-01	1	tr|A0A5M8BCE7|A0A5M8BCE7_9BURK	MmgE/PrpD family protein OS=Cupr
9.7e-91	318.2	2025-07-01	1	tr|A0A355HAJ4|A0A355HAJ4_UNCDE	MmgE/PrpD family protein OS=Delt
9.8e-91	318.2	1.0	1	tr|A0A5N9BR78|A0A5N9BR78_9CHLR	MmgE/PrpD family protein OS=SAR2
1e-90	318.2	1.0	1	tr|A0A433MRD6|A0A433MRD6_9BURK	MmgE/PrpD family protein OS=Vari
1.2e-90	318.0	1.0	1	tr|A0A381QTH7|A0A381QTH7_9ZZZZ	MmgE/PrpD family protein OS=mari
1.2e-90	317.9	2025-04-01	1	tr|A0A1Q4ACR2|A0A1Q4ACR2_9HYPH	MmgE/PrpD family protein OS=Meso
1.3e-90	317.8	1.0	1	tr|A0A932MCA8|A0A932MCA8_9PROT	MmgE/PrpD family protein (Fragme
1.4e-90	317.7	1.0	1	tr|A0A3A4XSI1|A0A3A4XSI1_9BACT	MmgE/PrpD family protein OS=Desu
1.5e-90	317.6	2025-03-01	1	tr|A0A5J6MU88|A0A5J6MU88_9PROT	MmgE/PrpD family protein OS=Hype
1.5e-90	317.6	1.0	1	tr|A0A964KLL2|A0A964KLL2_9PROT	MmgE/PrpD family protein OS=Beta
1.6e-90	317.5	1.0	1	tr|A0A1V4CEW3|A0A1V4CEW3_9BURK	2-methylcitrate dehydratase OS=H
1.6e-90	317.5	1.0	1	tr|A0A934ILL0|A0A934ILL0_9HYPH	MmgE/PrpD family protein OS=Acut
1.7e-90	317.4	1.0	1	tr|A0AA35RCX7|A0AA35RCX7_GEOBA	Cis-aconitate decarboxylase-like
1.7e-90	317.4	1.0	1	tr|A0A381PQN8|A0A381PQN8_9ZZZZ	MmgE/PrpD family protein OS=mari
1.9e-90	317.2	1.0	1	tr|A0A2E5L776|A0A2E5L776_9PROT	2-methylcitrate dehydratase OS=R
2.1e-90	317.1	1.0	1	tr|A0A7H0GKR9|A0A7H0GKR9_9BURK	MmgE/PrpD family protein OS=Diap
2.2e-90	317.0	2025-04-01	1	tr|A0A942E6S0|A0A942E6S0_9HYPH	MmgE/PrpD family protein OS=Pseu
2.2e-90	317.0	1.0	1	tr|A0A1M5WXL6|A0A1M5WXL6_9BACT	2-methylcitrate dehydratase PrpD
2.3e-90	317.0	1.0	1	tr|A0A3N5W472|A0A3N5W472_UNCDE	MmgE/PrpD family protein OS=Delt
2.6e-90	316.8	1.0	1	tr|A0A3R6R482|A0A3R6R482_9CLOT	MmgE/PrpD family protein OS=Clos
2.8e-90	316.7	1.0	1	tr|A0A7T4Y8U7|A0A7T4Y8U7_9BURK	MmgE/PrpD family protein OS=Cupr
3e-90	316.6	1.0	1	tr|A0A255HDF4|A0A255HDF4_9BURK	2-methylcitrate dehydratase OS=J
3.3e-90	316.4	1.0	1	tr|A0A6M4H0M6|A0A6M4H0M6_9PROT	2-methylcitrate dehydratase PrpD
3.6e-90	316.3	1.0	1	tr|A0A3P3EIK3|A0A3P3EIK3_9BURK	MmgE/PrpD family protein OS=Vari
3.7e-90	316.3	2025-08-01	1	tr|A0A840C9K5|A0A840C9K5_9HYPH	2-methylcitrate dehydratase PrpD
3.9e-90	316.2	2025-05-01	1	tr|A0A381Z922|A0A381Z922_9ZZZZ	MmgE/PrpD family protein OS=mari
4e-90	316.2	1.0	1	tr|A0A2E8F2T3|A0A2E8F2T3_9PLAN	2-methylcitrate dehydratase OS=P
4e-90	316.2	1.0	1	tr|A0A3A4WCM0|A0A3A4WCM0_9BACT	MmgE/PrpD family protein OS=Desu
4.2e-90	316.1	1.0	1	tr|A0A9E1V8M5|A0A9E1V8M5_9PROT	MmgE/PrpD family protein OS=Rhod
4.5e-90	316.0	1.0	1	tr|A0A2D4UQL8|A0A2D4UQL8_9PROT	2-methylcitrate dehydratase OS=C
4.6e-90	316.0	1.0	1	tr|A0A2A7UTH4|A0A2A7UTH4_COMTR	MmgE/PrpD family protein OS=Coma
5.8e-90	315.7	1.0	1	tr|A0A9E5T3J1|A0A9E5T3J1_9GAMM	MmgE/PrpD family protein OS=Aest
5.9e-90	315.6	1.0	1	tr|A0A2N2E4F1|A0A2N2E4F1_9FIRM	MmgE/PrpD family protein OS=Firm
6.1e-90	315.6	1.0	1	tr|A0A0S8HMW3|A0A0S8HMW3_9DELT	2-methylcitrate dehydratase OS=D
6.1e-90	315.6	1.0	1	tr|A0A7W4VVM4|A0A7W4VVM4_9ACTN	2-methylcitrate dehydratase PrpD
6.5e-90	315.5	1.0	1	tr|A0A3N5W6T4|A0A3N5W6T4_UNCDE	MmgE/PrpD family protein OS=Delt
6.8e-90	315.4	1.0	1	tr|A0A1F7SXV0|A0A1F7SXV0_9BACT	MmgE/PrpD family protein OS=Cand
7.6e-90	315.3	1.0	1	tr|A0A3D3WV56|A0A3D3WV56_9CHLR	MmgE/PrpD family protein OS=Deha
8.5e-90	315.1	1.0	1	tr|A0A2E7PCD9|A0A2E7PCD9_UNCCH	MmgE/PrpD family protein OS=Chlo
8.8e-90	315.1	1.0	1	tr|A0A2D6FBN7|A0A2D6FBN7_UNCCH	MmgE/PrpD family protein OS=Chlo
8.8e-90	315.1	1.0	1	tr|A0A5N9F157|A0A5N9F157_9CHLR	MmgE/PrpD family protein OS=SAR2
8.8e-90	315.1	1.0	1	tr|A0A972ZMD1|A0A972ZMD1_9PROT	MmgE/PrpD family protein OS=Rhod
8.8e-90	315.1	1.0	1	tr|A0A2E5PV13|A0A2E5PV13_UNCDE	MmgE/PrpD family protein OS=Delt
8.9e-90	315.0	1.0	1	tr|A0A840UE88|A0A840UE88_9GAMM	2-methylcitrate dehydratase PrpD
9e-90	315.0	1.0	1	tr|A0A9X4P5M9|A0A9X4P5M9_9BURK	MmgE/PrpD family protein OS=Hydr
9.2e-90	315.0	1.0	1	tr|A0A1F7TCH1|A0A1F7TCH1_9BACT	MmgE/PrpD family protein OS=Cand
9.6e-90	314.9	2025-01-01	1	tr|A0A961SAR5|A0A961SAR5_9HYPH	MmgE/PrpD family protein OS=Rhod
1e-89	314.9	1.0	1	tr|A0A2E6RP87|A0A2E6RP87_9PROT	MmgE/PrpD family protein OS=Rhod
1e-89	314.8	1.0	1	tr|A0AAV3V3N3|A0AAV3V3N3_9ALTE	MmgE/PrpD protein OS=Paraglaciec
1.1e-89	314.8	2025-05-01	1	tr|A0A945RKJ8|A0A945RKJ8_9PROT	MmgE/PrpD family protein OS=Rhod
1.1e-89	314.8	1.0	1	tr|A0A2H6IY17|A0A2H6IY17_UNCXX	2-methylcitrate dehydratase OS=b
1.1e-89	314.8	1.0	1	tr|A0A7V0WMX6|A0A7V0WMX6_9HYPH	MmgE/PrpD family protein OS=Hyph
1.2e-89	314.6	2025-08-01	1	tr|A0A841K8N7|A0A841K8N7_9HYPH	2-methylcitrate dehydratase PrpD
1.2e-89	314.6	1.0	1	tr|A0A945Q5R4|A0A945Q5R4_9PROT	MmgE/PrpD family protein OS=Rhod
1.3e-89	314.5	1.0	1	tr|A0A8G2EWG9|A0A8G2EWG9_9PROT	2-methylcitrate dehydratase PrpD
1.3e-89	314.5	1.0	1	tr|A9BYH9|A9BYH9_DELAS	MmgE/PrpD family protein OS=Delf
1.4e-89	314.4	1.0	1	tr|A0A976A8K5|A0A976A8K5_9BURK	MmgE/PrpD family protein OS=Cupr
1.5e-89	314.3	1.0	1	tr|A0A562BU06|A0A562BU06_9BURK	2-methylcitrate dehydratase PrpD
1.6e-89	314.2	1.0	1	tr|A0A410Q2C7|A0A410Q2C7_9FIRM	MmgE/PrpD family protein OS=Capr
1.6e-89	314.2	1.0	1	tr|A0A9D9EV17|A0A9D9EV17_9PROT	MmgE/PrpD family protein OS=Rhod
1.7e-89	314.1	1.0	1	tr|A0AA37L5Q6|A0AA37L5Q6_9BURK	MmgE/PrpD family protein OS=Acid
1.9e-89	314.0	1.0	1	tr|A0A7T3DH91|A0A7T3DH91_9BURK	MmgE/PrpD family protein OS=Delf
1.9e-89	314.0	1.0	1	tr|A0A9D8CBV4|A0A9D8CBV4_9PROT	MmgE/PrpD family protein (Fragme
1.9e-89	314.0	1.0	1	tr|A0A370FC84|A0A370FC84_9BURK	2-methylcitrate dehydratase PrpD
1.9e-89	314.0	1.0	1	tr|A0A2E6XC84|A0A2E6XC84_UNCCH	MmgE/PrpD family protein OS=Chlo
2e-89	313.9	1.0	1	tr|A0A937Y9W3|A0A937Y9W3_9PROT	MmgE/PrpD family protein OS=Beta
2e-89	313.9	1.0	1	tr|A0AAJ2R7F7|A0AAJ2R7F7_DELAC	MmgE/PrpD family protein OS=Delf
2e-89	313.9	1.0	1	tr|A0A2E7ZIR8|A0A2E7ZIR8_UNCDE	MmgE/PrpD family protein OS=Delt
2.1e-89	313.8	1.0	1	tr|A0A0Q6XCN3|A0A0Q6XCN3_9BURK	2-methylcitrate dehydratase OS=R
2.2e-89	313.8	1.0	1	tr|A0A9X3G2D9|A0A9X3G2D9_9ACTN	MmgE/PrpD family protein OS=Mode
2.2e-89	313.8	1.0	1	tr|A0A5N9A8S1|A0A5N9A8S1_9CHLR	MmgE/PrpD family protein OS=SAR2
2.3e-89	313.7	1.0	1	tr|A0A244E6I5|A0A244E6I5_9BURK	2-methylcitrate dehydratase OS=V
2.3e-89	313.7	1.0	1	tr|A0A3B8NTB6|A0A3B8NTB6_9CHLR	MmgE/PrpD family protein OS=Deha
2.5e-89	313.6	1.0	1	tr|A0A2M7GJ97|A0A2M7GJ97_9PROT	MmgE/PrpD family protein OS=Rhod
2.7e-89	313.5	1.0	1	tr|A0A6S7DPZ7|A0A6S7DPZ7_9BURK	2-methylcitrate dehydratase OS=A
3e-89	313.3	2025-06-01	1	tr|A0A969EWI8|A0A969EWI8_9GAMM	MmgE/PrpD family protein OS=Cand
3e-89	313.3	1.0	1	tr|A0A1Z8LMR7|A0A1Z8LMR7_9PROT	2-methylcitrate dehydratase OS=R
3e-89	313.3	1.0	1	tr|A0A2D7AAI8|A0A2D7AAI8_9PROT	2-methylcitrate dehydratase OS=M
3.9e-89	312.9	1.0	1	tr|A0A6J6JIK3|A0A6J6JIK3_9ZZZZ	Unannotated protein OS=freshwate
3.9e-89	312.9	1.0	1	tr|A0A7J9VPC1|A0A7J9VPC1_9ACTN	MmgE/PrpD family protein OS=Prop
4.3e-89	312.8	1.0	1	tr|A0A6L7TW88|A0A6L7TW88_UNCCH	MmgE/PrpD family protein OS=Chlo
4.5e-89	312.7	1.0	1	tr|A0A1V2DX15|A0A1V2DX15_9GAMM	2-methylcitrate dehydratase OS=M
5.2e-89	312.5	1.0	1	tr|A0A7X2FUV3|A0A7X2FUV3_9PROT	MmgE/PrpD family protein OS=Alph
5.7e-89	312.4	1.0	1	tr|A0A925AMG9|A0A925AMG9_9BURK	MmgE/PrpD family protein OS=Burk
5.8e-89	312.4	1.0	1	tr|A0AA51C7L8|A0AA51C7L8_9BACT	MmgE/PrpD family protein OS=Amin
6.3e-89	312.2	1.0	1	tr|A0A397Q489|A0A397Q489_9HYPH	2-methylcitrate dehydratase PrpD
6.8e-89	312.1	1.0	1	tr|A0A352GR35|A0A352GR35_9PROT	MmgE/PrpD family protein OS=Rhod
7e-89	312.1	2025-09-01	1	tr|A0A6L7XHU2|A0A6L7XHU2_9PROT	MmgE/PrpD family protein OS=Rhod
7.1e-89	312.1	1.0	1	tr|A0A7W0S4Q6|A0A7W0S4Q6_9CHLR	MmgE/PrpD family protein (Fragme
7.9e-89	311.9	2025-04-01	1	tr|A0A520NWZ7|A0A520NWZ7_9PROT	MmgE/PrpD family protein OS=Rhod
8.2e-89	311.9	1.0	1	tr|A0A6P2ETP0|A0A6P2ETP0_VARS8	2-methylcitrate dehydratase OS=V
8.4e-89	311.8	1.0	1	tr|A0A9D9EXP2|A0A9D9EXP2_9PROT	MmgE/PrpD family protein OS=Rhod
8.4e-89	311.8	1.0	1	tr|A0A161YJ64|A0A161YJ64_9CLOT	2-methylcitrate dehydratase OS=C
9.5e-89	311.7	1.0	1	tr|A0A6I1EMD7|A0A6I1EMD7_9BURK	MmgE/PrpD family protein OS=Sutt
9.5e-89	311.7	1.0	1	tr|A0A933IS14|A0A933IS14_UNCDE	MmgE/PrpD family protein OS=Delt
1e-88	311.6	1.0	1	tr|A0A7Y0L5F9|A0A7Y0L5F9_9FIRM	MmgE/PrpD family protein OS=Sulf
1.4e-88	311.1	1.0	1	tr|A0A0Q4XN23|A0A0Q4XN23_9BURK	2-methylcitrate dehydratase OS=P
1.4e-88	311.1	1.0	1	tr|A0A2E2MKX2|A0A2E2MKX2_9PROT	MmgE/PrpD family protein OS=Rhod
1.4e-88	311.1	1.0	1	tr|A0A938EF74|A0A938EF74_9ACTN	MmgE/PrpD family protein OS=Acti
1.5e-88	311.0	1.0	1	tr|A0A923QB38|A0A923QB38_9BURK	MmgE/PrpD family protein OS=Burk
1.7e-88	310.8	1.0	1	tr|A0A0T5X7K6|A0A0T5X7K6_9BACT	MmgE/PrpD family protein OS=Acet
1.7e-88	310.8	1.0	1	tr|A0A0H2M6P0|A0A0H2M6P0_VARPD	MmgE/PrpD family protein OS=Vari
1.8e-88	310.8	1.0	1	tr|A0AAW8DUK5|A0AAW8DUK5_9BURK	2-methylcitrate dehydratase PrpD
1.8e-88	310.8	1.0	1	tr|A0A6N7GA17|A0A6N7GA17_9ACTN	MmgE/PrpD family protein OS=Micr
2e-88	310.6	1.0	1	tr|A0A535XJ23|A0A535XJ23_UNCCH	MmgE/PrpD family protein OS=Chlo
2.2e-88	310.5	1.0	1	tr|A0A965CRB3|A0A965CRB3_UNCPS	MmgE/PrpD family protein OS=Pseu
2.2e-88	310.4	2025-01-01	1	tr|A0A7L8S5C5|A0A7L8S5C5_9HYPH	MmgE/PrpD family protein OS=Amin
2.7e-88	310.2	1.0	1	tr|A0A085L9Z1|A0A085L9Z1_9FIRM	Rhodanese domain-containing prot
2.7e-88	310.2	1.0	1	tr|A0A356UIY8|A0A356UIY8_9FIRM	MmgE/PrpD family protein OS=Desu
2.8e-88	310.1	1.0	1	tr|A0A3N5VV74|A0A3N5VV74_UNCDE	MmgE/PrpD family protein OS=Delt
2.8e-88	310.1	1.0	1	tr|A0A6G8C293|A0A6G8C293_9BURK	MmgE/PrpD family protein OS=Diap
2.9e-88	310.1	1.0	1	tr|A0A328YWP2|A0A328YWP2_9BURK	2-methylcitrate dehydratase PrpD
2.9e-88	310.0	1.0	1	tr|A0A967BBG3|A0A967BBG3_9RHOB	MmgE/PrpD family protein OS=Rose
3.2e-88	309.9	1.0	1	tr|A0A455T2K2|A0A455T2K2_9CHLR	2-methylcitrate dehydratase OS=T
3.6e-88	309.8	1.0	1	tr|T1X9K5|T1X9K5_VARPD	2-methylcitrate dehydratase-like
3.7e-88	309.7	1.0	1	tr|A0AA35RLN7|A0AA35RLN7_GEOBA	Cis-aconitate decarboxylase-like
3.9e-88	309.6	1.0	1	tr|A0AAN4WUT6|A0AAN4WUT6_9BURK	MmgE/PrpD family protein OS=Acid
4.3e-88	309.5	1.0	1	tr|A0A944DF29|A0A944DF29_DENI1	MmgE/PrpD family protein OS=Deni
4.8e-88	309.3	1.0	1	tr|A0AA92M7L0|A0AA92M7L0_9BURK	MmgE/PrpD family protein OS=Vari
4.9e-88	309.3	1.0	1	tr|A0A2E2YH30|A0A2E2YH30_9PROT	2-methylcitrate dehydratase OS=R
4.9e-88	309.3	1.0	1	tr|A0A972WQB3|A0A972WQB3_9PROT	MmgE/PrpD family protein OS=Alph
5e-88	309.3	1.0	1	tr|A0A934IR28|A0A934IR28_9HYPH	MmgE/PrpD family protein OS=Acut
5.1e-88	309.3	1.0	1	tr|A0A1E4C153|A0A1E4C153_9HYPH	2-methylcitrate dehydratase OS=H
5.1e-88	309.2	1.0	1	tr|A0A945ZBA9|A0A945ZBA9_9PROT	MmgE/PrpD family protein OS=Rhod
5.2e-88	309.2	1.0	1	tr|A0A6S7AGI1|A0A6S7AGI1_9BURK	2-methylcitrate dehydratase OS=A
5.3e-88	309.2	1.0	1	tr|A0AAX1CFX7|A0AAX1CFX7_9BURK	2-methylcitrate dehydratase OS=A
6.4e-88	308.9	1.0	1	tr|A0A2N7WL35|A0A2N7WL35_9BURK	MmgE/PrpD family protein OS=Trin
6.4e-88	308.9	1.0	1	tr|A0A7W3V1V3|A0A7W3V1V3_9GAMM	MmgE/PrpD family protein OS=Sten
6.6e-88	308.9	1.0	1	tr|A0A4Q7NN70|A0A4Q7NN70_9BURK	2-methylcitrate dehydratase PrpD
6.7e-88	308.9	1.0	1	tr|A0A553FCU6|A0A553FCU6_9GAMM	MmgE/PrpD family protein OS=Thal
6.7e-88	308.9	1.0	1	tr|A0A0A1VBG3|A0A0A1VBG3_9BURK	MmgE/PrpD family protein OS=Acid
6.8e-88	308.8	1.0	1	tr|A0A934MYP5|A0A934MYP5_9BACT	MmgE/PrpD family protein OS=Cand
7.3e-88	308.7	1.0	1	tr|A0A1M3PEI7|A0A1M3PEI7_9PROT	2-methylcitrate dehydratase OS=R
8.3e-88	308.6	1.0	1	tr|A0A0Q6YUB6|A0A0Q6YUB6_9BRAD	2-methylcitrate dehydratase OS=A
9.1e-88	308.4	1.0	1	tr|A0A7S7QJA3|A0A7S7QJA3_9BRAD	MmgE/PrpD family protein OS=Brad
9.1e-88	308.4	2025-01-01	1	tr|A0A5N7ZS97|A0A5N7ZS97_9BURK	MmgE/PrpD family protein OS=Achr
9.3e-88	308.4	1.0	1	tr|A0A0F2NKB8|A0A0F2NKB8_9FIRM	MmgE/PrpD family protein OS=Pept
9.6e-88	308.3	1.0	1	tr|A0A7Y7ICU3|A0A7Y7ICU3_9BURK	2-methylcitrate dehydratase PrpD
9.9e-88	308.3	1.0	1	tr|I4BXB0|I4BXB0_ACEMN	Uncharacterized protein involved
1e-87	308.3	1.0	1	tr|A0A0Q7LSN3|A0A0Q7LSN3_9BURK	2-methylcitrate dehydratase OS=V
1e-87	308.3	1.0	1	tr|A0A3B9SRY7|A0A3B9SRY7_9FIRM	MmgE/PrpD family protein OS=Desu
1.1e-87	308.2	1.0	1	tr|A0A6B0ZLE8|A0A6B0ZLE8_9ACTN	MmgE/PrpD family protein OS=Acid
1.1e-87	308.1	2025-07-01	1	tr|A0A2E5NK73|A0A2E5NK73_9PROT	MmgE/PrpD family protein OS=Rhod
1.2e-87	308.1	2025-04-01	1	tr|A0A2D8G6B8|A0A2D8G6B8_9PROT	MmgE/PrpD family protein OS=Alph
1.2e-87	308.1	1.0	1	tr|E0XXP3|E0XXP3_9DELT	Uncharacterized protein involved
1.4e-87	307.8	2025-01-01	1	tr|A0A0N1LHN8|A0A0N1LHN8_9CAUL	MmgE/PrpD family protein (Fragme
1.4e-87	307.8	1.0	1	tr|A0A537AUJ6|A0A537AUJ6_9PROT	MmgE/PrpD family protein OS=Beta
1.4e-87	307.8	1.0	1	tr|A0A101GGY7|A0A101GGY7_9BACT	Uncharacterized protein involved
1.4e-87	307.8	1.0	1	tr|A0A3B9TTJ7|A0A3B9TTJ7_9BACT	MmgE/PrpD family protein OS=Syne
1.5e-87	307.7	1.0	1	tr|A0A6N8YAF3|A0A6N8YAF3_9ACTN	MmgE/PrpD family protein OS=Acid
1.5e-87	307.7	1.0	1	tr|A0A0R0DLK7|A0A0R0DLK7_9GAMM	2-methylcitrate dehydratase OS=S
1.6e-87	307.6	2025-08-01	1	tr|A0A964QDP1|A0A964QDP1_UNCGE	MmgE/PrpD family protein OS=Gemm
1.6e-87	307.6	1.0	1	tr|A0A924KQ02|A0A924KQ02_9BURK	MmgE/PrpD family protein OS=Burk
1.6e-87	307.6	1.0	1	tr|I2QJW8|I2QJW8_9BRAD	Uncharacterized protein involved
1.6e-87	307.6	1.0	1	tr|A0A0S9L937|A0A0S9L937_9BURK	2-methylcitrate dehydratase OS=P
1.7e-87	307.6	1.0	1	tr|A0A254TG88|A0A254TG88_9BURK	2-methylcitrate dehydratase OS=N
1.7e-87	307.6	1.0	1	tr|A0A7X9A5W4|A0A7X9A5W4_UNCCL	MmgE/PrpD family protein (Fragme
1.7e-87	307.5	1.0	1	tr|A0A924LFA0|A0A924LFA0_9PROT	MmgE/PrpD family protein OS=Acet
1.7e-87	307.5	1.0	1	tr|A0A7Y4H8Y5|A0A7Y4H8Y5_9BRAD	MmgE/PrpD family protein OS=Brad
1.7e-87	307.5	1.0	1	tr|A0A1H3FLD8|A0A1H3FLD8_9BACT	2-methylcitrate dehydratase PrpD
1.7e-87	307.5	2025-09-01	1	tr|A0A1V0BIT4|A0A1V0BIT4_9BURK	Uncharacterized protein OS=Comam
1.8e-87	307.5	1.0	1	tr|E0XSI3|E0XSI3_9DELT	Uncharacterized protein involved
1.8e-87	307.5	1.0	1	tr|A0A1A1YSH4|A0A1A1YSH4_9MYCO	2-methylcitrate dehydratase OS=M
1.9e-87	307.4	1.0	1	tr|A0A0S9F5H1|A0A0S9F5H1_9BURK	2-methylcitrate dehydratase OS=A
1.9e-87	307.3	1.0	1	tr|A0A8B5WJ38|A0A8B5WJ38_9GAMM	MmgE/PrpD family protein OS=Wenz
2e-87	307.3	1.0	1	tr|A0A933EBZ8|A0A933EBZ8_UNCAM	MmgE/PrpD family protein OS=Arma
2e-87	307.3	1.0	1	tr|A0A151AVS7|A0A151AVS7_9FIRM	MmgE/PrpD family protein OS=Moor
2e-87	307.3	1.0	1	tr|A0A2D9JMA9|A0A2D9JMA9_9GAMM	MmgE/PrpD family protein OS=Gamm
2e-87	307.3	1.0	1	tr|A0A3G8H6B5|A0A3G8H6B5_9BURK	MmgE/PrpD family protein OS=Cupr
2.1e-87	307.3	1.0	1	tr|A0A2E1W4A9|A0A2E1W4A9_UNCAI	2-methylcitrate dehydratase OS=A
2.1e-87	307.2	1.0	1	tr|A0A7D4I3Y1|A0A7D4I3Y1_9BURK	MmgE/PrpD family protein OS=Achr
2.2e-87	307.2	1.0	1	tr|A0A363TJR5|A0A363TJR5_9BRAD	MmgE/PrpD family protein OS=Brad
2.4e-87	307.1	1.0	1	tr|A0A857JPS1|A0A857JPS1_9ALTE	2-methylcitrate dehydratase 2 OS
2.4e-87	307.0	1.0	1	tr|A0A2D8KC41|A0A2D8KC41_9HYPH	MmgE/PrpD family protein OS=Rhiz
2.5e-87	307.0	1.0	1	tr|A0A2M7CEU5|A0A2M7CEU5_9DELT	MmgE/PrpD family protein OS=Delt
2.5e-87	307.0	1.0	1	tr|A0A101EGB6|A0A101EGB6_UNCXX	Uncharacterized protein involved
2.7e-87	306.9	1.0	1	tr|A0A945V2G9|A0A945V2G9_9PROT	MmgE/PrpD family protein OS=Rhod
2.8e-87	306.8	1.0	1	tr|A0A661M825|A0A661M825_UNCDE	MmgE/PrpD family protein OS=Delt
2.9e-87	306.8	1.0	1	tr|A0A556A6C7|A0A556A6C7_9BURK	MmgE/PrpD family protein OS=Vert
3e-87	306.7	1.0	1	tr|A0A0R0BQG4|A0A0R0BQG4_9GAMM	MmgE/PrpD family protein OS=Sten
3.3e-87	306.6	1.0	1	tr|A0A9E2EDV9|A0A9E2EDV9_9PROT	MmgE/PrpD family protein (Fragme
3.4e-87	306.6	1.0	1	tr|A0A151AUB4|A0A151AUB4_9FIRM	2-methylcitrate dehydratase OS=M
3.4e-87	306.5	1.0	1	tr|A0A2E4HLQ3|A0A2E4HLQ3_UNCNI	MmgE/PrpD family protein OS=Nitr
3.4e-87	306.5	1.0	1	tr|A0A923MEL5|A0A923MEL5_9BURK	MmgE/PrpD family protein OS=Raml
3.7e-87	306.4	1.0	1	tr|A0A9E2QXV0|A0A9E2QXV0_9PROT	MmgE/PrpD family protein OS=Beta
4.1e-87	306.3	1.0	1	tr|A0A1W9IPU5|A0A1W9IPU5_9PROT	2-methylcitrate dehydratase OS=P
4.3e-87	306.2	1.0	1	tr|A0A1F4DA01|A0A1F4DA01_9PROT	2-methylcitrate dehydratase OS=B
4.4e-87	306.2	1.0	1	tr|A0A1M5SIA1|A0A1M5SIA1_9BURK	2-methylcitrate dehydratase PrpD
4.7e-87	306.1	1.0	1	tr|A0A1Q4C3C7|A0A1Q4C3C7_9HYPH	2-methylcitrate dehydratase OS=R
4.7e-87	306.1	1.0	1	tr|A0A858ZNK1|A0A858ZNK1_9BURK	MmgE/PrpD family protein OS=Alic
4.9e-87	306.0	1.0	1	tr|A0A8B2NX15|A0A8B2NX15_9HYPH	2-methylcitrate dehydratase OS=A
5e-87	306.0	1.0	1	tr|A0A1F3YA72|A0A1F3YA72_9PROT	2-methylcitrate dehydratase OS=B
5e-87	306.0	1.0	1	tr|A0A5J4DW71|A0A5J4DW71_UNCXX	2-methylcitrate dehydratase 2 OS
5.1e-87	306.0	1.0	1	tr|A0A9D6SM56|A0A9D6SM56_9PROT	MmgE/PrpD family protein OS=Beta
5.2e-87	305.9	1.0	1	tr|A0A3B0S358|A0A3B0S358_9ZZZZ	Immune-responsive protein 1 OS=h
5.2e-87	305.9	1.0	1	tr|A0A5D3K6L6|A0A5D3K6L6_9BRAD	MmgE/PrpD family protein OS=Brad
5.4e-87	305.9	1.0	1	tr|A0A6S7EVT6|A0A6S7EVT6_9BURK	2-methylcitrate dehydratase OS=A
5.6e-87	305.8	1.0	1	tr|A0A508SSG3|A0A508SSG3_9BRAD	2-methylcitrate dehydratase OS=B
6e-87	305.7	1.0	1	tr|A0A7Y0L8Y6|A0A7Y0L8Y6_9GAMM	MmgE/PrpD family protein OS=Thal
6.2e-87	305.7	1.0	1	tr|A0A7S9D5T1|A0A7S9D5T1_9BRAD	MmgE/PrpD family protein OS=Brad
6.2e-87	305.7	1.0	1	tr|A0A1B9YSR3|A0A1B9YSR3_9BRAD	2-methylcitrate dehydratase OS=B
6.3e-87	305.7	1.0	1	tr|A0A3G1KYP7|A0A3G1KYP7_FORW1	MmgE/PrpD family protein OS=Form
6.5e-87	305.6	1.0	1	tr|A0A225MIU7|A0A225MIU7_9BURK	2-methylcitrate dehydratase OS=C
6.6e-87	305.6	1.0	1	tr|A0A520GQU7|A0A520GQU7_9BURK	MmgE/PrpD family protein OS=Vari
6.6e-87	305.6	1.0	1	tr|A0AAE5WVK8|A0AAE5WVK8_9BRAD	MmgE/PrpD family protein OS=Brad
6.7e-87	305.6	1.0	1	tr|A0A9X3UVH3|A0A9X3UVH3_9BURK	MmgE/PrpD family protein OS=Acid
7.7e-87	305.4	1.0	1	tr|A0A0Q6AE39|A0A0Q6AE39_9BRAD	2-methylcitrate dehydratase OS=B
8.3e-87	305.3	1.0	1	tr|H5Y6A4|H5Y6A4_9BRAD	Uncharacterized protein involved
9.6e-87	305.1	1.0	1	tr|A0A6G8CNB2|A0A6G8CNB2_9BURK	MmgE/PrpD family protein OS=Diap
1e-86	305.0	1.0	1	tr|A0A0A3YVB0|A0A0A3YVB0_BRAJP	2-methylcitrate dehydratase OS=B
1e-86	304.9	1.0	1	tr|A0A0D7QGT8|A0A0D7QGT8_9BRAD	2-methylcitrate dehydratase OS=B
1.1e-86	304.9	1.0	1	tr|A0A536YUZ9|A0A536YUZ9_9PROT	MmgE/PrpD family protein OS=Beta
1.1e-86	304.9	2025-07-01	1	tr|A0A963DN51|A0A963DN51_9GAMM	MmgE/PrpD family protein OS=Cand
1.1e-86	304.9	1.0	1	tr|A0A560KDU0|A0A560KDU0_9BRAD	2-methylcitrate dehydratase PrpD
1.1e-86	304.9	1.0	1	tr|A0A286B970|A0A286B970_9BURK	2-methylcitrate dehydratase PrpD
1.1e-86	304.8	2025-01-01	1	tr|A0A7C3MZZ4|A0A7C3MZZ4_UNCDE	MmgE/PrpD family protein OS=Delt
1.1e-86	304.8	1.0	1	tr|A0A4Y9LWV4|A0A4Y9LWV4_9BRAD	MmgE/PrpD family protein OS=Brad
1.2e-86	304.7	1.0	1	tr|A0A844SQM7|A0A844SQM7_9BRAD	MmgE/PrpD family protein OS=Brad
1.2e-86	304.7	1.0	1	tr|A0A5S4YWP3|A0A5S4YWP3_9BRAD	MmgE/PrpD family protein OS=Brad
1.3e-86	304.7	1.0	1	tr|A0A9D6Y273|A0A9D6Y273_9BACT	MmgE/PrpD family protein OS=Cand
1.3e-86	304.6	1.0	1	tr|A0A1F9B498|A0A1F9B498_9DELT	2-methylcitrate dehydratase OS=D
1.3e-86	304.6	1.0	1	tr|A0A961W9B2|A0A961W9B2_9HYPH	MmgE/PrpD family protein OS=Hyph
1.3e-86	304.6	1.0	1	tr|F0Q6Q4|F0Q6Q4_PARA1	MmgE/PrpD family protein OS=Para
1.3e-86	304.6	1.0	1	tr|A0A0R3L6X3|A0A0R3L6X3_9BRAD	2-methylcitrate dehydratase OS=B
1.4e-86	304.6	2025-01-01	1	tr|A0A7S8C1D5|A0A7S8C1D5_9HYPH	MmgE/PrpD family protein OS=Kaus
1.4e-86	304.5	1.0	1	tr|A0A1C3X8Y2|A0A1C3X8Y2_9BRAD	2-methylcitrate dehydratase PrpD
1.4e-86	304.5	1.0	1	tr|A0A367P6K7|A0A367P6K7_CUPNE	MmgE/PrpD family protein OS=Cupr
1.4e-86	304.5	1.0	1	tr|A0A7Y8HDJ3|A0A7Y8HDJ3_UNCSY	MmgE/PrpD family protein OS=Synt
1.4e-86	304.5	1.0	1	tr|A0A2E8U1Y3|A0A2E8U1Y3_9PROT	MmgE/PrpD family protein OS=Magn
1.4e-86	304.5	2025-02-01	1	tr|A0A258FNC4|A0A258FNC4_9CAUL	MmgE/PrpD family protein OS=Brev
1.5e-86	304.4	1.0	1	tr|A0A0S8HJM8|A0A0S8HJM8_9DELT	MmgE/PrpD family protein OS=Delt
1.5e-86	304.4	1.0	1	tr|A0A944ZL03|A0A944ZL03_9PROT	MmgE/PrpD family protein OS=Alph
1.5e-86	304.4	1.0	1	tr|A0A7S7PNH4|A0A7S7PNH4_9BRAD	MmgE/PrpD family protein OS=Brad
1.5e-86	304.4	1.0	1	tr|A0A5S4WZ57|A0A5S4WZ57_9BRAD	MmgE/PrpD family protein OS=Brad
1.6e-86	304.4	1.0	1	tr|A0A7Y9RF38|A0A7Y9RF38_9BRAD	2-methylcitrate dehydratase PrpD
1.6e-86	304.3	1.0	1	tr|A0A7Z2SMQ6|A0A7Z2SMQ6_9BRAD	2-methylcitrate dehydratase OS=B
1.6e-86	304.3	1.0	1	tr|A0A6N9EQP9|A0A6N9EQP9_9ACTN	MmgE/PrpD family protein OS=Acid
1.7e-86	304.3	1.0	1	tr|A0A840XJ81|A0A840XJ81_9PROT	2-methylcitrate dehydratase PrpD
1.7e-86	304.2	1.0	1	tr|A0A8J2ZCJ3|A0A8J2ZCJ3_9PROT	MmgE/PrpD family protein OS=Cald
1.7e-86	304.2	1.0	1	tr|A0A536D0P6|A0A536D0P6_UNCCH	MmgE/PrpD family protein OS=Chlo
1.7e-86	304.2	1.0	1	tr|A0A261SAX8|A0A261SAX8_9BORD	2-methylcitrate dehydratase OS=B
1.8e-86	304.2	1.0	1	tr|A0A7C9VGE4|A0A7C9VGE4_9BRAD	MmgE/PrpD family protein OS=Cand
1.8e-86	304.2	1.0	1	tr|A0A7S9CU30|A0A7S9CU30_9BRAD	MmgE/PrpD family protein OS=Brad
1.8e-86	304.1	1.0	1	tr|A0A1M6TVF0|A0A1M6TVF0_9BRAD	2-methylcitrate dehydratase PrpD
1.9e-86	304.1	1.0	1	tr|A0A4Q0RSG9|A0A4Q0RSG9_9BRAD	2-methylcitrate dehydratase OS=B
1.9e-86	304.1	1.0	1	tr|A0A0S6UJW5|A0A0S6UJW5_9BRAD	MmgE/PrpD family protein OS=Brad
1.9e-86	304.1	1.0	1	tr|A0A1M5YYS9|A0A1M5YYS9_9BURK	2-methylcitrate dehydratase PrpD
2e-86	304.0	1.0	1	tr|A0A2S6MC04|A0A2S6MC04_9BRAD	MmgE/PrpD family protein OS=Brad
2e-86	304.0	1.0	1	tr|A0A840H7K8|A0A840H7K8_9BRAD	2-methylcitrate dehydratase PrpD
2e-86	304.0	1.0	1	tr|A0A840H8V0|A0A840H8V0_9BRAD	2-methylcitrate dehydratase PrpD
2.1e-86	304.0	1.0	1	tr|A0A840N2T9|A0A840N2T9_9BRAD	2-methylcitrate dehydratase PrpD
2.1e-86	303.9	1.0	1	tr|A0A7W6TW42|A0A7W6TW42_9BRAD	2-methylcitrate dehydratase PrpD
2.1e-86	303.9	1.0	1	tr|A0A537C319|A0A537C319_9PROT	MmgE/PrpD family protein OS=Beta
2.1e-86	303.9	1.0	1	tr|A0A9X1RDU8|A0A9X1RDU8_9BRAD	MmgE/PrpD family protein OS=Brad
2.2e-86	303.9	1.0	1	tr|A0A1Y2JB70|A0A1Y2JB70_BRAJP	2-methylcitrate dehydratase OS=B
2.2e-86	303.9	1.0	1	tr|A0A4Y9V384|A0A4Y9V384_9BRAD	MmgE/PrpD family protein OS=Brad
2.3e-86	303.8	1.0	1	tr|A0A940ZBX9|A0A940ZBX9_UNCDE	MmgE/PrpD family protein OS=Delt
2.3e-86	303.8	2025-01-01	1	tr|A0A496WIY9|A0A496WIY9_9GAMM	MmgE/PrpD family protein OS=Gamm
2.3e-86	303.8	1.0	1	tr|A0AAE7NIJ9|A0AAE7NIJ9_9BRAD	MmgE/PrpD family protein OS=Brad
2.4e-86	303.7	1.0	1	tr|A0A2M6UFU2|A0A2M6UFU2_9BRAD	2-methylcitrate dehydratase OS=B
2.5e-86	303.7	1.0	1	tr|A0A9X3U037|A0A9X3U037_9PROT	MmgE/PrpD family protein OS=Gova
2.5e-86	303.7	2025-06-01	1	tr|A0A944N081|A0A944N081_UNCDE	MmgE/PrpD family protein OS=Delt
2.5e-86	303.7	1.0	1	tr|A0A7C4MFE2|A0A7C4MFE2_9BACT	MmgE/PrpD family protein OS=Syne
2.5e-86	303.7	1.0	1	tr|A0A939M1S5|A0A939M1S5_9BRAD	MmgE/PrpD family protein OS=Brad
2.5e-86	303.7	1.0	1	tr|A0A0R3MZV1|A0A0R3MZV1_9BRAD	2-methylcitrate dehydratase OS=B
2.6e-86	303.6	1.0	1	tr|A0A6P1IUN3|A0A6P1IUN3_9BURK	MmgE/PrpD family protein OS=Hydr
2.6e-86	303.6	1.0	1	tr|A0A0S1XY06|A0A0S1XY06_9BORD	2-methylcitrate dehydratase OS=B
2.6e-86	303.6	1.0	1	tr|A0A973VU30|A0A973VU30_9BRAD	MmgE/PrpD family protein OS=Brad
2.7e-86	303.6	1.0	1	tr|A0AAW4S9Z2|A0AAW4S9Z2_9BRAD	MmgE/PrpD family protein OS=Brad
2.9e-86	303.5	1.0	1	tr|A0A7Y4GPM8|A0A7Y4GPM8_9BRAD	MmgE/PrpD family protein OS=Brad
2.9e-86	303.5	1.0	1	tr|A0A537B7C1|A0A537B7C1_9PROT	MmgE/PrpD family protein OS=Beta
2.9e-86	303.5	1.0	1	tr|A0A246QG36|A0A246QG36_9BURK	2-methylcitrate dehydratase OS=A
3e-86	303.4	2025-07-01	1	tr|A0A3D0SWU7|A0A3D0SWU7_9GAMM	MmgE/PrpD family protein OS=Gamm
3.2e-86	303.3	1.0	1	tr|A0A7W6T0Y1|A0A7W6T0Y1_9BRAD	2-methylcitrate dehydratase PrpD
3.3e-86	303.3	1.0	1	tr|A0A1L3F2G9|A0A1L3F2G9_BRAJP	2-methylcitrate dehydratase OS=B
3.4e-86	303.2	1.0	1	tr|A0A2U3PPX4|A0A2U3PPX4_9BRAD	MmgE/PrpD family protein OS=Brad
3.5e-86	303.2	1.0	1	tr|A0A176YR96|A0A176YR96_9BRAD	2-methylcitrate dehydratase OS=B
3.5e-86	303.2	1.0	1	tr|A0A562S4A4|A0A562S4A4_9BRAD	2-methylcitrate dehydratase PrpD
3.5e-86	303.2	1.0	1	tr|A0A0R3DX49|A0A0R3DX49_9BRAD	2-methylcitrate dehydratase OS=B
3.6e-86	303.1	1.0	1	tr|A0A4Q1HMJ5|A0A4Q1HMJ5_9BURK	2-methylcitrate dehydratase OS=A
3.8e-86	303.1	1.0	1	tr|A0A0D7NVE9|A0A0D7NVE9_9BRAD	2-methylcitrate dehydratase OS=B
4.1e-86	303.0	1.0	1	tr|A0A0R3KZ25|A0A0R3KZ25_9BRAD	2-methylcitrate dehydratase OS=B
4.1e-86	303.0	1.0	1	tr|A0A1X3ETR3|A0A1X3ETR3_9BRAD	2-methylcitrate dehydratase OS=B
4.1e-86	303.0	1.0	1	tr|A0AAW5FTT0|A0AAW5FTT0_9BRAD	MmgE/PrpD family protein OS=Brad
4.3e-86	302.9	1.0	1	tr|A0A2E7DDC5|A0A2E7DDC5_9PROT	2-methylcitrate dehydratase OS=R
4.4e-86	302.9	1.0	1	tr|A0A9X4CL45|A0A9X4CL45_9BRAD	MmgE/PrpD family protein OS=Brad
4.5e-86	302.9	1.0	1	tr|A0A6G6Z0R8|A0A6G6Z0R8_9BRAD	MmgE/PrpD family protein OS=Brad
4.5e-86	302.9	1.0	1	tr|K8P5J4|K8P5J4_9BRAD	MmgE/PrpD family protein OS=Afip
4.5e-86	302.8	1.0	1	tr|A0AAJ6EIX5|A0AAJ6EIX5_9BRAD	MmgE/PrpD family protein OS=Brad
4.6e-86	302.8	1.0	1	tr|A0A1I4QB41|A0A1I4QB41_9BRAD	2-methylcitrate dehydratase PrpD
4.8e-86	302.8	1.0	1	tr|A0A953AJL6|A0A953AJL6_9CHLR	MmgE/PrpD family protein OS=Ther
4.8e-86	302.7	1.0	1	tr|A0A328VEF1|A0A328VEF1_9CHLR	2-methylcitrate dehydratase OS=T
4.9e-86	302.7	1.0	1	tr|A0A120FPW5|A0A120FPW5_9BRAD	2-methylcitrate dehydratase OS=B
4.9e-86	302.7	1.0	1	tr|A0A3A9K3C5|A0A3A9K3C5_9PROT	MmgE/PrpD family protein OS=Pseu
4.9e-86	302.7	1.0	1	tr|A0A0R3CYY6|A0A0R3CYY6_9BRAD	2-methylcitrate dehydratase OS=B
5e-86	302.7	2025-01-01	1	tr|A0A2Z4UHT5|A0A2Z4UHT5_9HYPH	MmgE/PrpD family protein OS=Rhod
5.3e-86	302.6	1.0	1	tr|A0A850HZ52|A0A850HZ52_9BRAD	MmgE/PrpD family protein OS=Brad
5.4e-86	302.6	1.0	1	tr|A0A2M8QYY8|A0A2M8QYY8_9BRAD	MmgE/PrpD family protein OS=Brad
5.5e-86	302.6	1.0	1	tr|A0A4U6BLD6|A0A4U6BLD6_9BRAD	MmgE/PrpD family protein OS=Afip
5.5e-86	302.5	1.0	1	tr|J2W2R2|J2W2R2_9BRAD	2-methylcitrate dehydratase OS=B
5.6e-86	302.5	1.0	1	tr|A0A1B1U8C5|A0A1B1U8C5_9BRAD	2-methylcitrate dehydratase OS=B
5.8e-86	302.5	1.0	1	tr|A0A0E4BNN0|A0A0E4BNN0_9BRAD	MmgE/PrpD family protein OS=Brad
5.8e-86	302.5	1.0	1	tr|A0A976BA47|A0A976BA47_9BURK	MmgE/PrpD OS=Cupriavidus oxalati
6.1e-86	302.4	1.0	1	tr|A0A7W0Z2A1|A0A7W0Z2A1_9CHLR	MmgE/PrpD family protein (Fragme
6.1e-86	302.4	1.0	1	tr|A0AAJ6JCZ6|A0AAJ6JCZ6_9BRAD	MmgE/PrpD family protein OS=Brad
6.2e-86	302.4	1.0	1	tr|A0A1F7PJA8|A0A1F7PJA8_9BACT	2-methylcitrate dehydratase OS=C
6.3e-86	302.4	1.0	1	tr|A0A6S7CI17|A0A6S7CI17_9BURK	2-methylcitrate dehydratase OS=A
6.4e-86	302.3	1.0	1	tr|A0A7S7R0E3|A0A7S7R0E3_9BRAD	MmgE/PrpD family protein OS=Brad
6.4e-86	302.3	1.0	1	tr|A0A2U8P484|A0A2U8P484_9BRAD	MmgE/PrpD family protein OS=Brad
6.6e-86	302.3	1.0	1	tr|A0A1C3UP49|A0A1C3UP49_9BRAD	2-methylcitrate dehydratase PrpD
6.7e-86	302.3	1.0	1	tr|A0A420FK93|A0A420FK93_9BURK	2-methylcitrate dehydratase OS=P
6.8e-86	302.2	1.0	1	tr|A0A3D1LG21|A0A3D1LG21_9FIRM	MmgE/PrpD family protein OS=Clos
7e-86	302.2	1.0	1	tr|A0A150UFL0|A0A150UFL0_9BRAD	2-methylcitrate dehydratase OS=B
7.3e-86	302.2	1.0	1	tr|A0A1I3TLT1|A0A1I3TLT1_9BRAD	2-methylcitrate dehydratase PrpD
7.3e-86	302.1	1.0	1	tr|A0A2A4PCC0|A0A2A4PCC0_9PROT	MmgE/PrpD family protein OS=Rhod
7.3e-86	302.1	1.0	1	tr|A0A6G8TWH3|A0A6G8TWH3_9BRAD	MmgE/PrpD family protein OS=Brad
7.3e-86	302.1	1.0	1	tr|A0A2S6UBV9|A0A2S6UBV9_9PROT	2-methylcitrate dehydratase OS=A
7.5e-86	302.1	1.0	1	tr|A0A240U7Z3|A0A240U7Z3_9BURK	2-methylcitrate dehydratase OS=A
7.6e-86	302.1	1.0	1	tr|A0A3N6NBW9|A0A3N6NBW9_9BRAD	MmgE/PrpD family protein OS=Brad
8e-86	302.0	1.0	1	tr|A0A420KGW6|A0A420KGW6_9BURK	MmgE/PrpD family protein OS=Alic
8.1e-86	302.0	1.0	1	tr|A0A381V1G5|A0A381V1G5_9ZZZZ	MmgE/PrpD family protein OS=mari
8.1e-86	302.0	1.0	1	tr|A0A176YM45|A0A176YM45_9BRAD	2-methylcitrate dehydratase OS=B
8.1e-86	302.0	1.0	1	tr|A0A0X8CC85|A0A0X8CC85_9BRAD	2-methylcitrate dehydratase OS=B
8.3e-86	302.0	1.0	1	tr|A0A560M077|A0A560M077_9BRAD	2-methylcitrate dehydratase PrpD
8.3e-86	302.0	1.0	1	tr|A0A7V2TXA8|A0A7V2TXA8_UNCDE	MmgE/PrpD family protein OS=Delt
8.7e-86	301.9	1.0	1	tr|A0A6P1R1V9|A0A6P1R1V9_9BRAD	MmgE/PrpD family protein OS=Brad
8.9e-86	301.9	2025-09-01	1	tr|A0A9E4G6B8|A0A9E4G6B8_9PROT	MmgE/PrpD family protein OS=Alph
9e-86	301.8	1.0	1	tr|A0A945Q5F2|A0A945Q5F2_9PROT	MmgE/PrpD family protein OS=Rhod
9e-86	301.8	1.0	1	tr|A0A317FDT4|A0A317FDT4_9PROT	MmgE/PrpD family protein OS=Fals
9.4e-86	301.8	1.0	1	tr|A0A7X9X5D4|A0A7X9X5D4_9BURK	MmgE/PrpD family protein OS=Para
9.5e-86	301.8	1.0	1	tr|A0A9D6TWE2|A0A9D6TWE2_9BACT	MmgE/PrpD family protein OS=Cand
9.5e-86	301.8	1.0	1	tr|A0A413FIM9|A0A413FIM9_9FIRM	MmgE/PrpD family protein OS=Ente
9.5e-86	301.8	1.0	1	tr|C0D8L3|C0D8L3_9FIRM	MmgE/PrpD family protein OS=[Clo
[truncated: 29,544 more rows]

## Sheet: Uniref90
# hmmsearch :: search profile(s) against a sequence database
# HMMER 3.4 (Aug 2023); http://hmmer.org/
# Copyright (C) 2023 Howard Hughes Medical Institute.
# Freely distributed under the BSD open source license.
# - - - - - - - - - - - - - - - - - - - - - - - - - - - - - - - - - - - -
# query HMM file: Methylsuccinate_isomerase.hmm
# target sequence database: uniref90.fasta
# - - - - - - - - - - - - - - - - - - - - - - - - - - - - - - - - - - - -
Query: Methylsuccinate_isomerase_Cut [M=448]
Scores for complete sequences (score includes all domains):
E-value	score	exp	N	Sequence	Description
-------	------	----	--	--------	-----------
2.4e-248	837.3	1.0	1	UniRef90_Q9I564	MmgE/PrpD family protein n=386 Tax=Ba
2.6e-245	827.3	1.0	1	UniRef90_A0A0B3C0M4	2-methylcitrate dehydratase n=3 Tax=P
2.9e-245	827.2	1.0	1	UniRef90_A0A5R9QBB0	MmgE/PrpD family protein n=4 Tax=Stut
3.6e-245	826.9	1.0	1	UniRef90_UPI00210C8FDC	MmgE/PrpD family protein n=1 Tax=Stut
1.2e-244	825.2	1.0	1	UniRef90_W6R0G8	MmgE/PrpD family protein, putative n=
1.7e-244	824.7	1.0	1	UniRef90_A0A0D9APG6	2-methylcitrate dehydratase n=3 Tax=P
3.3e-244	823.8	1.0	1	UniRef90_UPI001C467753	MmgE/PrpD family protein n=1 Tax=Pseu
3.3e-244	823.7	1.0	1	UniRef90_W9TEA4	MmgE/PrpD family protein n=2 Tax=Pseu
3.5e-244	823.6	1.0	1	UniRef90_UPI00258F454A	MmgE/PrpD family protein n=1 Tax=uncu
8.7e-244	822.4	1.0	1	UniRef90_I4CUC3	MmgE/PrpD family protein n=174 Tax=Ps
1e-243	822.1	1.0	1	UniRef90_W8QXU7	2-methylcitrate dehydratase n=6 Tax=P
1.1e-243	822.0	1.0	1	UniRef90_A0A359DEE7	2-methylcitrate dehydratase n=1 Tax=P
1.1e-243	822.0	1.0	1	UniRef90_F6AGD0	MmgE/PrpD family protein n=1 Tax=Pseu
1.1e-243	822.0	1.0	1	UniRef90_A0A1I3GDY9	2-methylcitrate dehydratase PrpD n=9
1.2e-243	821.9	1.0	1	UniRef90_A0A078LJY0	MmgE/PrpD family protein n=62 Tax=Pse
1.4e-243	821.6	1.0	1	UniRef90_UPI00258A6994	MmgE/PrpD family protein n=1 Tax=uncu
1.6e-243	821.4	1.0	1	UniRef90_A0A0M9GD55	2-methylcitrate dehydratase PrpD n=23
2e-243	821.2	1.0	1	UniRef90_UPI00095AC03A	MmgE/PrpD family protein n=1 Tax=Pseu
2e-243	821.1	1.0	1	UniRef90_A0A1G7SV69	2-methylcitrate dehydratase PrpD n=1
2.3e-243	821.0	1.0	1	UniRef90_UPI0019EC78CE	MmgE/PrpD family protein n=2 Tax=Pseu
2.4e-243	820.9	1.0	1	UniRef90_A0AAJ0RPK1	MmgE/PrpD family protein n=4 Tax=Pseu
2.6e-243	820.8	1.0	1	UniRef90_A0A385Z4M5	MmgE/PrpD family protein n=1 Tax=Pseu
2.8e-243	820.7	1.0	1	UniRef90_UPI0017866A26	MmgE/PrpD family protein n=1 Tax=Pseu
2.8e-243	820.7	1.0	1	UniRef90_UPI000480BA8F	MmgE/PrpD family protein n=1 Tax=uncl
2.9e-243	820.6	1.0	1	UniRef90_A0A7V8FY71	MmgE/PrpD family protein n=9 Tax=Herb
3.5e-243	820.3	1.0	1	UniRef90_A0A4U0YR73	MmgE/PrpD family protein n=7 Tax=Pseu
4.2e-243	820.1	1.0	1	UniRef90_A0A1Q9XPM4	2-methylcitrate dehydratase n=1 Tax=P
4.6e-243	820.0	1.0	1	UniRef90_A0A1H3C9Q9	2-methylcitrate dehydratase PrpD n=6
4.6e-243	820.0	1.0	1	UniRef90_A0A4Q9QKD3	2-methylcitrate dehydratase n=1 Tax=P
5.1e-243	819.8	1.0	1	UniRef90_UPI00201D5DCB	MmgE/PrpD family protein n=1 Tax=Pseu
5.1e-243	819.8	1.0	1	UniRef90_A0A1A5CY19	2-methylcitrate dehydratase n=27 Tax=
5.3e-243	819.8	1.0	1	UniRef90_A0A2P6JN16	2-methylcitrate dehydratase n=1 Tax=P
9.6e-243	818.9	1.0	1	UniRef90_UPI000C82F4A4	MmgE/PrpD family protein n=1 Tax=Pseu
9.8e-243	818.9	1.0	1	UniRef90_UPI0008A91088	MmgE/PrpD family protein n=1 Tax=Pseu
1.2e-242	818.7	1.0	1	UniRef90_A0A1M7E800	2-methylcitrate dehydratase PrpD n=1
1.4e-242	818.4	1.0	1	UniRef90_UPI002587C060	MmgE/PrpD family protein n=1 Tax=uncu
1.4e-242	818.4	1.0	1	UniRef90_A0A917PJM5	2-methylcitrate dehydratase PrpD n=1
2e-242	817.9	1.0	1	UniRef90_UPI00258BC577	MmgE/PrpD family protein n=1 Tax=uncu
2.2e-242	817.7	1.0	1	UniRef90_UPI0015A36CC4	MmgE/PrpD family protein n=1 Tax=Pseu
2.3e-242	817.7	1.0	1	UniRef90_M4WYK7	Propionate catabolism protein n=6 Tax
2.4e-242	817.6	1.0	1	UniRef90_A0A1I1SRI0	2-methylcitrate dehydratase PrpD n=1
3.1e-242	817.2	1.0	1	UniRef90_UPI000B3FE918	MmgE/PrpD family protein n=1 Tax=Pseu
3.3e-242	817.2	1.0	1	UniRef90_A0A2N7XWE0	MmgE/PrpD family protein n=2 Tax=uncl
3.3e-242	817.2	1.0	1	UniRef90_UPI00103846F1	MmgE/PrpD family protein n=1 Tax=Pseu
3.7e-242	817.0	1.0	1	UniRef90_A0A7W8HJ00	2-methylcitrate dehydratase PrpD n=1
4.2e-242	816.8	1.0	1	UniRef90_UPI002388785F	MmgE/PrpD family protein n=1 Tax=Pseu
4.5e-242	816.7	1.0	1	UniRef90_UPI0015A432D6	MmgE/PrpD family protein n=1 Tax=uncl
5.1e-242	816.5	1.0	1	UniRef90_A0A561DRH7	2-methylcitrate dehydratase PrpD n=1
5.5e-242	816.4	1.0	1	UniRef90_UPI001068C47D	MmgE/PrpD family protein n=2 Tax=uncl
6.6e-242	816.2	1.0	1	UniRef90_A0A1S2UG06	2-methylcitrate dehydratase n=1 Tax=P
8e-242	815.9	1.0	1	UniRef90_UPI0015A12003	MmgE/PrpD family protein n=1 Tax=uncl
9.4e-242	815.7	1.0	1	UniRef90_A0A7X2C4P2	MmgE/PrpD family protein n=2 Tax=Pseu
1e-241	815.5	1.0	1	UniRef90_A0A1C7Z8W8	2-methylcitrate dehydratase n=4 Tax=P
1.1e-241	815.4	1.0	1	UniRef90_A0A1Q9XXK4	2-methylcitrate dehydratase n=1 Tax=P
1.1e-241	815.4	1.0	1	UniRef90_A0A7Y7V5T9	MmgE/PrpD family protein n=1 Tax=Pseu
1.2e-241	815.3	1.0	1	UniRef90_UPI0024480AD5	MmgE/PrpD family protein n=1 Tax=Pseu
1.2e-241	815.3	1.0	1	UniRef90_UPI00159F7816	MmgE/PrpD family protein n=1 Tax=Pseu
1.2e-241	815.2	1.0	1	UniRef90_A0AAU0UDG6	MmgE/PrpD family protein n=3 Tax=root
1.3e-241	815.2	1.0	1	UniRef90_A0A1V2JGV0	2-methylcitrate dehydratase n=1 Tax=P
1.3e-241	815.2	1.0	1	UniRef90_UPI0015A0E75C	MmgE/PrpD family protein n=1 Tax=Pseu
1.3e-241	815.2	1.0	1	UniRef90_A0A0J1D7S7	2-methylcitrate dehydratase n=1 Tax=M
1.5e-241	815.0	1.0	1	UniRef90_UPI0015A0930D	MmgE/PrpD family protein n=1 Tax=uncl
1.7e-241	814.8	1.0	1	UniRef90_UPI00159FEFEA	MmgE/PrpD family protein n=1 Tax=Pseu
2e-241	814.5	1.0	1	UniRef90_UPI001EEFBF55	MmgE/PrpD family protein n=1 Tax=Pseu
2.2e-241	814.4	1.0	1	UniRef90_UPI001E5ED4A2	MmgE/PrpD family protein n=1 Tax=Pseu
2.5e-241	814.2	1.0	1	UniRef90_UPI000CF34BFA	MmgE/PrpD family protein n=1 Tax=Pseu
2.7e-241	814.1	1.0	1	UniRef90_A0A7Y8FJX0	MmgE/PrpD family protein n=1 Tax=Pseu
2.8e-241	814.1	1.0	1	UniRef90_UPI0038715CBE	MmgE/PrpD family protein n=1 Tax=Pseu
2.9e-241	814.1	1.0	1	UniRef90_A0A4Q9QX15	2-methylcitrate dehydratase n=1 Tax=P
3.1e-241	813.9	1.0	1	UniRef90_UPI0018E65CE8	MmgE/PrpD family protein n=1 Tax=Pseu
3.1e-241	813.9	1.0	1	UniRef90_UPI001E5F15E1	MmgE/PrpD family protein n=1 Tax=Mass
3.2e-241	813.9	1.0	1	UniRef90_A0A7Y0Z4J6	MmgE/PrpD family protein n=1 Tax=Pseu
3.4e-241	813.8	1.0	1	UniRef90_UPI0013202B48	MmgE/PrpD family protein n=1 Tax=Pseu
3.5e-241	813.8	1.0	1	UniRef90_UPI0015A3DAFA	MmgE/PrpD family protein n=1 Tax=Pseu
3.5e-241	813.7	1.0	1	UniRef90_UPI000D353D27	MmgE/PrpD family protein n=1 Tax=Pseu
3.8e-241	813.6	1.0	1	UniRef90_UPI0034E05F19	MmgE/PrpD family protein n=1 Tax=uncl
3.9e-241	813.6	1.0	1	UniRef90_UPI002B4991CE	MmgE/PrpD family protein n=3 Tax=Oxal
4.1e-241	813.5	1.0	1	UniRef90_UPI0023DED358	MmgE/PrpD family protein n=1 Tax=Pseu
4.2e-241	813.5	1.0	1	UniRef90_A0A7Y1F2S7	MmgE/PrpD family protein n=15 Tax=Pse
4.7e-241	813.3	1.0	1	UniRef90_A0A1G9YL53	2-methylcitrate dehydratase PrpD n=2
4.9e-241	813.3	1.0	1	UniRef90_A0A0J6G6W2	2-methylcitrate dehydratase PrpD n=2
5.2e-241	813.2	1.0	1	UniRef90_UPI000C149B94	MmgE/PrpD family protein n=1 Tax=uncl
5.3e-241	813.2	1.0	1	UniRef90_UPI002B4A06DA	MmgE/PrpD family protein n=1 Tax=Novi
5.7e-241	813.1	1.0	1	UniRef90_UPI0028980858	MmgE/PrpD family protein n=2 Tax=Pseu
5.9e-241	813.0	1.0	1	UniRef90_UPI00205AEE53	MmgE/PrpD family protein n=1 Tax=Pseu
6.4e-241	812.9	1.0	1	UniRef90_UPI0015A3408A	MmgE/PrpD family protein n=1 Tax=Pseu
6.7e-241	812.8	1.0	1	UniRef90_UPI002F3FCC84	MmgE/PrpD family protein n=1 Tax=Albi
6.9e-241	812.8	1.0	1	UniRef90_A0A1D3JXA2	2-methylcitrate dehydratase n=1 Tax=P
7.3e-241	812.7	1.0	1	UniRef90_UPI00072FF4F5	MmgE/PrpD family protein n=1 Tax=Pseu
7.3e-241	812.7	1.0	1	UniRef90_UPI0008E8332B	MmgE/PrpD family protein n=1 Tax=Pseu
7.5e-241	812.7	1.0	1	UniRef90_UPI0021BF1310	MmgE/PrpD family protein n=1 Tax=Pseu
8e-241	812.6	1.0	1	UniRef90_UPI000F81C700	MmgE/PrpD family protein n=1 Tax=Pseu
8.1e-241	812.6	1.0	1	UniRef90_A0A7Z6QLZ2	MmgE/PrpD family protein n=1 Tax=Pseu
8.2e-241	812.5	1.0	1	UniRef90_UPI0028E3C553	MmgE/PrpD family protein n=1 Tax=Pseu
8.6e-241	812.5	1.0	1	UniRef90_A0A4Y9QPB2	MmgE/PrpD family protein n=1 Tax=Oxal
8.7e-241	812.5	1.0	1	UniRef90_UPI00209F6297	MmgE/PrpD family protein n=1 Tax=Pseu
9e-241	812.4	1.0	1	UniRef90_A0A2N7Z362	MmgE/PrpD family protein n=1 Tax=Pseu
1e-240	812.2	1.0	1	UniRef90_UPI001F5946BC	MmgE/PrpD family protein n=1 Tax=uncl
1.1e-240	812.2	1.0	1	UniRef90_I3CWI9	MmgE/PrpD family protein n=10 Tax=Her
1.1e-240	812.1	1.0	1	UniRef90_UPI0037496C8A	MmgE/PrpD family protein n=1 Tax=Pseu
1.2e-240	812.1	1.0	1	UniRef90_UPI001C5B96DA	MmgE/PrpD family protein n=1 Tax=Pseu
1.2e-240	812.0	1.0	1	UniRef90_A0A2S9ESZ9	2-methylcitrate dehydratase n=1 Tax=P
1.2e-240	812.0	1.0	1	UniRef90_UPI0028E33034	MmgE/PrpD family protein n=1 Tax=uncu
1.2e-240	812.0	1.0	1	UniRef90_A0AAP9A139	MmgE/PrpD family protein n=1 Tax=Pseu
1.4e-240	811.8	1.0	1	UniRef90_A0A1H1GUX7	2-methylcitrate dehydratase PrpD n=1
1.4e-240	811.7	1.0	1	UniRef90_UPI0034E95A2F	MmgE/PrpD family protein n=1 Tax=Pseu
1.5e-240	811.7	1.0	1	UniRef90_A0A9X9FX03	MmgE/PrpD family protein n=1 Tax=Pseu
1.6e-240	811.6	1.0	1	UniRef90_A0A0Q8RAH5	2-methylcitrate dehydratase n=1 Tax=N
1.6e-240	811.6	1.0	1	UniRef90_A0A2M9GL04	MmgE/PrpD family protein n=1 Tax=Pseu
1.6e-240	811.6	1.0	1	UniRef90_UPI002004F4AE	MmgE/PrpD family protein n=1 Tax=Pseu
1.7e-240	811.5	1.0	1	UniRef90_UPI0021C6FA43	MmgE/PrpD family protein n=1 Tax=Pseu
1.7e-240	811.5	1.0	1	UniRef90_UPI0034D70CC8	MmgE/PrpD family protein n=1 Tax=Pseu
1.7e-240	811.5	1.0	1	UniRef90_UPI0021C8C086	MmgE/PrpD family protein n=1 Tax=Pseu
1.8e-240	811.4	1.0	1	UniRef90_UPI00124B323C	MmgE/PrpD family protein n=1 Tax=Laci
1.8e-240	811.4	1.0	1	UniRef90_UPI0008C86AC6	MmgE/PrpD family protein n=1 Tax=Pseu
1.8e-240	811.4	1.0	1	UniRef90_UPI00211C1B49	MmgE/PrpD family protein n=1 Tax=Pseu
1.8e-240	811.4	1.0	1	UniRef90_A0A2N7YPR9	2-methylcitrate dehydratase n=2 Tax=G
1.9e-240	811.3	1.0	1	UniRef90_A0A7Y8EXP4	MmgE/PrpD family protein n=1 Tax=Pseu
2e-240	811.3	1.0	1	UniRef90_UPI00211888C4	MmgE/PrpD family protein n=1 Tax=uncl
2e-240	811.3	1.0	1	UniRef90_A0A1U9PYM3	2-methylcitrate dehydratase n=1 Tax=P
2e-240	811.2	1.0	1	UniRef90_UPI0028D296F7	MmgE/PrpD family protein n=1 Tax=uncu
2e-240	811.2	1.0	1	UniRef90_UPI0028E0F4DC	MmgE/PrpD family protein n=1 Tax=Pseu
2.2e-240	811.1	1.0	1	UniRef90_UPI001109B7A2	MmgE/PrpD family protein n=1 Tax=Pseu
2.3e-240	811.1	1.0	1	UniRef90_A0A0Q4ENY6	2-methylcitrate dehydratase n=1 Tax=P
2.4e-240	811.0	1.0	1	UniRef90_A0AAI8KEF1	MmgE/PrpD family protein n=10 Tax=Pse
2.5e-240	810.9	1.0	1	UniRef90_UPI002006A8D4	MmgE/PrpD family protein n=1 Tax=Pseu
2.6e-240	810.9	1.0	1	UniRef90_UPI000471A4F9	MmgE/PrpD family protein n=1 Tax=Pseu
2.7e-240	810.8	1.0	1	UniRef90_UPI0038675864	MmgE/PrpD family protein n=1 Tax=Pseu
2.7e-240	810.8	1.0	1	UniRef90_UPI0027340635	MmgE/PrpD family protein n=1 Tax=Pseu
2.8e-240	810.8	1.0	1	UniRef90_W2E0J2	MmgE/PrpD family protein n=34 Tax=Pse
2.9e-240	810.7	1.0	1	UniRef90_UPI001C99C446	MmgE/PrpD family protein n=1 Tax=Pseu
2.9e-240	810.7	1.0	1	UniRef90_A0A7Y8GJ85	MmgE/PrpD family protein n=1 Tax=Pseu
3e-240	810.7	1.0	1	UniRef90_UPI00298D1606	MmgE/PrpD family protein n=1 Tax=Xylo
3e-240	810.7	1.0	1	UniRef90_UPI00081BD541	MmgE/PrpD family protein n=1 Tax=Pseu
3.3e-240	810.6	1.0	1	UniRef90_UPI001F35FE38	MmgE/PrpD family protein n=1 Tax=Pseu
3.3e-240	810.6	1.0	1	UniRef90_UPI002167A1D0	MmgE/PrpD family protein n=1 Tax=Pseu
3.3e-240	810.5	1.0	1	UniRef90_UPI0034D69E34	MmgE/PrpD family protein n=1 Tax=Pseu
3.4e-240	810.5	1.0	1	UniRef90_UPI002B1CE04B	MmgE/PrpD family protein n=1 Tax=Pseu
3.7e-240	810.4	1.0	1	UniRef90_UPI0008EFF389	MmgE/PrpD family protein n=1 Tax=Pseu
3.8e-240	810.4	1.0	1	UniRef90_A0A5F0LVD1	MmgE/PrpD family protein n=4 Tax=Herb
3.9e-240	810.3	1.0	1	UniRef90_UPI00345D3B72	MmgE/PrpD family protein n=1 Tax=Pseu
4e-240	810.3	1.0	1	UniRef90_UPI0020967CA7	MmgE/PrpD family protein n=1 Tax=Pseu
4e-240	810.3	1.0	1	UniRef90_UPI00099DF6AE	MmgE/PrpD family protein n=1 Tax=Pseu
4e-240	810.3	1.0	1	UniRef90_A0A2T4FYQ9	MmgE/PrpD family protein n=1 Tax=Pseu
4.6e-240	810.1	1.0	1	UniRef90_UPI00159FF04B	MmgE/PrpD family protein n=1 Tax=Pseu
4.7e-240	810.0	1.0	1	UniRef90_UPI002167B4C5	MmgE/PrpD family protein n=1 Tax=Pseu
4.9e-240	810.0	1.0	1	UniRef90_A0A7Z1GTL2	2-methylcitrate dehydratase PrpD n=1
5e-240	810.0	1.0	1	UniRef90_A0A443ZQH7	2-methylcitrate dehydratase n=2 Tax=P
5.2e-240	809.9	1.0	1	UniRef90_UPI001911DC10	MmgE/PrpD family protein n=1 Tax=Pseu
5.4e-240	809.8	1.0	1	UniRef90_UPI0026583EF9	MmgE/PrpD family protein n=2 Tax=Pseu
5.7e-240	809.8	1.0	1	UniRef90_UPI001474C5ED	MmgE/PrpD family protein n=1 Tax=Pseu
5.7e-240	809.8	1.0	1	UniRef90_UPI0028115086	MmgE/PrpD family protein n=1 Tax=Pseu
5.8e-240	809.7	1.0	1	UniRef90_A0A7Y0DIV4	MmgE/PrpD family protein n=1 Tax=Glac
6.1e-240	809.7	1.0	1	UniRef90_UPI0014132040	MmgE/PrpD family protein n=1 Tax=Pseu
6.2e-240	809.6	1.0	1	UniRef90_UPI001195267B	MmgE/PrpD family protein n=1 Tax=Pseu
6.3e-240	809.6	1.0	1	UniRef90_UPI000E6C18A8	MmgE/PrpD family protein n=1 Tax=Pseu
6.5e-240	809.6	1.0	1	UniRef90_UPI001F340E6A	MmgE/PrpD family protein n=1 Tax=Pseu
6.6e-240	809.6	1.0	1	UniRef90_UPI0015BF4A73	MmgE/PrpD family protein n=1 Tax=Pseu
6.8e-240	809.5	1.0	1	UniRef90_UPI0015A4A886	MmgE/PrpD family protein n=1 Tax=Pseu
6.9e-240	809.5	1.0	1	UniRef90_A0A7Y8G693	MmgE/PrpD family protein n=1 Tax=Pseu
7.1e-240	809.5	1.0	1	UniRef90_UPI000D101CC2	MmgE/PrpD family protein n=1 Tax=Pseu
7.4e-240	809.4	1.0	1	UniRef90_UPI0034D6FD91	MmgE/PrpD family protein n=1 Tax=Pseu
7.5e-240	809.4	1.0	1	UniRef90_A0A1D2SKI4	2-methylcitrate dehydratase n=3 Tax=P
8.1e-240	809.3	1.0	1	UniRef90_A0A5D3G6Y9	MmgE/PrpD family protein n=1 Tax=Pseu
8.2e-240	809.3	1.0	1	UniRef90_UPI00249AC585	MmgE/PrpD family protein n=1 Tax=Pseu
8.5e-240	809.2	1.0	1	UniRef90_A0A1X7C6I4	2-methylcitrate dehydratase PrpD n=1
8.6e-240	809.2	1.0	1	UniRef90_UPI00215B3E29	MmgE/PrpD family protein n=1 Tax=Pseu
8.8e-240	809.1	1.0	1	UniRef90_A0A7Y8DQ29	MmgE/PrpD family protein n=1 Tax=Pseu
9.8e-240	809.0	1.0	1	UniRef90_Q4KDC7	MmgE/PrpD family protein n=31 Tax=roo
1e-239	808.9	1.0	1	UniRef90_UPI001377DD21	MmgE/PrpD family protein n=2 Tax=uncl
1e-239	808.9	1.0	1	UniRef90_C3KCI0	2-methylcitrate dehydratase n=1 Tax=P
1.1e-239	808.9	1.0	1	UniRef90_UPI000876DA69	MmgE/PrpD family protein n=1 Tax=Pseu
1.1e-239	808.8	1.0	1	UniRef90_A0A5E6WX25	2-methylcitrate dehydratase n=12 Tax=
1.1e-239	808.8	1.0	1	UniRef90_A0A089YTM8	2-methylcitrate dehydratase n=18 Tax=
1.2e-239	808.7	1.0	1	UniRef90_A0A0C5E3S7	MmgE/PrpD family protein n=5 Tax=Pseu
1.2e-239	808.7	1.0	1	UniRef90_UPI0015D9EE29	MmgE/PrpD family protein n=1 Tax=uncl
1.2e-239	808.7	1.0	1	UniRef90_A0A0W0HL22	2-methylcitrate dehydratase n=2 Tax=P
1.3e-239	808.6	1.0	1	UniRef90_UPI0002FCD4BC	MmgE/PrpD family protein n=1 Tax=Pseu
1.4e-239	808.5	1.0	1	UniRef90_A0A519FLX5	MmgE/PrpD family protein n=1 Tax=Pseu
1.5e-239	808.4	1.0	1	UniRef90_UPI001F30A4F7	MmgE/PrpD family protein n=1 Tax=Pseu
1.5e-239	808.3	1.0	1	UniRef90_J3IW94	2-methylcitrate dehydratase PrpD n=59
1.6e-239	808.3	1.0	1	UniRef90_UPI0011466C11	MmgE/PrpD family protein n=1 Tax=Pseu
1.7e-239	808.2	1.0	1	UniRef90_A0A3R8VUX3	MmgE/PrpD family protein n=2 Tax=uncl
1.7e-239	808.2	1.0	1	UniRef90_A0A562Q9A9	2-methylcitrate dehydratase PrpD n=1
2.2e-239	807.9	1.0	1	UniRef90_UPI00190D43A8	MmgE/PrpD family protein n=1 Tax=Pseu
2.3e-239	807.7	1.0	1	UniRef90_UPI000F58A0CD	MmgE/PrpD family protein n=1 Tax=Pseu
2.4e-239	807.7	1.0	1	UniRef90_UPI0008F24F17	MmgE/PrpD family protein n=1 Tax=Pseu
2.6e-239	807.6	1.0	1	UniRef90_A0A6A7YWW0	MmgE/PrpD family protein n=14 Tax=Pse
2.7e-239	807.6	1.0	1	UniRef90_A0A3N5HGY8	MmgE/PrpD family protein n=4 Tax=Burk
2.8e-239	807.5	1.0	1	UniRef90_UPI0021626811	MmgE/PrpD family protein n=2 Tax=Mass
2.9e-239	807.5	1.0	1	UniRef90_UPI001C2C16EF	MmgE/PrpD family protein n=2 Tax=Novi
2.9e-239	807.4	1.0	1	UniRef90_UPI001E47159D	MmgE/PrpD family protein n=1 Tax=Pseu
3.1e-239	807.3	1.0	1	UniRef90_UPI00140C33E8	MmgE/PrpD family protein n=1 Tax=Duga
3.3e-239	807.2	1.0	1	UniRef90_UPI000812BDC1	MmgE/PrpD family protein n=1 Tax=Pseu
3.4e-239	807.2	1.0	1	UniRef90_UPI000D3AF713	MmgE/PrpD family protein n=1 Tax=Pseu
3.7e-239	807.1	1.0	1	UniRef90_A0A1H2MNE4	2-methylcitrate dehydratase PrpD n=13
3.8e-239	807.0	1.0	1	UniRef90_A0A1B8TMA6	2-methylcitrate dehydratase n=38 Tax=
4e-239	807.0	1.0	1	UniRef90_A0A5M8EUA2	MmgE/PrpD family protein n=1 Tax=Pseu
4e-239	807.0	1.0	1	UniRef90_A0A5E7AT40	2-methylcitrate dehydratase n=1 Tax=P
4.2e-239	806.9	1.0	1	UniRef90_A0A1H3UN01	2-methylcitrate dehydratase PrpD n=1
4.2e-239	806.9	1.0	1	UniRef90_UPI00083E6556	MmgE/PrpD family protein n=1 Tax=Pseu
4.4e-239	806.9	1.0	1	UniRef90_UPI0037C6F602	MmgE/PrpD family protein n=1 Tax=Pseu
4.4e-239	806.9	1.0	1	UniRef90_UPI0024B71A4C	MmgE/PrpD family protein n=2 Tax=Novi
4.6e-239	806.8	1.0	1	UniRef90_A0A125PJU4	2-methylcitrate dehydratase n=1 Tax=P
4.6e-239	806.8	1.0	1	UniRef90_A0A191YVR7	2-methylcitrate dehydratase n=1 Tax=P
4.7e-239	806.8	1.0	1	UniRef90_A0A6M8MYM3	2-methylcitrate dehydratase 2 n=37 Ta
4.8e-239	806.7	1.0	1	UniRef90_A0A5M9J3L0	MmgE/PrpD family protein n=1 Tax=Pseu
5.5e-239	806.5	1.0	1	UniRef90_A0AAJ0PF80	2-methylcitrate dehydratase n=39 Tax=
5.7e-239	806.5	1.0	1	UniRef90_UPI0002EED407	MmgE/PrpD family protein n=1 Tax=Pseu
5.9e-239	806.4	1.0	1	UniRef90_A0A5B0BV41	MmgE/PrpD family protein n=1 Tax=Pseu
6e-239	806.4	1.0	1	UniRef90_UPI0020335459	MmgE/PrpD family protein n=1 Tax=Pseu
6e-239	806.4	1.0	1	UniRef90_UPI002A3648B4	MmgE/PrpD family protein n=1 Tax=Pseu
6.1e-239	806.4	1.0	1	UniRef90_A0A6S6YJ07	MmgE/PrpD family protein n=100 Tax=Ac
6.1e-239	806.4	1.0	1	UniRef90_A0A2P8LA84	2-methylcitrate dehydratase n=1 Tax=P
6.5e-239	806.3	1.0	1	UniRef90_UPI0015A492BC	MmgE/PrpD family protein n=1 Tax=Pseu
7.5e-239	806.1	1.0	1	UniRef90_UPI00143D1FA0	MmgE/PrpD family protein n=1 Tax=Pseu
8.5e-239	805.9	1.0	1	UniRef90_A0A0C2BR28	2-methylcitrate dehydratase n=3 Tax=B
9.3e-239	805.8	1.0	1	UniRef90_UPI0015E36CF4	MmgE/PrpD family protein n=1 Tax=Pseu
9.6e-239	805.7	1.0	1	UniRef90_UPI0014631B3C	MmgE/PrpD family protein n=1 Tax=Pseu
1.1e-238	805.6	1.0	1	UniRef90_UPI001C602E91	MmgE/PrpD family protein n=1 Tax=Pseu
1.1e-238	805.5	1.0	1	UniRef90_A0A2N5F4F8	2-methylcitrate dehydratase n=1 Tax=P
1.3e-238	805.3	1.0	1	UniRef90_UPI0011B5D626	MmgE/PrpD family protein n=1 Tax=Pseu
1.4e-238	805.2	1.0	1	UniRef90_UPI0003D66F10	MmgE/PrpD family protein n=1 Tax=uncl
1.4e-238	805.2	1.0	1	UniRef90_UPI002B246D62	MmgE/PrpD family protein n=1 Tax=Pseu
1.4e-238	805.2	1.0	1	UniRef90_UPI0005FB1456	MmgE/PrpD family protein n=1 Tax=Pseu
1.6e-238	805.0	1.0	1	UniRef90_UPI001BCC3240	MmgE/PrpD family protein n=1 Tax=Acid
1.6e-238	805.0	1.0	1	UniRef90_A0A2S8Y9R6	MmgE/PrpD family protein n=1 Tax=Pseu
1.7e-238	804.9	1.0	1	UniRef90_A0A7Y8RVB0	MmgE/PrpD family protein n=1 Tax=Pseu
2.1e-238	804.6	1.0	1	UniRef90_A0A6I1L9H5	2-methylcitrate dehydratase n=37 Tax=
2.3e-238	804.5	1.0	1	UniRef90_A0A5E6U1J9	2-methylcitrate dehydratase n=1 Tax=P
2.4e-238	804.4	1.0	1	UniRef90_A0AB36Y2I2	2-methylcitrate dehydratase n=1 Tax=P
2.5e-238	804.4	1.0	1	UniRef90_A0A7M2J127	MmgE/PrpD family protein n=1 Tax=Pseu
2.8e-238	804.2	1.0	1	UniRef90_A0A1E4X1A1	2-methylcitrate dehydratase n=3 Tax=P
3e-238	804.1	1.0	1	UniRef90_UPI00207389FC	MmgE/PrpD family protein n=2 Tax=uncl
3.3e-238	804.0	1.0	1	UniRef90_UPI001646D79B	MmgE/PrpD family protein n=1 Tax=Pseu
3.3e-238	804.0	1.0	1	UniRef90_A0A855QEM2	2-methylcitrate dehydratase n=1 Tax=P
3.4e-238	803.9	1.0	1	UniRef90_UPI0016047A1F	MmgE/PrpD family protein n=1 Tax=Vari
3.5e-238	803.9	1.0	1	UniRef90_UPI0034D9757E	MmgE/PrpD family protein n=1 Tax=Pseu
3.7e-238	803.8	1.0	1	UniRef90_UPI00083CA617	MmgE/PrpD family protein n=1 Tax=Pseu
3.7e-238	803.8	1.0	1	UniRef90_UPI00164432A2	MmgE/PrpD family protein n=1 Tax=Pseu
4e-238	803.7	1.0	1	UniRef90_UPI00236477F3	MmgE/PrpD family protein n=4 Tax=Pseu
4.3e-238	803.6	1.0	1	UniRef90_UPI000761F140	MmgE/PrpD family protein n=4 Tax=Pseu
4.4e-238	803.6	1.0	1	UniRef90_A0A4R5K2L0	MmgE/PrpD family protein n=2 Tax=uncl
4.6e-238	803.5	1.0	1	UniRef90_A0A5E6Z376	2-methylcitrate dehydratase n=26 Tax=
4.8e-238	803.4	1.0	1	UniRef90_A0A3M4B6L4	MmgE/PrpD family protein n=2 Tax=Pseu
4.9e-238	803.4	1.0	1	UniRef90_A0A369AK11	2-methylcitrate dehydratase PrpD n=3
5e-238	803.4	1.0	1	UniRef90_UPI0016573BD1	MmgE/PrpD family protein n=1 Tax=Pseu
5.2e-238	803.3	1.0	1	UniRef90_A0A6J4ZK02	2-methylcitrate dehydratase n=96 Tax=
5.4e-238	803.3	1.0	1	UniRef90_A0A847DRT4	MmgE/PrpD family protein n=1 Tax=Limn
6.2e-238	803.0	1.0	1	UniRef90_A0A261TF82	2-methylcitrate dehydratase n=3 Tax=B
6.5e-238	803.0	1.0	1	UniRef90_UPI001F28BAA6	MmgE/PrpD family protein n=1 Tax=Pseu
6.6e-238	803.0	1.0	1	UniRef90_UPI0002D53A21	MmgE/PrpD family protein n=1 Tax=Novi
7e-238	802.9	1.0	1	UniRef90_UPI002AB4E72D	MmgE/PrpD family protein n=1 Tax=uncl
7.7e-238	802.7	1.0	1	UniRef90_UPI0030D70E11	MmgE/PrpD family protein n=1 Tax=Pseu
8.1e-238	802.7	1.0	1	UniRef90_A0A972F8H6	MmgE/PrpD family protein n=2 Tax=Azoa
8.4e-238	802.6	1.0	1	UniRef90_A0A2I8DT45	2-methylcitrate dehydratase n=2 Tax=u
8.8e-238	802.6	1.0	1	UniRef90_UPI000BCD6A07	MmgE/PrpD family protein n=1 Tax=Pola
8.8e-238	802.5	1.0	1	UniRef90_UPI003621BA90	MmgE/PrpD family protein n=2 Tax=Undi
9.1e-238	802.5	1.0	1	UniRef90_A0A1E5X9P5	2-methylcitrate dehydratase n=6 Tax=P
9.6e-238	802.4	1.0	1	UniRef90_A0AB35WPA5	MmgE/PrpD family protein n=5 Tax=root
1e-237	802.3	1.0	1	UniRef90_UPI00115DA95C	MmgE/PrpD family protein n=5 Tax=Tepi
1.1e-237	802.2	1.0	1	UniRef90_A0A261RY07	2-methylcitrate dehydratase n=4 Tax=A
1.2e-237	802.2	1.0	1	UniRef90_UPI002733F969	MmgE/PrpD family protein n=1 Tax=Pseu
1.2e-237	802.1	1.0	1	UniRef90_A0A844TUD3	MmgE/PrpD family protein n=2 Tax=uncl
1.2e-237	802.1	1.0	1	UniRef90_A0A6L5HQR8	MmgE/PrpD family protein n=14 Tax=Pse
1.2e-237	802.1	1.0	1	UniRef90_UPI0015FEF6DB	MmgE/PrpD family protein n=1 Tax=Achr
1.3e-237	802.0	1.0	1	UniRef90_UPI000BFA923D	MmgE/PrpD family protein n=1 Tax=Pseu
1.4e-237	801.9	1.0	1	UniRef90_A0A157SWD8	Catabolic enzyme n=3 Tax=Bordetella T
1.4e-237	801.9	1.0	1	UniRef90_A0A934W5F6	MmgE/PrpD family protein n=1 Tax=Novi
1.7e-237	801.6	1.0	1	UniRef90_UPI00125B1022	MmgE/PrpD family protein n=1 Tax=Pseu
1.8e-237	801.6	1.0	1	UniRef90_A0A6B3SS84	MmgE/PrpD family protein n=1 Tax=Novi
1.8e-237	801.5	1.0	1	UniRef90_A0A1Y0KS71	2-methylcitrate dehydratase n=1 Tax=P
1.9e-237	801.5	1.0	1	UniRef90_A0A840RX97	2-methylcitrate dehydratase PrpD n=1
1.9e-237	801.4	1.0	1	UniRef90_UPI001963F9E2	MmgE/PrpD family protein n=1 Tax=Glac
1.9e-237	801.4	1.0	1	UniRef90_A0A7U7ETI7	2-methylcitrate dehydratase PrpD n=1
2e-237	801.4	1.0	1	UniRef90_A0A3G7TQR7	Immune-responsive protein 1 n=69 Tax=
2.2e-237	801.2	1.0	1	UniRef90_A0A239LBH4	2-methylcitrate dehydratase PrpD n=2
2.3e-237	801.2	1.0	1	UniRef90_UPI002FE2B3FF	MmgE/PrpD family protein n=1 Tax=Novi
2.4e-237	801.1	1.0	1	UniRef90_UPI0028D7736B	MmgE/PrpD family protein n=1 Tax=uncu
2.6e-237	801.0	1.0	1	UniRef90_UPI001963B954	MmgE/PrpD family protein n=1 Tax=Pseu
2.6e-237	801.0	1.0	1	UniRef90_A0A0Q0YUG9	2-methylcitrate dehydratase n=1 Tax=P
3.4e-237	800.6	1.0	1	UniRef90_UPI001C45E782	MmgE/PrpD family protein n=1 Tax=Bord
3.5e-237	800.6	1.0	1	UniRef90_A0A2G4DJ44	2-methylcitrate dehydratase n=2 Tax=P
4.1e-237	800.3	1.0	1	UniRef90_A0A261U4A6	2-methylcitrate dehydratase n=2 Tax=B
4.6e-237	800.2	1.0	1	UniRef90_A0A5C1ED90	2-methylcitrate dehydratase n=3 Tax=O
4.7e-237	800.2	1.0	1	UniRef90_A0A446CEX2	2-methylcitrate dehydratase n=26 Tax=
4.9e-237	800.1	1.0	1	UniRef90_UPI0022318BDE	MmgE/PrpD family protein n=3 Tax=Pseu
6e-237	799.8	1.0	1	UniRef90_A0A0Q4XIZ7	2-methylcitrate dehydratase n=7 Tax=C
6.7e-237	799.7	1.0	1	UniRef90_UPI001296836D	MmgE/PrpD family protein n=1 Tax=Pseu
9e-237	799.2	1.0	1	UniRef90_UPI0014756246	MmgE/PrpD family protein n=1 Tax=Pseu
9e-237	799.2	1.0	1	UniRef90_UPI002361F90E	MmgE/PrpD family protein n=1 Tax=Pseu
1e-236	799.1	1.0	1	UniRef90_UPI00070D9041	MmgE/PrpD family protein n=1 Tax=Pseu
1e-236	799.1	1.0	1	UniRef90_UPI001E2F0778	MmgE/PrpD family protein n=1 Tax=Mass
1.4e-236	798.6	1.0	1	UniRef90_A0A5E7N8H2	2-methylcitrate dehydratase n=1 Tax=P
1.5e-236	798.5	1.0	1	UniRef90_UPI002361AEB3	MmgE/PrpD family protein n=1 Tax=Pseu
2e-236	798.1	1.0	1	UniRef90_UPI000614A9CC	MmgE/PrpD family protein n=1 Tax=Aqui
3e-236	797.5	1.0	1	UniRef90_A0A5B2UZW4	MmgE/PrpD family protein n=11 Tax=Pse
3.1e-236	797.5	1.0	1	UniRef90_A0A924HWL8	MmgE/PrpD family protein n=1 Tax=Herm
3.4e-236	797.3	1.0	1	UniRef90_UPI0020B253C0	MmgE/PrpD family protein n=1 Tax=Pseu
3.8e-236	797.2	1.0	1	UniRef90_A0A1W6Z9E2	2-methylcitrate dehydratase n=1 Tax=B
3.9e-236	797.1	1.0	1	UniRef90_H0BZ85	MmgE/PrpD family protein n=18 Tax=Bet
4.6e-236	796.9	1.0	1	UniRef90_A0A9D6G0H7	MmgE/PrpD family protein n=1 Tax=Beta
4.8e-236	796.8	1.0	1	UniRef90_UPI00351D1E08	MmgE/PrpD family protein n=1 Tax=Mass
5.2e-236	796.7	1.0	1	UniRef90_UPI002452D85F	MmgE/PrpD family protein n=1 Tax=Pisc
5.2e-236	796.7	1.0	1	UniRef90_UPI0023DAA111	MmgE/PrpD family protein n=1 Tax=Raml
5.3e-236	796.7	1.0	1	UniRef90_UPI002CF04B4D	MmgE/PrpD family protein n=1 Tax=Aqua
5.6e-236	796.6	1.0	1	UniRef90_UPI0033990C1D	MmgE/PrpD family protein n=3 Tax=Vari
5.7e-236	796.6	1.0	1	UniRef90_A0A2G0YGR4	2-methylcitrate dehydratase n=10 Tax=
7.2e-236	796.2	1.0	1	UniRef90_A0A1W6Z003	2-methylcitrate dehydratase n=2 Tax=B
7.5e-236	796.2	1.0	1	UniRef90_A0A853GJ63	MmgE/PrpD family protein n=1 Tax=Alca
7.9e-236	796.1	1.0	1	UniRef90_A0A0K1QTC6	2-methylcitrate dehydratase n=2 Tax=P
8.4e-236	796.0	1.0	1	UniRef90_UPI001473BDB2	MmgE/PrpD family protein n=1 Tax=Pseu
8.6e-236	796.0	1.0	1	UniRef90_A0A3S0Q687	MmgE/PrpD family protein n=2 Tax=Alca
9.2e-236	795.9	1.0	1	UniRef90_A9ILQ4	2-methylcitrate dehydratase n=3 Tax=B
1.2e-235	795.6	1.0	1	UniRef90_A0A5A9Z162	MmgE/PrpD family protein n=2 Tax=Alca
1.2e-235	795.5	1.0	1	UniRef90_A0A239IT78	2-methylcitrate dehydratase PrpD n=2
1.2e-235	795.5	1.0	1	UniRef90_A0A4R6I2H1	2-methylcitrate dehydratase PrpD n=2
1.2e-235	795.5	1.0	1	UniRef90_A0A7Z0MX16	MmgE/PrpD family protein n=1 Tax=Alca
1.3e-235	795.4	1.0	1	UniRef90_F4GTF7	2-methylcitrate dehydratase n=1 Tax=P
1.4e-235	795.3	1.0	1	UniRef90_A0A3N7E375	2-methylcitrate dehydratase n=78 Tax=
1.6e-235	795.1	1.0	1	UniRef90_UPI002575F7C9	MmgE/PrpD family protein n=7 Tax=Vari
1.8e-235	794.9	1.0	1	UniRef90_A0A916SSM4	2-methylcitrate dehydratase n=4 Tax=P
2e-235	794.8	1.0	1	UniRef90_A0A3A3FPT0	MmgE/PrpD family protein n=1 Tax=Novi
2e-235	794.8	1.0	1	UniRef90_A0A261VNG6	2-methylcitrate dehydratase n=4 Tax=B
2.2e-235	794.7	1.0	1	UniRef90_UPI00145E6B94	MmgE/PrpD family protein n=1 Tax=Arom
2.7e-235	794.3	1.0	1	UniRef90_UPI003783F4DB	MmgE/PrpD family protein n=1 Tax=Aqua
2.8e-235	794.3	1.0	1	UniRef90_A0A1M5W3I1	2-methylcitrate dehydratase PrpD n=1
3.2e-235	794.1	1.0	1	UniRef90_K9DPH1	MmgE/PrpD family protein n=10 Tax=Mas
3.3e-235	794.1	1.0	1	UniRef90_UPI0004218A3E	MmgE/PrpD family protein n=3 Tax=Burk
3.4e-235	794.0	1.0	1	UniRef90_UPI001E43D79D	MmgE/PrpD family protein n=2 Tax=uncl
3.6e-235	794.0	1.0	1	UniRef90_UPI0022864201	MmgE/PrpD family protein n=1 Tax=Pseu
4.1e-235	793.8	1.0	1	UniRef90_A0A5C7YU76	MmgE/PrpD family protein n=1 Tax=Limn
4.2e-235	793.7	1.0	1	UniRef90_A0AAW8EMQ3	2-methylcitrate dehydratase PrpD n=15
4.7e-235	793.6	1.0	1	UniRef90_A0A7W9X4Q7	2-methylcitrate dehydratase PrpD n=3
5e-235	793.5	1.0	1	UniRef90_A0A923XPJ8	MmgE/PrpD family protein n=1 Tax=Raml
5.7e-235	793.3	1.0	1	UniRef90_UPI001F434B96	MmgE/PrpD family protein n=1 Tax=Para
6.5e-235	793.1	1.0	1	UniRef90_A0A1M4W528	2-methylcitrate dehydratase PrpD n=2
7.3e-235	792.9	1.0	1	UniRef90_A0A947PL06	MmgE/PrpD family protein n=1 Tax=Gamm
7.4e-235	792.9	1.0	1	UniRef90_UPI0028753620	MmgE/PrpD family protein n=1 Tax=Pusi
7.4e-235	792.9	1.0	1	UniRef90_A0A2N4UH66	2-methylcitrate dehydratase n=2 Tax=P
7.8e-235	792.8	1.0	1	UniRef90_UPI00188EF980	MmgE/PrpD family protein n=2 Tax=Novi
9.3e-235	792.6	1.0	1	UniRef90_A0A2X2DCM5	Propionate catabolism protein n=7 Tax
9.5e-235	792.6	1.0	1	UniRef90_UPI002577D6C4	MmgE/PrpD family protein n=1 Tax=Vari
9.6e-235	792.6	1.0	1	UniRef90_A0A562ZS98	MmgE/PrpD family protein n=2 Tax=Coma
9.9e-235	792.5	1.0	1	UniRef90_K0M9C7	MmgE/PrpD family protein n=27 Tax=Bor
1.1e-234	792.3	1.0	1	UniRef90_UPI002CF81B57	MmgE/PrpD family protein n=1 Tax=Eoet
1.2e-234	792.2	1.0	1	UniRef90_UPI000CBAD4FA	MmgE/PrpD family protein n=3 Tax=Pseu
1.3e-234	792.1	1.0	1	UniRef90_UPI000FA0D3C6	MmgE/PrpD family protein n=1 Tax=Pseu
1.3e-234	792.1	1.0	1	UniRef90_UPI001C939445	MmgE/PrpD family protein n=1 Tax=Cupr
1.6e-234	791.9	1.0	1	UniRef90_A0A1G9PYX4	2-methylcitrate dehydratase PrpD n=4
1.6e-234	791.8	1.0	1	UniRef90_A0A4U8V6C4	MmgE/PrpD family protein n=1 Tax=Burk
1.7e-234	791.7	1.0	1	UniRef90_UPI000B5B48F6	MmgE/PrpD family protein n=1 Tax=Allo
1.7e-234	791.7	1.0	1	UniRef90_UPI0021F4090B	MmgE/PrpD family protein n=1 Tax=Poll
2e-234	791.5	1.0	1	UniRef90_UPI00100C7C7E	MmgE/PrpD family protein n=1 Tax=Pseu
2.1e-234	791.4	1.0	1	UniRef90_UPI0028950C4A	MmgE/PrpD family protein n=1 Tax=Arom
2.3e-234	791.3	1.0	1	UniRef90_UPI001BFDF961	MmgE/PrpD family protein n=2 Tax=Poly
2.9e-234	791.0	1.0	1	UniRef90_A0A0R0MHF0	2-methylcitrate dehydratase n=8 Tax=B
3.1e-234	790.9	1.0	1	UniRef90_A0A7Z0STV2	MmgE/PrpD family protein n=1 Tax=Alca
3.2e-234	790.8	1.0	1	UniRef90_A0A522LTJ1	MmgE/PrpD family protein n=2 Tax=Burk
3.5e-234	790.7	1.0	1	UniRef90_A0A0Q7EBI2	2-methylcitrate dehydratase n=4 Tax=T
3.5e-234	790.7	1.0	1	UniRef90_A0A936HUX1	MmgE/PrpD family protein n=1 Tax=Sulf
3.8e-234	790.6	1.0	1	UniRef90_UPI000BE5ABA0	MmgE/PrpD family protein n=1 Tax=Mang
3.8e-234	790.6	1.0	1	UniRef90_J3AZN3	2-methylcitrate dehydratase PrpD n=6
4.2e-234	790.4	1.0	1	UniRef90_UPI002ED45A3B	MmgE/PrpD family protein n=1 Tax=Bord
5.1e-234	790.2	1.0	1	UniRef90_A0AAJ5NDE0	2-methylcitrate dehydratase n=4 Tax=B
5.3e-234	790.1	1.0	1	UniRef90_A0A556AYV8	MmgE/PrpD family protein n=1 Tax=Vert
5.5e-234	790.0	1.0	1	UniRef90_A0A1H4AR61	2-methylcitrate dehydratase PrpD n=5
5.8e-234	790.0	1.0	1	UniRef90_UPI002C1041EB	MmgE/PrpD family protein n=1 Tax=Albi
6.4e-234	789.8	1.0	1	UniRef90_UPI002575DAC7	MmgE/PrpD family protein n=1 Tax=Vari
6.4e-234	789.8	1.0	1	UniRef90_UPI0020443E2B	MmgE/PrpD family protein n=1 Tax=Hydr
8e-234	789.5	1.0	1	UniRef90_UPI0010202686	MmgE/PrpD family protein n=1 Tax=Allo
8.4e-234	789.4	1.0	1	UniRef90_A0A4Q3N935	MmgE/PrpD family protein n=1 Tax=Coma
8.5e-234	789.4	1.0	1	UniRef90_A0A923M7M5	MmgE/PrpD family protein n=1 Tax=Raml
8.6e-234	789.4	1.0	1	UniRef90_A0A1G7GT25	2-methylcitrate dehydratase PrpD n=4
9.2e-234	789.3	1.0	1	UniRef90_A0A0P0LM51	MmgE/PrpD family protein n=18 Tax=Com
9.2e-234	789.3	1.0	1	UniRef90_UPI002980DC55	MmgE/PrpD family protein n=1 Tax=Pola
9.8e-234	789.2	1.0	1	UniRef90_A0A0B4XHT6	MmgE/PrpD family protein n=2 Tax=Alca
1.1e-233	789.0	1.0	1	UniRef90_A0A4R2N491	2-methylcitrate dehydratase PrpD n=2
1.2e-233	788.9	1.0	1	UniRef90_A0A853G212	MmgE/PrpD family protein n=1 Tax=Para
1.6e-233	788.6	1.0	1	UniRef90_A1VP70	MmgE/PrpD family protein n=2 Tax=Pola
1.8e-233	788.4	1.0	1	UniRef90_A0A4P6WX16	MmgE/PrpD family protein n=3 Tax=Burk
2.2e-233	788.0	1.0	1	UniRef90_A0A2N7TZT6	2-methylcitrate dehydratase n=1 Tax=H
2.3e-233	788.0	1.0	1	UniRef90_UPI00067C6615	MmgE/PrpD family protein n=1 Tax=Herb
2.3e-233	788.0	1.0	1	UniRef90_UPI002172AE69	MmgE/PrpD family protein n=2 Tax=Poly
2.6e-233	787.8	1.0	1	UniRef90_A0A934Q022	MmgE/PrpD family protein n=1 Tax=Raml
2.6e-233	787.8	1.0	1	UniRef90_UPI0024766A7B	MmgE/PrpD family protein n=1 Tax=Vari
2.7e-233	787.8	1.0	1	UniRef90_A0A1S2T3F4	2-methylcitrate dehydratase n=7 Tax=P
3.3e-233	787.5	1.0	1	UniRef90_A0A515DAD2	MmgE/PrpD family protein n=1 Tax=Rhod
3.4e-233	787.4	1.0	1	UniRef90_A0A1G5MVQ9	2-methylcitrate dehydratase PrpD n=34
3.7e-233	787.3	1.0	1	UniRef90_UPI0024928235	MmgE/PrpD family protein n=1 Tax=uncl
3.7e-233	787.3	1.0	1	UniRef90_A0A941UQ50	2-methylcitrate dehydratase n=1 Tax=B
3.8e-233	787.3	1.0	1	UniRef90_UPI001BFD1D52	MmgE/PrpD family protein n=2 Tax=Poly
4.2e-233	787.1	1.0	1	UniRef90_F5Y671	2-methylcitrate dehydratase n=1 Tax=R
4.2e-233	787.1	1.0	1	UniRef90_UPI001C5793E2	MmgE/PrpD family protein n=3 Tax=Vari
4.6e-233	787.0	1.0	1	UniRef90_A0A5D3WED7	2-methylcitrate dehydratase PrpD n=1
4.7e-233	787.0	1.0	1	UniRef90_A0A480AXQ4	2-methylcitrate dehydratase n=2 Tax=B
4.7e-233	787.0	1.0	1	UniRef90_UPI0012EE3CB1	MmgE/PrpD family protein n=2 Tax=Pola
4.8e-233	787.0	1.0	1	UniRef90_UPI0009FB6061	MmgE/PrpD family protein n=1 Tax=Herb
5.2e-233	786.8	1.0	1	UniRef90_UPI0030C0B4E8	MmgE/PrpD family protein n=1 Tax=Vari
5.2e-233	786.8	1.0	1	UniRef90_M1RRQ0	MmgE/PrpD family protein n=26 Tax=Bet
5.6e-233	786.7	1.0	1	UniRef90_A0A975VJA4	MmgE/PrpD family protein n=1 Tax=Raml
5.8e-233	786.7	1.0	1	UniRef90_A0A6M9PQ10	2-methylcitrate dehydratase n=1 Tax=P
5.9e-233	786.6	1.0	1	UniRef90_A0A562PD72	2-methylcitrate dehydratase PrpD n=1
6.6e-233	786.5	1.0	1	UniRef90_A0A7X1TTH2	MmgE/PrpD family protein n=1 Tax=Beta
6.6e-233	786.5	1.0	1	UniRef90_A0A2P8KIE3	2-methylcitrate dehydratase n=5 Tax=B
7e-233	786.4	1.0	1	UniRef90_UPI001C0CE90A	MmgE/PrpD family protein n=1 Tax=Poly
7e-233	786.4	1.0	1	UniRef90_A0A6F8XFS3	2-methylcitrate dehydratase PrpD n=1
7.6e-233	786.3	1.0	1	UniRef90_A0A6B2R3F7	MmgE/PrpD family protein n=1 Tax=Sheu
8.8e-233	786.1	1.0	1	UniRef90_UPI00155591DF	MmgE/PrpD family protein n=1 Tax=Caen
9e-233	786.0	1.0	1	UniRef90_A0A1Q3VWV9	2-methylcitrate dehydratase n=2 Tax=u
9.1e-233	786.0	1.0	1	UniRef90_K0CCY0	MmgE/PrpD family protein, putative n=
1.2e-232	785.7	1.0	1	UniRef90_A0A9E2BSP8	MmgE/PrpD family protein n=1 Tax=Rhod
1.2e-232	785.7	1.0	1	UniRef90_UPI001CC17E2A	MmgE/PrpD family protein n=1 Tax=Alca
1.2e-232	785.6	1.0	1	UniRef90_A0A191UFW3	2-methylcitrate dehydratase n=27 Tax=
1.3e-232	785.5	1.0	1	UniRef90_UPI00112B519A	MmgE/PrpD family protein n=1 Tax=Meth
1.4e-232	785.4	1.0	1	UniRef90_A0A7Z0MRS1	MmgE/PrpD family protein n=3 Tax=Alca
1.4e-232	785.4	1.0	1	UniRef90_A0A1S2DAT9	2-methylcitrate dehydratase n=6 Tax=S
1.4e-232	785.4	1.0	1	UniRef90_UPI001E36A828	MmgE/PrpD family protein n=1 Tax=Para
1.4e-232	785.4	1.0	1	UniRef90_A0A1Q8SQY8	2-methylcitrate dehydratase n=13 Tax=
1.6e-232	785.2	1.0	1	UniRef90_UPI000DA20C1C	MmgE/PrpD family protein n=1 Tax=Sali
1.7e-232	785.1	1.0	1	UniRef90_UPI000B4B24EF	MmgE/PrpD family protein n=1 Tax=Ideo
1.7e-232	785.1	1.0	1	UniRef90_A0A2S7JQ47	2-methylcitrate dehydratase n=2 Tax=u
1.9e-232	785.0	1.0	1	UniRef90_A0A1S8FJ30	2-methylcitrate dehydratase n=2 Tax=u
2.3e-232	784.7	1.0	1	UniRef90_UPI001C0CAAAB	MmgE/PrpD family protein n=2 Tax=uncl
2.5e-232	784.6	1.0	1	UniRef90_A0A1F8VSU4	2-methylcitrate dehydratase n=1 Tax=C
2.5e-232	784.6	1.0	1	UniRef90_A0A158M4I1	MmgE/PrpD family protein n=11 Tax=Bor
2.7e-232	784.5	1.0	1	UniRef90_A0A2R4XHJ3	2-methylcitrate dehydratase n=2 Tax=O
3e-232	784.3	1.0	1	UniRef90_A0A924GUT9	MmgE/PrpD family protein n=1 Tax=Pola
3.2e-232	784.2	1.0	1	UniRef90_UPI001688A2D0	MmgE/PrpD family protein n=1 Tax=Pseu
3.2e-232	784.2	1.0	1	UniRef90_A0AAW9Q5F5	MmgE/PrpD family protein n=1 Tax=Aqui
3.3e-232	784.2	1.0	1	UniRef90_A0A2N2THX9	2-methylcitrate dehydratase n=3 Tax=B
3.5e-232	784.1	1.0	1	UniRef90_A0A562B358	2-methylcitrate dehydratase PrpD n=1
3.7e-232	784.0	1.0	1	UniRef90_A0A3A3G360	MmgE/PrpD family protein n=2 Tax=Novi
4e-232	783.9	1.0	1	UniRef90_UPI0027360DCD	MmgE/PrpD family protein n=2 Tax=Poly
4e-232	783.9	1.0	1	UniRef90_UPI0036186E8E	MmgE/PrpD family protein n=1 Tax=Sali
4.2e-232	783.8	1.0	1	UniRef90_A0A6M9PIN3	2-methylcitrate dehydratase n=1 Tax=P
4.4e-232	783.8	1.0	1	UniRef90_UPI00311D420C	MmgE/PrpD family protein n=1 Tax=Limn
4.5e-232	783.7	1.0	1	UniRef90_UPI002574C14D	MmgE/PrpD family protein n=2 Tax=uncl
4.8e-232	783.7	1.0	1	UniRef90_UPI0023771F7D	MmgE/PrpD family protein n=20 Tax=Pol
5.2e-232	783.5	1.0	1	UniRef90_A0A7Y6TYY3	MmgE/PrpD family protein n=2 Tax=Burk
5.2e-232	783.5	1.0	1	UniRef90_A0A7Y6NQW9	MmgE/PrpD family protein n=2 Tax=Burk
5.4e-232	783.5	1.0	1	UniRef90_A0AA43D264	MmgE/PrpD family protein n=1 Tax=Beta
5.9e-232	783.4	1.0	1	UniRef90_A0A7Z0MJD6	MmgE/PrpD family protein n=2 Tax=Alca
6.2e-232	783.3	1.0	1	UniRef90_A0A520H1W0	MmgE/PrpD family protein n=3 Tax=uncl
7.5e-232	783.0	1.0	1	UniRef90_UPI001C0BE202	MmgE/PrpD family protein n=2 Tax=Poly
7.7e-232	783.0	1.0	1	UniRef90_A0A1Y0BFI8	E32 n=2 Tax=Bacteria TaxID=2 RepID=A0
8.4e-232	782.8	1.0	1	UniRef90_A0A3N5XL59	MmgE/PrpD family protein n=2 Tax=Pseu
8.7e-232	782.8	1.0	1	UniRef90_A0A923UYY4	MmgE/PrpD family protein n=1 Tax=Herm
8.8e-232	782.8	1.0	1	UniRef90_A0A936KDP2	MmgE/PrpD family protein n=1 Tax=Burk
1e-231	782.5	1.0	1	UniRef90_A0A2G4J6L1	2-methylcitrate dehydratase n=1 Tax=A
1.1e-231	782.5	1.0	1	UniRef90_UPI002B74E383	MmgE/PrpD family protein n=1 Tax=Otto
1.2e-231	782.4	1.0	1	UniRef90_V2G5U5	2-methylcitrate dehydratase n=13 Tax=
1.2e-231	782.3	1.0	1	UniRef90_A0A2T4DK82	2-methylcitrate dehydratase n=2 Tax=M
1.2e-231	782.3	1.0	1	UniRef90_A0A833H9V5	MmgE/PrpD family protein n=1 Tax=Rhiz
1.4e-231	782.2	1.0	1	UniRef90_UPI000370CD6B	MmgE/PrpD family protein n=1 Tax=Mari
1.5e-231	782.0	1.0	1	UniRef90_UPI001C0C6FE0	MmgE/PrpD family protein n=1 Tax=Poly
1.5e-231	782.0	1.0	1	UniRef90_UPI00355DD364	MmgE/PrpD family protein n=2 Tax=Cast
1.6e-231	781.9	1.0	1	UniRef90_UPI003564B3D8	MmgE/PrpD family protein n=1 Tax=Pola
1.7e-231	781.9	1.0	1	UniRef90_A0AAN1JID0	MmgE/PrpD family protein n=12 Tax=Par
1.8e-231	781.7	1.0	1	UniRef90_A0A3N5N435	MmgE/PrpD family protein (Fragment) n
2.1e-231	781.5	1.0	1	UniRef90_A3JCU4	MmgE/PrpD family protein n=4 Tax=Mari
2.3e-231	781.4	1.0	1	UniRef90_A0A7Y0BJB8	MmgE/PrpD family protein n=2 Tax=Pola
2.3e-231	781.4	1.0	1	UniRef90_A0A7Y9LNT4	2-methylcitrate dehydratase PrpD n=2
2.6e-231	781.2	1.0	1	UniRef90_A0A972XS16	MmgE/PrpD family protein n=1 Tax=Pola
2.9e-231	781.1	1.0	1	UniRef90_A0A157SPK6	Catabolic enzyme n=9 Tax=Bordetella t
4e-231	780.6	1.0	1	UniRef90_A0A6P2EVW4	MmgE/PrpD family protein n=2 Tax=uncl
4.2e-231	780.5	1.0	1	UniRef90_UPI002D256AA5	MmgE/PrpD family protein n=1 Tax=Vari
4.4e-231	780.5	1.0	1	UniRef90_A0A3D8K4C0	MmgE/PrpD family protein n=14 Tax=Bur
4.5e-231	780.4	1.0	1	UniRef90_A0A971XTI1	MmgE/PrpD family protein n=1 Tax=Alca
4.8e-231	780.4	1.0	1	UniRef90_Q0K3E6	2-Methylcitrate dehydratase n=67 Tax=
5.2e-231	780.2	1.0	1	UniRef90_A0A952ZCA4	MmgE/PrpD family protein n=1 Tax=Burk
5.3e-231	780.2	1.0	1	UniRef90_A0A257DDX5	2-methylcitrate dehydratase n=1 Tax=B
5.5e-231	780.2	1.0	1	UniRef90_A0A512HNC0	2-methylcitrate dehydratase n=1 Tax=C
5.6e-231	780.1	1.0	1	UniRef90_UPI003340B286	MmgE/PrpD family protein n=1 Tax=Poly
5.7e-231	780.1	1.0	1	UniRef90_A0A972C9X5	MmgE/PrpD family protein n=7 Tax=Alca
6.6e-231	779.9	1.0	1	UniRef90_UPI001BFD039C	MmgE/PrpD family protein n=1 Tax=Poly
6.8e-231	779.8	1.0	1	UniRef90_A0A935KEJ1	MmgE/PrpD family protein n=1 Tax=Beta
7e-231	779.8	1.0	1	UniRef90_H1S727	MmgE/PrpD family protein n=12 Tax=Bur
7.5e-231	779.7	2025-01-01	1	UniRef90_A0A3A0F9N9	2-methylcitrate dehydratase n=1 Tax=B
7.6e-231	779.7	1.0	1	UniRef90_UPI001C9721FC	MmgE/PrpD family protein n=2 Tax=Cupr
7.6e-231	779.7	1.0	1	UniRef90_UPI001C0E0D63	MmgE/PrpD family protein n=1 Tax=Vert
7.7e-231	779.7	1.0	1	UniRef90_UPI0018C91797	MmgE/PrpD family protein n=1 Tax=uncl
8.5e-231	779.5	1.0	1	UniRef90_UPI0025B5CA7A	MmgE/PrpD family protein n=3 Tax=Zwar
8.7e-231	779.5	1.0	1	UniRef90_A0A562ZXL8	MmgE/PrpD family protein n=1 Tax=Caen
9e-231	779.5	1.0	1	UniRef90_A0A953T1F8	MmgE/PrpD family protein n=1 Tax=Zwar
9.8e-231	779.3	1.0	1	UniRef90_UPI00110F13C8	MmgE/PrpD family protein n=1 Tax=Allo
1e-230	779.3	1.0	1	UniRef90_UPI002478E21B	MmgE/PrpD family protein n=1 Tax=Para
1e-230	779.3	1.0	1	UniRef90_A0A924U6L6	MmgE/PrpD family protein n=1 Tax=Rhiz
1e-230	779.3	1.0	1	UniRef90_UPI0025B31637	MmgE/PrpD family protein n=1 Tax=Aqui
1e-230	779.2	1.0	1	UniRef90_A0A522TY75	MmgE/PrpD family protein n=1 Tax=Cast
1.3e-230	779.0	1.0	1	UniRef90_A0A1G9GWB2	2-methylcitrate dehydratase PrpD n=1
1.4e-230	778.8	1.0	1	UniRef90_UPI0016403316	MmgE/PrpD family protein n=4 Tax=Burk
1.5e-230	778.7	1.0	1	UniRef90_UPI00273135CB	MmgE/PrpD family protein n=1 Tax=Pola
1.5e-230	778.7	1.0	1	UniRef90_A0A1G6YG42	2-methylcitrate dehydratase PrpD n=4
1.7e-230	778.6	1.0	1	UniRef90_A0A7Z0MAZ5	MmgE/PrpD family protein n=1 Tax=Alca
1.8e-230	778.5	1.0	1	UniRef90_H5WUP6	Uncharacterized protein involved in p
2.1e-230	778.3	1.0	1	UniRef90_A0A225MGC9	2-methylcitrate dehydratase n=1 Tax=C
2.4e-230	778.0	1.0	1	UniRef90_A0A258NN86	2-methylcitrate dehydratase n=13 Tax=
2.8e-230	777.8	1.0	1	UniRef90_A4SY93	MmgE/PrpD family protein n=3 Tax=Poly
2.8e-230	777.8	1.0	1	UniRef90_UPI002F01BC89	MmgE/PrpD family protein n=1 Tax=Cast
2.9e-230	777.8	1.0	1	UniRef90_A0A2M8VIS2	2-methylcitrate dehydratase PrpD n=2
3.3e-230	777.6	1.0	1	UniRef90_A0A2M6VA25	2-methylcitrate dehydratase n=7 Tax=L
4e-230	777.3	1.0	1	UniRef90_A0A923M3R4	MmgE/PrpD family protein n=1 Tax=Raml
4e-230	777.3	1.0	1	UniRef90_A0A3D1V440	2-methylcitrate dehydratase n=2 Tax=C
4.1e-230	777.3	1.0	1	UniRef90_A0A315EK74	2-methylcitrate dehydratase n=3 Tax=L
4.2e-230	777.2	1.0	1	UniRef90_A0A1N6JDH4	2-methylcitrate dehydratase PrpD n=4
4.8e-230	777.1	1.0	1	UniRef90_UPI001C9593A2	MmgE/PrpD family protein n=2 Tax=Mari
4.8e-230	777.1	1.0	1	UniRef90_A0A965W8M5	MmgE/PrpD family protein n=1 Tax=Beta
4.9e-230	777.0	1.0	1	UniRef90_UPI0025B20BC1	MmgE/PrpD family protein n=2 Tax=Aqui
5.4e-230	776.9	1.0	1	UniRef90_A0A5D4GZ04	MmgE/PrpD family protein n=1 Tax=Meso
6.2e-230	776.7	1.0	1	UniRef90_A0A6N9R951	MmgE/PrpD family protein n=1 Tax=Arom
8e-230	776.3	1.0	1	UniRef90_UPI00375002AD	MmgE/PrpD family protein n=3 Tax=Coma
8.5e-230	776.2	1.0	1	UniRef90_A0A162PE36	2-methylcitrate dehydratase n=4 Tax=H
8.6e-230	776.2	1.0	1	UniRef90_A0A916EPZ4	2-methylcitrate dehydratase n=1 Tax=R
1.1e-229	775.9	1.0	1	UniRef90_UPI00261581D9	MmgE/PrpD family protein n=2 Tax=Limn
1.1e-229	775.9	1.0	1	UniRef90_A0A482IY93	MmgE/PrpD family protein n=19 Tax=Bur
1.1e-229	775.9	1.0	1	UniRef90_UPI00215FABE9	MmgE/PrpD family protein n=1 Tax=Meso
1.1e-229	775.9	1.0	1	UniRef90_A0A7Y0CP25	MmgE/PrpD family protein n=2 Tax=Rhod
1.1e-229	775.8	1.0	1	UniRef90_A0A9E0LBT8	MmgE/PrpD family protein n=2 Tax=Coma
1.2e-229	775.7	1.0	1	UniRef90_UPI002601C13F	MmgE/PrpD family protein n=1 Tax=Rhod
1.3e-229	775.6	1.0	1	UniRef90_A0A1F4E205	2-methylcitrate dehydratase n=1 Tax=B
1.3e-229	775.6	1.0	1	UniRef90_A0A522Y0V6	MmgE/PrpD family protein n=1 Tax=Rugo
1.4e-229	775.6	1.0	1	UniRef90_A0A853IUC2	MmgE/PrpD family protein n=2 Tax=Otto
1.4e-229	775.5	1.0	1	UniRef90_UPI00310F7B2B	MmgE/PrpD family protein n=1 Tax=Ideo
1.5e-229	775.4	1.0	1	UniRef90_UPI0025F34ECC	MmgE/PrpD family protein n=3 Tax=Rhod
1.6e-229	775.4	1.0	1	UniRef90_A0A924AQW3	MmgE/PrpD family protein n=1 Tax=Pola
1.7e-229	775.3	1.0	1	UniRef90_UPI00352A862C	MmgE/PrpD family protein n=1 Tax=Aqua
1.8e-229	775.2	1.0	1	UniRef90_A0A1I5K222	2-methylcitrate dehydratase PrpD n=5
1.9e-229	775.1	1.0	1	UniRef90_A0A3D1JM37	2-methylcitrate dehydratase n=11 Tax=
2e-229	775.0	1.0	1	UniRef90_UPI001F474080	MmgE/PrpD family protein n=1 Tax=Achr
2.3e-229	774.8	1.0	1	UniRef90_A0A7Z0NB71	MmgE/PrpD family protein n=3 Tax=Halo
2.4e-229	774.7	1.0	1	UniRef90_A0A502DYU2	MmgE/PrpD family protein n=2 Tax=Vari
2.4e-229	774.7	1.0	1	UniRef90_A0A6J4SCJ2	Immune-responsive protein 1 n=1 Tax=u
2.7e-229	774.6	1.0	1	UniRef90_UPI001C3EF229	MmgE/PrpD family protein n=1 Tax=Cand
2.7e-229	774.6	1.0	1	UniRef90_A0A520DED8	MmgE/PrpD family protein (Fragment) n
3.3e-229	774.3	1.0	1	UniRef90_UPI002FC65AAF	MmgE/PrpD family protein n=3 Tax=Hydr
3.4e-229	774.2	1.0	1	UniRef90_A0A5P2HFA3	MmgE/PrpD family protein n=6 Tax=Cupr
3.4e-229	774.2	1.0	1	UniRef90_A0A4Z0C3Z7	MmgE/PrpD family protein n=1 Tax=Raml
3.6e-229	774.2	1.0	1	UniRef90_A0A537AS59	MmgE/PrpD family protein n=1 Tax=Beta
3.7e-229	774.1	1.0	1	UniRef90_UPI0022C63DA7	MmgE/PrpD family protein n=1 Tax=Acid
4e-229	774.0	1.0	1	UniRef90_A0A1G3CRC6	2-methylcitrate dehydratase n=7 Tax=P
4.2e-229	774.0	1.0	1	UniRef90_A0A965CU22	MmgE/PrpD family protein n=1 Tax=Beta
4.3e-229	773.9	1.0	1	UniRef90_A0A928Y4V0	MmgE/PrpD family protein n=1 Tax=Burk
4.4e-229	773.9	1.0	1	UniRef90_A0A363REB9	2-methylcitrate dehydratase n=16 Tax=
4.6e-229	773.8	1.0	1	UniRef90_UPI002C674CA0	MmgE/PrpD family protein n=1 Tax=Otto
5.8e-229	773.5	1.0	1	UniRef90_A0A534Y9A7	MmgE/PrpD family protein n=3 Tax=Delt
6.4e-229	773.3	1.0	1	UniRef90_N6YPV3	MmgE/PrpD family protein n=3 Tax=Thau
7e-229	773.2	1.0	1	UniRef90_A0A4R3ME00	2-methylcitrate dehydratase PrpD n=2
7.3e-229	773.2	1.0	1	UniRef90_A0A1W1Y2S8	2-methylcitrate dehydratase PrpD n=3
8.1e-229	773.0	1.0	1	UniRef90_A0A4S4ALV6	MmgE/PrpD family protein n=2 Tax=Rhod
8.7e-229	772.9	1.0	1	UniRef90_A0A1N6GKD7	2-methylcitrate dehydratase PrpD n=2
9e-229	772.9	1.0	1	UniRef90_E8TPG9	MmgE/PrpD family protein n=2 Tax=Meso
9.5e-229	772.8	1.0	1	UniRef90_UPI002A371A35	MmgE/PrpD family protein n=1 Tax=Cast
1.1e-228	772.5	1.0	1	UniRef90_UPI0035B07BD5	MmgE/PrpD family protein n=1 Tax=Raml
1.2e-228	772.5	1.0	1	UniRef90_A0A2T0XJC4	2-methylcitrate dehydratase PrpD n=1
1.3e-228	772.4	1.0	1	UniRef90_UPI00178396D8	MmgE/PrpD family protein n=1 Tax=Meso
1.4e-228	772.2	1.0	1	UniRef90_UPI0021B4351F	MmgE/PrpD family protein n=1 Tax=Aqua
1.5e-228	772.1	1.0	1	UniRef90_A0A5B8L1I5	MmgE/PrpD family protein n=1 Tax=Nitr
1.5e-228	772.1	1.0	1	UniRef90_Q12G01	MmgE/PrpD n=1 Tax=Polaromonas sp. (st
1.7e-228	772.0	1.0	1	UniRef90_A0A2J6MRZ3	2-methylcitrate dehydratase n=2 Tax=B
1.9e-228	771.8	1.0	1	UniRef90_A0A4V6BFB4	MmgE/PrpD family protein n=1 Tax=Aqua
1.9e-228	771.8	1.0	1	UniRef90_A0A3R7LAF2	2-methylcitrate dehydratase n=25 Tax=
1.9e-228	771.8	1.0	1	UniRef90_A0A423PMY7	2-methylcitrate dehydratase n=2 Tax=S
2e-228	771.8	1.0	1	UniRef90_UPI0025783DCA	MmgE/PrpD family protein n=1 Tax=Vari
2.1e-228	771.6	1.0	1	UniRef90_UPI0004804329	MmgE/PrpD family protein n=3 Tax=Curv
2.2e-228	771.6	1.0	1	UniRef90_UPI003335DA3B	MmgE/PrpD family protein n=1 Tax=Meso
2.4e-228	771.5	1.0	1	UniRef90_A0A2N2RPV8	2-methylcitrate dehydratase n=1 Tax=B
3.3e-228	771.0	1.0	1	UniRef90_A0A1L3SMX2	2-methylcitrate dehydratase n=1 Tax=A
3.4e-228	771.0	1.0	1	UniRef90_UPI002361D0BE	MmgE/PrpD family protein n=3 Tax=uncl
3.4e-228	771.0	1.0	1	UniRef90_A0A6H2H8X7	2-methylcitrate dehydratase n=1 Tax=P
3.6e-228	770.9	1.0	1	UniRef90_UPI0027EBF732	MmgE/PrpD family protein n=1 Tax=Rhod
4.2e-228	770.7	1.0	1	UniRef90_UPI0030BD6298	MmgE/PrpD family protein n=1 Tax=Vari
4.2e-228	770.6	1.0	1	UniRef90_A0A7W0GJ68	MmgE/PrpD family protein n=1 Tax=Burk
4.3e-228	770.6	1.0	1	UniRef90_A0A853FE76	MmgE/PrpD family protein n=1 Tax=Allo
4.7e-228	770.5	1.0	1	UniRef90_A0A1F4MS56	2-methylcitrate dehydratase n=2 Tax=B
5.2e-228	770.3	1.0	1	UniRef90_UPI00333EF1F7	MmgE/PrpD family protein n=1 Tax=Sali
5.7e-228	770.2	1.0	1	UniRef90_A0A1Q8J1F4	2-methylcitrate dehydratase n=1 Tax=B
5.9e-228	770.2	1.0	1	UniRef90_UPI002ABDEC82	MmgE/PrpD family protein n=1 Tax=Para
7.7e-228	769.8	1.0	1	UniRef90_A0A069PW70	2-methylcitrate dehydratase n=1 Tax=C
8.6e-228	769.6	1.0	1	UniRef90_A0A4Q5PRM0	MmgE/PrpD family protein n=1 Tax=Coma
1.2e-227	769.2	1.0	1	UniRef90_UPI0026000A92	MmgE/PrpD family protein n=1 Tax=Meso
1.3e-227	769.1	1.0	1	UniRef90_UPI0020233308	MmgE/PrpD family protein n=1 Tax=Aqui
1.4e-227	769.0	1.0	1	UniRef90_A0A1N7S0K9	MmgE/PrpD family protein n=21 Tax=Par
1.4e-227	768.9	1.0	1	UniRef90_A0A6G8Q0M3	MmgE/PrpD family protein n=1 Tax=Rubr
1.5e-227	768.8	1.0	1	UniRef90_A9BPH9	MmgE/PrpD family protein n=57 Tax=Pse
1.6e-227	768.8	1.0	1	UniRef90_A0A0J0UMN9	2-methylcitrate dehydratase n=35 Tax=
1.6e-227	768.7	1.0	1	UniRef90_A0A7W8QGU1	2-methylcitrate dehydratase PrpD n=3
1.9e-227	768.5	1.0	1	UniRef90_UPI002D6EA9F5	MmgE/PrpD family protein n=2 Tax=Raml
1.9e-227	768.5	1.0	1	UniRef90_A0A7Z2G4R5	MmgE/PrpD family protein n=24 Tax=Par
2e-227	768.4	1.0	1	UniRef90_A0A1L6I5C0	2-methylcitrate dehydratase n=3 Tax=P
2.1e-227	768.4	1.0	1	UniRef90_A0A2N5KR28	2-methylcitrate dehydratase n=1 Tax=A
2.3e-227	768.2	1.0	1	UniRef90_UPI0009FE480D	MmgE/PrpD family protein n=1 Tax=Rose
2.4e-227	768.1	1.0	1	UniRef90_UPI001E2BE04C	MmgE/PrpD family protein n=1 Tax=Para
2.7e-227	768.0	1.0	1	UniRef90_A0A7X2I562	MmgE/PrpD family protein n=3 Tax=Coma
2.7e-227	768.0	1.0	1	UniRef90_A0A1Y0ET78	2-methylcitrate dehydratase n=1 Tax=C
3e-227	767.9	1.0	1	UniRef90_UPI000DA1E033	MmgE/PrpD family protein n=1 Tax=Sali
3e-227	767.8	1.0	1	UniRef90_A0A014MTR2	2-methylcitrate dehydratase n=17 Tax=
3.1e-227	767.8	1.0	1	UniRef90_UPI0027859221	MmgE/PrpD family protein n=1 Tax=Labr
3.1e-227	767.8	1.0	1	UniRef90_UPI002AFEB4C6	MmgE/PrpD family protein n=1 Tax=Cast
3.5e-227	767.6	1.0	1	UniRef90_A0A6J5E6W2	2-methylcitrate dehydratase n=2 Tax=P
3.5e-227	767.6	1.0	1	UniRef90_X6HAG0	2-methylcitrate dehydratase n=34 Tax=
3.7e-227	767.5	1.0	1	UniRef90_A0A1N6IY79	2-methylcitrate dehydratase PrpD n=2
3.8e-227	767.5	1.0	1	UniRef90_A0A936J4A7	MmgE/PrpD family protein n=1 Tax=Beta
4e-227	767.4	1.0	1	UniRef90_A0A2R3QBW7	2-methylcitrate dehydratase n=1 Tax=M
4.5e-227	767.3	1.0	1	UniRef90_A0A963M7K3	MmgE/PrpD family protein n=5 Tax=Otto
4.9e-227	767.1	1.0	1	UniRef90_UPI00105EA1A2	MmgE/PrpD family protein n=1 Tax=Para
4.9e-227	767.1	1.0	1	UniRef90_UPI000C9EE67B	MmgE/PrpD family protein n=1 Tax=Coma
5.3e-227	767.0	1.0	1	UniRef90_A0A3G8GMY5	MmgE/PrpD family protein n=6 Tax=Alca
6.1e-227	766.8	1.0	1	UniRef90_UPI003750DCF2	MmgE/PrpD family protein n=1 Tax=Dong
6.2e-227	766.8	1.0	1	UniRef90_A0A193FRY9	2-methylcitrate dehydratase n=2 Tax=B
6.2e-227	766.8	1.0	1	UniRef90_I3UHN0	2-methylcitrate dehydratase n=5 Tax=A
6.2e-227	766.8	1.0	1	UniRef90_A0A2P8N8X6	2-methylcitrate dehydratase n=5 Tax=N
6.5e-227	766.7	1.0	1	UniRef90_A0A6G8CVF1	MmgE/PrpD family protein n=2 Tax=Diap
6.8e-227	766.7	1.0	1	UniRef90_A0A5B8L616	MmgE/PrpD family protein n=2 Tax=Nitr
7.2e-227	766.6	1.0	1	UniRef90_UPI000832F08A	MmgE/PrpD family protein n=1 Tax=Coma
7.5e-227	766.5	1.0	1	UniRef90_UPI002AFED4F1	MmgE/PrpD family protein n=1 Tax=Cast
7.6e-227	766.5	1.0	1	UniRef90_A0A7Y0BUF6	MmgE/PrpD family protein n=1 Tax=Pola
8.4e-227	766.4	1.0	1	UniRef90_A0A1G5Z9F6	2-methylcitrate dehydratase PrpD n=1
9.2e-227	766.2	1.0	1	UniRef90_UPI002AFFBD3F	MmgE/PrpD family protein n=2 Tax=Cast
1e-226	766.1	1.0	1	UniRef90_UPI00339592AB	MmgE/PrpD family protein n=1 Tax=Meso
1.1e-226	766.0	1.0	1	UniRef90_D6TY39	MmgE/PrpD family protein n=1 Tax=Kted
1.1e-226	766.0	1.0	1	UniRef90_UPI0019163435	MmgE/PrpD family protein n=1 Tax=Alic
1.2e-226	765.9	1.0	1	UniRef90_UPI00384D2F9B	MmgE/PrpD family protein n=2 Tax=Coma
1.2e-226	765.8	1.0	1	UniRef90_UPI0025D66881	MmgE/PrpD family protein n=1 Tax=uncu
1.3e-226	765.7	1.0	1	UniRef90_A0A6A1R2F4	MmgE/PrpD family protein n=7 Tax=Coma
1.5e-226	765.5	1.0	1	UniRef90_A0A193G7T2	2-methylcitrate dehydratase n=1 Tax=B
1.6e-226	765.4	1.0	1	UniRef90_A0AAE4DB77	MmgE/PrpD family protein n=1 Tax=Spir
1.7e-226	765.4	1.0	1	UniRef90_A0A0A1VAL6	MmgE/PrpD family protein n=1 Tax=Acid
2.2e-226	765.0	1.0	1	UniRef90_UPI002955BCFB	MmgE/PrpD family protein n=1 Tax=Diap
2.7e-226	764.7	1.0	1	UniRef90_A0A6S7BYB0	2-methylcitrate dehydratase PrpD n=21
2.9e-226	764.6	1.0	1	UniRef90_A0A315DGD7	2-methylcitrate dehydratase n=4 Tax=u
2.9e-226	764.6	1.0	1	UniRef90_A0A1G9QBV9	2-methylcitrate dehydratase PrpD n=1
3.2e-226	764.4	1.0	1	UniRef90_A0A3S0A2Q8	MmgE/PrpD family protein n=1 Tax=Aqui
3.4e-226	764.3	1.0	1	UniRef90_UPI00140B82FE	MmgE/PrpD family protein n=1 Tax=Paen
4e-226	764.1	1.0	1	UniRef90_A0A924U0Z9	MmgE/PrpD family protein n=2 Tax=Rhiz
4.5e-226	764.0	1.0	1	UniRef90_UPI002AFE5988	MmgE/PrpD family protein n=2 Tax=Cast
4.7e-226	763.9	1.0	1	UniRef90_A0A1K0IDE0	MmgE/PrpD family protein n=1 Tax=Cupr
5.2e-226	763.7	2025-03-01	1	UniRef90_A0A7Z2JHV8	MmgE/PrpD family protein n=1 Tax=Para
5.4e-226	763.7	1.0	1	UniRef90_A0A4S1E7Y4	MmgE/PrpD family protein n=1 Tax=Alca
5.4e-226	763.7	1.0	1	UniRef90_V8QX22	2-methylcitrate dehydratase n=1 Tax=A
5.6e-226	763.7	1.0	1	UniRef90_UPI0024E06A8E	MmgE/PrpD family protein n=2 Tax=Coma
6e-226	763.6	1.0	1	UniRef90_A0A5N3P6F2	MmgE/PrpD family protein n=1 Tax=Micr
6e-226	763.6	1.0	1	UniRef90_A0A208XDM6	2-methylcitrate dehydratase n=1 Tax=P
6.3e-226	763.5	1.0	1	UniRef90_A0A516W9R3	MmgE/PrpD family protein n=2 Tax=Alca
7.1e-226	763.3	1.0	1	UniRef90_UPI001F41D43D	MmgE/PrpD family protein n=3 Tax=uncl
8.2e-226	763.1	1.0	1	UniRef90_A0A1G7B2B3	2-methylcitrate dehydratase PrpD n=1
8.3e-226	763.1	1.0	1	UniRef90_A0A534VL77	MmgE/PrpD family protein n=1 Tax=Delt
9.9e-226	762.8	1.0	1	UniRef90_UPI002457CF21	MmgE/PrpD family protein n=1 Tax=Delf
1e-225	762.8	1.0	1	UniRef90_A0A4V1TV53	MmgE/PrpD family protein n=1 Tax=Coma
1e-225	762.8	1.0	1	UniRef90_A0A0K8P3J5	MmgE/PrpD family protein n=2 Tax=Ideo
1e-225	762.8	1.0	1	UniRef90_A0A2A7UR73	MmgE/PrpD family protein n=9 Tax=Coma
1.2e-225	762.6	1.0	1	UniRef90_D5WFA7	MmgE/PrpD family protein n=12 Tax=Par
1.2e-225	762.5	1.0	1	UniRef90_A0A941PQK9	MmgE/PrpD family protein n=2 Tax=Pseu
1.2e-225	762.5	1.0	1	UniRef90_A0A432VBH7	MmgE/PrpD family protein n=1 Tax=Pseu
1.3e-225	762.4	1.0	1	UniRef90_UPI0019330623	MmgE/PrpD family protein n=1 Tax=Allo
1.4e-225	762.4	1.0	1	UniRef90_A0A257LRM5	2-methylcitrate dehydratase n=1 Tax=B
1.4e-225	762.3	1.0	1	UniRef90_A0A1I3LAY7	2-methylcitrate dehydratase PrpD n=4
1.4e-225	762.3	1.0	1	UniRef90_A0A0C5JAS9	2-methylcitrate dehydratase n=1 Tax=R
1.4e-225	762.3	1.0	1	UniRef90_A0AA42YBG2	MmgE/PrpD family protein n=1 Tax=Beta
1.5e-225	762.3	1.0	1	UniRef90_A0A7V8FNV0	2-methylcitrate dehydratase n=1 Tax=P
1.9e-225	761.9	1.0	1	UniRef90_A0A1I2DEH8	2-methylcitrate dehydratase PrpD n=2
2e-225	761.8	1.0	1	UniRef90_A0A1F4B446	2-methylcitrate dehydratase n=2 Tax=u
2.5e-225	761.5	1.0	1	UniRef90_A0A528E6S7	MmgE/PrpD family protein n=3 Tax=uncl
2.9e-225	761.3	1.0	1	UniRef90_A0A6G8BWW6	MmgE/PrpD family protein n=2 Tax=uncl
3e-225	761.2	1.0	1	UniRef90_UPI00289ADD72	MmgE/PrpD family protein n=4 Tax=Pulv
3.1e-225	761.2	1.0	1	UniRef90_A0A2M8X926	2-methylcitrate dehydratase PrpD n=1
3.2e-225	761.2	1.0	1	UniRef90_UPI0025DE6706	MmgE/PrpD family protein n=1 Tax=Otto
3.3e-225	761.1	1.0	1	UniRef90_A0A6G8Q608	MmgE/PrpD family protein n=1 Tax=Rubr
3.3e-225	761.1	1.0	1	UniRef90_A0A7W9CUM5	2-methylcitrate dehydratase PrpD n=1
3.7e-225	761.0	1.0	1	UniRef90_A0A947ZZM4	MmgE/PrpD family protein n=1 Tax=Alph
4.8e-225	760.6	1.0	1	UniRef90_UPI00239CA4DA	MmgE/PrpD family protein n=1 Tax=Para
5.6e-225	760.3	1.0	1	UniRef90_A0A158H3N5	2-methylcitrate dehydratase n=5 Tax=C
6.6e-225	760.1	1.0	1	UniRef90_A0A3F2UDR0	MmgE/PrpD family protein n=2 Tax=Meso
7.2e-225	760.0	1.0	1	UniRef90_UPI000E5A3FC1	MmgE/PrpD family protein n=1 Tax=Rubr
8.8e-225	759.7	1.0	1	UniRef90_A0AAQ1GL98	2-methylcitrate dehydratase PrpD n=17
8.8e-225	759.7	1.0	1	UniRef90_A0A2W7BZP2	2-methylcitrate dehydratase n=12 Tax=
9.3e-225	759.6	1.0	1	UniRef90_UPI0021BE9ECD	MmgE/PrpD family protein n=2 Tax=Pseu
9.8e-225	759.6	1.0	1	UniRef90_UPI002D4B6535	MmgE/PrpD family protein n=1 Tax=Raml
1.2e-224	759.3	1.0	1	UniRef90_A0A0Q5LZ51	2-methylcitrate dehydratase n=2 Tax=A
1.3e-224	759.2	1.0	1	UniRef90_A0A261UZL6	2-methylcitrate dehydratase n=2 Tax=B
1.4e-224	759.0	1.0	1	UniRef90_UPI001AE0961B	MmgE/PrpD family protein n=1 Tax=Mela
1.5e-224	759.0	1.0	1	UniRef90_UPI002E2FD38D	MmgE/PrpD family protein n=1 Tax=Cald
1.8e-224	758.7	1.0	1	UniRef90_A0A9E0X7E9	MmgE/PrpD family protein n=1 Tax=Pseu
2.1e-224	758.5	1.0	1	UniRef90_A0AAU8A0M1	MmgE/PrpD family protein n=1 Tax=Poly
2.2e-224	758.4	1.0	1	UniRef90_A0A3Q8XN06	MmgE/PrpD family protein n=2 Tax=Rhiz
2.4e-224	758.3	1.0	1	UniRef90_A0A0Q5P449	2-methylcitrate dehydratase n=3 Tax=B
2.6e-224	758.2	1.0	1	UniRef90_A0A7G9RNY9	MmgE/PrpD family protein n=1 Tax=Diap
2.7e-224	758.1	1.0	1	UniRef90_UPI001589BB4E	MmgE/PrpD family protein n=1 Tax=Burk
2.8e-224	758.1	1.0	1	UniRef90_A0A916GNJ3	Aconitate decarboxylase n=1 Tax=Burkh
3.2e-224	757.8	1.0	1	UniRef90_A1WS87	MmgE/PrpD family protein n=4 Tax=Verm
3.9e-224	757.6	1.0	1	UniRef90_A0A522QEH3	MmgE/PrpD family protein n=1 Tax=Cand
6.9e-224	756.8	1.0	1	UniRef90_A0A949FY16	MmgE/PrpD family protein n=1 Tax=Beta
8.4e-224	756.5	1.0	1	UniRef90_UPI002955C273	MmgE/PrpD family protein n=1 Tax=Otto
1.2e-223	756.0	1.0	1	UniRef90_F4GDK4	MmgE/PrpD family protein n=5 Tax=Pseu
1.3e-223	755.8	1.0	1	UniRef90_UPI003316357E	MmgE/PrpD family protein n=1 Tax=uncl
1.5e-223	755.6	1.0	1	UniRef90_A0A9D6AJX4	MmgE/PrpD family protein n=1 Tax=Coma
1.7e-223	755.5	1.0	1	UniRef90_UPI003342DD96	MmgE/PrpD family protein n=1 Tax=Pusi
2.4e-223	755.0	1.0	1	UniRef90_A0A7K0TGE5	MmgE/PrpD family protein n=2 Tax=Acti
2.9e-223	754.7	1.0	1	UniRef90_A0A4P7CSQ7	MmgE/PrpD family protein n=4 Tax=Para
4.4e-223	754.1	1.0	1	UniRef90_UPI00333FEF48	MmgE/PrpD family protein n=1 Tax=Diap
5.3e-223	753.8	1.0	1	UniRef90_A0A7H0HCR9	MmgE/PrpD family protein n=1 Tax=Paen
5.6e-223	753.8	1.0	1	UniRef90_A0A0G3EYX6	2-methylcitrate dehydratase n=2 Tax=P
6e-223	753.7	1.0	1	UniRef90_A0A7C9KL37	MmgE/PrpD family protein n=1 Tax=Burk
1e-222	752.9	1.0	1	UniRef90_UPI001780E9EF	MmgE/PrpD family protein n=5 Tax=Coma
2.1e-222	751.9	1.0	1	UniRef90_UPI002ACA4DCA	MmgE/PrpD family protein n=1 Tax=Chel
2.5e-222	751.6	1.0	1	UniRef90_B4EQC0	MmgE/Prp family protein n=74 Tax=Burk
2.9e-222	751.4	1.0	1	UniRef90_A0AA37IQU6	MmgE/PrpD family protein n=3 Tax=Caba
3.8e-222	751.0	1.0	1	UniRef90_UPI002789839C	MmgE/PrpD family protein n=1 Tax=Labr
4.4e-222	750.8	1.0	1	UniRef90_UPI001BCD3F62	MmgE/PrpD family protein n=1 Tax=Burk
4.8e-222	750.7	1.0	1	UniRef90_UPI002ABD3AB2	MmgE/PrpD family protein n=2 Tax=uncl
4.9e-222	750.7	1.0	1	UniRef90_A0A961VU64	MmgE/PrpD family protein n=1 Tax=Baul
5.8e-222	750.4	1.0	1	UniRef90_UPI00056FB2F2	MmgE/PrpD family protein n=2 Tax=Xeno
8.7e-222	749.8	1.0	1	UniRef90_A0A1F2RUX2	2-methylcitrate dehydratase n=1 Tax=A
1.2e-221	749.4	1.0	1	UniRef90_B7X019	MmgE/PrpD family protein n=27 Tax=Com
1.3e-221	749.3	1.0	1	UniRef90_UPI00187D143F	MmgE/PrpD family protein n=1 Tax=Raml
1.5e-221	749.1	1.0	1	UniRef90_A0A965WIY1	MmgE/PrpD family protein n=14 Tax=Bur
2.4e-221	748.4	1.0	1	UniRef90_A0A1B2R8K8	2-methylcitrate dehydratase n=1 Tax=B
6.1e-221	747.1	1.0	1	UniRef90_A0A0Q8RCX7	2-methylcitrate dehydratase n=2 Tax=u
8.5e-221	746.6	1.0	1	UniRef90_UPI00247B0015	MmgE/PrpD family protein n=1 Tax=uncl
1.5e-220	745.8	1.0	1	UniRef90_UPI001AED5C37	MmgE/PrpD family protein n=1 Tax=Oric
5e-220	744.0	1.0	1	UniRef90_UPI0017DAC213	MmgE/PrpD family protein n=1 Tax=Amin
6.2e-220	743.7	1.0	1	UniRef90_UPI002AA8DD53	MmgE/PrpD family protein n=2 Tax=uncu
9.7e-220	743.1	1.0	1	UniRef90_UPI0023F6BAFC	MmgE/PrpD family protein n=1 Tax=Chel
1.3e-219	742.7	1.0	1	UniRef90_UPI00240D2969	MmgE/PrpD family protein n=1 Tax=Rhiz
1.7e-219	742.3	1.0	1	UniRef90_UPI0015C234A9	MmgE/PrpD family protein n=1 Tax=Pseu
2.5e-219	741.8	1.0	1	UniRef90_UPI001FB45925	MmgE/PrpD family protein n=1 Tax=Orre
4.5e-219	740.9	1.0	1	UniRef90_A0A3R7DRN7	2-methylcitrate dehydratase PrpD n=1
5.4e-219	740.6	1.0	1	UniRef90_UPI00178293E6	MmgE/PrpD family protein n=1 Tax=Ensi
8.9e-219	739.9	1.0	1	UniRef90_UPI001E63FE87	MmgE/PrpD family protein n=3 Tax=Pseu
1.6e-218	739.1	1.0	1	UniRef90_A0A3D3SVB3	2-methylcitrate dehydratase n=1 Tax=B
1.6e-218	739.0	1.0	1	UniRef90_UPI00236100B0	MmgE/PrpD family protein n=1 Tax=Burk
1.8e-218	738.9	1.0	1	UniRef90_UPI00210429AD	MmgE/PrpD family protein n=1 Tax=Pseu
2.1e-218	738.7	1.0	1	UniRef90_A0A0J6NIS4	2-methylcitrate dehydratase n=3 Tax=C
2.8e-218	738.3	1.0	1	UniRef90_A0A2U3N4W1	MmgE/PrpD family protein n=2 Tax=Acin
3.7e-218	737.9	1.0	1	UniRef90_UPI0019200835	MmgE/PrpD family protein n=1 Tax=Micr
4.4e-218	737.6	1.0	1	UniRef90_UPI002E75E43B	MmgE/PrpD family protein n=1 Tax=Acin
5.1e-218	737.4	1.0	1	UniRef90_A0A147GNF3	2-methylcitrate dehydratase n=8 Tax=P
1.4e-217	736.0	1.0	1	UniRef90_UPI002C23BBD2	MmgE/PrpD family protein n=1 Tax=Otto
1.4e-217	735.9	1.0	1	UniRef90_A0A1G5P6X7	2-methylcitrate dehydratase PrpD n=5
5.3e-217	734.1	1.0	1	UniRef90_UPI00374D6275	MmgE/PrpD family protein n=1 Tax=Rhod
7.4e-217	733.6	1.0	1	UniRef90_UPI002ED638E6	MmgE/PrpD family protein n=1 Tax=Bord
1.6e-216	732.5	1.0	1	UniRef90_A0A3M5W7R8	2-methylcitrate dehydratase n=96 Tax=
2e-216	732.2	1.0	1	UniRef90_A0A0J6K2E5	2-methylcitrate dehydratase n=3 Tax=C
1e-215	729.8	1.0	1	UniRef90_A0A378XEE9	MmgE/PrpD family n=1 Tax=Oligella ure
1.4e-215	729.4	1.0	1	UniRef90_A0A7X6Z6G0	MmgE/PrpD family protein n=2 Tax=Alca
1.5e-215	729.3	1.0	1	UniRef90_A0A7X6X0M7	MmgE/PrpD family protein (Fragment) n
2.4e-215	728.6	1.0	1	UniRef90_V8FZW2	2-methylcitrate dehydratase n=2 Tax=P
3e-214	725.0	1.0	1	UniRef90_UPI00211C2834	MmgE/PrpD family protein n=1 Tax=Peli
1.6e-213	722.6	1.0	1	UniRef90_A0A096B3W6	2-methylcitrate dehydratase n=10 Tax=
3.1e-212	718.4	1.0	1	UniRef90_UPI00298C8DA5	MmgE/PrpD family protein n=1 Tax=Pseu
2.1e-211	715.6	1.0	1	UniRef90_A0A158F6W0	2-methylcitrate dehydratase n=1 Tax=C
1.8e-210	712.5	1.0	1	UniRef90_UPI0021E08413	MmgE/PrpD family protein n=1 Tax=Pseu
3.4e-210	711.6	1.0	1	UniRef90_UPI001565BC6E	MmgE/PrpD family protein n=5 Tax=Phyl
1.1e-209	709.9	1.0	1	UniRef90_UPI002361A5C9	MmgE/PrpD family protein n=2 Tax=Rubr
5.1e-209	707.8	1.0	1	UniRef90_UPI003518F34C	MmgE/PrpD family protein n=1 Tax=Sini
6.2e-209	707.5	1.0	1	UniRef90_Q1ASH7	MmgE/PrpD n=1 Tax=Rubrobacter xylanop
1.7e-205	696.1	1.0	1	UniRef90_UPI0032C23596	MmgE/PrpD family protein n=1 Tax=Algi
2.2e-205	695.8	1.0	1	UniRef90_A0A2E2JBE4	2-methylcitrate dehydratase n=1 Tax=P
1e-204	693.6	1.0	1	UniRef90_UPI0011B57866	MmgE/PrpD family protein n=1 Tax=Phae
1.5e-203	689.7	1.0	1	UniRef90_UPI0010A21EB4	MmgE/PrpD family protein n=2 Tax=Pseu
1.1e-202	686.9	1.0	1	UniRef90_A0A4R5IPN0	MmgE/PrpD family protein n=2 Tax=uncl
1.3e-202	686.7	1.0	1	UniRef90_UPI000C495213	MmgE/PrpD family protein n=3 Tax=Alph
1.2e-201	683.5	1.0	1	UniRef90_UPI0025F0CF66	MmgE/PrpD family protein n=1 Tax=Nevs
7e-201	680.9	1.0	1	UniRef90_A0A3C0Y696	2-methylcitrate dehydratase (Fragment
1.4e-200	680.0	1.0	1	UniRef90_UPI001F568137	MmgE/PrpD family protein n=1 Tax=Igna
4e-199	675.2	1.0	1	UniRef90_A0A2U2ATT2	2-methylcitrate dehydratase n=3 Tax=I
2.7e-198	672.4	1.0	1	UniRef90_A0A2U2ALX5	2-methylcitrate dehydratase n=3 Tax=I
8.6e-198	670.8	1.0	1	UniRef90_A0A2W5Q306	2-methylcitrate dehydratase n=1 Tax=R
2.1e-197	669.5	1.0	1	UniRef90_A0A1U7DDC8	Uncharacterized protein involved in p
2e-196	666.3	1.0	1	UniRef90_UPI00237B3A7B	MmgE/PrpD family protein n=1 Tax=Sulf
3.4e-194	658.9	1.0	1	UniRef90_UPI00361EFBDB	MmgE/PrpD family protein n=1 Tax=Stut
2.9e-192	652.5	1.0	1	UniRef90_A0A951Z0U7	MmgE/PrpD family protein (Fragment) n
1.6e-190	646.8	1.0	1	UniRef90_A0A2T2X353	2-methylcitrate dehydratase n=2 Tax=S
1.9e-190	646.5	1.0	1	UniRef90_A0A6J4QQA4	Immune-responsive protein 1 n=1 Tax=u
2.8e-190	646.0	1.0	1	UniRef90_A0A963RQ44	MmgE/PrpD family protein (Fragment) n
3.6e-190	645.6	1.0	1	UniRef90_A0A645DCX1	2-methylcitrate dehydratase n=1 Tax=b
1e-189	644.1	1.0	1	UniRef90_A0A9D9R7J8	MmgE/PrpD family protein n=1 Tax=Neis
3.7e-189	642.3	1.0	1	UniRef90_A0A520G5L1	MmgE/PrpD family protein (Fragment) n
1.1e-188	640.7	2025-01-01	1	UniRef90_UPI001FDFDB2B	MmgE/PrpD family protein n=3 Tax=uncl
2.1e-188	639.8	1.0	1	UniRef90_A0A3D2M8X0	2-methylcitrate dehydratase (Fragment
1.4e-187	637.1	1.0	1	UniRef90_UPI00049581A9	MmgE/PrpD family protein n=1 Tax=Bord
2.6e-187	636.2	1.0	1	UniRef90_B1XVA2	MmgE/PrpD family protein n=1 Tax=Poly
6e-187	635.0	1.0	1	UniRef90_A0A9W9CT72	2-methylcitrate dehydratase n=1 Tax=G
9.1e-187	634.4	1.0	1	UniRef90_A0A259CCK0	2-methylcitrate dehydratase (Fragment
1.1e-186	634.2	1.0	1	UniRef90_A0A924NQR0	MmgE/PrpD family protein (Fragment) n
1.2e-186	634.1	1.0	1	UniRef90_A0A2T2ZZF9	MmgE/PrpD family protein n=1 Tax=Coni
1.2e-186	634.0	1.0	1	UniRef90_A0A9P4XYS8	2-methylcitrate dehydratase n=1 Tax=C
2.6e-186	632.9	1.0	1	UniRef90_A0A423VDK1	MmgE/PrpD family protein n=1 Tax=Vals
1.9e-185	630.0	1.0	1	UniRef90_UPI001DFDEDBB	MmgE/PrpD family protein n=1 Tax=Vari
4.2e-185	628.9	1.0	1	UniRef90_A0A259EYA5	2-methylcitrate dehydratase (Fragment
2.3e-184	626.5	2.0	2	UniRef90_A0A966XT55	MmgE/PrpD family protein n=1 Tax=Beta
1.3e-183	624.0	1.0	1	UniRef90_UPI000FD4BF7B	MmgE/PrpD family protein n=7 Tax=Meso
1.6e-179	610.6	1.0	1	UniRef90_A0A316YFU6	2-methylcitrate dehydratase PrpD n=1
2.6e-178	606.6	1.0	1	UniRef90_UPI002FE041A2	MmgE/PrpD family protein n=1 Tax=Hyph
1.4e-175	597.5	1.0	1	UniRef90_A0A1G9BV45	2-methylcitrate dehydratase PrpD n=3
1.2e-173	591.1	1.0	1	UniRef90_A0A3R7JCA5	MmgE/PrpD family protein n=6 Tax=Aspe
2.3e-173	590.2	1.0	1	UniRef90_A0A847MM10	MmgE/PrpD family protein (Fragment) n
3.4e-173	589.7	1.0	1	UniRef90_S7ZXX5	MmgE/PrpD family protein n=2 Tax=Peni
4.8e-173	589.2	1.0	1	UniRef90_A0A8H6UEV7	2-methylcitrate dehydratase PrpD n=2
2.3e-172	587.0	1.0	1	UniRef90_UPI0027D398B8	MmgE/PrpD family protein n=3 Tax=Pseu
2.4e-172	586.9	1.0	1	UniRef90_A0A2K1QNW3	MmgE/PrpD family protein n=1 Tax=Spha
4.3e-172	586.1	1.0	1	UniRef90_A0A924WSK1	MmgE/PrpD family protein (Fragment) n
4.6e-172	586.0	1.0	1	UniRef90_A0A0L1J7M1	MmgE/PrpD family protein n=11 Tax=Asp
5.8e-172	585.6	1.0	1	UniRef90_Q2U5C8	MmgE/PrpD family protein n=9 Tax=Aspe
1.1e-171	584.8	1.0	1	UniRef90_A0A0F7VIE1	2-methylcitrate dehydratase PrpD n=6
1.2e-171	584.6	1.0	1	UniRef90_Q5BCW1	MmgE/PrpD family protein n=1 Tax=Emer
1.5e-171	584.3	1.0	1	UniRef90_A0A8J8WIS5	MmgE/PrpD family protein n=2 Tax=Peni
1.7e-171	584.0	1.0	1	UniRef90_A0A0U5G8F0	MmgE/PrpD family protein n=1 Tax=Aspe
1.8e-171	584.0	1.0	1	UniRef90_A0A9P9F908	2-methylcitrate dehydratase n=1 Tax=D
2.9e-171	583.3	1.0	1	UniRef90_A0A1F7ZU96	MmgE/PrpD family protein n=1 Tax=Aspe
3.1e-171	583.2	1.0	1	UniRef90_A0A1L9P922	MmgE/PrpD family protein n=3 Tax=Aspe
3.3e-171	583.1	1.0	1	UniRef90_A0A9W9FZ27	MmgE/PrpD n=3 Tax=Penicillium TaxID=5
3.8e-171	582.9	1.0	1	UniRef90_A0A9W9LPG6	MmgE/PrpD n=1 Tax=Penicillium canarie
4.2e-171	582.8	2025-01-01	1	UniRef90_A0A5N7CZU6	MmgE/PrpD family protein n=1 Tax=Aspe
3.7e-170	579.7	1.0	1	UniRef90_A0A3D8S5M7	MmgE/PrpD family protein n=1 Tax=Aspe
3.8e-170	579.6	1.0	1	UniRef90_A0A5N7B8S2	2-methylcitrate dehydratase PrpD n=1
4.4e-170	579.4	1.0	1	UniRef90_UPI002540742B	uncharacterized protein n=1 Tax=Penic
4.7e-170	579.3	1.0	1	UniRef90_A0A2I2F3K0	2-methylcitrate dehydratase PrpD n=3
2.7e-169	576.8	1.0	1	UniRef90_UPI002896874A	MmgE/PrpD family protein n=2 Tax=Stut
3.4e-169	576.5	1.0	1	UniRef90_A0A0D1XRV3	MmgE/PrpD family protein n=1 Tax=Exop
4.7e-169	576.0	1.0	1	UniRef90_W9VK51	MmgE/PrpD family protein n=1 Tax=Clad
1.1e-168	574.9	1.0	1	UniRef90_A0AAD4KD77	2-methylcitrate dehydratase n=1 Tax=T
1.7e-168	574.2	1.0	1	UniRef90_A0A9W9TC24	2-methylcitrate dehydratase PrpD n=1
1.9e-168	574.1	1.0	1	UniRef90_A0A522ZSL6	MmgE/PrpD family protein (Fragment) n
2.5e-168	573.6	1.0	1	UniRef90_Q0CKF6	MmgE/PrpD family protein n=1 Tax=Aspe
5.5e-168	572.5	1.0	1	UniRef90_A0A1L9RXY1	MmgE/PrpD family protein n=1 Tax=Aspe
5.6e-168	572.5	1.0	1	UniRef90_A0A1V6PBU6	MmgE/PrpD family protein n=3 Tax=Peni
8e-168	572.0	1.0	1	UniRef90_A0A086SZP9	Cis-aconitate decarboxylase-like prot
8.8e-168	571.9	1.0	1	UniRef90_A0A9W9FSA8	MmgE/PrpD n=1 Tax=Penicillium alfredi
1.3e-167	571.3	2025-01-01	1	UniRef90_A0A5M3Z461	DNA-directed RNA polymerase subunit b
1.4e-167	571.2	2025-01-01	1	UniRef90_A0A7H8R3N7	Uncharacterized protein n=1 Tax=Talar
1.7e-167	570.9	2025-02-01	1	UniRef90_UPI0025497A0E	uncharacterized protein n=1 Tax=Penic
4.3e-167	569.6	1.0	1	UniRef90_A0A5N6TS55	2-methylcitrate dehydratase PrpD n=1
4.5e-167	569.5	1.0	1	UniRef90_A0A9W9RVS7	Uncharacterized protein n=3 Tax=Penic
5e-167	569.4	1.0	1	UniRef90_A0AAI9TMM6	Uncharacterized protein n=1 Tax=Penic
5.7e-167	569.2	1.0	1	UniRef90_A0A1F5LHZ6	MmgE/PrpD family protein n=6 Tax=Peni
6.9e-167	568.9	2025-03-01	1	UniRef90_A0AAD4CIY0	Carrier domain-containing protein n=1
7.9e-167	568.7	1.0	1	UniRef90_A0AAD6GDA1	MmgE/PrpD n=5 Tax=Penicillium TaxID=5
7.9e-167	568.7	1.0	1	UniRef90_A0A9W4HW21	Uncharacterized protein n=1 Tax=Penic
1.9e-166	567.5	1.0	1	UniRef90_A0A1V6P5E3	MmgE/PrpD family protein n=31 Tax=Pen
2.6e-166	567.0	1.0	1	UniRef90_UPI002546D2EF	MmgE/PrpD n=1 Tax=Penicillium soppii
2.9e-166	566.8	1.0	1	UniRef90_UPI0025413264	uncharacterized protein n=1 Tax=Penic
8.7e-166	565.3	1.0	1	UniRef90_A0A9W9LQF3	MmgE/PrpD n=1 Tax=Penicillium capsula
1.2e-165	564.8	1.0	1	UniRef90_UPI0010696B03	MmgE/PrpD family protein n=1 Tax=Pseu
2.8e-165	563.6	1.0	1	UniRef90_A0A428SIX6	2-methylcitrate dehydratase n=5 Tax=F
7.8e-165	562.1	1.0	1	UniRef90_A0AAD3TRP1	2-methylcitrate dehydratase PrpD n=1
1e-164	561.7	1.0	1	UniRef90_UPI001F3FC5CE	MmgE/PrpD family protein n=1 Tax=Pseu
3.5e-164	560.0	1.0	1	UniRef90_A0A9W9GH37	MmgE/PrpD n=1 Tax=Penicillium bovifim
2.3e-163	557.3	1.0	1	UniRef90_A0A6A6BWN0	MmgE/PrpD family protein n=1 Tax=Zasm
5.1e-163	556.1	2025-01-01	1	UniRef90_A0A9W9NKZ4	MmgE/PrpD n=5 Tax=Penicillium TaxID=5
1.6e-162	554.5	2.0	2	UniRef90_A0A9W4JMW8	MmgE/PrpD n=3 Tax=Penicillium salamii
1.7e-162	554.4	1.0	1	UniRef90_A0A9P4Z1V8	2-methylcitrate dehydratase PrpD n=1
3.4e-162	553.4	1.0	1	UniRef90_S3BWZ9	2-methylcitrate dehydratase n=1 Tax=O
3.7e-162	553.3	1.0	1	UniRef90_A0AA48L722	2-methylcitrate dehydratase PrpD n=2
9.5e-162	552.0	1.0	1	UniRef90_A0A8S0H1E9	MmgE/PrpD N-terminal domain-containin
1.8e-160	547.8	1.0	1	UniRef90_A0A2J7V4T3	MmgE/PrpD family protein n=1 Tax=Vari
9.9e-158	538.7	1.0	1	UniRef90_UPI000FD513C2	MmgE/PrpD family protein n=2 Tax=uncl
1.5e-157	538.1	1.0	1	UniRef90_UPI0034E6E66E	uncharacterized protein n=1 Tax=Vanri
3.1e-157	537.1	2025-09-01	1	UniRef90_A0A9P3F045	MmgE/PrpD family protein n=1 Tax=Aspe
3.4e-157	536.9	2.0	2	UniRef90_UPI0010517811	MmgE/PrpD family protein n=1 Tax=Pseu
1.8e-156	534.5	1.0	1	UniRef90_UPI00359FBF38	MmgE/PrpD family protein n=1 Tax=Delf
1.6e-154	528.2	1.0	1	UniRef90_A0A7D8Z3I6	MmgE/PrpD family protein n=2 Tax=Vanr
1.9e-153	524.6	1.0	1	UniRef90_A0A427Y4K8	MmgE/PrpD family protein n=1 Tax=Apio
6.4e-153	522.9	2025-09-01	1	UniRef90_A0A9W9K1N2	MmgE/PrpD n=1 Tax=Penicillium argenti
6.4e-152	519.6	1.0	1	UniRef90_A0A924Z137	MmgE/PrpD family protein (Fragment) n
3.8e-151	517.0	2.0	2	UniRef90_A0A0U1LV15	2-methylcitrate dehydratase PrpD n=1
2.4e-147	504.5	1.0	1	UniRef90_A0A4Q3N3S8	MmgE/PrpD family protein (Fragment) n
1.3e-142	488.9	1.0	1	UniRef90_UPI002A23F964	MmgE/PrpD family protein n=1 Tax=Meso
2e-142	488.3	1.0	1	UniRef90_UPI0010821410	MmgE/PrpD family protein n=1 Tax=Paen
8.8e-142	486.1	1.0	1	UniRef90_A0A1Z5HTF0	MmgE/PrpD family protein n=1 Tax=Cald
5.8e-141	483.4	1.0	1	UniRef90_UPI002787FE88	MmgE/PrpD family protein n=1 Tax=Cald
1e-140	482.6	1.0	1	UniRef90_UPI00031660A6	MmgE/PrpD family protein n=1 Tax=Brev
1.1e-140	482.6	1.0	1	UniRef90_A0A372LF75	MmgE/PrpD family protein n=1 Tax=Peri
2.2e-140	481.5	1.0	1	UniRef90_A0A7I8D8E9	2-methylcitrate dehydratase n=1 Tax=E
2.9e-140	481.1	1.0	1	UniRef90_A0AA48RIQ8	2-methylcitrate dehydratase n=4 Tax=B
3.6e-140	480.9	1.0	1	UniRef90_A0A292YNR5	2-methylcitrate dehydratase n=1 Tax=E
5.3e-140	480.3	1.0	1	UniRef90_A0A1T4N3Q9	2-methylcitrate dehydratase PrpD n=2
5.5e-139	476.9	1.0	1	UniRef90_UPI00140BB47A	MmgE/PrpD family protein n=1 Tax=Neob
6.9e-139	476.6	1.0	1	UniRef90_A0A7T5EJ69	MmgE/PrpD family protein n=1 Tax=Brev
9e-139	476.2	1.0	1	UniRef90_A0AAJ1QM03	MmgE/PrpD family protein n=4 Tax=Peri
1e-138	476.1	1.0	1	UniRef90_A0A285UKJ4	2-methylcitrate dehydratase PrpD n=2
1.5e-138	475.5	1.0	1	UniRef90_A0A434GSF6	MmgE/PrpD family protein (Fragment) n
2.4e-138	474.8	1.0	1	UniRef90_A0A163PVH8	2-methylcitrate dehydratase n=3 Tax=F
3.6e-138	474.2	1.0	1	UniRef90_A0A3S0W3X3	MmgE/PrpD family protein n=2 Tax=Peri
7e-138	473.3	1.0	1	UniRef90_A0A4Q9DLK4	MmgE/PrpD family protein n=1 Tax=Paen
7.3e-138	473.2	1.0	1	UniRef90_A0A1V2A4P6	2-methylcitrate dehydratase n=1 Tax=D
8.8e-138	473.0	1.0	1	UniRef90_A0A7H8Q7A3	MmgE/PrpD family protein n=6 Tax=Plan
9e-138	472.9	1.0	1	UniRef90_UPI001BE68605	MmgE/PrpD family protein n=2 Tax=uncl
1.1e-137	472.7	1.0	1	UniRef90_A0A0T6A7F1	MmgE/PrpD family protein n=1 Tax=cand
1.4e-137	472.3	1.0	1	UniRef90_UPI0007403250	MmgE/PrpD family protein n=1 Tax=Shou
2e-137	471.8	1.0	1	UniRef90_UPI002FFFE460	MmgE/PrpD family protein n=1 Tax=uncl
3.7e-137	470.9	1.0	1	UniRef90_A0A6L3V2I2	MmgE/PrpD family protein n=1 Tax=Cyto
4.2e-137	470.7	1.0	1	UniRef90_A0A2N0ZIW6	MmgE/PrpD family protein n=2 Tax=Cyto
6.4e-137	470.1	1.0	1	UniRef90_A0A1I3KYW0	2-methylcitrate dehydratase PrpD n=8
7.2e-137	470.0	1.0	1	UniRef90_A0A2N5G581	MmgE/PrpD family protein n=1 Tax=Baci
1e-136	469.5	1.0	1	UniRef90_A0A937Q259	MmgE/PrpD family protein n=1 Tax=Desu
1.1e-136	469.4	1.0	1	UniRef90_UPI002873E92B	MmgE/PrpD family protein n=1 Tax=Brev
1.3e-136	469.2	1.0	1	UniRef90_UPI002E2474CB	MmgE/PrpD family protein n=4 Tax=Brev
1.4e-136	469.0	1.0	1	UniRef90_A0A933A5R2	MmgE/PrpD family protein n=1 Tax=Chlo
2.1e-136	468.4	1.0	1	UniRef90_UPI0027868691	MmgE/PrpD family protein n=1 Tax=Cyto
6.6e-136	466.8	1.0	1	UniRef90_A0A8J2ZNX7	MmgE/PrpD family protein n=1 Tax=Comp
8e-136	466.5	1.0	1	UniRef90_A0A3M2RTP3	MmgE/PrpD family protein n=1 Tax=Fusa
8.8e-136	466.4	1.0	1	UniRef90_A0A3M8P5F1	MmgE/PrpD family protein n=1 Tax=Plan
1.1e-135	466.1	1.0	1	UniRef90_UPI00193BD826	MmgE/PrpD family protein n=1 Tax=Brev
1.6e-135	465.5	1.0	1	UniRef90_A0A511VCA0	2-methylcitrate dehydratase n=2 Tax=A
1.8e-135	465.4	1.0	1	UniRef90_W7L530	MmgE/PrpD family protein n=10 Tax=Bac
2.3e-135	465.0	1.0	1	UniRef90_UPI000C7E09CA	MmgE/PrpD family protein n=1 Tax=Sali
2.6e-135	464.8	1.0	1	UniRef90_A0A942U9A4	MmgE/PrpD family protein n=3 Tax=Neob
2.8e-135	464.7	1.0	1	UniRef90_A0A7W8CST5	2-methylcitrate dehydratase PrpD n=2
3.2e-135	464.5	1.0	1	UniRef90_UPI003656E6E0	MmgE/PrpD family protein n=1 Tax=Peri
3.5e-135	464.4	1.0	1	UniRef90_A0A544T301	MmgE/PrpD family protein n=2 Tax=Psyc
3.7e-135	464.3	1.0	1	UniRef90_A0A9E2JGV1	MmgE/PrpD family protein n=1 Tax=Pseu
5.2e-135	463.8	1.0	1	UniRef90_A0A1I0XNW4	2-methylcitrate dehydratase PrpD n=1
5.6e-135	463.7	1.0	1	UniRef90_A0A1G8EJC1	2-methylcitrate dehydratase PrpD n=1
6.3e-135	463.6	1.0	1	UniRef90_UPI001BE55373	MmgE/PrpD family protein n=1 Tax=Baci
6.9e-135	463.4	1.0	1	UniRef90_UPI00203BF0A1	MmgE/PrpD family protein n=1 Tax=Neob
1e-134	462.9	1.0	1	UniRef90_UPI000A30A637	MmgE/PrpD family protein n=1 Tax=Ocea
1e-134	462.8	1.0	1	UniRef90_UPI00195C41D1	MmgE/PrpD family protein n=1 Tax=Plan
1.2e-134	462.6	1.0	1	UniRef90_A0A358TUV7	MmgE/PrpD family protein n=2 Tax=Euba
1.3e-134	462.5	1.0	1	UniRef90_UPI00063F2AA8	MmgE/PrpD family protein n=1 Tax=Aneu
2.3e-134	461.7	1.0	1	UniRef90_UPI0002D27D04	MmgE/PrpD family protein n=1 Tax=Paen
2.3e-134	461.7	1.0	1	UniRef90_A0A0C2VMB2	MmgE/PrpD family protein n=1 Tax=Jeot
2.4e-134	461.6	1.0	1	UniRef90_UPI0035C1BBD9	MmgE/PrpD family protein n=1 Tax=Alte
2.7e-134	461.5	1.0	1	UniRef90_UPI0002F0DAE9	MmgE/PrpD family protein n=1 Tax=Paen
2.8e-134	461.4	1.0	1	UniRef90_G7WEY5	Uncharacterized protein involved in p
2.8e-134	461.4	1.0	1	UniRef90_F4PG03	MmgE/PrpD family protein n=1 Tax=Batr
3.1e-134	461.3	1.0	1	UniRef90_A0A562QD94	2-methylcitrate dehydratase PrpD n=1
3.3e-134	461.2	1.0	1	UniRef90_UPI001CC09565	MmgE/PrpD family protein n=2 Tax=Neob
3.4e-134	461.2	1.0	1	UniRef90_A0A7H8S1E3	MmgE/PrpD family protein n=1 Tax=Lent
3.9e-134	460.9	1.0	1	UniRef90_A0A2V2ZLP3	2-methylcitrate dehydratase PrpD n=3
4e-134	460.9	1.0	1	UniRef90_UPI001EE42384	MmgE/PrpD family protein n=2 Tax=Ocea
5.5e-134	460.5	1.0	1	UniRef90_UPI00082FA288	MmgE/PrpD family protein n=2 Tax=Ocea
5.8e-134	460.4	1.0	1	UniRef90_A0A6G1X1Q9	MmgE/PrpD family protein n=1 Tax=Sali
6.2e-134	460.3	1.0	1	UniRef90_UPI001C268AEF	MmgE/PrpD family protein n=1 Tax=Paen
6.2e-134	460.3	1.0	1	UniRef90_C5TBU6	MmgE/PrpD family protein (Fragment) n
7.8e-134	460.0	1.0	1	UniRef90_UPI0011A3FCEE	MmgE/PrpD family protein n=1 Tax=Cyto
8.5e-134	459.8	1.0	1	UniRef90_UPI001A8F2961	MmgE/PrpD family protein n=1 Tax=Para
8.6e-134	459.8	1.0	1	UniRef90_A0A5C5UPW6	MmgE/PrpD family protein n=1 Tax=Plan
1.2e-133	459.3	1.0	1	UniRef90_A0A0F2JGC6	MmgE/PrpD family protein n=1 Tax=Desu
1.7e-133	458.9	1.0	1	UniRef90_A0A1F4QT18	2-methylcitrate dehydratase n=4 Tax=u
1.9e-133	458.7	1.0	1	UniRef90_A0A061NQW2	MmgE/PrpD family protein n=1 Tax=Geom
2.8e-133	458.1	1.0	1	UniRef90_A0A1H9R7T1	2-methylcitrate dehydratase PrpD n=1
3.9e-133	457.7	1.0	1	UniRef90_UPI0024B21364	MmgE/PrpD family protein n=1 Tax=Halo
4.6e-133	457.4	1.0	1	UniRef90_A0A0J1FCD9	2-methylcitrate dehydratase n=1 Tax=P
5.5e-133	457.2	1.0	1	UniRef90_UPI002857EBE6	MmgE/PrpD family protein n=2 Tax=Baci
7.1e-133	456.8	1.0	1	UniRef90_A0A7X9R7K5	MmgE/PrpD family protein n=4 Tax=Psyc
1e-132	456.3	1.0	1	UniRef90_UPI0001F44786	MmgE/PrpD family protein n=2 Tax=Cyto
1e-132	456.2	1.0	1	UniRef90_UPI00360ED6BB	MmgE/PrpD family protein n=1 Tax=Spor
1.2e-132	456.1	1.0	1	UniRef90_UPI00157D3F4E	MmgE/PrpD family protein n=1 Tax=Virg
1.3e-132	456.0	1.0	1	UniRef90_UPI0026289C7B	MmgE/PrpD family protein n=5 Tax=Plan
1.3e-132	455.9	1.0	1	UniRef90_A0A7V6QR38	MmgE/PrpD family protein n=2 Tax=Baci
1.5e-132	455.7	1.0	1	UniRef90_UPI0012E138EE	MmgE/PrpD family protein n=1 Tax=Ocea
2.7e-132	454.9	1.0	1	UniRef90_A0A495A7R7	MmgE/PrpD family protein n=1 Tax=Ocea
2.9e-132	454.8	1.0	1	UniRef90_A0A0M2U4W8	2-methylcitrate dehydratase n=1 Tax=C
3.8e-132	454.4	1.0	1	UniRef90_A0A3D4NQN7	2-methylcitrate dehydratase (Fragment
4.3e-132	454.2	1.0	1	UniRef90_A0AA92NPS7	MmgE/PrpD family protein n=1 Tax=Brev
5.1e-132	454.0	1.0	1	UniRef90_UPI0021495A8B	MmgE/PrpD family protein n=1 Tax=Pseu
5.9e-132	453.8	1.0	1	UniRef90_UPI003629D7CB	MmgE/PrpD family protein n=1 Tax=Virg
6.7e-132	453.6	1.0	1	UniRef90_A0A1B1S2B0	2-methylcitrate dehydratase n=3 Tax=P
7.8e-132	453.4	1.0	1	UniRef90_UPI00373F0BB2	MmgE/PrpD family protein n=2 Tax=uncl
1.6e-131	452.3	1.0	1	UniRef90_A0A7U5GVZ8	2-methylcitrate dehydratase n=2 Tax=u
3.1e-131	451.4	1.0	1	UniRef90_A0A4U1DAA1	MmgE/PrpD family protein n=1 Tax=Robe
3.1e-131	451.4	1.0	1	UniRef90_UPI001EF6EBD5	MmgE/PrpD family protein n=1 Tax=Spor
3.7e-131	451.1	1.0	1	UniRef90_A0A7C7QJL5	MmgE/PrpD family protein n=1 Tax=Desu
6.1e-131	450.4	2025-01-01	1	UniRef90_A0A5C5SYH4	MmgE/PrpD family protein n=1 Tax=Plan
1.2e-130	449.5	1.0	1	UniRef90_UPI00361A91FF	MmgE/PrpD family protein n=1 Tax=Sali
2.2e-130	448.6	1.0	1	UniRef90_UPI0025494198	uncharacterized protein n=1 Tax=Penic
2.4e-130	448.5	1.0	1	UniRef90_UPI001F42A709	MmgE/PrpD family protein n=1 Tax=Micr
2.6e-130	448.3	1.0	1	UniRef90_A0A0A1M7U6	2-methylcitrate dehydratase n=9 Tax=O
2.7e-130	448.3	1.0	1	UniRef90_A0A1I6EEW6	2-methylcitrate dehydratase PrpD n=1
2.8e-130	448.2	1.0	1	UniRef90_A0A7C2IPF7	MmgE/PrpD family protein n=1 Tax=cand
2.8e-130	448.2	1.0	1	UniRef90_A0A1M7DZ71	2-methylcitrate dehydratase PrpD n=1
[truncated: 28,023 more rows]

## Sheet: Uniref100
# hmmsearch :: search profile(s) against a sequence database
[truncated: 67,504 more rows]
